# Supplementary material for: Dissecting the multi-omics atlas of the exosomes released by human lung adenocarcinoma stem-like cells
Source: NPJ Genom Med. 2021 Jun 14;6:48. doi: 10.1038/s41525-021-00217-5 (PMC8203745; doi:10.1038/s41525-021-00217-5)
Supplement: Supplementary file 2 — Supplementary Data 1 [file 41525_2021_217_MOESM2_ESM.xlsx]

## Sheet: sheet1
Supplementary Data 1. The list of filtered RNA variants
Gene name	Location	LSLC_R1	LSLC_R2	LSLC_EXO_R1	LSLC_EXO_R2	LBC_R1	LBC_R2	LBC_EXO_R1	LBC_EXO_R2
A1BG	19:58864479	1	1	0	0	1	1	0	0
A2M	12:9248233	1	1	0	0	0	0	1	0
A2ML1	12:9004892	1	0	0	0	0	1	0	0
A2ML1	12:9013755	1	0	0	0	1	1	0	0
A2ML1	12:9016573	0	0	0	0	1	1	0	0
A2ML1	12:9020489	0	0	0	0	1	0	0	0
A4GNT	3:137843476	1	0	0	0	0	0	0	0
AAAS	12:53702078	0	0	0	0	1	0	0	0
AACS	12:125603232	0	0	1	0	0	0	0	0
AADAC	3:151545601	1	1	0	0	1	1	0	0
AAGAB	15:67528349	0	0	1	0	0	0	0	0
AAK1	2:69741854	1	1	0	0	0	1	0	0
AARS	16:70295006	0	0	1	0	0	0	0	0
AARS2	6:44275011	1	1	0	0	1	1	0	0
AASDH	4:57215677	1	1	0	0	1	1	0	0
AASDH	4:57217579	1	1	0	0	1	1	0	0
AASDH	4:57221439	0	0	0	0	0	0	1	0
AATF	17:35345907	0	0	0	0	0	0	1	0
AATK	17:79095308	0	0	0	0	1	0	0	0
AATK	17:79095629	0	0	0	0	1	1	0	0
ABCA1	9:107562804	1	1	0	0	1	1	0	0
ABCA1	9:107588033	0	1	0	0	0	0	0	0
ABCA10	17:67212423	1	0	0	0	1	1	0	0
ABCA12	2:215891579	0	0	1	0	0	0	0	0
ABCA13	7:48315796	0	0	0	0	1	0	0	0
ABCA13	7:48318658	0	0	0	1	0	0	0	0
ABCA13	7:48318811	0	0	0	0	0	0	1	0
ABCA13	7:48391972	0	0	0	0	0	0	1	0
ABCA13	7:48411814	0	0	1	0	0	0	0	0
ABCA2	9:139907690	0	0	0	0	0	0	1	0
ABCA2	9:139909941	0	0	0	0	0	0	1	0
ABCA2	9:139910806	0	0	0	1	0	0	0	0
ABCA2	9:139913239	1	1	0	0	1	1	0	0
ABCA5	17:67247921	0	0	0	0	0	0	1	0
ABCA5	17:67267317	1	1	0	0	0	1	0	0
ABCA5	17:67273882	1	1	0	0	1	1	0	0
ABCA5	17:67290840	1	0	0	0	0	0	0	0
ABCA5	17:67304447	1	1	0	0	1	1	0	0
ABCA6	17:67083582	0	0	0	0	0	0	1	0
ABCA6	17:67125840	0	0	0	0	0	1	0	0
ABCA7	19:1042809	1	1	0	0	1	0	0	0
ABCA7	19:1043103	1	1	0	0	1	1	0	0
ABCA7	19:1065016	0	0	1	0	0	0	0	0
ABCA7	19:1065018	1	1	1	0	1	1	0	0
ABCA8	17:66878774	0	0	0	0	1	1	0	0
ABCA9	17:66985992	0	1	0	0	0	0	0	0
ABCA9	17:67031457	0	1	0	0	0	0	0	0
ABCB1	7:87148669	0	0	0	0	0	0	1	0
ABCB1	7:87170696	0	0	1	0	0	0	0	0
ABCB10	1:229683403	0	0	0	0	0	0	1	0
ABCB4	7:87069577	0	0	1	0	0	0	0	0
ABCB4	7:87104759	0	0	0	1	0	0	0	0
ABCB9	12:123444507	1	1	0	0	1	1	0	0
ABCC1	16:16184412	0	0	0	1	0	0	0	0
ABCC10	6:43411704	0	0	0	1	0	0	0	0
ABCC2	10:101544447	1	1	0	0	1	1	1	0
ABCC2	10:101563815	1	1	0	0	1	1	1	0
ABCC2	10:101565194	0	0	0	0	1	0	0	0
ABCC2	10:101604197	0	0	0	0	0	0	1	0
ABCC3	17:48753126	0	1	0	0	0	0	0	0
ABCC3	17:48761055	0	0	0	1	0	0	0	0
ABCC5	3:183689545	0	0	1	0	0	0	0	0
ABCC6	16:16271357	1	0	0	0	1	0	0	0
ABCC6	16:16278863	1	0	0	0	0	0	0	0
ABCC6	16:16281007	1	0	0	0	1	0	0	0
ABCC6	16:16286728	0	0	1	0	0	0	0	0
ABCC8	11:17496469	0	0	0	1	0	0	0	0
ABCC9	12:21997813	0	0	1	0	0	0	0	0
ABCD4	14:74759006	1	0	0	0	1	1	0	0
ABCD4	14:74759477	1	1	0	0	1	1	0	0
ABCD4	14:74759501	0	0	0	1	0	0	0	0
ABCF3	3:183908982	1	1	0	0	1	1	0	0
ABCG2	4:89039362	0	0	0	1	0	0	0	0
ABCG5	2:44052073	0	0	1	0	0	0	0	0
ABCG5	2:44052081	0	0	1	0	0	0	0	0
ABCG8	2:44104925	0	0	0	1	0	0	0	0
ABHD1	2:27351948	1	1	0	0	1	1	0	0
ABHD10	3:111700783	0	0	0	0	0	0	1	0
ABHD11	7:73151422	0	0	1	0	0	0	0	0
ABHD12B	14:51370807	1	1	0	0	1	1	0	0
ABHD12B	14:51370852	1	1	0	0	1	1	0	0
ABHD14A-ACY1	3:52011912	1	1	0	0	1	1	0	0
ABHD14B	3:52003527	0	0	0	0	0	0	1	0
ABHD15	17:27889986	1	1	0	0	1	1	0	0
ABHD15	17:27893560	0	0	0	0	0	0	1	0
ABHD16B	20:62492922	1	1	0	0	1	1	0	0
ABHD16B	20:62493978	1	1	0	0	1	1	0	0
ABHD2	15:89719085	0	0	1	0	0	0	0	0
ABHD2	15:89719097	0	0	1	0	0	0	0	0
ABHD4	14:23075357	0	0	0	1	0	0	0	0
ABHD5	3:43753332	0	0	0	0	0	0	0	1
ABHD5	3:43759344	0	0	0	0	0	0	1	0
ABI1	10:27037639	0	0	0	0	0	0	1	0
ABI2	2:204259526	0	0	1	0	0	0	0	0
ABI2	2:204281684	0	0	0	1	0	0	0	0
ABI3	17:47295246	0	0	0	0	0	0	0	1
ABL1	9:133759527	0	0	1	0	0	0	0	0
ABL1	9:133759661	0	0	0	0	0	0	1	0
ABL2	1:179077434	0	0	1	0	0	0	0	0
ABL2	1:179077613	1	1	0	0	1	1	0	0
ABLIM1	10:116198987	0	0	0	1	0	0	0	0
ABLIM3	5:148590318	0	0	1	0	0	0	0	0
AC004076.9	19:57949426	1	1	0	0	0	1	0	0
AC005544.1	17:65027740	0	1	0	0	1	1	0	0
AC005609.1	5:140242479	1	0	0	0	0	0	0	0
AC011294.3	7:46732428	0	0	0	1	0	0	0	0
AC012313.1	19:58908150	0	0	0	0	1	0	0	0
AC016745.1	2:114205013	1	0	0	0	0	0	0	0
AC022498.1	3:187897059	0	1	0	0	0	1	0	0
AC026703.1	5:32789863	1	1	0	0	1	1	0	0
AC040977.1	17:6916044	0	0	1	0	0	0	0	0
AC068620.1	4:57276739	0	1	0	0	0	1	0	0
AC073343.1	7:6713964	0	1	0	0	0	0	0	0
AC073343.1	7:6713985	0	1	0	0	0	1	0	0
AC079354.1	2:202978085	0	0	0	1	0	0	0	0
AC079354.1	2:202978155	0	0	0	1	0	0	0	0
AC087645.1	17:76219783	1	1	0	0	1	1	0	0
AC090186.1	8:52730441	1	1	0	0	1	1	0	0
AC093677.1	4:75023709	1	1	0	0	1	1	0	0
AC093802.1	2:240684619	1	0	0	0	0	0	0	0
AC097381.1	4:7940903	0	0	0	0	1	1	0	0
AC097381.1	4:7940915	0	0	0	0	1	1	0	0
AC097381.1	4:7941346	0	0	0	0	1	0	0	0
AC110771.1	4:187112310	0	1	0	0	0	0	0	0
AC110771.1	4:187112457	0	1	0	0	0	0	0	0
AC145676.2	7:228788	0	0	0	0	0	1	0	0
ACACA	17:35487048	0	0	0	0	0	0	1	0
ACACB	12:109634834	1	1	0	0	1	1	0	0
ACACB	12:109675057	0	0	0	1	0	0	0	0
ACACB	12:109696838	1	1	0	0	1	1	0	0
ACAD11	3:132338346	1	1	0	0	1	1	0	0
ACAD11	3:132360883	1	1	0	0	1	1	0	0
ACAD9	3:128627887	1	1	0	0	1	1	0	0
ACADL	2:211060050	1	1	0	0	0	0	0	0
ACADL	2:211085463	0	0	0	0	1	0	0	0
ACADSB	10:124806770	1	1	0	0	1	1	0	0
ACAN	15:89386652	1	0	0	0	0	0	0	0
ACAN	15:89401109	1	0	0	0	0	0	0	0
ACAN	15:89417238	0	0	0	0	1	0	0	0
ACAP1	17:7250539	0	0	0	0	0	0	0	1
ACAT2	6:160198474	1	1	0	0	0	0	0	0
ACBD3	1:226352498	0	1	0	0	0	0	0	0
ACBD3	1:226352502	0	0	0	0	1	0	0	0
ACBD6	1:180471233	0	0	0	0	0	0	1	0
ACE	17:61557194	0	0	0	0	0	0	1	0
ACE	17:61573847	0	0	0	1	0	0	0	0
ACER3	11:76637651	1	1	0	0	1	1	0	0
ACIN1	14:23528443	0	0	1	0	0	0	0	0
ACIN1	14:23548201	0	0	0	0	0	0	1	0
ACIN1	14:23549319	1	1	0	1	1	1	0	0
ACIN1	14:23549379	1	1	0	0	1	1	0	0
ACIN1	14:23549624	0	0	1	0	0	0	0	0
ACIN1	14:23549785	1	1	0	0	1	1	0	0
ACIN1	14:23549840	0	0	1	0	0	0	0	0
ACKR4	3:132319393	0	0	1	0	0	0	0	0
ACOT1	14:74004547	0	1	0	0	0	0	0	0
ACOT1	14:74004552	0	0	0	0	0	0	1	0
ACOT13	6:24667525	0	0	1	0	0	0	0	0
ACOT13	6:24698256	0	0	0	1	0	0	0	0
ACOT2	14:74041748	1	1	0	0	1	1	0	0
ACOT2	14:74042189	1	1	0	0	1	1	0	0
ACOT9	X:23722043	0	0	0	1	0	0	0	0
ACOX1	17:73945677	0	0	1	0	0	0	0	0
ACP1	2:275175	0	0	1	0	0	0	0	0
ACP2	11:47267032	0	0	0	0	0	1	0	0
ACP6	1:147121977	1	1	0	0	1	1	0	0
ACPL2	3:141011172	0	0	1	0	0	0	0	0
ACPT	19:51293870	0	0	1	0	0	0	0	0
ACR	22:51183327	0	0	0	1	0	0	0	1
ACRC	X:70824144	0	0	1	0	0	0	0	0
ACSBG1	15:78466127	0	1	0	0	0	0	0	0
ACSF2	17:48551276	0	0	1	0	0	0	0	0
ACSF3	16:89167094	0	0	0	0	1	0	0	0
ACSL1	4:185698101	0	0	0	0	0	0	1	0
ACSM2B	16:20554476	0	0	0	1	0	0	0	0
ACSM3	16:20796387	0	0	0	0	1	0	0	0
ACSS2	20:33513556	0	0	0	0	0	0	1	0
ACSS3	12:81532934	0	0	1	0	0	0	0	0
ACTB	7:5568322	0	1	0	0	0	0	0	0
ACTBL2	5:56777736	1	0	0	0	0	0	0	0
ACTR1A	10:104247969	0	0	0	0	0	0	1	0
ACTR1B	2:98275354	1	1	0	0	1	1	0	0
ACTR3B	7:152497658	0	0	1	0	0	0	0	0
ACTR3B	7:152497672	0	0	1	0	0	0	0	0
ACTR3C	7:149981918	0	1	0	0	0	0	0	0
ACTR3C	7:149983565	0	1	0	0	1	1	0	0
ACTR5	20:37378762	0	0	1	0	0	0	0	0
ACTR5	20:37396120	1	1	0	0	1	1	0	0
ACTR6	12:100612232	0	0	0	0	0	0	0	1
ACTR8	3:53902833	0	0	0	0	0	0	1	0
ACVR2B	3:38524817	0	0	0	0	0	0	1	0
ACY3	11:67412235	0	0	1	0	0	0	0	0
ACY3	11:67412257	0	0	1	0	0	0	0	0
ACY3	11:67414468	0	0	0	0	0	0	1	0
ADA	20:43252899	0	0	1	0	0	0	0	0
ADAM15	1:155026942	1	1	0	0	1	1	0	0
ADAM17	2:9650143	0	0	0	0	0	0	1	0
ADAM19	5:156936364	1	0	0	0	1	1	0	0
ADAM21	14:70924501	0	1	0	0	0	1	0	0
ADAM21	14:70924566	0	1	0	0	0	0	0	0
ADAM21	14:70924955	0	1	0	0	1	0	0	0
ADAM23	2:207310189	1	1	0	0	1	1	0	0
ADAM23	2:207460782	0	0	0	0	0	0	0	1
ADAM28	8:24211331	0	1	0	0	0	0	0	0
ADAM32	8:39080632	1	1	0	0	0	0	0	0
ADAM7	8:24356818	0	1	0	0	0	0	0	0
ADAM8	10:135082346	1	1	0	0	1	1	0	0
ADAM8	10:135089035	1	0	0	0	1	1	1	0
ADAMTS1	21:28216595	1	1	0	0	1	1	0	0
ADAMTS1	21:28217051	1	1	0	0	1	1	0	0
ADAMTS13	9:136287582	1	1	0	0	1	1	0	0
ADAMTS13	9:136301982	1	0	0	0	1	1	0	0
ADAMTS13	9:136305530	1	0	0	0	1	1	0	0
ADAMTS15	11:130332014	0	0	0	1	0	0	0	0
ADAMTS2	5:178634672	0	1	0	0	0	0	0	0
ADAMTS3	4:73149334	0	1	0	0	0	0	0	0
ADAMTS3	4:73414286	1	1	0	0	0	0	0	0
ADAMTS4	1:161163037	0	0	0	0	0	1	0	0
ADAMTS6	5:64748644	0	0	1	0	0	0	0	0
ADAMTSL3	15:84582124	0	0	1	0	0	0	0	0
ADAMTSL4	1:150525445	0	0	0	0	0	0	1	0
ADAMTSL4	1:150526177	0	0	0	0	0	0	0	1
ADAP2	17:29249040	0	0	0	0	1	0	0	0
ADAR	1:154558789	0	0	1	0	0	0	0	0
ADAR	1:154558797	0	0	1	0	0	0	0	0
ADAR	1:154569735	1	0	0	0	0	0	0	0
ADAR	1:154573967	1	1	1	1	1	1	0	1
ADAR	1:154574820	1	1	0	0	1	1	1	0
ADAR	1:154574970	0	0	1	0	0	0	0	0
ADAR	1:154600372	1	1	0	0	1	1	0	0
ADARB1	21:46600311	0	0	1	0	0	0	0	0
ADCK2	7:140379022	0	0	1	0	0	0	0	0
ADCK4	19:41211056	1	1	0	0	1	1	0	0
ADCK5	8:145603114	1	1	0	0	1	1	0	0
ADCK5	8:145615903	0	0	0	0	0	0	1	0
ADCY1	7:45697462	0	0	1	0	0	0	0	0
ADCY2	5:7414801	1	0	0	0	0	0	0	0
ADCY3	2:25141538	1	1	0	0	1	1	0	0
ADCY5	3:123019076	1	0	0	0	0	0	0	0
ADCY5	3:123047531	0	0	0	0	0	0	1	0
ADCY6	12:49162390	1	1	0	0	1	1	0	0
ADCY6	12:49162790	0	0	1	0	0	0	0	0
ADH4	4:100048414	1	0	0	0	0	1	0	0
ADH5	4:100003261	0	0	0	0	0	1	0	0
ADH5	4:100006349	0	0	1	0	0	0	0	0
ADI1	2:3504745	0	0	1	0	0	0	0	0
ADIPOR1	1:202915654	0	0	0	0	0	0	0	1
ADK	10:76153978	0	0	0	0	0	0	1	0
ADM5	19:50193437	1	1	0	0	1	1	0	0
ADNP	20:49510854	0	0	1	0	0	0	0	0
ADNP2	18:77894911	0	0	0	0	0	0	1	0
ADO	10:64565388	0	0	0	1	0	0	0	0
ADORA2A	22:24837023	0	0	0	0	0	0	0	1
ADPGK	15:73044792	0	0	1	0	0	0	0	0
ADPGK	15:73052784	0	0	0	0	0	0	1	0
ADPGK	15:73052840	1	1	0	0	1	1	0	0
ADRB2	5:148206473	0	1	0	0	0	0	0	0
ADRBK1	11:67046716	0	0	1	0	0	0	0	0
ADRBK1	11:67049145	0	0	0	0	0	0	1	0
ADRBK1	11:67050635	0	0	0	1	0	0	0	0
ADRM1	20:60878683	1	1	0	0	1	1	0	0
ADSS	1:244615016	0	0	1	0	0	0	0	0
ADSSL1	14:105208203	0	0	0	0	0	0	1	0
AEBP1	7:44146372	0	0	0	0	0	0	0	1
AEBP1	7:44149875	0	0	0	1	0	0	0	0
AEBP1	7:44153780	0	0	0	0	0	1	0	0
AEBP2	12:19592892	0	0	1	0	0	0	0	0
AEBP2	12:19646767	0	0	0	0	0	0	1	0
AEN	15:89169858	1	1	0	0	1	1	0	0
AFAP1	4:7802227	1	1	0	0	1	1	0	0
AFF3	2:100343557	1	0	0	0	0	0	0	0
AFF3	2:100368757	0	0	0	0	0	1	0	0
AFF4	5:132223270	0	0	1	0	0	0	0	0
AFF4	5:132234046	0	0	0	0	0	0	1	0
AFF4	5:132270393	0	0	1	0	0	0	0	0
AFM	4:74350000	0	0	0	0	0	1	0	0
AFTPH	2:64779080	0	0	0	0	0	0	1	0
AFTPH	2:64779104	0	0	0	0	0	0	1	0
AFTPH	2:64794744	0	0	0	0	0	0	0	1
AGA	4:178359960	1	1	0	0	1	1	0	0
AGAP1	2:236792035	0	0	1	0	0	0	0	0
AGAP1	2:236839415	0	0	0	1	0	0	0	0
AGAP4	10:46321904	1	1	0	0	1	1	0	0
AGAP5	10:75442543	0	1	0	0	0	0	0	0
AGAP6	10:51748584	1	1	0	0	1	1	0	0
AGAP6	10:51748684	1	1	0	0	1	0	0	0
AGAP7	10:51465005	1	0	0	0	1	1	0	0
AGAP7	10:51465138	0	0	0	0	0	1	0	0
AGAP7	10:51465368	0	0	1	0	0	0	0	0
AGAP9	10:48236806	0	1	0	0	0	0	0	0
AGBL3	7:134701856	1	0	0	0	0	0	0	0
AGBL4	1:50163076	0	0	1	0	0	0	0	0
AGBL4	1:50163078	0	0	1	0	0	0	0	0
AGBL5	2:27281323	0	0	0	0	0	0	0	1
AGFG1	2:228395905	0	0	0	0	0	0	1	0
AGFG1	2:228398277	0	0	0	0	0	0	1	0
AGGF1	5:76357602	0	0	0	0	0	0	1	0
AGGF1	5:76359024	1	1	0	0	1	0	0	0
AGL	1:100358103	1	1	0	0	1	1	0	0
AGMAT	1:15909850	1	1	0	0	1	1	0	0
AGMAT	1:15909862	0	0	0	0	0	0	1	0
AGO2	8:141595305	0	0	1	0	0	0	0	0
AGO4	1:36315797	0	0	1	0	0	0	0	0
AGPAT3	21:45389119	0	0	0	0	0	0	1	0
AGPAT6	8:41456711	0	0	0	1	0	0	0	0
AGPAT9	4:84519828	1	1	0	0	0	0	0	0
AGR2	7:16832574	0	0	0	0	1	0	0	0
AGR2	7:16841375	0	0	0	0	0	0	0	1
AGRN	1:976909	0	0	1	0	0	0	0	0
AGRN	1:980646	0	0	0	1	0	0	0	0
AGRN	1:982791	0	0	0	1	0	0	0	0
AGTRAP	1:11807523	0	0	1	0	0	0	0	0
AHCTF1	1:247006051	0	1	0	0	1	1	0	0
AHCTF1	1:247013097	0	0	0	1	0	0	0	0
AHCTF1	1:247040586	0	0	0	0	0	0	1	0
AHCYL1	1:110557432	0	0	0	0	0	0	0	1
AHDC1	1:27875824	0	1	0	0	1	1	0	0
AHDC1	1:27877249	0	0	0	1	0	0	0	0
AHNAK	11:62284785	0	0	0	0	0	0	1	0
AHNAK	11:62285441	1	1	0	0	1	1	0	0
AHNAK	11:62290170	0	0	0	1	0	0	0	0
AHNAK	11:62290182	0	0	0	1	0	0	0	0
AHNAK	11:62290227	0	0	0	0	0	0	0	1
AHNAK	11:62290501	0	0	0	1	0	0	0	0
AHNAK	11:62290719	1	1	0	0	1	1	0	0
AHNAK	11:62291933	0	0	0	0	0	0	1	0
AHNAK	11:62292882	1	0	0	0	1	1	0	0
AHNAK	11:62295361	1	1	1	0	1	1	0	1
AHNAK	11:62295997	0	0	0	0	0	0	1	0
AHNAK	11:62296535	1	1	0	0	1	1	0	0
AHNAK	11:62296601	1	1	0	0	1	1	0	0
AHNAK	11:62296832	0	0	0	0	0	0	1	0
AHNAK	11:62297162	1	1	0	0	1	1	0	0
AHNAK	11:62297447	1	1	0	0	1	1	0	0
AHNAK2	14:105405599	1	1	0	0	1	1	0	0
AHNAK2	14:105406238	1	1	0	0	1	1	1	0
AHNAK2	14:105406372	1	1	1	0	1	1	0	0
AHNAK2	14:105407798	1	1	0	0	1	1	0	0
AHNAK2	14:105408182	1	1	0	0	1	1	0	0
AHNAK2	14:105408955	1	1	0	0	1	1	0	0
AHNAK2	14:105410183	1	1	0	0	1	1	0	0
AHNAK2	14:105410411	1	1	0	0	1	1	0	0
AHNAK2	14:105410827	1	0	0	0	0	1	0	0
AHNAK2	14:105411700	1	1	0	0	1	1	0	0
AHNAK2	14:105411971	1	1	0	0	1	1	0	0
AHNAK2	14:105412009	1	1	0	0	1	0	0	0
AHNAK2	14:105412066	1	1	0	0	1	1	0	0
AHNAK2	14:105412541	1	1	0	0	1	1	0	0
AHNAK2	14:105413204	1	1	0	0	1	1	0	0
AHNAK2	14:105413516	0	0	0	0	0	0	0	1
AHNAK2	14:105413517	0	0	0	0	0	0	0	1
AHNAK2	14:105414238	0	1	0	0	1	1	0	0
AHNAK2	14:105414272	0	0	0	0	0	0	1	0
AHNAK2	14:105414280	1	1	0	0	1	1	1	0
AHNAK2	14:105414790	1	1	0	0	1	1	0	0
AHNAK2	14:105415352	0	1	0	0	1	1	0	0
AHNAK2	14:105415745	1	1	0	0	1	1	0	0
AHNAK2	14:105415748	1	1	0	0	1	1	0	0
AHNAK2	14:105416381	0	0	1	0	0	0	0	0
AHNAK2	14:105416959	1	1	0	0	1	1	0	0
AHNAK2	14:105417103	1	1	0	0	1	1	0	0
AHNAK2	14:105417894	1	1	0	0	1	1	0	0
AHNAK2	14:105418119	0	1	0	0	0	0	0	0
AHNAK2	14:105418166	1	0	0	0	1	1	0	0
AHNAK2	14:105418264	1	1	0	0	0	1	0	0
AHNAK2	14:105418344	1	0	0	0	0	0	0	0
AHNAK2	14:105419224	1	1	0	0	1	1	0	0
AHNAK2	14:105420793	0	0	1	0	0	0	0	0
AHR	7:17379751	0	0	1	0	0	0	0	0
AHSA1	14:77924584	0	0	0	0	0	0	0	1
AHSA1	14:77929055	0	0	0	0	0	0	1	0
AHSP	16:31539929	0	0	0	0	0	0	1	0
AIFM1	X:129281553	0	0	0	0	0	0	0	1
AIFM1	X:129299621	0	0	0	0	0	0	0	1
AIFM1	X:129299627	0	0	0	0	0	0	0	1
AIM1	6:106987370	0	1	0	0	1	1	1	0
AIP	11:67257823	1	1	0	0	1	1	1	0
AIP	11:67258391	1	1	0	0	1	1	1	0
AK7	14:96858535	0	0	1	0	0	0	0	0
AK7	14:96922752	1	0	0	0	0	1	0	0
AK9	6:109827716	0	0	0	0	0	0	0	1
AKAP10	17:19835215	0	0	0	0	0	0	1	0
AKAP10	17:19861743	0	0	1	0	0	0	0	0
AKAP11	13:42873642	0	0	1	0	0	0	0	0
AKAP11	13:42873823	0	0	0	1	0	0	0	0
AKAP12	6:151669875	0	1	0	0	1	1	0	0
AKAP12	6:151670172	1	0	0	0	1	1	0	0
AKAP12	6:151672774	0	1	0	0	1	1	0	0
AKAP12	6:151673074	0	1	0	0	1	1	0	0
AKAP12	6:151674326	0	1	0	0	1	1	0	0
AKAP13	15:86122294	0	0	0	0	0	0	0	1
AKAP13	15:86122311	0	0	1	0	0	0	0	0
AKAP13	15:86122320	0	0	1	0	0	0	0	0
AKAP13	15:86122654	1	1	0	0	1	1	0	0
AKAP13	15:86122779	1	0	0	0	1	1	0	0
AKAP13	15:86122999	0	0	0	0	0	0	0	1
AKAP13	15:86123019	1	1	0	0	1	1	0	1
AKAP13	15:86123364	1	1	0	0	1	1	0	0
AKAP13	15:86123833	1	1	1	0	1	1	0	0
AKAP13	15:86123988	1	1	0	0	1	1	0	0
AKAP13	15:86124483	1	1	0	0	1	1	1	0
AKAP13	15:86124555	1	1	0	0	1	1	0	0
AKAP13	15:86124946	1	1	0	0	1	1	0	0
AKAP13	15:86213007	0	0	0	0	0	0	0	1
AKAP13	15:86273828	0	0	0	1	0	0	0	0
AKAP4	X:49958362	1	0	0	0	0	0	0	0
AKAP5	14:64935411	0	0	0	0	1	1	0	0
AKAP5	14:64935720	1	1	0	0	1	1	0	0
AKAP6	14:33201687	0	0	0	0	0	0	1	0
AKAP6	14:33293122	1	1	0	0	1	0	0	0
AKAP6	14:33293531	1	1	0	0	1	0	0	0
AKAP8L	19:15508362	1	1	0	1	1	1	0	0
AKAP8L	19:15514434	0	0	1	0	0	0	0	0
AKAP9	7:91630620	1	1	0	0	1	1	0	0
AKAP9	7:91630972	0	0	0	0	0	0	1	0
AKAP9	7:91646385	0	0	1	0	0	0	0	0
AKAP9	7:91712698	1	1	0	0	1	1	0	0
AKAP9	7:91714911	1	1	0	0	1	1	1	0
AKAP9	7:91726103	1	1	0	0	1	1	0	0
AKIRIN1	1:39466676	0	0	0	0	0	0	1	0
AKIRIN2	6:88391398	0	0	0	1	0	0	0	0
AKNA	9:117103973	0	1	0	0	1	1	0	0
AKNA	9:117110046	1	1	0	0	1	1	0	0
AKNA	9:117124731	0	0	0	0	1	1	0	0
AKR1B15	7:134260230	0	1	0	0	0	0	0	0
AKR1B15	7:134261779	1	0	0	0	0	0	0	0
AKR1C1	10:5009231	0	0	1	0	0	0	0	0
AKR7A2	1:19638557	1	1	0	0	1	1	0	0
AKT2	19:40747900	0	0	1	0	0	0	0	0
AL020996.1	1:26146884	0	1	0	0	0	0	0	0
AL133373.1	14:92040673	1	1	0	0	0	1	0	0
AL133481.1	10:81266789	0	0	0	0	0	0	1	0
AL136531.1	20:1317275	1	1	0	0	1	1	0	0
AL136531.1	20:1317308	0	0	0	0	1	0	0	0
AL139099.1	14:50065444	0	0	0	0	1	0	0	0
AL359878.1	10:1018585	1	0	0	0	0	1	0	0
AL583828.1	6:13470113	1	1	0	0	1	1	0	0
AL583828.1	6:13470424	0	1	0	0	0	1	0	0
ALCAM	3:105260520	1	1	0	0	0	0	0	0
ALDH18A1	10:97393348	0	0	0	0	0	0	1	0
ALDH1A3	15:101420167	0	0	0	0	0	1	0	0
ALDH1B1	9:38396002	1	1	0	0	1	1	0	0
ALDH1B1	9:38396502	1	1	0	0	1	1	0	0
ALDH3A1	17:19645395	0	0	1	0	0	0	0	0
ALDH3A1	17:19645404	0	0	1	0	0	0	0	0
ALDH3A1	17:19645938	1	1	0	0	1	1	0	0
ALDH3B1	11:67786273	0	0	0	0	0	0	1	0
ALDH5A1	6:24503590	1	1	0	0	1	1	0	0
ALDH5A1	6:24528300	0	0	0	0	0	0	1	0
ALDH7A1	5:125919649	0	0	0	0	0	0	0	1
ALDH9A1	1:165636588	0	0	1	0	0	0	0	0
ALDH9A1	1:165636598	0	0	0	0	0	0	1	0
ALDH9A1	1:165648806	0	0	0	0	0	1	0	0
ALG1	16:5128817	1	1	0	0	1	1	0	0
ALG10B	12:38712142	1	1	0	0	1	1	0	0
ALG13	X:110928301	0	0	0	0	0	0	1	0
ALG2	9:101981016	0	0	0	0	0	0	1	0
ALG3	3:183963047	0	0	1	0	0	0	0	0
ALG3	3:183963323	0	0	1	0	0	0	0	0
ALG6	1:63881552	1	1	0	0	1	1	0	0
ALG9	11:111708318	0	0	0	0	0	0	0	1
ALG9	11:111724133	1	1	0	0	1	1	0	0
ALK	2:29416572	1	1	0	0	1	1	0	0
ALKBH8	11:107393122	0	0	1	0	0	0	0	0
ALKBH8	11:107396278	0	0	1	0	0	0	0	0
ALMS1	2:73651967	1	1	0	0	1	1	0	0
ALMS1	2:73675669	1	1	0	0	1	1	0	0
ALMS1	2:73679280	1	1	0	0	1	1	0	0
ALMS1	2:73679485	1	1	0	0	1	1	0	0
ALMS1	2:73679661	0	0	1	0	0	0	0	0
ALMS1	2:73679866	1	1	0	0	1	1	0	0
ALMS1	2:73679990	1	1	0	1	1	1	0	0
ALMS1	2:73680508	1	1	0	0	1	1	0	0
ALMS1	2:73717567	1	1	0	0	1	1	0	0
ALMS1	2:73717656	1	1	0	0	1	1	0	0
ALOX12	17:6901840	0	0	0	0	1	0	0	0
ALOX12	17:6902760	0	1	0	0	1	0	0	0
ALOX12	17:6904934	1	1	0	0	1	1	0	0
ALOX12B	17:7984436	0	0	0	0	0	0	0	1
ALOX5	10:45920512	0	0	1	0	0	0	0	0
ALPK1	4:113352397	1	1	0	0	1	1	0	0
ALPK1	4:113352628	1	1	0	0	1	1	0	0
ALPK1	4:113352899	1	1	0	0	1	1	0	0
ALPK1	4:113353285	1	1	0	0	1	1	0	0
ALPK1	4:113360884	0	0	0	1	0	0	0	0
ALPK2	18:56149099	1	1	0	0	1	1	0	0
ALPK2	18:56202768	1	1	0	0	1	1	0	0
ALPK2	18:56203074	1	1	0	0	1	1	0	0
ALPK2	18:56203898	1	1	0	0	1	1	0	0
ALPK2	18:56204250	1	1	0	0	1	1	0	0
ALPK2	18:56204671	1	1	1	0	1	1	0	0
ALPK2	18:56204747	1	1	0	0	1	1	0	0
ALPK2	18:56204932	1	1	1	0	1	1	0	0
ALPK2	18:56204945	1	1	1	0	1	1	0	0
ALPK2	18:56204991	1	1	0	0	1	1	0	0
ALPK2	18:56205262	1	1	0	0	1	1	0	0
ALPK2	18:56246491	0	0	1	0	0	0	0	0
ALPK2	18:56246818	1	1	0	0	1	1	0	1
ALPK2	18:56247600	1	1	0	0	1	1	0	0
ALPK3	15:85399984	0	0	0	1	0	0	0	0
ALPP	2:233245026	0	0	0	0	0	0	0	1
ALS2	2:202625615	1	1	0	0	1	1	0	0
ALS2CL	3:46724805	0	0	1	0	0	0	0	0
ALS2CL	3:46729757	1	0	0	0	1	0	0	0
ALS2CR11	2:202357949	1	0	0	0	0	0	0	0
ALS2CR12	2:202215492	0	1	0	0	0	0	0	0
ALX4	11:44331509	0	0	0	0	0	1	0	0
ALYREF	17:79846420	0	0	1	0	0	0	0	0
AMACR	5:33989518	1	1	0	0	1	1	0	0
AMACR	5:33998883	1	1	0	0	1	1	0	0
AMACR	5:34004707	1	1	0	0	1	1	0	0
AMACR	5:34008100	1	1	0	0	1	1	0	0
AMER1	X:63411623	0	0	0	1	0	0	0	0
AMER1	X:63411971	0	0	1	0	0	0	0	0
AMFR	16:56401411	0	0	0	1	0	0	0	0
AMFR	16:56436965	0	0	0	0	0	0	1	0
AMH	19:2249477	1	1	0	0	1	1	0	0
AMH	19:2251817	1	1	0	0	1	1	0	0
AMIGO2	12:47471620	0	0	1	0	0	0	0	0
AMMECR1L	2:128628405	0	0	0	0	0	0	0	1
AMN1	12:31854842	0	0	1	0	0	0	0	0
AMOT	X:112065736	0	0	1	0	0	0	0	0
AMOTL2	3:134077470	1	0	0	0	1	1	0	0
AMZ1	7:2748308	0	0	0	1	0	0	0	0
AMZ1	7:2752487	0	0	0	0	1	0	0	0
AMZ2	17:66246416	1	1	0	0	1	1	0	0
ANAPC4	4:25419308	0	0	1	0	0	0	0	0
ANAPC7	12:110812112	0	0	0	0	0	0	0	1
ANGEL1	14:77275766	1	1	0	0	1	1	0	0
ANGEL2	1:213186477	0	0	0	0	0	0	1	0
ANGEL2	1:213186486	0	0	0	0	0	0	1	0
ANGPTL3	1:63063319	0	0	0	0	0	0	0	1
ANK2	4:114276580	0	1	0	0	0	0	0	0
ANK2	4:114276880	0	1	0	0	1	1	0	0
ANKAR	2:190554577	0	0	0	1	0	0	0	0
ANKAR	2:190595258	1	1	0	0	0	1	0	0
ANKEF1	20:10030197	0	0	0	0	0	0	1	0
ANKFY1	17:4071146	0	0	1	0	0	0	0	0
ANKFY1	17:4074113	0	0	0	1	0	0	0	0
ANKHD1	5:139908571	0	0	0	0	0	0	1	0
ANKHD1	5:139909201	0	0	0	0	0	0	0	1
ANKIB1	7:91980371	0	0	1	0	0	0	0	0
ANKIB1	7:91981853	0	0	1	0	0	0	0	0
ANKLE1	19:17392894	1	1	0	0	1	1	0	0
ANKLE1	19:17393530	1	1	0	0	0	0	0	0
ANKLE1	19:17394124	1	1	0	0	0	1	1	0
ANKLE1	19:17394504	1	1	1	0	1	1	0	0
ANKLE1	19:17395003	1	1	0	0	1	1	0	0
ANKMY1	2:241463750	0	0	1	0	0	0	0	0
ANKRD11	16:89350038	1	1	1	0	1	1	0	0
ANKRD12	18:9255982	1	1	1	0	1	1	0	1
ANKRD12	18:9257374	0	0	0	0	0	0	0	1
ANKRD16	10:5920121	1	1	0	0	1	1	0	0
ANKRD16	10:5925967	0	0	0	0	0	0	0	1
ANKRD17	4:73943121	0	0	0	1	0	0	0	0
ANKRD17	4:73943150	0	0	0	0	0	0	1	0
ANKRD17	4:73957977	0	0	0	0	0	0	1	0
ANKRD17	4:74019662	0	0	0	0	0	0	1	0
ANKRD18B	9:33524684	1	1	0	0	1	1	0	0
ANKRD18B	9:33548185	0	0	1	0	0	0	0	0
ANKRD20A1	9:67968458	0	1	0	0	0	0	0	0
ANKRD24	19:4200156	0	1	0	0	0	1	0	0
ANKRD24	19:4207526	0	0	1	0	0	0	0	0
ANKRD24	19:4207540	0	0	1	0	0	0	0	0
ANKRD24	19:4210272	0	0	0	1	0	0	0	0
ANKRD24	19:4210356	0	0	0	0	1	0	0	0
ANKRD24	19:4216910	1	1	0	0	1	0	0	0
ANKRD24	19:4217207	1	1	0	0	1	1	0	0
ANKRD26	10:27301861	0	0	0	0	0	0	0	1
ANKRD26	10:27301902	0	0	0	0	0	0	0	1
ANKRD26	10:27306626	0	0	0	0	0	0	1	0
ANKRD26	10:27389197	1	1	0	0	1	1	0	0
ANKRD27	19:33098632	1	1	0	0	1	1	0	0
ANKRD27	19:33110204	1	1	0	0	1	1	0	0
ANKRD28	3:15720993	0	0	1	0	0	0	0	0
ANKRD30A	10:37431131	0	0	1	0	0	0	0	0
ANKRD30A	10:37505141	0	0	0	1	0	0	0	0
ANKRD30A	10:37505192	0	0	0	1	0	0	0	0
ANKRD31	5:74414079	0	0	1	0	0	0	0	0
ANKRD31	5:74441886	0	0	0	0	0	0	0	1
ANKRD35	1:145562293	0	0	0	0	1	0	0	0
ANKRD36	2:97849219	0	1	0	0	1	0	0	0
ANKRD36	2:97860487	1	1	0	0	1	1	0	0
ANKRD36	2:97864333	1	0	0	0	1	1	0	0
ANKRD36	2:97877440	0	1	0	0	0	0	0	0
ANKRD36	2:97879162	1	1	0	0	1	1	0	0
ANKRD36C	2:96525685	0	0	0	1	0	0	0	0
ANKRD39	2:97519314	1	1	0	0	1	1	0	0
ANKRD40	17:48777004	0	0	0	0	0	0	0	1
ANKRD40	17:48777985	0	0	0	1	0	0	0	0
ANKRD42	11:82951806	0	0	0	0	0	1	0	0
ANKRD45	1:173628292	0	0	0	1	0	0	0	0
ANKRD50	4:125592274	0	0	0	0	0	0	1	0
ANKRD52	12:56636936	0	0	0	1	0	0	0	0
ANKRD6	6:90315789	1	1	0	0	1	1	0	0
ANKRD6	6:90340641	0	0	0	0	0	0	1	0
ANKRD61	7:6075321	0	0	0	0	0	1	0	0
ANKRD61	7:6075823	1	1	0	0	1	1	0	0
ANKRD62	18:12126200	0	0	1	0	0	0	0	0
ANKRD62	18:12126201	0	0	1	0	0	0	0	0
ANKRD63	15:40573716	0	0	0	0	1	1	0	0
ANKS1A	6:35027927	1	1	0	0	1	1	0	0
ANKS1B	12:100169425	0	0	1	0	0	0	0	0
ANKS3	16:4751045	1	1	1	0	1	1	0	0
ANKS4B	16:21261849	0	0	0	1	0	0	0	0
ANKS6	9:101533220	1	1	0	0	1	1	0	0
ANLN	7:36435902	0	0	0	0	0	0	0	1
ANLN	7:36445856	1	1	0	0	1	1	0	0
ANLN	7:36447494	0	0	1	0	0	0	0	0
ANLN	7:36455451	0	0	0	0	0	0	0	1
ANLN	7:36483383	0	0	1	0	0	0	0	0
ANLN	7:36489369	0	0	0	0	0	0	1	0
ANO1	11:69933891	1	1	0	0	1	1	0	0
ANO10	3:43602803	1	1	0	0	1	1	0	0
ANO4	12:101480556	0	0	0	0	0	0	1	0
ANO5	11:22281119	0	0	0	1	0	0	0	0
ANO5	11:22281138	0	0	0	1	0	0	0	0
ANO7	2:242163359	1	1	0	0	0	1	0	0
ANO8	19:17441719	0	0	1	0	0	0	0	0
ANO9	11:428385	0	1	0	0	0	0	0	0
ANO9	11:428489	0	1	0	0	0	0	0	0
ANO9	11:433387	1	0	0	0	1	0	0	0
ANO9	11:433867	0	0	0	0	1	0	0	0
ANP32B	9:100767415	0	0	0	0	0	0	0	1
ANPEP	15:90349558	0	0	0	1	0	0	0	0
ANTXR2	4:80905990	1	0	0	0	0	0	0	0
ANTXRL	10:47665069	0	0	0	0	0	0	0	1
ANTXRL	10:47682789	0	0	0	0	0	0	0	1
ANXA1	9:75773626	0	0	0	1	0	0	0	0
ANXA11	10:81926702	1	1	1	0	1	1	0	0
ANXA6	5:150501808	0	0	1	0	0	0	0	0
ANXA7	10:75158113	0	0	0	0	0	0	1	0
ANXA8L2	10:47756662	1	0	0	0	0	0	0	0
AOAH	7:36634008	0	0	0	0	0	0	1	0
AOC1	7:150556055	0	0	0	0	0	0	1	0
AOC3	17:41004309	0	0	1	0	0	0	0	0
AOX1	2:201533351	0	0	1	0	0	0	0	0
AP000322.53	21:35791524	0	0	1	0	0	0	0	0
AP000350.10	22:24237039	0	0	0	0	0	0	1	0
AP000350.4	22:24237463	1	1	0	0	1	1	0	0
AP000350.4	22:24238079	1	1	0	0	1	1	0	0
AP001468.1	21:47612720	0	0	0	0	1	0	0	0
AP001468.1	21:47612949	0	0	0	1	0	0	0	0
AP1B1	22:29727886	1	1	0	0	1	1	0	0
AP1G1	16:71766990	0	0	0	1	0	0	0	0
AP1G2	14:24029514	0	0	1	0	0	0	0	0
AP1G2	14:24033027	1	1	0	0	1	1	0	0
AP1G2	14:24035527	0	0	1	0	0	0	0	0
AP2A1	19:50308923	0	0	0	1	0	0	0	0
AP3B1	5:77316539	0	0	0	0	0	0	0	1
AP3B1	5:77425028	1	1	1	0	1	1	0	0
AP3D1	19:2138685	0	0	0	0	0	0	1	0
AP3M1	10:75888980	0	0	1	0	0	0	0	0
AP4B1	1:114438951	1	1	0	0	1	1	0	0
AP4E1	15:51217361	1	1	0	0	1	1	0	0
AP4E1	15:51233684	0	0	1	0	0	0	0	0
AP5B1	11:65547305	0	0	0	1	0	0	0	0
AP5Z1	7:4830463	1	1	0	0	1	1	0	0
APAF1	12:99053067	0	0	0	0	0	0	1	0
APBA1	9:72131577	0	0	0	0	0	1	0	0
APBA2	15:29346985	0	0	0	1	0	0	0	0
APBB2	4:41015899	1	1	0	0	1	1	0	0
APBB3	5:139941228	1	1	0	0	1	1	0	0
APC	5:112137015	0	0	0	1	0	0	0	0
APC	5:112164557	0	0	0	1	0	0	0	0
APC	5:112176756	1	1	0	0	1	1	0	0
APC	5:112177849	0	0	1	0	0	0	0	0
APC	5:112177919	0	0	0	0	0	0	1	0
APC	5:112178681	0	0	0	0	0	0	0	1
APC2	19:1465878	0	0	1	0	0	0	0	0
APEX1	14:20925154	1	0	1	0	1	1	0	0
APH1A	1:150241120	0	0	0	0	0	0	1	0
APH1B	15:63569889	0	0	0	0	0	0	1	0
APH1B	15:63569902	1	1	0	0	1	1	0	0
APLNR	11:57004178	0	0	0	0	0	0	1	0
APMAP	20:24949677	0	0	0	0	0	0	1	0
APMAP	20:24959462	0	0	0	1	0	0	0	0
APOA1BP	1:156561651	1	1	0	0	1	1	0	0
APOA4	11:116692334	0	0	0	0	0	0	1	0
APOB	2:21225248	0	0	1	0	0	0	0	0
APOB	2:21225281	0	0	0	0	0	0	1	0
APOB	2:21226164	0	0	1	0	0	0	0	0
APOB	2:21231524	0	0	0	0	1	0	0	0
APOB	2:21232044	0	0	0	0	0	0	1	0
APOB	2:21232242	0	0	0	0	0	0	1	0
APOB	2:21232649	0	0	0	0	0	0	1	0
APOB	2:21232803	1	0	0	0	0	1	1	0
APOB	2:21233817	0	0	0	0	0	0	1	0
APOB	2:21235475	0	0	0	0	1	1	0	0
APOB	2:21250914	1	0	0	0	0	1	1	0
APOB	2:21260046	0	0	0	0	0	0	1	0
APOB	2:21263900	0	0	0	0	0	0	1	0
APOBEC2	6:41021123	0	0	0	0	1	0	0	0
APOBEC2	6:41021124	0	0	0	0	1	0	0	0
APOBEC3B	22:39382079	1	1	0	0	1	1	0	0
APOBEC3D	22:39421646	0	0	0	0	1	0	0	0
APOBEC3F	22:39441096	0	1	0	0	1	1	0	0
APOBEC3H	22:39497404	0	1	0	0	0	0	0	0
APOBEC3H	22:39497452	0	1	0	0	0	0	0	0
APOBEC3H	22:39497454	0	1	0	0	0	0	0	0
APOBEC4	1:183617751	0	0	0	0	0	0	1	0
APOBEC4	1:183617768	0	0	0	0	0	0	1	0
APOBR	16:28508998	0	0	0	1	0	0	0	0
APOBR	16:28509081	0	0	1	0	0	0	0	0
APOH	17:64210580	0	0	1	0	0	0	0	0
APOL1	22:36661315	0	0	0	0	0	0	0	1
APOL1	22:36661330	1	1	0	0	1	1	0	1
APOL1	22:36661566	1	1	0	0	1	1	0	0
APOL1	22:36661646	1	1	0	0	1	1	1	0
APOL2	22:36623731	1	1	0	0	1	1	0	0
APOL6	22:36055408	0	0	0	0	0	0	0	1
APP	21:27372413	0	0	1	0	0	0	0	0
APP	21:27542917	0	0	0	0	0	0	1	0
APPBP2	17:58529303	0	0	0	0	0	0	1	0
APPL1	3:57283539	0	0	1	0	0	0	0	0
APPL1	3:57303684	1	1	0	0	1	1	0	0
APPL1	3:57303687	0	0	0	0	0	0	1	0
APPL2	12:105583877	1	1	1	0	1	1	0	0
APPL2	12:105600916	0	0	0	1	0	0	0	0
APTX	9:32989793	0	0	0	0	0	0	1	0
AQP3	9:33442165	0	0	1	0	0	0	0	0
AQP7	9:33386167	0	1	0	0	0	0	0	0
AQP7	9:33386465	0	0	0	0	1	0	0	0
AQP7	9:33386510	0	0	0	0	1	0	0	0
AQP7	9:33387047	0	0	0	0	1	0	0	0
AQP8	16:25239805	0	0	0	0	0	1	0	0
AQP9	15:58476281	0	1	0	0	0	0	0	0
AQR	15:35192904	0	0	1	0	0	0	0	0
AQR	15:35192914	0	0	1	0	0	0	0	0
AQR	15:35212575	0	0	1	0	0	0	0	0
ARAP2	4:36081878	1	1	0	0	1	1	0	0
ARAP3	5:141033684	1	0	0	0	0	0	0	0
ARAP3	5:141036329	0	0	0	1	0	0	0	0
ARAP3	5:141051479	0	0	0	1	0	0	0	0
ARC	8:143695110	1	0	0	0	0	0	0	0
ARCN1	11:118461172	0	1	0	0	1	1	0	0
ARF4	3:57557983	0	0	0	0	0	0	0	1
ARFGEF1	8:68163613	0	0	0	0	0	0	1	0
ARFGEF2	20:47589795	0	0	1	0	0	0	0	0
ARFGEF2	20:47614917	0	0	0	1	0	0	0	0
ARFRP1	20:62332021	0	0	0	0	0	0	0	1
ARG2	14:68117509	0	0	1	0	0	0	0	0
ARHGAP11A	15:32917735	1	1	0	0	1	1	0	0
ARHGAP17	16:24942485	0	0	0	0	0	0	1	0
ARHGAP18	6:130031215	1	1	0	0	1	0	0	0
ARHGAP21	10:24873369	1	1	0	0	1	1	0	0
ARHGAP21	10:24885790	0	0	1	0	0	0	0	0
ARHGAP21	10:24908686	1	1	0	0	1	1	0	0
ARHGAP23	17:36622721	0	0	0	0	0	0	0	1
ARHGAP25	2:69049941	0	1	0	0	0	0	0	0
ARHGAP26	5:142283122	0	0	0	0	0	0	1	0
ARHGAP26	5:142586836	0	0	1	0	0	0	0	0
ARHGAP28	18:6859874	0	0	0	0	1	0	0	0
ARHGAP28	18:6912143	1	0	0	0	1	0	0	0
ARHGAP29	1:94639447	1	1	1	0	1	1	0	0
ARHGAP30	1:161017786	0	0	1	0	0	0	0	0
ARHGAP30	1:161019040	1	0	0	0	0	1	0	0
ARHGAP31	3:119133183	1	1	0	1	1	0	0	0
ARHGAP31	3:119133224	0	0	0	1	0	0	0	0
ARHGAP32	11:128844772	0	0	0	0	0	0	1	0
ARHGAP33	19:36277905	0	0	1	0	0	0	0	0
ARHGAP33	19:36279075	0	0	1	0	0	0	0	0
ARHGAP35	19:47422324	0	0	1	0	0	0	0	0
ARHGAP35	19:47423359	0	0	1	0	0	0	0	0
ARHGAP35	19:47425005	0	0	0	0	0	0	1	0
ARHGAP44	17:12877515	0	0	0	0	0	0	0	1
ARHGAP5	14:32562105	0	0	0	0	0	0	1	0
ARHGAP5	14:32562796	0	0	1	0	0	0	0	0
ARHGEF1	19:42398605	0	0	0	0	0	0	1	0
ARHGEF10L	1:17961445	0	0	1	0	0	0	0	0
ARHGEF10L	1:17991052	1	1	0	0	1	1	0	0
ARHGEF10L	1:18023690	1	1	0	0	1	1	0	0
ARHGEF11	1:156907081	1	1	0	0	1	1	0	0
ARHGEF12	11:120322392	0	0	1	0	0	0	0	0
ARHGEF15	17:8215514	0	0	0	0	0	0	1	0
ARHGEF16	1:3389727	1	1	0	0	1	1	0	0
ARHGEF17	11:73020846	1	1	0	0	1	1	0	0
ARHGEF17	11:73022687	0	0	0	1	0	0	0	0
ARHGEF17	11:73067235	0	0	0	0	0	0	1	0
ARHGEF18	19:7511987	0	0	0	0	0	0	1	0
ARHGEF18	19:7528734	1	1	0	0	1	1	0	0
ARHGEF18	19:7533850	1	1	0	0	1	1	0	0
ARHGEF2	1:155935123	0	0	1	0	0	0	0	0
ARHGEF2	1:155935162	0	0	1	0	0	0	0	0
ARHGEF26	3:153839959	0	1	0	0	0	0	0	0
ARHGEF26	3:153839960	0	1	0	0	0	0	0	0
ARHGEF28	5:73072354	0	0	0	0	1	0	0	0
ARHGEF28	5:73076511	0	0	0	0	1	0	0	0
ARHGEF28	5:73142296	0	0	0	0	1	1	0	0
ARHGEF28	5:73148481	0	0	0	0	0	1	0	0
ARHGEF28	5:73163965	1	1	0	0	1	1	0	0
ARHGEF28	5:73236809	0	0	0	0	0	0	0	1
ARHGEF3	3:56771251	1	1	0	0	1	1	0	0
ARHGEF33	2:39184152	0	0	0	1	0	0	0	0
ARHGEF33	2:39187190	1	0	0	1	1	0	0	0
ARHGEF37	5:149001551	1	1	0	0	1	1	0	0
ARHGEF40	14:21549893	1	1	0	0	1	1	0	0
ARHGEF40	14:21551069	1	0	0	0	1	0	0	0
ARHGEF5	7:144060802	0	1	0	0	0	0	0	0
ARHGEF5	7:144062317	0	0	1	0	0	0	0	0
ARHGEF6	X:135772823	0	0	0	1	0	0	0	0
ARID1A	1:27094392	0	0	0	1	0	0	0	0
ARID1A	1:27101405	0	0	0	0	0	0	1	0
ARID1A	1:27101411	0	0	0	0	0	0	1	0
ARID1B	6:157522361	0	0	0	0	0	0	0	1
ARID2	12:46244256	0	0	0	1	0	0	0	0
ARID3A	19:971949	1	1	0	0	1	1	0	0
ARID4A	14:58817993	0	0	0	1	0	0	0	0
ARID4A	14:58831142	0	1	0	0	1	1	0	0
ARID4A	14:58831931	0	0	1	0	0	0	0	0
ARID5B	10:63852497	0	0	0	1	0	0	0	0
ARIH1	15:72864466	1	1	0	0	1	1	0	0
ARL1	12:101789443	0	0	0	0	0	0	1	0
ARL13B	3:93722547	0	0	0	0	0	0	1	0
ARL14EP	11:30352554	0	0	0	0	0	0	1	0
ARL2BP	16:57284358	0	0	1	0	0	0	0	0
ARL2BP	16:57284367	0	0	1	0	0	0	0	0
ARL4C	2:235404707	0	0	1	0	0	0	0	0
ARL4C	2:235404738	0	0	1	0	0	0	0	0
ARL4D	17:41477154	0	0	0	1	0	0	0	0
ARL6IP6	2:153591548	0	0	1	0	0	0	0	0
ARMC4	10:28101458	0	0	0	0	0	0	1	0
ARMC4	10:28276357	1	0	0	0	1	1	0	0
ARMC5	16:31475864	1	1	0	0	1	1	0	0
ARMC5	16:31477594	1	1	0	0	1	1	0	0
ARMC6	19:19162828	0	0	0	0	0	0	1	0
ARMC9	2:232087474	1	1	0	0	1	1	0	0
ARMC9	2:232087475	1	1	0	0	1	1	0	0
ARMCX2	X:100911721	0	0	0	0	0	0	0	1
ARMCX2	X:100912336	0	0	0	1	0	0	0	0
ARMCX3	X:100881009	0	0	0	0	0	0	1	0
ARNT	1:150786592	0	0	0	0	0	0	1	0
ARPC1B	7:98988625	0	0	0	1	0	0	0	0
ARPC1B	7:98990472	0	0	0	1	0	0	0	0
ARR3	X:69489239	0	0	1	0	0	0	0	0
ARRB1	11:74985203	0	0	0	1	0	0	0	0
ARRB2	17:4619817	0	0	1	0	0	0	0	0
ARRB2	17:4622651	0	0	1	0	0	0	0	0
ARRDC3	5:90672512	0	0	0	1	0	0	0	0
ARSB	5:78181477	1	1	0	0	1	1	0	0
ARSD	X:2836037	1	1	0	0	1	1	0	0
ARSF	X:3030358	0	0	0	0	0	0	0	1
ARSG	17:66364804	0	1	0	0	1	1	0	0
ARSG	17:66416578	0	0	1	0	0	0	0	0
ART1	11:3681051	1	0	0	0	0	0	0	0
ART3	4:77003134	0	0	1	0	0	0	0	0
ART3	4:77003149	0	0	1	0	0	0	0	0
ARTN	1:44401384	1	0	0	0	1	0	0	0
ARVCF	22:19959473	1	0	0	0	0	1	0	0
ARVCF	22:19968971	1	1	0	0	1	1	0	0
ARVCF	22:19969106	1	1	0	0	1	1	0	0
ARX	X:25025366	0	0	0	0	0	1	0	0
ASAH1	8:17918934	0	1	1	1	0	0	1	0
ASAH1	8:17924739	1	1	0	0	1	1	0	0
ASAH1	8:17927327	1	1	0	0	1	1	0	0
ASAP1	8:131127948	0	0	0	1	0	0	0	0
ASAP2	2:9347321	0	0	1	0	0	0	0	0
ASAP3	1:23758235	0	0	1	0	0	0	0	0
ASAP3	1:23777988	0	0	0	1	0	0	0	0
ASB15	7:123269118	1	0	0	0	0	0	0	0
ASB15	7:123270077	0	0	1	0	0	0	0	0
ASB16	17:42248346	1	0	0	0	0	0	0	0
ASB6	9:132400649	0	0	1	0	0	0	0	0
ASB6	9:132400934	0	0	0	0	0	1	0	0
ASCC3	6:100957273	0	0	1	0	0	0	0	0
ASCC3	6:100957275	0	0	1	0	0	0	0	0
ASCC3	6:100964147	1	1	0	0	1	1	0	0
ASCC3	6:101109737	0	0	0	0	0	0	1	0
ASCC3	6:101296389	1	1	0	0	1	1	0	0
ASCL3	11:8959545	0	1	0	0	0	0	0	0
ASF1A	6:119215660	0	0	0	1	0	0	0	0
ASGR1	17:7080598	0	0	1	0	0	0	0	0
ASH1L	1:155408370	0	0	0	1	0	0	0	0
ASH1L	1:155408377	0	0	0	1	0	0	0	0
ASH1L	1:155408635	1	1	1	0	1	1	0	0
ASIC3	7:150747290	0	0	1	0	0	0	0	0
ASNS	7:97481777	0	0	1	0	0	0	0	0
ASNS	7:97482497	0	0	1	0	0	0	0	0
ASNS	7:97488569	1	1	1	0	1	1	1	0
ASNSD1	2:190531426	1	1	0	0	1	1	0	0
ASPA	17:3386830	0	0	1	0	0	0	0	0
ASPG	14:104559919	1	0	0	0	0	0	0	0
ASPG	14:104559922	1	0	0	0	0	0	0	0
ASPG	14:104571061	0	0	0	1	0	0	0	0
ASPH	8:62546262	0	0	0	1	0	0	0	0
ASPH	8:62546265	0	0	0	1	0	0	0	0
ASPHD1	16:29917190	0	0	1	0	0	0	0	0
ASPHD1	16:29917196	0	0	1	0	0	0	0	0
ASPM	1:197070442	1	1	1	0	1	1	0	0
ASPM	1:197070697	1	1	0	0	1	1	0	0
ASPM	1:197070901	1	1	0	0	1	1	0	0
ASPM	1:197073012	0	0	1	0	0	0	0	0
ASPM	1:197087093	0	0	1	0	0	0	0	0
ASPRV1	2:70188676	0	1	0	0	0	0	0	0
ASPSCR1	17:79954544	1	1	0	0	1	1	0	0
ASTL	2:96795857	1	0	0	0	0	0	0	0
ASTN1	1:176863836	0	0	0	0	1	0	0	0
ASTN1	1:176863867	0	0	0	0	1	0	0	0
ASXL1	20:31016167	0	0	0	0	0	0	1	0
ASXL1	20:31022269	0	0	1	0	0	0	0	0
ASXL1	20:31022278	0	0	1	0	0	0	0	0
ASXL1	20:31022307	0	0	1	0	0	0	0	0
ASXL1	20:31022314	0	0	1	0	0	0	0	0
ASXL1	20:31022959	1	1	0	0	1	1	0	0
ASXL2	2:25965566	0	0	1	0	0	0	0	0
ASXL2	2:25972599	0	0	0	1	0	0	0	0
ATAD2	8:124351650	0	0	0	0	0	0	0	1
ATAD2	8:124361665	1	0	0	0	0	0	0	0
ATAD2	8:124392790	0	0	1	0	0	0	0	0
ATAD2B	2:24108652	0	1	0	0	1	0	0	0
ATAD3B	1:1431162	0	0	1	0	0	0	0	0
ATAD5	17:29161202	1	1	0	0	1	1	0	0
ATAD5	17:29161358	1	1	0	0	0	0	0	0
ATAD5	17:29161503	1	1	0	0	1	0	0	0
ATAD5	17:29161845	1	1	0	0	1	0	0	0
ATAD5	17:29167653	0	1	0	0	0	0	0	0
ATAD5	17:29214387	1	1	0	0	1	1	0	0
ATAD5	17:29221864	0	0	0	0	0	0	1	0
ATE1	10:123681900	0	0	0	1	0	0	0	0
ATE1	10:123681907	0	0	0	1	0	0	0	0
ATF5	19:50435862	1	1	0	0	1	1	0	0
ATF6	1:161736209	1	1	0	0	1	1	0	0
ATF6	1:161751741	1	1	0	0	1	1	0	0
ATF6	1:161761946	0	0	0	0	0	0	1	0
ATF7IP	12:14587301	1	1	0	0	0	1	0	0
ATF7IP2	16:10575915	0	0	0	0	0	0	1	0
ATF7IP2	16:10576009	0	0	0	0	0	0	1	0
ATG10	5:81354389	1	1	0	0	1	1	0	0
ATG10	5:81549216	1	1	0	0	1	1	0	0
ATG10	5:81549240	1	1	0	0	1	1	0	0
ATG13	11:46690367	0	0	0	1	0	0	0	0
ATG13	11:46693851	0	0	0	1	0	0	0	0
ATG14	14:55836603	0	0	0	1	0	0	0	0
ATG14	14:55836626	0	0	0	1	0	0	0	0
ATG16L1	2:234173636	0	0	0	1	0	0	0	0
ATG16L1	2:234173639	0	0	0	1	0	0	0	0
ATG16L1	2:234173680	0	0	0	1	0	0	0	0
ATG16L1	2:234183368	1	1	0	0	1	1	0	0
ATG16L2	11:72528861	0	0	0	0	0	0	1	0
ATG2A	11:64677293	1	1	0	0	1	1	0	0
ATG2B	14:96771959	1	1	0	0	1	1	0	0
ATG2B	14:96777468	1	0	0	0	0	0	0	0
ATG2B	14:96781912	0	1	0	0	1	0	0	0
ATG2B	14:96809521	0	0	0	1	0	0	0	0
ATG4B	2:242606080	1	1	0	0	1	1	0	0
ATG4B	2:242610773	1	1	0	0	1	1	0	0
ATG5	6:106756282	0	0	0	0	0	0	1	0
ATG7	3:11400019	1	1	0	0	1	1	0	0
ATG9A	2:220087467	0	0	0	0	0	0	1	0
ATG9A	2:220089398	0	0	0	0	0	0	1	0
ATIC	2:216211545	0	0	0	0	0	0	1	0
ATL2	2:38604351	1	1	0	0	1	1	0	0
ATM	11:108122688	0	0	1	0	0	0	0	0
ATM	11:108183167	1	1	0	0	1	0	0	0
ATN1	12:7043468	0	1	0	0	0	0	0	0
ATN1	12:7047033	0	0	0	0	0	0	0	1
ATN1	12:7047039	0	0	0	0	0	0	0	1
ATOH1	4:94750327	0	0	0	1	0	0	0	0
ATOH8	2:85981761	0	0	0	0	1	0	0	0
ATOX1	5:151131289	0	0	0	0	0	0	1	0
ATP10A	15:25940062	0	0	0	0	1	0	0	0
ATP10A	15:26108012	0	0	0	1	0	0	0	0
ATP10B	5:160114945	0	0	0	0	1	0	0	0
ATP10D	4:47560002	1	1	0	0	1	1	0	0
ATP10D	4:47584046	1	1	0	0	1	1	0	0
ATP10D	4:47593283	1	1	0	0	1	1	0	0
ATP11A	13:113479820	1	1	0	0	1	1	0	0
ATP11C	X:138865345	0	0	0	0	0	0	1	0
ATP11C	X:138897130	1	1	0	0	1	1	0	0
ATP13A3	3:194134535	0	0	0	0	0	0	1	0
ATP13A4	3:193210927	0	0	1	0	0	0	0	0
ATP1A2	1:160105712	0	0	0	1	0	0	0	0
ATP1A2	1:160106483	0	0	0	1	0	0	0	0
ATP1B1	1:169080685	0	0	1	0	0	0	0	0
ATP2A1	16:28892302	0	0	0	0	0	0	0	1
ATP2A1	16:28914361	0	0	0	0	0	0	0	1
ATP2A2	12:110734530	0	0	0	0	0	0	0	1
ATP2A2	12:110784033	0	0	0	1	0	0	1	0
ATP2B1	12:90018018	0	0	0	0	0	0	0	1
ATP2B1	12:90020335	0	0	1	0	0	0	0	0
ATP2B1	12:90049485	0	0	0	0	0	0	1	0
ATP2B4	1:203708758	0	0	0	0	0	0	1	0
ATP2C1	3:130672707	0	0	0	1	0	0	0	0
ATP2C1	3:130672800	0	0	0	0	0	0	0	1
ATP2C2	16:84495396	0	0	0	1	0	0	0	0
ATP5A1	18:43668168	0	0	0	0	0	0	1	0
ATP5B	12:57033084	0	0	0	0	1	0	0	0
ATP5B	12:57033085	1	0	0	0	0	0	0	0
ATP5B	12:57036608	0	0	1	0	0	0	0	0
ATP5B	12:57036609	1	0	0	0	0	0	0	0
ATP5B	12:57038731	0	0	0	0	0	1	0	0
ATP5E	20:57605452	0	0	0	0	0	0	1	0
ATP5E	20:57605461	0	0	0	0	0	0	1	0
ATP5E	20:57605465	0	0	0	0	0	0	0	1
ATP5E	20:57605478	0	0	1	0	0	0	0	0
ATP5EP2	13:28519461	1	1	0	1	1	1	0	0
ATP5G3	2:176043906	0	0	0	0	0	0	1	0
ATP5G3	2:176043935	0	0	0	0	0	0	1	0
ATP5J	21:27096976	0	0	0	0	0	0	1	0
ATP5L	11:118277742	0	0	0	0	0	0	1	0
ATP5L2	22:43036177	0	0	0	1	0	0	0	0
ATP5L2	22:43036181	0	0	0	1	0	0	0	0
ATP5S	14:50788213	1	1	0	0	1	1	0	0
ATP5SL	19:41942301	0	0	1	0	0	0	0	0
ATP6AP1	X:153660715	0	0	0	0	0	0	1	0
ATP6AP1	X:153660726	0	0	0	0	0	0	1	0
ATP6AP1L	5:81613838	0	0	0	0	1	0	0	0
ATP6V0A2	12:124229156	0	0	0	1	0	0	0	0
ATP6V0A4	7:138391419	0	0	0	0	0	0	1	0
ATP6V0D1	16:67478473	0	0	1	0	0	0	0	0
ATP6V0D2	8:87163740	0	0	1	0	0	0	0	0
ATP6V1C1	8:104078628	0	0	0	0	0	0	1	0
ATP6V1C2	2:10912002	0	0	0	0	0	1	0	0
ATP6V1E1	22:18075459	0	0	1	0	0	0	0	0
ATP7A	X:77227220	0	0	0	0	0	0	0	1
ATP7A	X:77298161	0	0	0	0	0	0	1	0
ATP7A	X:77298857	1	1	0	0	1	1	0	0
ATP7B	13:52548140	1	1	0	0	1	1	0	0
ATP8A1	4:42583684	0	0	0	0	0	0	1	0
ATP8A2	13:26128036	0	0	1	0	0	0	0	0
ATP8B1	18:55317676	1	1	0	0	1	1	0	0
ATP8B1	18:55362494	0	0	0	0	0	0	1	0
ATP8B2	1:154300604	0	0	0	0	0	0	1	0
ATP8B2	1:154300624	0	0	0	0	0	0	1	0
ATP8B2	1:154321494	0	0	1	0	0	0	0	0
ATP8B3	19:1811603	1	1	0	0	1	0	0	0
ATP8B4	15:50226313	1	0	0	0	1	1	0	0
ATP8B4	15:50279662	1	0	0	0	1	1	0	0
ATP9B	18:76829525	1	1	0	0	0	1	0	0
ATPAF1	1:47133811	1	1	0	0	1	1	0	0
ATR	3:142272103	0	0	0	0	0	0	1	0
ATR	3:142275360	0	0	1	0	0	0	0	0
ATR	3:142281612	1	1	0	0	1	1	0	0
ATRAID	2:27435250	1	1	0	0	1	1	0	0
ATRN	20:3557527	0	0	0	0	0	0	1	0
ATRX	X:76763924	0	0	1	0	0	0	0	0
ATRX	X:76938382	0	0	1	0	0	0	0	0
ATRX	X:76938665	0	0	0	0	0	0	1	0
ATRX	X:76939444	0	0	0	1	0	0	0	0
ATXN1	6:16326785	0	0	1	0	0	0	0	0
ATXN1	6:16328421	0	0	0	0	0	0	1	0
ATXN2	12:111926448	0	0	0	1	0	0	0	0
ATXN2	12:111948245	0	0	1	0	0	0	0	0
ATXN2	12:112037000	1	1	0	0	1	1	0	0
ATXN3	14:92548785	1	1	0	0	0	1	0	0
ATXN7	3:63938072	0	0	0	0	0	0	1	0
ATXN7L2	1:110029697	0	0	0	1	0	0	0	0
AUP1	2:74756499	0	0	0	0	0	0	0	1
AURKA	20:54961541	1	1	0	0	1	1	0	0
AURKB	17:8108331	1	0	0	0	0	1	0	0
AURKB	17:8108347	0	0	0	0	0	0	1	0
AURKB	17:8110180	0	0	0	0	0	0	0	1
AUTS2	7:70229872	0	0	0	0	0	0	0	1
AUTS2	7:70236607	0	0	0	0	0	0	0	1
AUTS2	7:70255744	0	0	0	0	0	0	1	0
AUTS2	7:70255759	0	0	0	0	0	0	1	0
AUTS2	7:70255833	0	0	0	0	0	0	0	1
AVIL	12:58204283	0	1	0	0	0	1	0	0
AVL9	7:32598630	1	1	0	0	1	1	0	0
AVPI1	10:99439556	1	1	0	0	1	1	0	0
AXL	19:41743861	0	0	0	0	0	1	0	0
AZI1	17:79171967	1	1	0	0	1	1	0	0
AZI1	17:79173184	0	1	0	0	1	1	0	0
AZI1	17:79174221	1	1	0	0	1	1	0	0
AZIN1	8:103842123	0	0	0	0	0	0	1	0
AZIN1	8:103848573	0	0	1	0	0	0	0	0
AZIN1	8:103851054	0	0	1	0	0	0	0	0
B3GALT2	1:193150452	0	0	0	1	0	0	0	0
B3GALTL	13:31891746	1	0	0	0	1	1	1	0
B3GALTL	13:31898001	0	0	0	1	0	0	0	0
B3GALTL	13:31898016	0	0	0	1	0	0	0	0
B3GNT5	3:182988022	0	0	1	0	0	0	0	0
B3GNT8	19:41932275	1	0	0	0	1	1	0	0
B4GALT1	9:33113466	0	0	0	0	0	0	0	1
B4GALT2	1:44456029	0	0	1	0	0	0	0	0
B4GALT4	3:118945796	1	1	0	0	1	1	0	0
B4GALT5	20:48260089	0	0	0	0	0	0	1	0
B9D2	19:41869392	1	1	0	0	1	1	0	0
B9D2	19:41869417	0	1	0	0	0	0	0	0
BABAM1	19:17387368	0	0	0	0	0	0	1	0
BACE1	11:117160347	1	1	0	0	1	1	0	0
BACE1	11:117161237	0	0	1	0	0	0	0	0
BACH1	21:30699393	0	0	0	0	0	0	0	1
BAG1	9:33264540	1	1	0	0	1	1	0	0
BAG2	6:57048749	0	0	0	0	0	0	0	1
BAG3	10:121432164	0	0	0	1	0	0	0	0
BAG5	14:104027446	0	0	0	0	0	0	0	1
BAHD1	15:40751555	1	1	0	0	1	1	0	0
BAI3	6:69666684	1	1	0	0	1	0	0	0
BAI3	6:70048843	0	0	1	0	0	0	0	0
BAI3	6:70098662	0	0	0	0	0	0	0	1
BAIAP2	17:79089590	1	1	0	0	1	0	0	0
BAIAP2L1	7:97939898	0	0	0	1	0	0	0	0
BAIAP2L1	7:97946632	0	0	1	0	0	0	0	0
BAIAP3	16:1394507	1	0	0	1	1	0	0	0
BARD1	2:215632255	1	1	0	0	1	1	0	0
BARD1	2:215645464	1	1	0	0	1	1	0	0
BARD1	2:215674224	1	1	0	0	1	1	0	0
BARX1	9:96717287	0	0	0	0	0	1	0	0
BATF3	1:212873018	0	0	1	0	0	0	0	0
BAX	19:49458949	0	0	0	0	0	0	0	1
BAZ1A	14:35245679	0	0	1	0	0	0	0	0
BAZ1A	14:35272133	0	0	1	0	0	0	0	0
BAZ1A	14:35331361	0	0	0	0	0	0	1	0
BAZ1B	7:72856705	0	0	1	0	0	0	0	0
BAZ1B	7:72873912	0	0	1	0	0	0	0	0
BAZ1B	7:72891542	0	0	0	0	0	0	0	1
BAZ1B	7:72891614	0	0	1	0	0	0	0	0
BAZ1B	7:72891797	0	0	1	0	0	0	0	0
BAZ1B	7:72892478	0	0	0	0	0	0	0	1
BAZ1B	7:72912897	0	0	1	0	0	0	0	0
BAZ2B	2:160194115	0	0	1	0	0	0	0	0
BAZ2B	2:160206258	0	0	0	0	0	0	1	0
BAZ2B	2:160206440	0	0	0	0	0	0	1	0
BAZ2B	2:160295057	0	0	1	0	0	0	0	0
BBS12	4:123664204	1	1	0	0	1	1	0	0
BBS2	16:56536593	0	0	0	1	0	0	0	0
BBS2	16:56545175	1	0	0	0	1	1	0	0
BBS2	16:56548501	1	1	0	0	1	1	0	0
BBS9	7:33388713	1	1	0	0	0	1	0	0
BBS9	7:33388731	0	0	1	0	0	0	0	0
BBX	3:107517460	0	0	1	0	0	0	0	0
BCAM	19:45324054	0	0	0	0	0	0	1	0
BCAN	1:156622169	0	0	0	1	0	0	0	0
BCAN	1:156622252	1	1	0	0	1	1	0	0
BCAR1	16:75263600	0	0	1	0	0	0	0	0
BCAR1	16:75268847	0	0	0	0	0	0	1	0
BCAR1	16:75276775	1	1	0	0	1	1	0	0
BCAR3	1:94032944	0	0	0	0	0	0	0	1
BCAS3	17:58786625	1	1	0	0	1	1	0	0
BCCIP	10:127512249	0	0	0	1	0	0	0	0
BCHE	3:165491280	1	0	0	0	0	1	0	0
BCHE	3:165548704	0	0	1	0	0	0	0	0
BCL10	1:85733374	0	0	0	0	0	0	1	0
BCL11A	2:60687600	0	0	0	0	0	0	0	1
BCL2A1	15:80263397	0	0	0	0	0	0	1	0
BCL2A1	15:80263406	0	0	0	0	0	0	1	0
BCL2L1	20:30309693	0	0	0	0	0	0	1	0
BCL2L12	19:50172313	0	0	1	0	0	0	0	0
BCL2L13	22:18165995	1	1	0	0	1	1	0	0
BCL2L15	1:114424601	1	1	0	0	0	0	0	0
BCL2L2	14:23777095	0	0	1	0	0	0	0	0
BCL2L2	14:23777374	1	1	1	1	1	1	0	1
BCL3	19:45262691	0	0	1	0	0	0	0	0
BCL6	3:187446211	1	1	0	0	1	1	0	0
BCL6	3:187447036	0	0	1	0	0	0	0	0
BCL6	3:187447701	1	1	0	0	1	1	0	0
BCL7C	16:30899275	0	0	0	1	0	0	0	0
BCL9	1:147091972	1	1	0	0	1	1	0	0
BCL9L	11:118772734	0	0	0	1	0	0	0	0
BCL9L	11:118772937	0	0	0	0	0	0	1	0
BCLAF1	6:136597235	0	0	0	0	0	0	1	0
BCLAF1	6:136599030	0	0	0	0	0	0	1	0
BCLAF1	6:136599843	0	0	0	0	0	0	0	1
BCO2	11:112065434	0	0	0	0	0	1	0	0
BCO2	11:112072773	0	0	1	0	0	0	0	0
BCORL1	X:129147079	1	1	0	0	1	1	0	0
BCORL1	X:129147476	0	0	0	0	0	0	0	1
BCR	22:23627369	0	1	0	0	1	1	0	0
BCS1L	2:219526601	0	0	0	0	0	0	1	0
BCS1L	2:219526634	0	0	0	0	0	0	1	0
BCS1L	2:219527918	0	0	1	0	0	0	0	0
BDKRB2	14:96703484	0	1	0	0	0	0	0	0
BDKRB2	14:96707465	0	0	0	0	1	0	0	0
BDP1	5:70751818	1	1	0	0	1	1	0	0
BDP1	5:70800538	1	1	1	0	1	1	0	0
BDP1	5:70806422	0	0	0	0	0	0	0	1
BDP1	5:70806457	0	1	0	0	1	1	0	1
BDP1	5:70806649	1	1	0	0	1	1	0	1
BDP1	5:70806711	1	1	0	0	1	1	0	0
BDP1	5:70806958	1	1	0	1	1	1	0	1
BDP1	5:70809169	1	1	0	0	1	1	0	1
BDP1	5:70837295	1	1	0	0	1	1	0	0
BDP1	5:70837975	0	0	1	0	0	0	0	0
BECN1	17:40975847	0	0	0	1	0	0	0	0
BEND2	X:18194177	0	0	0	0	0	0	0	1
BEND2	X:18194178	0	0	0	0	0	0	0	1
BFAR	16:14758858	0	0	0	0	0	0	1	0
BHLHE40	3:5024964	0	0	1	0	0	0	0	0
BHLHE41	12:26275802	0	0	0	0	0	0	1	0
BICC1	10:60558896	0	0	0	0	0	0	1	0
BICC1	10:60588553	1	0	1	0	0	0	0	0
BICC1	10:60588612	1	0	0	0	0	0	0	0
BIN2	12:51685451	0	0	0	1	0	0	0	0
BIN3	8:22481829	0	0	0	1	0	0	0	0
BIRC2	11:102220631	0	0	0	0	0	0	1	0
BIRC2	11:102220692	0	0	0	0	0	0	1	0
BIRC3	11:102196085	0	0	0	0	0	1	0	0
BIRC5	17:76219591	1	1	0	0	1	1	0	1
BIRC6	2:32667182	1	1	0	0	1	1	1	0
BIRC6	2:32710775	0	0	1	0	0	0	0	0
BIRC6	2:32713706	1	1	0	0	1	1	0	1
BIRC6	2:32716588	0	0	0	1	0	0	0	0
BIRC6	2:32727885	0	0	0	0	0	0	1	0
BIRC6	2:32727886	0	0	0	0	0	0	1	0
BIRC6	2:32740649	0	0	1	0	0	0	0	0
BIRC6	2:32823003	0	0	1	0	0	0	0	0
BLM	15:91304159	0	0	0	0	1	0	0	0
BLMH	17:28576076	1	1	0	0	1	1	0	0
BLVRA	7:43810764	0	1	1	0	1	1	0	0
BMP2	20:6759115	1	0	0	0	1	0	0	0
BMP2K	4:79793822	0	0	0	0	0	0	0	1
BMP3	4:81966906	1	0	0	0	0	0	0	0
BMP3	4:81967012	1	0	0	0	0	0	0	0
BMP8A	1:39988084	1	0	0	0	0	1	0	0
BMP8B	1:40229454	0	1	0	0	1	1	0	0
BMS1	10:43279958	0	0	1	0	0	0	0	0
BNC2	9:16419535	0	0	0	0	0	0	1	0
BNIP2	15:59963481	0	0	0	0	0	0	1	0
BNIP2	15:59964846	0	0	0	0	0	0	0	1
BNIP2	15:59964851	0	0	0	0	0	0	0	1
BNIP2	15:59981362	0	0	0	1	0	0	0	0
BNIP2	15:59981372	0	0	0	1	0	0	0	0
BNIPL	1:151011325	0	0	1	0	0	0	0	1
BOD1L1	4:13601337	1	1	0	0	1	1	0	0
BOD1L1	4:13606576	0	1	0	0	1	0	0	0
BOD1L1	4:13616001	0	0	1	0	0	0	0	0
BOK	2:242498984	0	0	0	0	1	1	0	0
BORA	13:73320840	0	0	1	0	0	0	0	0
BPIFB1	20:31889053	1	0	0	0	0	0	0	0
BPIFB3	20:31654676	0	0	0	1	0	0	0	0
BPNT1	1:220232298	0	0	1	0	0	0	0	0
BRCA1	17:41223094	1	1	0	0	0	1	0	0
BRCA1	17:41244000	1	1	0	0	1	1	0	0
BRCA1	17:41244435	0	1	0	0	0	1	0	0
BRCA1	17:41244565	0	0	1	0	0	0	0	0
BRCA1	17:41244936	1	1	0	0	1	1	0	0
BRCA1	17:41245687	0	0	0	0	0	0	1	0
BRCA2	13:32906729	1	1	0	0	1	0	0	0
BRCA2	13:32915175	0	0	0	0	0	0	1	0
BRCA2	13:32929387	1	1	0	0	1	1	0	0
BRCA2	13:32936761	0	0	1	0	0	0	0	0
BRCA2	13:32936797	0	0	1	0	0	0	0	0
BRCA2	13:32972485	0	0	0	0	0	0	1	0
BRCC3	X:154305533	0	0	0	0	0	0	1	0
BRD4	19:15375358	0	0	0	1	0	0	0	0
BRD4	19:15383708	0	0	0	0	0	0	1	0
BRD4	19:15383904	0	0	1	0	0	0	0	0
BRD8	5:137500039	0	0	0	0	0	0	1	0
BRD8	5:137500665	1	1	0	0	1	1	0	1
BRICD5	16:2260612	1	1	0	0	1	1	0	0
BRINP1	9:121930347	0	0	0	1	0	0	0	0
BRIP1	17:59763347	1	1	0	0	1	1	0	0
BROX	1:222892312	0	0	0	1	0	0	0	0
BRPF3	6:36169313	0	0	0	0	0	0	1	0
BRPF3	6:36169358	0	0	0	0	0	0	0	1
BRPF3	6:36178072	0	0	0	1	0	0	0	0
BRPF3	6:36181848	0	0	1	0	0	0	0	0
BRWD1	21:40571246	1	1	0	0	1	1	0	0
BRWD1	21:40574305	1	1	0	0	1	1	0	0
BRWD1	21:40582759	0	0	1	0	0	0	0	0
BRWD1	21:40670460	1	1	0	0	1	1	0	0
BRWD3	X:79942459	0	0	1	0	0	0	0	0
BRWD3	X:79942468	0	0	1	0	0	0	0	0
BSDC1	1:32842223	0	0	1	0	0	0	0	0
BSN	3:49662635	0	0	0	0	0	0	0	1
BSN	3:49689210	1	0	0	0	1	0	0	0
BSN	3:49699567	1	0	0	0	0	0	0	0
BSND	1:55472824	0	0	1	0	0	0	0	0
BSND	1:55474231	1	0	0	0	0	0	0	0
BST1	4:15709192	0	0	0	0	1	1	0	0
BTAF1	10:93778607	0	0	0	0	0	0	1	0
BTBD1	15:83710544	0	0	1	0	0	0	0	0
BTBD1	15:83725256	1	0	0	0	1	1	0	0
BTBD1	15:83725266	0	0	0	1	0	0	0	0
BTBD10	11:13443320	0	0	1	0	0	0	0	0
BTBD7	14:93714880	0	0	1	0	0	0	0	0
BTBD7	14:93730192	0	0	1	0	0	0	0	0
BTC	4:75675841	0	1	0	0	0	0	0	0
BTC	4:75719517	0	0	0	0	0	1	0	0
BTG1	12:92537884	0	0	0	0	0	0	1	0
BTG1	12:92537972	0	0	1	0	0	0	0	0
BTG2	1:203276282	0	0	0	0	0	0	1	0
BTG2	1:203276412	0	0	1	0	0	0	0	0
BTK	X:100604892	0	0	0	0	0	0	1	0
BTN2A1	6:26459997	1	1	0	0	1	1	0	0
BTN2A2	6:26392768	1	1	0	0	1	1	0	0
BTN3A1	6:26405816	1	1	0	0	1	1	0	0
BTN3A2	6:26368481	0	0	0	1	0	0	0	0
BTN3A2	6:26370748	1	1	0	0	1	1	0	0
BTNL9	5:180486785	1	1	0	0	1	1	0	0
BTRC	10:103285893	0	0	0	0	0	0	1	0
BUB1	2:111399359	0	0	0	0	0	0	0	1
BUB1B	15:40477401	0	0	0	0	0	0	1	0
BUB1B	15:40477831	1	0	0	0	0	1	0	0
BUD13	11:116628623	1	1	0	0	1	1	0	0
BUD13	11:116636090	0	0	1	0	0	0	0	0
BYSL	6:41889478	0	0	1	0	0	0	0	0
BZW1	2:201680111	0	0	1	0	0	0	0	0
C10orf111	10:15138820	0	0	1	0	0	0	0	0
C10orf118	10:115884978	0	0	0	0	0	0	1	0
C10orf12	10:98743477	0	0	0	1	0	0	0	0
C10orf12	10:98744206	0	0	0	0	0	0	0	1
C10orf25	10:45496237	0	0	1	0	0	0	0	0
C10orf32	10:104614120	0	0	1	0	0	0	0	0
C10orf54	10:73520632	0	0	0	0	0	1	0	0
C10orf71	10:50531990	0	0	0	0	0	0	0	1
C10orf76	10:103716432	0	0	0	0	0	0	1	0
C11orf16	11:8947283	1	0	0	0	0	1	0	0
C11orf24	11:68030015	0	0	0	0	0	0	1	0
C11orf24	11:68030173	1	1	0	0	1	1	0	0
C11orf30	11:76239324	0	0	0	1	0	0	0	0
C11orf35	11:558165	1	0	0	0	0	1	0	0
C11orf35	11:558884	1	0	0	0	1	0	0	0
C11orf42	11:6231731	0	0	0	0	1	1	0	0
C11orf58	11:16760381	0	0	1	0	0	0	0	0
C11orf58	11:16776556	0	0	0	0	0	0	1	0
C11orf58	11:16776559	0	0	0	0	0	0	1	0
C11orf63	11:122774968	0	0	0	0	0	0	0	1
C11orf63	11:122774974	0	0	0	0	0	0	0	1
C11orf68	11:65685225	1	1	0	0	1	1	0	0
C11orf71	11:114270816	0	0	1	0	0	0	0	0
C11orf82	11:82644904	0	1	0	0	1	0	0	0
C11orf96	11:43946967	1	1	0	0	1	0	0	0
C11orf96	11:43947990	1	1	0	0	1	1	1	0
C12orf10	12:53693715	0	0	0	0	0	0	1	0
C12orf10	12:53700848	1	1	0	0	1	1	1	0
C12orf10	12:53700860	1	1	0	0	1	1	1	0
C12orf23	12:107365033	0	0	0	1	0	0	0	0
C12orf29	12:88440676	1	1	0	0	1	1	0	0
C12orf43	12:121454261	0	0	1	0	0	0	0	0
C12orf45	12:105380152	1	1	1	0	1	1	0	0
C12orf55	12:97045462	0	0	1	0	0	0	0	0
C12orf55	12:97136239	1	0	0	0	1	0	0	0
C12orf60	12:14975889	0	0	0	0	0	1	0	0
C12orf66	12:64587633	1	1	0	0	1	1	0	0
C12orf66	12:64609562	1	1	1	0	1	1	0	0
C12orf68	12:48578325	0	0	0	0	1	1	0	0
C14orf178	14:78236001	0	0	0	0	0	0	1	0
C14orf37	14:58605790	0	0	0	1	0	0	0	0
C14orf93	14:23456551	0	0	0	0	0	0	1	0
C15ORF37	15:80215597	0	1	0	0	1	1	0	0
C15ORF37	15:80216015	1	1	0	0	1	1	0	0
C15orf27	15:76496232	1	1	0	0	1	1	0	0
C15orf27	15:76496340	1	1	0	0	1	1	0	0
C15orf37	15:80215207	0	0	0	1	0	0	0	0
C15orf39	15:75499861	1	1	0	0	1	1	1	0
C15orf39	15:75499959	0	0	1	0	0	0	0	0
C15orf39	15:75503147	1	1	0	0	1	1	0	0
C15orf40	15:83680287	1	1	0	0	1	1	0	0
C15orf40	15:83680313	0	0	0	0	0	0	1	0
C15orf52	15:40633026	0	0	0	1	0	0	0	0
C15orf56	15:40544493	0	0	0	0	1	0	0	0
C15orf65	15:55710458	0	0	0	1	0	0	0	0
C16orf3	16:90095561	1	1	1	0	0	1	1	1
C16orf45	16:15675134	0	0	0	1	0	0	0	0
C16orf46	16:81094963	0	0	1	0	0	0	0	0
C16orf59	16:2511114	1	1	0	0	1	1	0	0
C16orf62	16:19651412	0	0	1	0	0	0	0	0
C16orf70	16:67179498	0	0	1	0	0	0	0	0
C16orf71	16:4796393	0	0	0	0	1	1	0	0
C16orf71	16:4796399	1	0	0	0	1	0	0	0
C16orf71	16:4797457	1	0	0	0	1	1	0	0
C16orf72	16:9210656	0	0	0	1	0	0	0	0
C16orf87	16:46836964	0	0	0	0	0	0	0	1
C16orf96	16:4628997	0	0	0	1	0	0	0	0
C17orf104	17:42743900	0	0	1	0	0	0	0	0
C17orf104	17:42744684	0	0	0	0	1	0	0	0
C17orf50	17:34091078	1	0	0	1	0	0	0	0
C17orf58	17:65988049	1	1	0	1	1	1	0	0
C17orf70	17:79508400	1	1	0	0	1	1	0	0
C17orf70	17:79514129	1	1	0	0	1	1	0	0
C17orf70	17:79517868	0	0	0	0	0	0	1	0
C17orf70	17:79518156	0	0	0	0	0	0	1	0
C17orf72	17:62076079	0	0	1	0	0	0	0	0
C17orf74	17:7330329	0	0	1	0	0	0	0	0
C17orf78	17:35743010	1	0	0	0	0	0	0	0
C17orf80	17:71232687	1	1	0	0	1	1	0	0
C17orf80	17:71232804	1	1	0	0	1	1	0	0
C17orf80	17:71232807	1	1	0	0	1	1	0	0
C17orf80	17:71232881	1	1	0	0	1	1	0	0
C17orf80	17:71238433	1	1	0	0	1	1	0	0
C17orf82	17:59489893	1	0	0	0	1	1	0	0
C17orf96	17:36830012	0	0	1	0	0	0	0	0
C17orf96	17:36830459	1	1	1	0	1	1	0	0
C17orf97	17:263849	0	0	0	0	0	0	0	1
C17orf99	17:76162012	0	0	0	0	0	0	0	1
C18orf21	18:33558856	0	0	0	0	0	0	0	1
C18orf25	18:43795992	0	0	0	0	0	0	1	0
C18orf25	18:43833716	0	0	0	1	0	0	0	0
C18orf54	18:51892148	0	0	0	1	0	0	0	0
C18orf8	18:21096330	1	1	0	0	1	1	0	0
C19orf25	19:1475131	0	0	0	1	0	0	0	0
C19orf26	19:1231142	1	1	0	0	1	1	0	0
C19orf35	19:2280905	0	0	0	0	0	0	0	1
C19orf47	19:40834439	0	0	1	0	0	0	0	0
C19orf53	19:13885484	0	1	1	0	1	1	1	0
C19orf53	19:13885507	0	0	0	0	0	0	1	0
C19orf54	19:41255500	1	1	1	0	1	1	0	0
C19orf57	19:14000170	0	0	0	0	0	1	0	0
C19orf57	19:14000870	1	0	0	0	1	1	0	0
C19orf68	19:48675276	0	0	1	0	0	0	0	0
C19orf71	19:3543397	1	1	0	0	1	1	0	0
C19orf77	19:3478835	0	0	0	0	0	0	1	0
C19orf77	19:3478839	0	0	0	0	0	0	1	0
C19orf81	19:51159571	0	0	0	0	0	1	0	0
C1GALT1C1	X:119760261	0	0	0	0	0	0	1	0
C1GALT1C1	X:119760629	1	1	0	0	1	1	0	0
C1ORF220	1:178514622	0	1	0	0	0	0	0	0
C1QBP	17:5337053	0	0	0	1	0	0	0	0
C1QTNF6	22:37581383	1	1	0	0	1	1	0	0
C1R	12:7242204	0	0	0	0	0	1	0	0
C1R	12:7242299	1	1	0	0	1	1	0	0
C1RL	12:7249598	1	1	0	0	1	1	0	0
C1S	12:7170336	1	1	0	0	1	1	0	0
C1orf111	1:162345091	0	1	0	0	0	0	0	0
C1orf112	1:169796281	0	0	0	0	0	0	0	1
C1orf131	1:231376806	1	1	0	0	1	1	0	0
C1orf147	1:206665896	1	1	0	0	0	0	0	0
C1orf167	1:11839034	1	0	0	0	0	0	0	0
C1orf167	1:11839923	1	0	0	0	0	0	0	0
C1orf167	1:11839998	1	0	0	0	0	0	0	0
C1orf167	1:11847449	1	1	0	0	1	1	0	0
C1orf167	1:11848068	1	1	0	0	1	1	0	0
C1orf167	1:11849447	1	1	0	0	1	1	0	0
C1orf168	1:57202806	0	1	0	0	0	0	0	0
C1orf170	1:914876	1	0	0	0	0	0	0	0
C1orf170	1:916549	1	0	0	0	0	0	0	0
C1orf174	1:3807593	1	1	0	0	1	1	0	0
C1orf177	1:55282720	0	0	0	0	0	0	0	1
C1orf195	1:15495110	1	1	0	0	1	1	0	0
C1orf198	1:230979443	0	0	1	0	0	0	0	0
C1orf226	1:162351774	0	0	0	0	0	0	0	1
C1orf27	1:186363119	1	1	0	0	1	1	0	0
C1orf27	1:186375254	0	0	0	1	0	0	0	0
C1orf87	1:60505813	0	0	0	0	0	0	0	1
C20orf112	20:31041453	0	0	0	0	0	0	0	1
C20orf112	20:31044018	1	1	0	0	1	1	0	0
C20orf194	20:3285140	1	1	0	0	1	1	0	0
C20orf196	20:5753579	1	1	0	0	1	1	0	0
C21orf33	21:45553596	1	1	0	0	1	1	0	0
C21orf58	21:47734659	1	1	0	0	1	1	0	0
C21orf62	21:34166190	0	0	0	0	0	1	0	0
C22orf24	22:32334021	1	0	0	0	0	0	0	0
C22orf26	22:46449891	0	1	0	0	1	0	0	0
C22orf29	22:19839439	0	0	0	0	0	0	1	0
C22orf29	22:19839444	0	0	0	0	0	0	1	0
C22orf46	22:42089623	1	1	1	0	1	1	0	0
C2CD2L	11:118983468	0	0	0	0	0	1	0	0
C2CD3	11:73850751	0	0	1	0	0	0	0	0
C2CD4B	15:62456358	1	1	0	0	1	1	0	0
C2CD4B	15:62457146	0	0	0	0	0	0	0	1
C2CD4D	1:151811210	0	1	0	0	0	0	0	0
C2CD5	12:22676457	0	0	0	1	0	0	0	0
C2orf16	2:27801403	1	0	0	0	0	0	0	0
C2orf16	2:27801418	1	0	0	0	0	0	0	0
C2orf16	2:27803937	0	0	0	1	0	0	0	0
C2orf16	2:27803979	0	0	1	0	0	0	0	0
C2orf16	2:27804007	0	0	1	0	0	0	0	0
C2orf49	2:105959592	1	1	0	0	1	1	1	0
C2orf57	2:232458443	0	0	0	0	1	0	0	0
C2orf61	2:47357117	0	0	0	0	1	0	0	0
C2orf62	2:219229408	1	1	0	0	0	0	0	0
C2orf70	2:26798893	0	1	0	0	0	0	0	0
C2orf71	2:29297079	0	0	0	0	0	0	1	0
C2orf73	2:54587596	0	0	0	0	0	0	1	0
C2orf76	2:120060082	1	1	0	0	1	1	0	0
C2orf83	2:228476253	1	1	0	0	0	0	0	0
C3	19:6686226	0	0	0	1	0	0	0	0
C3	19:6686229	0	0	0	1	0	0	0	0
C3	19:6697676	0	0	1	0	0	0	0	0
C3	19:6713262	1	1	0	0	0	0	0	0
C3	19:6718387	1	1	0	0	0	0	0	0
C3orf17	3:112727184	1	1	1	0	1	1	0	0
C3orf18	3:50597092	1	1	0	1	1	1	0	0
C3orf20	3:14756900	0	0	1	0	0	0	0	0
C3orf35	3:37458765	0	1	0	0	0	0	0	0
C3orf52	3:111821747	1	1	0	0	1	1	0	0
C3orf72	3:138668404	1	0	0	0	0	0	0	0
C4orf21	4:113482146	1	0	0	0	0	0	0	0
C4orf21	4:113524723	1	0	0	0	0	0	0	0
C4orf21	4:113540333	0	0	0	1	0	0	0	0
C4orf27	4:170663235	1	1	0	0	1	1	0	0
C4orf29	4:128949799	1	1	0	0	1	1	0	0
C4orf29	4:128949850	1	1	0	0	1	1	0	0
C4orf29	4:128949929	1	1	0	0	1	1	0	0
C4orf32	4:113066831	1	1	0	1	1	1	0	0
C4orf33	4:130030646	0	0	1	0	0	0	0	0
C4orf33	4:130030652	1	1	1	0	1	1	0	0
C4orf36	4:87809020	1	1	0	0	0	0	0	0
C4orf36	4:87809387	1	1	0	0	0	1	0	0
C4orf45	4:159894250	0	0	1	0	0	0	0	0
C5AR1	19:47823871	1	1	0	0	1	1	0	0
C5orf34	5:43509348	1	1	0	0	1	1	0	0
C5orf42	5:37173930	0	1	0	0	0	0	0	0
C5orf42	5:37182902	1	1	0	0	1	1	0	0
C5orf45	5:179264731	1	1	0	0	1	1	0	0
C5orf45	5:179275028	1	1	0	0	1	1	0	0
C5orf51	5:41912223	1	1	0	0	1	1	0	0
C5orf52	5:157102159	0	0	0	0	1	0	0	0
C5orf52	5:157102185	0	0	0	0	1	0	0	0
C5orf54	5:159822494	0	0	0	1	0	0	0	0
C6orf1	6:34214322	1	1	0	0	1	1	0	0
C6orf106	6:34574512	0	0	1	0	0	0	0	0
C6orf195	6:2623930	1	1	0	0	1	0	0	0
C6orf201	6:4122249	0	1	1	0	0	0	1	0
C6orf203	6:107361158	0	0	0	0	0	0	0	1
C6orf222	6:36290205	0	0	0	1	0	0	0	0
C6orf57	6:71289189	0	1	0	0	0	1	0	0
C7	5:40955561	0	0	0	1	0	0	0	0
C7	5:40972660	0	0	0	1	0	0	0	0
C7orf26	7:6630044	0	0	0	1	0	0	0	0
C7orf31	7:25182405	1	1	0	0	1	1	0	0
C7orf31	7:25194665	0	1	0	0	1	1	0	0
C7orf31	7:25194753	0	0	1	0	1	0	0	0
C7orf55-LUC7L2	7:139106949	0	0	1	0	0	0	0	0
C7orf63	7:89912301	1	1	0	0	0	1	0	0
C7orf63	7:89939537	0	0	0	0	0	1	0	0
C8G	9:139840543	1	0	0	0	1	0	0	0
C8orf31	8:144124609	1	1	0	0	1	0	0	0
C8orf4	8:40011079	1	1	1	0	1	1	0	0
C8orf44	8:67592152	0	1	0	1	1	1	1	0
C8orf74	8:10530218	0	0	0	0	0	1	0	0
C9orf114	9:131585069	1	1	0	0	1	1	0	0
C9orf114	9:131588888	0	1	0	0	1	0	0	0
C9orf117	9:130475442	0	0	0	0	0	1	0	0
C9orf129	9:96097770	0	1	0	0	1	1	0	0
C9orf131	9:35043291	1	0	1	0	1	1	0	0
C9orf131	9:35044851	0	0	0	0	0	0	0	1
C9orf142	9:139886960	0	0	1	0	0	0	0	0
C9orf156	9:100672338	1	1	0	0	1	1	0	0
C9orf163	9:139378914	1	0	0	0	0	0	0	0
C9orf169	9:140120396	1	1	0	0	1	1	0	0
C9orf172	9:139739012	0	0	0	0	0	0	1	0
C9orf50	9:132375432	1	0	0	0	1	0	0	0
C9orf84	9:114454544	0	1	0	0	0	1	0	0
C9orf84	9:114454580	1	1	0	0	1	1	0	0
C9orf84	9:114464487	0	1	0	0	0	0	0	0
C9orf84	9:114490308	1	1	0	0	1	0	0	0
C9orf89	9:95875381	1	1	0	0	1	1	0	0
C9orf96	9:136268084	1	0	0	0	0	1	0	0
C9orf96	9:136269143	1	0	0	0	1	1	0	0
CA12	15:63634257	0	0	0	0	0	0	0	1
CAB39	2:231663565	0	0	1	0	0	0	0	0
CAB39	2:231683291	0	0	0	0	0	0	1	0
CAB39L	13:49957014	0	0	0	0	0	0	1	0
CABIN1	22:24567768	0	0	0	0	0	0	1	0
CABLES2	20:60966318	1	0	0	0	1	1	0	0
CABLES2	20:60968547	1	0	0	0	1	1	0	0
CABYR	18:21735764	0	0	0	1	0	0	0	0
CACHD1	1:65113568	1	1	0	0	1	1	0	0
CACNA1A	19:13616908	0	0	1	0	0	0	0	0
CACNA1B	9:140953540	0	0	0	0	0	0	0	1
CACNA1D	3:53820939	0	0	0	1	0	0	0	0
CACNA1E	1:181701650	0	0	0	1	0	0	0	0
CACNA1F	X:49074362	0	0	0	0	0	0	0	1
CACNA1H	16:1256208	0	0	0	0	0	0	1	0
CACNA1H	16:1270162	1	1	0	0	1	1	0	0
CACNA1I	22:40030645	0	0	0	0	0	0	0	1
CACNA2D2	3:50540731	0	0	0	0	0	0	0	1
CACNB2	10:18816598	0	0	1	0	0	0	0	0
CACNB2	10:18825061	0	0	1	0	0	0	0	0
CACNB3	12:49218477	0	0	1	0	0	0	0	0
CACNB3	12:49219531	0	0	1	0	0	0	0	0
CACNG1	17:65051351	0	0	0	0	0	0	1	0
CACNG2	22:36983526	0	0	0	1	0	0	0	0
CACTIN	19:3613346	1	1	0	0	1	1	0	0
CACUL1	10:120450858	0	0	0	0	0	0	1	0
CADM1	11:115080366	0	0	1	0	0	0	0	0
CADPS	3:62451076	0	0	0	1	0	0	0	0
CADPS2	7:122047641	0	0	1	0	0	0	0	0
CADPS2	7:122130278	0	0	0	0	0	0	1	0
CALCOCO1	12:54109659	1	1	0	0	1	1	0	0
CALCOCO2	17:46925774	0	0	0	1	0	0	0	0
CALCOCO2	17:46939658	0	0	0	0	0	1	0	0
CALCRL	2:188250301	1	1	0	0	1	1	0	0
CALD1	7:134618710	0	1	0	0	0	0	0	0
CALD1	7:134625907	0	0	0	0	0	0	1	0
CALD1	7:134632347	1	1	0	0	1	1	0	1
CALM2	2:47388981	0	0	0	0	1	0	0	0
CALML5	10:5541181	0	1	0	0	0	0	0	0
CALN1	7:71868317	0	0	1	0	0	0	0	0
CALU	7:128388648	1	1	0	0	1	1	0	0
CAMK1G	1:209785206	1	0	0	0	1	1	0	0
CAMK2D	4:114376937	0	0	0	0	0	0	1	0
CAMK2G	10:75574973	0	0	0	0	0	0	0	1
CAMKK2	12:121712077	0	0	0	0	0	0	1	0
CAMLG	5:134076923	0	0	0	1	0	0	0	0
CAMLG	5:134086561	0	0	1	0	0	0	0	0
CAMSAP2	1:200819229	1	1	0	0	1	1	0	0
CAMSAP3	19:7682717	0	0	0	0	0	1	0	0
CAMTA2	17:4883818	1	1	0	0	1	1	0	0
CAND1	12:67703947	0	0	1	0	0	0	0	0
CAND1	12:67706508	0	0	1	0	0	0	0	0
CAND2	3:12848822	0	1	0	0	0	0	0	0
CAND2	3:12856856	1	0	0	0	1	0	0	0
CAND2	3:12857433	0	0	0	0	0	0	1	0
CAND2	3:12858028	0	0	0	0	1	0	0	0
CAND2	3:12859004	0	0	0	0	1	1	0	0
CAND2	3:12875443	1	1	0	0	1	1	0	0
CANX	5:179147556	0	0	0	0	1	0	0	0
CAP1	1:40533266	1	1	0	0	1	1	0	0
CAPG	2:85622059	1	1	0	0	1	1	0	0
CAPN1	11:64956118	0	0	0	1	0	0	0	0
CAPN1	11:64956160	0	0	0	1	0	0	0	0
CAPN11	6:44144359	0	0	0	0	0	0	1	0
CAPN11	6:44144380	0	0	0	0	0	0	1	0
CAPN2	1:223900408	1	1	1	0	1	1	0	1
CAPN2	1:223954080	1	1	0	0	1	1	0	0
CAPN8	1:223807070	0	0	0	1	0	0	0	0
CAPN9	1:230895340	1	0	0	0	0	0	0	0
CAPNS1	19:36636950	0	0	0	0	1	0	0	0
CAPRIN1	11:34118796	0	0	1	0	0	0	0	0
CAPRIN1	11:34118812	0	0	1	0	0	0	0	0
CAPRIN2	12:30881809	1	1	0	0	1	1	0	0
CAPS2	12:75715330	1	1	0	0	1	1	0	0
CAPSL	5:35910529	1	0	0	0	0	0	0	0
CAPSL	5:35910590	0	0	1	0	0	0	0	0
CARD14	17:78171944	1	1	0	0	1	1	0	0
CARD14	17:78178893	1	1	0	0	1	1	0	0
CARD16	11:104912275	0	0	1	0	0	0	0	0
CARD16	11:104912354	0	0	1	0	0	0	0	0
CARD6	5:40841741	1	1	0	0	1	1	0	0
CARD6	5:40852305	0	0	1	0	0	0	0	0
CARD6	5:40854439	0	0	1	0	0	0	0	0
CARD8	19:48737706	1	1	0	0	1	1	0	0
CARD9	9:139266496	1	0	0	0	0	1	0	0
CARS2	13:111319749	0	0	0	1	0	0	0	0
CARS2	13:111358415	0	0	1	0	0	0	0	0
CASC3	17:38320170	0	0	1	0	0	0	0	0
CASK	X:41604808	0	0	0	1	0	0	0	0
CASKIN1	16:2239464	0	0	0	1	0	0	0	0
CASKIN2	17:73498483	1	1	1	0	1	1	0	0
CASKIN2	17:73498918	0	0	0	0	0	0	1	0
CASKIN2	17:73498976	0	0	0	0	0	0	1	0
CASP1	11:104897621	0	0	0	1	0	0	0	0
CASP10	2:202082361	0	0	0	1	0	0	0	0
CASP3	4:185550501	0	0	0	0	0	0	0	1
CASP3	4:185550574	0	0	0	0	0	0	0	1
CASP4	11:104822693	0	0	1	0	0	0	0	0
CASP5	11:104877927	0	0	0	1	0	0	0	0
CASP6	4:110615808	0	0	1	0	0	0	0	0
CASP7	10:115480898	0	0	1	0	0	0	0	0
CASP7	10:115480901	0	0	1	0	0	0	0	0
CASP8	2:202122995	1	1	0	0	1	1	0	0
CASP9	1:15832543	1	1	0	0	1	1	0	0
CASP9	1:15850613	1	1	0	0	1	1	0	0
CASQ1	1:160165695	0	0	1	0	0	0	0	0
CASQ2	1:116260509	0	0	0	1	0	0	0	0
CATSPER4	1:26527471	0	0	0	1	0	0	0	0
CATSPERD	19:5729935	0	0	0	1	0	0	0	0
CATSPERG	19:38860643	0	0	1	0	0	0	0	0
CATSPERG	19:38860646	0	0	1	0	0	0	0	0
CBFA2T3	16:88943395	0	0	0	0	0	0	0	1
CBL	11:119168167	0	0	1	0	0	0	0	0
CBLB	3:105421143	0	0	1	0	0	0	0	0
CBLL1	7:107399499	0	0	0	0	0	0	0	1
CBLN4	20:54579065	0	0	1	0	0	0	0	0
CBR3	21:37507501	1	1	0	0	1	1	0	0
CBR3	21:37518706	1	1	0	0	1	0	0	0
CBR4	4:169928842	1	1	0	0	1	1	0	0
CBS	21:44486401	0	0	0	1	0	0	0	0
CBWD5	9:70490043	0	0	0	1	0	0	0	0
CBWD6	9:69206924	1	0	0	0	0	1	0	0
CBWD6	9:69262465	0	0	0	0	0	1	0	0
CBX4	17:77808578	0	0	0	1	0	0	0	0
CBX4	17:77808609	0	0	0	1	0	0	0	0
CBX5	12:54645950	0	0	0	1	0	0	0	0
CBX8	17:77768654	1	1	0	0	1	1	0	0
CBX8	17:77769044	0	0	1	0	0	0	0	0
CC2D1A	19:14031650	0	0	0	0	0	0	0	1
CC2D1A	19:14031680	0	0	0	0	0	0	0	1
CC2D2A	4:15512951	0	0	1	0	0	0	0	0
CCAR1	10:70516223	0	0	0	1	0	0	0	0
CCAR1	10:70531012	0	0	1	0	0	0	0	0
CCAR2	8:22463309	0	0	0	0	0	0	1	0
CCAR2	8:22473727	0	0	1	0	0	0	0	0
CCAR2	8:22476376	0	0	1	0	0	0	0	0
CCBL2	1:89434441	0	0	1	0	0	0	0	0
CCDC101	16:28601738	0	0	1	0	0	0	0	0
CCDC102A	16:57562804	1	1	0	0	1	1	0	0
CCDC102B	18:66504459	1	1	0	0	1	1	0	0
CCDC102B	18:66513615	1	1	0	0	1	1	0	0
CCDC104	2:55750875	0	0	0	0	0	0	1	0
CCDC104	2:55771161	1	1	0	0	1	1	0	1
CCDC105	19:15124560	0	0	0	1	0	0	0	0
CCDC108	2:219868830	0	0	1	0	0	0	0	0
CCDC108	2:219892415	0	0	1	0	0	0	0	0
CCDC110	4:186381115	0	0	0	0	1	0	0	0
CCDC112	5:114606983	0	0	0	1	0	0	0	0
CCDC112	5:114607061	0	0	0	0	0	0	1	0
CCDC112	5:114607113	0	0	0	0	0	0	1	0
CCDC112	5:114611204	1	1	0	0	1	1	0	0
CCDC114	19:48800402	0	0	1	0	0	0	0	0
CCDC114	19:48800751	0	0	0	0	0	1	0	0
CCDC114	19:48821722	0	0	1	0	0	0	0	0
CCDC115	2:131096715	0	0	1	0	0	0	0	0
CCDC124	19:18047347	0	0	0	0	0	0	1	0
CCDC125	5:68581271	0	0	1	0	0	0	0	0
CCDC129	7:31682453	1	0	0	0	0	0	0	0
CCDC129	7:31683410	0	1	0	0	0	0	0	0
CCDC136	7:128455767	0	1	1	1	0	0	0	0
CCDC137	17:79637367	0	1	0	0	0	1	0	0
CCDC137	17:79639550	1	1	0	0	1	1	0	0
CCDC138	2:109421357	0	0	0	0	0	0	1	0
CCDC146	7:76797051	0	0	0	1	0	0	0	0
CCDC146	7:76885707	0	0	0	0	0	0	0	1
CCDC147	10:106152111	0	1	0	0	1	1	0	0
CCDC148	2:159196771	0	0	1	0	0	0	0	0
CCDC15	11:124857708	1	1	0	0	1	1	0	0
CCDC151	19:11534637	0	0	0	1	0	0	0	0
CCDC153	11:119063908	0	1	0	0	0	0	0	0
CCDC154	16:1484473	0	1	0	0	1	1	0	0
CCDC154	16:1486462	0	0	0	0	1	1	0	0
CCDC154	16:1493909	0	0	0	0	0	1	0	0
CCDC157	22:30771554	1	1	0	0	1	1	0	0
CCDC158	4:77317525	0	0	0	1	0	0	0	0
CCDC159	19:11465316	1	1	0	0	1	1	0	0
CCDC168	13:103383524	0	0	1	0	0	0	0	0
CCDC168	13:103384733	0	0	0	1	0	0	0	0
CCDC168	13:103388522	0	0	1	0	0	0	0	0
CCDC168	13:103388990	0	0	0	0	0	0	1	0
CCDC17	1:46087099	0	0	0	1	0	0	0	0
CCDC171	9:15591372	0	0	0	0	0	1	0	0
CCDC173	2:170506892	0	0	0	0	0	0	1	0
CCDC173	2:170506913	0	0	0	0	0	0	1	0
CCDC173	2:170506955	0	0	0	0	0	0	1	0
CCDC174	3:14703117	0	0	1	0	0	0	0	0
CCDC175	14:60004844	0	0	0	0	1	1	0	0
CCDC176	14:74514674	1	0	0	0	0	0	0	1
CCDC178	18:30913230	0	0	1	0	0	0	0	0
CCDC18	1:93672723	1	1	0	0	1	1	0	0
CCDC180	9:100119967	0	0	0	0	0	0	0	1
CCDC181	1:169390795	0	0	0	0	0	0	0	1
CCDC183	9:139700605	1	1	0	0	1	1	0	0
CCDC183	9:139701108	1	1	0	0	1	1	0	0
CCDC33	15:74536404	0	0	0	0	0	0	0	1
CCDC36	3:49294157	0	0	0	0	0	0	1	0
CCDC38	12:96312686	0	0	0	0	1	0	0	0
CCDC40	17:78055757	0	0	0	1	0	0	0	0
CCDC40	17:78059889	0	1	0	0	0	1	0	0
CCDC41	12:94725508	0	0	0	0	0	0	0	1
CCDC47	17:61833907	0	0	0	1	0	0	0	0
CCDC54	3:107096547	1	0	0	0	0	0	0	0
CCDC57	17:80085633	1	1	0	0	1	1	0	0
CCDC57	17:80085703	1	1	0	0	1	1	0	0
CCDC57	17:80136418	1	1	0	0	1	1	0	0
CCDC57	17:80159523	0	0	0	0	0	0	1	0
CCDC59	12:82752037	1	1	0	0	1	1	1	0
CCDC6	10:61552692	1	1	1	0	1	1	0	0
CCDC6	10:61566777	0	0	0	1	0	0	0	0
CCDC6	10:61572465	0	0	1	0	0	0	0	0
CCDC6	10:61572477	0	0	1	0	0	0	0	0
CCDC61	19:46520026	1	1	0	0	1	1	0	0
CCDC64	12:120436431	0	0	1	0	0	0	0	0
CCDC64B	16:3080716	0	0	0	0	0	0	1	0
CCDC65	12:49308284	1	0	0	0	1	1	0	0
CCDC65	12:49314994	1	1	0	0	1	1	0	0
CCDC66	3:56627598	1	1	0	0	1	1	0	0
CCDC66	3:56628001	0	0	0	1	0	0	0	0
CCDC66	3:56628031	0	1	0	0	1	1	0	0
CCDC67	11:93104361	0	0	1	0	0	0	0	0
CCDC68	18:52604083	1	0	1	0	0	0	0	0
CCDC69	5:150585005	0	0	0	1	0	0	0	0
CCDC71	3:49200432	0	0	0	0	0	0	1	0
CCDC71	3:49200627	1	1	0	0	1	1	0	0
CCDC71	3:49200692	1	1	0	0	1	1	0	0
CCDC74A	2:132288362	0	0	0	0	0	1	0	0
CCDC74B	2:130897234	0	0	0	0	0	1	0	0
CCDC74B	2:130899804	0	0	0	0	1	1	0	0
CCDC77	12:550089	0	0	0	1	0	0	0	0
CCDC78	16:774692	1	1	0	0	1	1	0	0
CCDC82	11:96117580	0	0	0	0	0	0	1	0
CCDC88A	2:55561626	0	0	0	1	0	0	0	0
CCDC88B	11:64108772	0	0	1	0	0	0	0	0
CCDC88B	11:64109118	1	1	0	0	1	0	0	0
CCDC88B	11:64111928	1	1	0	0	0	0	0	0
CCDC88C	14:91739081	1	1	0	0	1	1	0	0
CCDC88C	14:91884031	0	0	0	1	0	0	0	0
CCDC9	19:47774772	0	0	0	1	0	0	0	0
CCDC90B	11:82996986	1	1	1	0	1	1	0	0
CCDC91	12:28605426	0	1	0	1	0	0	0	0
CCDC92	12:124427306	1	1	0	0	0	1	0	0
CCER1	12:91347522	0	0	1	0	0	0	0	0
CCIN	9:36171256	1	0	0	0	0	0	0	0
CCL22	16:57392733	0	1	0	0	0	0	0	0
CCL23	17:34340284	0	0	0	1	0	0	0	0
CCL27	9:34662627	0	0	1	0	0	0	0	0
CCL7	17:32598182	0	0	0	1	0	0	0	0
CCM2	7:45104131	1	1	0	0	1	1	0	0
CCM2	7:45104168	0	0	1	0	0	0	0	0
CCM2L	20:30602731	0	0	0	1	0	0	0	0
CCNA2	4:122742217	1	1	1	0	1	1	0	0
CCNB1	5:68473448	0	0	0	0	0	0	0	1
CCNB1IP1	14:20784468	0	0	0	1	0	0	0	0
CCNB2	15:59409533	0	0	1	0	0	0	0	0
CCNB3	X:50085225	0	0	1	0	0	0	0	0
CCNB3	X:50085232	0	0	1	0	0	0	0	0
CCND1	11:69456139	0	0	0	1	0	0	0	0
CCND1	11:69458700	0	0	0	1	0	0	0	0
CCND3	6:41903782	1	1	0	0	1	1	0	0
CCNE2	8:95900174	0	0	0	1	0	0	0	0
CCNE2	8:95905157	0	0	0	0	0	1	0	0
CCNG1	5:162866334	0	0	0	0	0	0	1	0
CCNG2	4:78079695	0	0	0	0	1	0	0	0
CCNG2	4:78081911	0	0	0	0	0	0	1	0
CCNG2	4:78087018	0	0	0	1	0	0	0	0
CCNH	5:86695274	1	1	1	0	1	1	0	0
CCNI	4:77969749	0	0	0	1	0	0	0	0
CCNI	4:77976335	0	0	0	0	0	0	1	0
CCNI	4:77977425	0	0	0	0	0	1	0	0
CCNJ	10:97816490	0	0	0	0	0	0	1	0
CCNK	14:99959048	0	0	0	0	0	0	0	1
CCNL1	3:156866065	0	0	0	0	0	0	1	0
CCNL1	3:156866080	0	0	0	1	0	0	1	0
CCNO	5:54527361	0	0	0	0	0	0	0	1
CCNT2	2:135676531	0	0	0	0	0	0	1	0
CCNT2	2:135712121	0	0	0	0	0	0	1	0
CCNYL1	2:208615793	0	0	0	0	0	0	1	0
CCP110	16:19547747	1	1	0	0	1	1	0	0
CCP110	16:19548116	0	1	0	0	1	1	0	0
CCPG1	15:55652737	0	0	0	0	0	0	0	1
CCPG1	15:55653012	0	0	0	0	0	0	0	1
CCR6	6:167550344	1	0	0	0	0	0	0	0
CCRL2	3:46450199	0	0	0	0	0	0	1	0
CCSAP	1:229477877	0	0	0	0	0	0	1	0
CCT2	12:69993718	0	0	0	0	0	0	1	0
CCT3	1:156294856	0	0	1	0	0	0	0	0
CCT3	1:156304514	0	0	0	0	0	0	1	0
CCT5	5:10262708	0	0	0	0	0	0	1	0
CCT6B	17:33288363	0	1	0	0	0	0	0	0
CCT7	2:73479861	0	0	1	0	0	0	0	0
CCT8	21:30432942	0	0	1	0	0	0	0	0
CCZ1B	7:6851644	0	0	1	0	0	0	0	0
CCZ1B	7:6864292	0	0	0	1	0	0	0	0
CD109	6:74475791	1	1	0	0	1	1	0	0
CD109	6:74497009	1	1	0	0	1	1	0	0
CD109	6:74497152	1	1	0	0	1	1	0	0
CD109	6:74521947	1	1	0	0	1	1	0	0
CD14	5:140012276	0	0	1	0	0	0	0	0
CD163	12:7649484	0	0	0	1	0	0	0	0
CD163L1	12:7551022	1	1	0	0	1	1	0	0
CD163L1	12:7585132	0	0	1	0	0	0	0	0
CD163L1	12:7586060	0	0	0	0	0	0	0	1
CD164	6:109690157	1	1	0	0	1	1	0	0
CD1D	1:158151364	0	0	0	0	1	0	0	0
CD1E	1:158325682	0	0	0	0	0	0	0	1
CD200R1	3:112642568	0	1	0	0	0	1	0	0
CD200R1	3:112647832	1	0	0	0	0	1	0	0
CD200R1	3:112648127	0	1	0	0	1	0	0	0
CD226	18:67531642	1	1	0	0	1	1	0	0
CD248	11:66083129	0	0	0	0	0	1	0	0
CD27	12:6554628	1	1	0	0	0	1	0	0
CD27	12:6560473	1	1	0	0	1	1	0	0
CD276	15:73994806	1	1	0	0	1	1	0	0
CD276	15:73994847	1	1	0	0	1	1	0	0
CD276	15:73995173	1	1	0	0	1	1	0	0
CD276	15:73996066	1	1	0	0	1	1	0	0
CD276	15:73996101	1	1	0	0	1	1	0	0
CD276	15:74002006	0	1	0	0	1	1	0	0
CD2AP	6:47471048	0	0	0	0	0	0	1	0
CD2AP	6:47501397	0	0	0	0	0	0	1	0
CD2AP	6:47501444	0	0	1	0	0	0	0	0
CD2AP	6:47541868	0	0	0	0	0	0	1	0
CD320	19:8369937	0	0	0	1	0	0	0	0
CD320	19:8369998	0	0	1	0	0	0	0	0
CD37	19:49838838	0	0	0	0	0	0	0	1
CD44	11:35226155	1	1	0	0	1	1	0	0
CD44	11:35229673	1	1	0	0	1	1	0	0
CD46	1:207925595	0	0	0	0	0	0	1	0
CD5	11:60892606	0	0	0	0	1	1	0	0
CD55	1:207504507	0	0	0	0	0	0	1	0
CD55	1:207504614	1	0	0	0	0	0	0	0
CD55	1:207504630	0	1	0	0	0	0	0	0
CD58	1:117078724	0	0	0	1	0	0	0	0
CD59	11:33731719	0	0	1	0	0	0	0	0
CD6	11:60781029	0	0	0	0	0	0	1	0
CD63	12:56119601	0	1	0	0	0	0	0	0
CD68	17:7483851	0	0	0	0	0	0	1	0
CD68	17:7484812	0	0	0	0	0	0	1	0
CD74	5:149781806	0	0	1	0	0	0	0	0
CD79B	17:62007587	0	0	0	0	0	0	1	0
CD82	11:44640268	1	0	0	0	0	0	0	0
CD83	6:14118204	1	1	0	0	0	1	0	0
CD8B	2:87080182	0	0	0	0	0	0	1	0
CD93	20:23065209	0	0	0	1	0	0	0	0
CD93	20:23065713	0	0	0	0	0	0	0	1
CD97	19:14499537	0	0	0	0	0	0	0	1
CD97	19:14517356	0	0	0	0	1	0	0	0
CD97	19:14517914	0	0	0	0	0	0	1	0
CD99L2	X:149944676	0	0	1	0	0	0	0	0
CD99L2	X:149944710	0	0	1	0	0	0	0	0
CDA	1:20915701	1	1	0	0	1	0	0	0
CDC14A	1:100961568	0	0	0	0	0	0	0	1
CDC16	13:115007720	0	0	1	0	0	0	0	0
CDC16	13:115010411	0	0	1	0	0	0	0	0
CDC20	1:43824986	0	0	0	0	0	0	1	0
CDC20	1:43824992	0	0	0	0	0	0	1	0
CDC20	1:43825699	0	0	0	0	0	0	0	1
CDC25B	20:3781502	0	0	0	0	0	0	1	0
CDC27	17:45219750	0	0	1	0	0	0	0	0
CDC27	17:45221329	0	0	0	0	0	0	0	1
CDC27	17:45234343	0	0	0	1	0	0	0	0
CDC34	19:537126	0	0	0	0	0	0	1	0
CDC37	19:10506620	0	0	0	1	0	0	0	0
CDC37	19:10506809	0	0	1	0	0	0	0	0
CDC37	19:10506824	0	0	1	0	0	0	0	0
CDC40	6:110531933	0	0	0	1	0	0	0	0
CDC42	1:22413334	0	0	0	0	0	0	0	1
CDC42BPA	1:227182033	1	1	0	0	1	1	0	0
CDC42BPA	1:227216775	1	1	0	0	1	1	0	0
CDC42BPA	1:227261674	0	0	0	1	0	0	0	0
CDC42BPA	1:227327429	0	0	0	1	0	0	0	0
CDC42BPA	1:227441808	0	0	0	1	0	0	0	0
CDC42BPG	11:64597506	1	0	0	0	0	0	0	0
CDC42BPG	11:64612013	0	0	0	0	0	0	1	0
CDC42EP1	22:37962426	0	0	0	0	0	0	1	0
CDC42EP3	2:37873027	0	0	0	0	0	0	1	0
CDC42EP3	2:37873036	0	0	0	0	0	0	1	0
CDC45	22:19495034	1	0	0	0	0	0	0	0
CDC6	17:38449760	0	0	0	0	0	0	1	0
CDC6	17:38449804	0	0	1	0	0	0	0	0
CDC6	17:38457151	1	1	0	0	0	0	0	0
CDC6	17:38457238	0	0	0	1	0	0	0	0
CDC7	1:91967353	0	1	0	0	0	0	0	0
CDC7	1:91989801	0	0	1	0	0	0	0	0
CDC73	1:193094316	0	0	0	0	0	0	0	1
CDCA2	8:25364439	0	0	0	0	0	0	1	0
CDCA2	8:25364834	1	1	0	0	1	1	0	0
CDCP1	3:45127515	1	1	0	0	0	1	0	0
CDCP1	3:45134822	0	1	0	0	1	1	0	0
CDH1	16:68853241	0	0	0	0	0	0	1	0
CDH10	5:24505247	0	0	0	1	0	0	0	0
CDH11	16:65016087	1	1	0	0	1	1	0	0
CDH11	16:65025718	1	1	0	0	1	1	0	0
CDH13	16:82673047	1	0	0	0	1	1	0	0
CDH13	16:83159102	1	0	0	0	0	0	0	0
CDH17	8:95188850	1	0	0	0	0	0	0	0
CDH2	18:25562942	0	0	0	0	0	0	0	1
CDH20	18:59167691	1	0	0	0	0	0	0	0
CDH23	10:73405625	0	0	1	0	0	0	0	0
CDH23	10:73405729	0	0	0	0	0	1	0	0
CDH23	10:73498355	0	0	0	1	0	0	0	0
CDH23	10:73498361	0	0	0	1	0	0	0	0
CDH3	16:68712052	0	0	0	0	0	0	0	1
CDH3	16:68712140	0	0	0	0	0	0	0	1
CDH3	16:68725767	0	0	1	0	0	0	0	0
CDH5	16:66436882	0	0	0	1	0	0	0	0
CDH7	18:63530016	1	1	0	0	1	1	0	0
CDHR2	5:176017455	0	0	0	0	1	0	0	0
CDHR2	5:176017639	0	1	0	0	0	0	0	0
CDHR2	5:176022612	0	0	0	0	0	0	1	0
CDHR3	7:105615406	0	0	0	0	0	1	0	0
CDHR3	7:105615426	0	0	0	0	0	1	0	0
CDHR5	11:617967	1	1	0	0	1	1	0	0
CDHR5	11:618013	1	1	0	0	1	1	0	0
CDK11A	1:1650797	0	0	0	0	0	0	0	1
CDK11A	1:1650832	0	0	1	1	0	0	1	1
CDK11A	1:1650845	1	1	0	0	0	1	0	1
CDK11A	1:1653093	0	1	0	0	0	0	1	0
CDK12	17:37682486	0	0	0	0	0	0	1	0
CDK12	17:37687171	0	0	0	0	0	0	1	0
CDK12	17:37687196	0	0	0	0	0	0	1	0
CDK12	17:37687234	0	0	0	0	0	0	1	0
CDK12	17:37687336	0	0	0	0	0	0	1	0
CDK12	17:37687493	0	0	1	0	0	0	0	0
CDK13	7:39990344	1	1	0	0	0	0	0	0
CDK13	7:39990527	1	1	0	0	1	1	0	0
CDK13	7:39990548	1	1	0	0	1	1	0	0
CDK13	7:39990590	1	1	0	0	0	0	0	0
CDK13	7:40027374	0	0	1	0	0	0	0	0
CDK17	12:96679883	0	0	0	0	0	0	1	0
CDK17	12:96679897	0	0	0	0	0	0	1	0
CDK18	1:205499827	0	0	0	1	0	0	0	0
CDK19	6:111136297	0	0	0	0	0	0	0	1
CDK4	12:58143036	0	0	0	0	0	0	1	0
CDK5	7:150753707	0	0	0	1	0	0	0	0
CDK5RAP1	20:31967463	0	0	1	0	0	0	0	0
CDK5RAP1	20:31980026	0	0	0	1	0	0	0	0
CDK5RAP2	9:123170733	1	1	0	0	1	1	0	0
CDK5RAP2	9:123201984	0	0	0	0	0	0	1	0
CDK5RAP2	9:123210350	0	0	1	0	0	0	0	0
CDK5RAP2	9:123291036	1	0	0	0	0	1	0	0
CDK8	13:26927887	0	0	1	0	0	0	0	0
CDKL1	14:50796881	1	1	0	0	1	1	0	0
CDKL1	14:50799126	1	1	0	0	1	1	0	0
CDKN2AIP	4:184368499	0	0	0	0	0	0	1	0
CDKN3	14:54884625	0	0	0	0	0	0	1	0
CDON	11:125891269	1	1	0	0	1	1	0	0
CDR2L	17:72995659	0	0	1	0	0	0	0	0
CDRT1	17:15492426	1	0	0	0	0	0	0	0
CDRT4	17:15341323	0	0	0	0	0	0	1	0
CDT1	16:88872145	1	1	0	0	1	1	0	0
CDT1	16:88872229	1	1	1	0	1	1	0	0
CDV3	3:133305485	0	0	0	0	0	0	1	0
CDX4	X:72667456	0	0	1	0	0	0	0	0
CDY1	Y:27769364	0	0	0	1	0	0	0	0
CDY2A	Y:20138785	0	0	1	0	0	0	0	0
CDYL	6:4892344	0	0	0	1	0	0	0	0
CDYL	6:4892437	0	0	1	0	0	0	0	0
CDYL2	16:80718635	0	0	0	0	0	0	1	0
CEACAM1	19:43026241	0	0	1	0	0	0	0	0
CEACAM1	19:43026259	0	0	1	0	0	0	0	0
CEACAM5	19:42219097	0	1	0	0	0	0	0	0
CEACAM7	19:42190859	1	0	0	0	0	0	0	0
CEBPB	20:48807781	0	0	0	0	0	0	0	1
CEBPD	8:48650182	0	0	0	0	0	0	0	1
CEBPZ	2:37439075	0	0	1	0	0	0	0	0
[truncated: 10,902 more rows]
