# Supplementary material for: Dissecting the multi-omics atlas of the exosomes released by human lung adenocarcinoma stem-like cells
Source: NPJ Genom Med. 2021 Jun 14;6:48. doi: 10.1038/s41525-021-00217-5 (PMC8203745; doi:10.1038/s41525-021-00217-5)
Supplement: Supplementary file 3 — Supplementary Data 2 [file 41525_2021_217_MOESM3_ESM.xlsx]

## Sheet: sheet 1
Supplementary Data 2. The list of identified circular RNAs that matched to reference
Location	Circular RNA type	Gene ID	Gene name	Gene type	LSLC_R1	LSLC_R2	LSLC_EXO_R1	LSLC_EXO_R2	LBC_R1	LBC_R2	LBC_EXO_R1	LBC_EXO_R2
chr10:1000677|1007128	exon	ENSG00000107937.19	GTPBP4	protein_coding	0	0	0	0	1	0	0	0
chr10:100260218|100262063	exon	ENSG00000095485.18	CWF19L1	protein_coding	0	1	0	0	0	0	0	0
chr10:100500601|100500975	antisense	ENSG00000075826.17	SEC31B	protein_coding	0	1	0	0	0	0	0	0
chr10:100915999|100931078	exon	ENSG00000119906.13	SLF2	protein_coding	0	4	0	0	0	0	0	0
chr10:100915999|100938736	exon	ENSG00000119906.13	SLF2	protein_coding	0	0	0	0	0	1	0	0
chr10:100923975|100926019	exon	ENSG00000119906.13	SLF2	protein_coding	1	0	0	0	0	0	0	0
chr10:100923978|100926019	exon	ENSG00000119906.13	SLF2	protein_coding	0	1	0	0	2	1	0	0
chr10:100937402|100944128	exon	ENSG00000119906.13	SLF2	protein_coding	1	0	0	0	0	1	0	0
chr10:100937402|100950753	exon	ENSG00000119906.13	SLF2	protein_coding	1	0	0	0	0	0	0	0
chr10:100990436|100991010	exon	ENSG00000107815.10	TWNK	protein_coding	0	0	0	0	0	2	0	0
chr10:101584602|101586156	exon	ENSG00000166169.17	POLL	protein_coding	0	1	0	0	0	0	0	0
chr10:101624745|101676436	exon	ENSG00000107829.15	FBXW4	protein_coding	0	3	0	0	0	0	0	0
chr10:101667886|101673673	exon	ENSG00000107829.15	FBXW4	protein_coding	1	0	0	0	0	0	0	0
chr10:101667886|101676436	exon	ENSG00000107829.15	FBXW4	protein_coding	1	0	0	0	1	3	0	5
chr10:101672915|101673673	exon	ENSG00000107829.15	FBXW4	protein_coding	0	1	0	0	0	0	0	0
chr10:101672915|101676436	exon	ENSG00000107829.15	FBXW4	protein_coding	0	1	0	0	0	0	0	0
chr10:101792839|101800400	exon	ENSG00000198408.14	OGA	protein_coding	0	0	0	0	1	1	0	0
chr10:101792839|101807901	exon	ENSG00000198408.14	OGA	protein_coding	1	0	0	0	0	1	0	0
chr10:101792839|101810314	exon	ENSG00000198408.14	OGA	protein_coding	2	0	0	0	1	2	0	0
chr10:101792839|101813606	exon	ENSG00000198408.14	OGA	protein_coding	0	1	0	0	1	1	0	0
chr10:101797980|101810314	exon	ENSG00000198408.14	OGA	protein_coding	0	1	0	0	0	1	0	0
chr10:101797980|101813606	exon	ENSG00000198408.14	OGA	protein_coding	0	0	0	0	4	0	0	0
chr10:101798842|101807901	exon	ENSG00000198408.14	OGA	protein_coding	2	0	0	0	3	0	0	0
chr10:101803735|101813127	exon	ENSG00000198408.14	OGA	protein_coding	0	0	0	0	0	1	0	0
chr10:101806045|101807901	exon	ENSG00000198408.14	OGA	protein_coding	0	1	0	0	1	0	0	0
chr10:101939863|101957732	exon	ENSG00000120029.13,ENSG00000222430.1	ARMH3,AL391827.1	protein_coding,misc_RNA	0	0	29	0	0	0	0	0
chr10:101939863|101975300	exon	ENSG00000120029.13,ENSG00000222430.1	ARMH3,AL391827.1	protein_coding,misc_RNA	0	0	0	0	0	2	0	0
chr10:101956597|101990611	exon	ENSG00000120029.13	ARMH3	protein_coding	0	1	0	0	0	0	0	0
chr10:101975212|101995355	exon	ENSG00000120029.13	ARMH3	protein_coding	0	0	4	0	0	0	0	0
chr10:101990551|102025248	exon	ENSG00000120029.13	ARMH3	protein_coding	0	0	0	0	0	1	0	0
chr10:102157019|102158214	exon	ENSG00000166197.17	NOLC1	protein_coding	0	0	0	0	1	0	0	0
chr10:102258929|102260116	exon	ENSG00000107862.5	GBF1	protein_coding	0	0	0	0	0	0	4	0
chr10:102361022|102361912	exon	ENSG00000107862.5	GBF1	protein_coding	1	0	0	0	0	0	0	0
chr10:102361022|102363798	exon	ENSG00000107862.5	GBF1	protein_coding	0	0	0	0	0	1	0	0
chr10:102428945|102429908	intron	ENSG00000107874.11	CUEDC2	protein_coding	0	0	0	0	0	4	0	0
chr10:102656279|102656772	antisense	ENSG00000171206.14	TRIM8	protein_coding	1	0	0	0	0	0	0	0
chr10:103074211|103088494	intron	ENSG00000076685.18	NT5C2	protein_coding	1	0	0	0	0	0	0	0
chr10:103091564|103094455	exon	ENSG00000076685.18	NT5C2	protein_coding	0	1	0	48	0	1	0	0
chr10:103111745|103174982	exon	ENSG00000237827.1,ENSG00000076685.18	RPS15AP29,NT5C2	processed_pseudogene,protein_coding	0	0	0	0	0	1	0	0
chr10:103139406|103174982	exon	ENSG00000076685.18	NT5C2	protein_coding	1	0	0	0	0	0	0	0
chr10:103139406|103181328	intron	ENSG00000076685.18	NT5C2	protein_coding	2	0	0	0	5	1	0	0
chr10:103405985|103421567	exon	ENSG00000148843.15	PDCD11	protein_coding	1	0	0	0	0	0	0	0
chr10:103438015|103438808	exon	ENSG00000148843.15	PDCD11	protein_coding	1	4	46	0	5	1	0	0
chr10:104008177|104018908	exon	ENSG00000065613.15	SLK	protein_coding	0	0	11	0	0	0	0	0
chr10:1072116|1080476	exon	ENSG00000047056.16	WDR37	protein_coding	0	1	0	0	0	0	0	0
chr10:1076711|1078003	intron	ENSG00000047056.16	WDR37	protein_coding	0	0	0	0	0	1	0	0
chr10:110100625|110124274	exon	ENSG00000148700.15	ADD3	protein_coding	0	0	0	0	1	0	0	0
chr10:110119211|110130486	exon	ENSG00000148700.15	ADD3	protein_coding	0	0	0	0	1	0	0	0
chr10:110124017|110130486	exon	ENSG00000148700.15	ADD3	protein_coding	0	0	0	0	0	2	0	0
chr10:110279180|110280085	exon	ENSG00000119950.21	MXI1	protein_coding	0	0	0	0	0	1	0	0
chr10:1103599|1105267	exon	ENSG00000047056.16	WDR37	protein_coding	0	1	0	0	0	0	0	0
chr10:1103602|1105267	exon	ENSG00000047056.16	WDR37	protein_coding	0	0	0	0	0	1	0	0
chr10:110502721|110507154	exon	ENSG00000138166.6	DUSP5	protein_coding	0	0	0	0	0	1	0	0
chr10:110596398|110598290	exon	ENSG00000108055.10	SMC3	protein_coding	0	1	0	0	3	1	0	0
chr10:110780801|110799918	exon	ENSG00000203867.8	RBM20	protein_coding	0	1	0	0	1	2	0	0
chr10:110875966|110890670	exon	ENSG00000150593.18	PDCD4	protein_coding	0	0	0	0	1	0	0	0
chr10:110875966|110894522	exon	ENSG00000150593.18	PDCD4	protein_coding	1	0	0	0	0	0	0	0
chr10:110881233|110890670	exon	ENSG00000150593.18	PDCD4	protein_coding	0	0	0	0	0	1	0	0
chr10:110964125|110965061	exon	ENSG00000108061.12	SHOC2	protein_coding	0	0	0	0	3	2	0	0
chr10:110964125|110967278	intron	ENSG00000108061.12	SHOC2	protein_coding	0	0	0	0	3	0	0	0
chr10:110964125|110985765	exon	ENSG00000108061.12	SHOC2	protein_coding	2	8	0	0	1	5	0	0
chr10:111007654|111009247	intron	ENSG00000108061.12	SHOC2	protein_coding	0	0	0	0	0	1	0	0
chr10:1124218|1125024	exon	ENSG00000047056.16	WDR37	protein_coding	0	1	0	0	0	0	0	0
chr10:112527087|112538330	exon	ENSG00000151532.13	VTI1A	protein_coding	0	0	0	0	2	0	0	0
chr10:112776914|112777844	intron	ENSG00000151532.13	VTI1A	protein_coding	0	0	0	0	2	0	0	0
chr10:112826734|112826889	exon	ENSG00000260917.1	AL158212.3	lncRNA	0	1	0	0	0	0	0	0
chr10:112853576|112906213	intron	ENSG00000225292.2	AL158212.1	lncRNA	1	0	0	0	0	0	0	0
chr10:113721032|113726434	exon	ENSG00000165806.21	CASP7	protein_coding	1	0	0	0	0	0	0	0
chr10:113863285|113884380	intron	ENSG00000196865.4	NHLRC2	protein_coding	1	0	0	0	0	0	0	0
chr10:113876521|113884380	exon	ENSG00000196865.4	NHLRC2	protein_coding	0	1	0	0	0	5	0	0
chr10:113876521|113905036	exon	ENSG00000196865.4	NHLRC2	protein_coding	0	0	0	0	0	1	0	0
chr10:113879574|113908523	exon	ENSG00000196865.4	NHLRC2	protein_coding	0	0	0	0	2	0	0	0
chr10:113898110|113908523	exon	ENSG00000196865.4	NHLRC2	protein_coding	0	1	0	0	0	1	0	0
chr10:113901666|113908523	exon	ENSG00000196865.4	NHLRC2	protein_coding	1	0	0	0	0	0	0	0
chr10:114487958|114491878	exon	ENSG00000099204.20	ABLIM1	protein_coding	1	1	0	0	0	0	0	0
chr10:114830852|114836246	exon	ENSG00000151553.15	FAM160B1	protein_coding	1	0	0	0	1	0	0	0
chr10:114830852|114848737	exon	ENSG00000151553.15	FAM160B1	protein_coding	0	3	0	0	2	0	0	0
chr10:114830852|114855340	exon	ENSG00000151553.15	FAM160B1	protein_coding	0	0	0	0	0	1	0	0
chr10:114843741|114848737	exon	ENSG00000151553.15	FAM160B1	protein_coding	0	0	0	0	1	1	0	0
chr10:114848165|114848737	intron	ENSG00000151553.15	FAM160B1	protein_coding	0	0	0	0	1	0	0	0
chr10:115120185|115171292	exon	ENSG00000107518.18	ATRNL1	protein_coding	0	0	0	0	0	0	15	0
chr10:11597631|11601980	intron	ENSG00000148429.14	USP6NL	protein_coding	0	0	0	0	1	0	0	0
chr10:116728174|116732063	intron	ENSG00000165868.15	HSPA12A	protein_coding	1	0	0	0	0	0	0	0
chr10:116911790|116954210	exon	ENSG00000187164.20	SHTN1	protein_coding	0	1	0	0	0	0	0	0
chr10:117290186|117341102	exon	ENSG00000165650.12	PDZD8	protein_coding	1	0	0	0	0	0	0	0
chr10:117371416|117373564	intron	ENSG00000165650.12	PDZD8	protein_coding	0	0	0	0	0	2	0	0
chr10:11747349|11755608	exon	ENSG00000134463.15	ECHDC3	protein_coding	1	0	0	0	1	0	0	0
chr10:118015065|118040565	exon	ENSG00000107560.12	RAB11FIP2	protein_coding	0	1	0	0	0	0	0	0
chr10:118685983|118730410	exon	ENSG00000151893.15,ENSG00000277687.1	CACUL1,AL139407.1	protein_coding,lncRNA	4	1	6	0	1	4	0	0
chr10:118701306|118730410	exon	ENSG00000151893.15	CACUL1	protein_coding	2	1	0	0	1	0	0	0
chr10:119041994|119044142	exon	ENSG00000107581.13	EIF3A	protein_coding	0	1	0	0	0	0	0	0
chr10:119051199|119059718	exon	ENSG00000107581.13	EIF3A	protein_coding	0	1	0	0	0	0	0	0
chr10:119065399|119073937	exon	ENSG00000107581.13	EIF3A	protein_coding	0	1	0	0	0	0	0	0
chr10:119069446|119071085	exon	ENSG00000107581.13	EIF3A	protein_coding	1	0	0	0	0	0	0	0
chr10:119072890|119073937	exon	ENSG00000107581.13	EIF3A	protein_coding	0	1	0	0	0	0	0	0
chr10:119107948|119117667	exon	ENSG00000119979.18	DENND10	protein_coding	0	1	0	0	0	0	0	0
chr10:119172382|119174592	exon	ENSG00000165672.7	PRDX3	protein_coding	0	1	0	0	0	0	0	0
chr10:119173737|119174592	exon	ENSG00000165672.7	PRDX3	protein_coding	0	0	0	0	0	1	0	0
chr10:119213419|119214069	intron	ENSG00000198873.12	GRK5	protein_coding	0	0	0	0	0	0	2	0
chr10:119575691|119580010	exon	ENSG00000151923.17	TIAL1	protein_coding	0	0	0	0	1	0	0	0
chr10:119575691|119580538	exon	ENSG00000151923.17	TIAL1	protein_coding	0	0	0	0	1	0	0	0
chr10:119577080|119580010	exon	ENSG00000151923.17	TIAL1	protein_coding	0	1	0	0	0	0	0	0
chr10:119578726|119588248	exon	ENSG00000151923.17	TIAL1	protein_coding	0	0	0	0	1	0	0	0
chr10:11979057|12014184	exon	ENSG00000151461.20	UPF2	protein_coding	0	1	0	0	1	0	0	0
chr10:119836896|119849576	exon	ENSG00000197771.12	MCMBP	protein_coding	0	1	0	0	0	0	0	0
chr10:119838535|119842595	exon	ENSG00000197771.12	MCMBP	protein_coding	0	1	0	0	0	1	0	0
chr10:119843254|119849576	exon	ENSG00000197771.12	MCMBP	protein_coding	0	0	0	0	1	0	0	0
chr10:119847613|119859884	exon	ENSG00000197771.12	MCMBP	protein_coding	0	2	0	0	0	0	0	0
chr10:119898427|119915889	exon	ENSG00000107651.13	SEC23IP	protein_coding	0	0	0	0	0	1	0	0
chr10:119926036|119933787	exon	ENSG00000107651.13	SEC23IP	protein_coding	0	0	0	0	1	0	0	0
chr10:11997672|12014184	exon	ENSG00000151461.20	UPF2	protein_coding	0	0	0	0	0	3	0	0
chr10:12014024|12021514	intron	ENSG00000151461.20	UPF2	protein_coding	1	0	0	0	0	0	0	0
chr10:12081472|12084751	exon	ENSG00000181192.12	DHTKD1	protein_coding	0	0	0	0	0	4	0	0
chr10:12081472|12091684	exon	ENSG00000181192.12	DHTKD1	protein_coding	1	1	0	0	1	4	0	0
chr10:12081472|12094271	exon	ENSG00000181192.12	DHTKD1	protein_coding	0	0	0	0	1	0	0	0
chr10:12081472|12100262	exon	ENSG00000181192.12	DHTKD1	protein_coding	0	0	0	0	2	0	0	0
chr10:12081472|12101181	exon	ENSG00000181192.12	DHTKD1	protein_coding	0	3	0	0	2	1	0	0
chr10:12081472|12113064	exon	ENSG00000181192.12	DHTKD1	protein_coding	0	1	0	0	2	1	0	0
chr10:12081472|12120267	exon	ENSG00000181192.12	DHTKD1	protein_coding	2	0	0	0	0	4	0	0
chr10:12081472|12136170	exon	ENSG00000065665.21,ENSG00000181192.12	SEC61A2,DHTKD1	protein_coding,protein_coding	0	0	0	0	1	0	0	0
chr10:120880826|120889184	exon	ENSG00000120008.16	WDR11	protein_coding	0	1	0	0	0	0	0	0
chr10:12094073|12120267	exon	ENSG00000181192.12	DHTKD1	protein_coding	1	0	0	0	0	1	0	0
chr10:12118749|12120267	exon	ENSG00000181192.12	DHTKD1	protein_coding	1	0	0	0	0	0	0	0
chr10:12121416|12121618	exon	ENSG00000181192.12	DHTKD1	protein_coding	1	0	0	0	0	0	0	0
chr10:121790169|121870038	exon	ENSG00000107669.17	ATE1	protein_coding	1	0	0	0	0	3	0	0
chr10:121826599|121829164	intron	ENSG00000107669.17	ATE1	protein_coding	0	2	0	0	0	0	0	0
chr10:121836718|121870038	exon	ENSG00000107669.17	ATE1	protein_coding	0	1	0	0	1	0	0	0
chr10:121836718|121924329	exon	ENSG00000107669.17	ATE1	protein_coding	0	0	0	0	0	1	0	0
chr10:121870006|121924329	exon	ENSG00000107669.17	ATE1	protein_coding	0	1	0	0	2	0	0	0
chr10:121898841|121911151	exon	ENSG00000107669.17	ATE1	protein_coding	0	0	0	0	0	0	0	3
chr10:121898841|121913893	exon	ENSG00000107669.17	ATE1	protein_coding	0	0	0	0	0	0	20	0
chr10:121898841|121924329	exon	ENSG00000107669.17	ATE1	protein_coding	0	0	0	0	1	0	0	0
chr10:121902391|121922411	exon	ENSG00000107669.17	ATE1	protein_coding	0	0	0	0	0	1	0	0
chr10:121902391|121924329	exon	ENSG00000107669.17	ATE1	protein_coding	0	0	0	0	1	0	0	0
chr10:121910906|121924329	exon	ENSG00000107669.17	ATE1	protein_coding	1	0	0	0	0	0	0	0
chr10:121965286|121971069	exon	ENSG00000107672.15	NSMCE4A	protein_coding	0	0	0	0	1	0	0	0
chr10:122082647|122088591	exon	ENSG00000138162.19	TACC2	protein_coding	1	0	0	0	0	0	0	0
chr10:12215740|12238485	exon	ENSG00000151465.14	CDC123	protein_coding	0	0	0	0	0	1	0	0
chr10:12217361|12238485	exon	ENSG00000151465.14	CDC123	protein_coding	3	2	0	0	0	2	0	0
chr10:122210397|122228008	exon	ENSG00000138162.19	TACC2	protein_coding	0	0	0	0	1	0	0	0
chr10:122267331|122270495	intergenic	NA	NA	NA	1	0	0	0	1	0	0	0
chr10:12230948|12238485	exon	ENSG00000151465.14	CDC123	protein_coding	0	0	0	0	3	0	0	0
chr10:12235048|12238485	exon	ENSG00000151465.14	CDC123	protein_coding	0	1	0	0	0	0	0	0
chr10:122392303|122406673	exon	ENSG00000107679.14	PLEKHA1	protein_coding	0	1	0	0	0	0	0	0
chr10:122392303|122417968	exon	ENSG00000265442.1,ENSG00000107679.14	MIR3941,PLEKHA1	miRNA,protein_coding	0	0	0	0	2	0	0	0
chr10:122392303|122429923	exon	ENSG00000265442.1,ENSG00000107679.14	MIR3941,PLEKHA1	miRNA,protein_coding	2	0	0	0	0	0	0	0
chr10:122393181|122406673	exon	ENSG00000107679.14	PLEKHA1	protein_coding	0	0	0	0	1	0	0	0
chr10:122412920|122424959	exon	ENSG00000265442.1,ENSG00000107679.14	MIR3941,PLEKHA1	miRNA,protein_coding	1	0	0	0	0	0	0	0
chr10:122948649|122953032	exon	ENSG00000119965.13	C10orf88	protein_coding	0	0	0	0	1	0	0	0
chr10:123754663|123799199	exon	ENSG00000121898.13	CPXM2	protein_coding	0	0	0	0	1	0	0	0
chr10:124008575|124046724	exon	ENSG00000182022.18	CHST15	protein_coding	0	1	0	0	0	0	0	0
chr10:124010058|124045902	exon	ENSG00000182022.18	CHST15	protein_coding	1	0	0	0	0	0	0	0
chr10:124012333|124021412	exon	ENSG00000182022.18	CHST15	protein_coding	0	0	0	0	1	0	0	0
chr10:124012333|124046724	exon	ENSG00000182022.18	CHST15	protein_coding	1	1	0	0	0	0	0	0
chr10:124021256|124046724	exon	ENSG00000182022.18	CHST15	protein_coding	1	2	0	0	0	1	0	0
chr10:124038515|124046724	exon	ENSG00000182022.18	CHST15	protein_coding	3	10	45	0	11	1	0	0
chr10:124408542|124412200	exon	ENSG00000065154.12	OAT	protein_coding	0	1	0	0	1	0	0	0
chr10:124681607|124682379	exon	ENSG00000258539.1,ENSG00000189319.14	AC068896.3,FAM53B	protein_coding,protein_coding	3	0	0	0	2	6	0	0
chr10:124681607|124706887	exon	ENSG00000258539.1,ENSG00000189319.14	AC068896.3,FAM53B	protein_coding,protein_coding	2	1	0	0	0	4	0	0
chr10:124693393|124703154	intron	ENSG00000258539.1,ENSG00000189319.14	AC068896.3,FAM53B	protein_coding,protein_coding	1	0	0	0	0	0	0	0
chr10:124696158|124706887	exon	ENSG00000258539.1,ENSG00000189319.14	AC068896.3,FAM53B	protein_coding,protein_coding	1	1	0	0	0	0	0	0
chr10:124706636|124706887	exon	ENSG00000258539.1,ENSG00000189319.14	AC068896.3,FAM53B	protein_coding,protein_coding	0	0	0	0	0	1	0	0
chr10:124760413|124774782	exon	ENSG00000203791.15,ENSG00000258539.1	EEF1AKMT2,AC068896.3	protein_coding,protein_coding	0	1	0	0	0	0	0	0
chr10:124774675|124790338	exon	ENSG00000203791.15,ENSG00000258539.1	EEF1AKMT2,AC068896.3	protein_coding,protein_coding	1	1	0	0	3	0	0	0
chr10:124806831|124826785	exon	ENSG00000165660.8	ABRAXAS2	protein_coding	1	0	0	0	0	0	0	0
chr10:124940374|124943307	intron	ENSG00000019995.6,ENSG00000249456.1	ZRANB1,AL731577.2	protein_coding,lncRNA	0	0	32	0	0	0	0	0
chr10:124940374|124966781	intron	ENSG00000019995.6,ENSG00000249456.1	ZRANB1,AL731577.2	protein_coding,lncRNA	1	0	0	0	0	0	0	0
chr10:124942457|124943307	exon	ENSG00000019995.6,ENSG00000249456.1	ZRANB1,AL731577.2	protein_coding,lncRNA	17	9	2	0	9	8	0	20
chr10:124942457|124966781	exon	ENSG00000019995.6,ENSG00000249456.1	ZRANB1,AL731577.2	protein_coding,lncRNA	0	1	0	0	2	2	0	0
chr10:124942457|124974398	exon	ENSG00000019995.6,ENSG00000249456.1	ZRANB1,AL731577.2	protein_coding,lncRNA	0	0	0	0	0	1	0	0
chr10:124942457|124987504	exon	ENSG00000019995.6,ENSG00000249456.1	ZRANB1,AL731577.2	protein_coding,lncRNA	0	0	0	0	1	0	0	0
chr10:124973645|124974398	exon	ENSG00000019995.6	ZRANB1	protein_coding	0	1	0	0	0	0	0	0
chr10:125038997|125088319	exon	ENSG00000175029.17	CTBP2	protein_coding	0	0	0	0	1	0	0	0
chr10:125038997|125111093	exon	ENSG00000175029.17	CTBP2	protein_coding	4	3	0	0	1	9	0	0
chr10:125088191|125111093	exon	ENSG00000175029.17	CTBP2	protein_coding	0	3	0	0	2	0	0	37
chr10:125110990|125122868	exon	ENSG00000175029.17	CTBP2	protein_coding	0	1	0	0	0	2	0	0
chr10:125743058|125749565	exon	ENSG00000107938.18	EDRF1	protein_coding	0	1	0	0	0	0	0	0
chr10:125743058|125753845	exon	ENSG00000107938.18	EDRF1	protein_coding	0	0	0	0	4	0	0	0
chr10:125852293|125881071	exon	ENSG00000089876.12	DHX32	protein_coding	2	0	0	0	5	0	0	0
chr10:126039294|126046132	exon	ENSG00000148848.14	ADAM12	protein_coding	1	0	0	0	0	0	0	0
chr10:126970702|126990603	exon	ENSG00000150760.12	DOCK1	protein_coding	0	1	10	0	0	0	0	0
chr10:126970702|127000307	exon	ENSG00000150760.12	DOCK1	protein_coding	2	3	0	0	1	3	0	0
chr10:126970702|127110354	exon	ENSG00000150760.12	DOCK1	protein_coding	1	0	0	0	0	0	0	0
chr10:126970702|127127764	exon	ENSG00000150760.12	DOCK1	protein_coding	0	1	0	0	0	1	0	0
chr10:126996748|126999435	exon	ENSG00000150760.12	DOCK1	protein_coding	0	0	0	0	1	0	0	0
chr10:126996748|127000307	exon	ENSG00000150760.12	DOCK1	protein_coding	0	1	0	0	0	0	0	0
chr10:127018710|127037816	exon	ENSG00000150760.12	DOCK1	protein_coding	0	1	0	0	0	0	0	0
chr10:127031650|127061776	exon	ENSG00000150760.12	DOCK1	protein_coding	0	0	0	0	0	1	0	0
chr10:127061668|127110354	exon	ENSG00000150760.12	DOCK1	protein_coding	0	0	0	0	4	0	0	0
chr10:127061668|127257429	exon	ENSG00000150760.12	DOCK1	protein_coding	0	0	0	0	0	1	0	0
chr10:127362064|127374214	exon	ENSG00000150760.12	DOCK1	protein_coding	1	0	0	0	0	0	0	0
chr10:128099158|128119319	exon	ENSG00000148773.14	MKI67	protein_coding	0	0	0	0	1	0	0	0
chr10:130145211|130160997	exon	ENSG00000108010.12	GLRX3	protein_coding	0	0	0	0	3	0	0	0
chr10:130159995|130180321	exon	ENSG00000108010.12	GLRX3	protein_coding	0	0	0	0	1	0	0	0
chr10:130166507|130171636	exon	ENSG00000108010.12	GLRX3	protein_coding	1	0	0	0	0	0	0	0
chr10:130166507|130183969	exon	ENSG00000108010.12	GLRX3	protein_coding	0	1	0	0	0	0	0	0
chr10:13172376|13175681	exon	ENSG00000065328.16	MCM10	protein_coding	0	0	0	0	0	2	0	0
chr10:131934458|131947791	exon	ENSG00000175470.20	PPP2R2D	protein_coding	4	2	0	0	1	5	1	0
chr10:131940031|131947791	exon	ENSG00000175470.20	PPP2R2D	protein_coding	0	0	0	0	1	0	0	0
chr10:131943968|131945459	exon	ENSG00000175470.20	PPP2R2D	protein_coding	0	0	0	0	0	2	0	0
chr10:131955684|131957301	exon	ENSG00000175470.20	PPP2R2D	protein_coding	2	0	0	0	2	0	0	0
chr10:132404626|132406289	exon	ENSG00000171813.14	PWWP2B	protein_coding	1	1	0	0	3	0	0	0
chr10:132607915|132650505	exon	ENSG00000068383.19	INPP5A	protein_coding	1	0	0	0	1	0	0	0
chr10:132690392|132710456	exon	ENSG00000068383.19	INPP5A	protein_coding	0	0	0	0	0	3	0	0
chr10:132690392|132726905	exon	ENSG00000068383.19	INPP5A	protein_coding	1	0	0	0	1	0	0	0
chr10:13280976|13295606	exon	ENSG00000107537.14	PHYH	protein_coding	1	2	0	0	0	0	0	0
chr10:13291831|13295606	exon	ENSG00000107537.14	PHYH	protein_coding	2	1	0	0	0	0	0	0
chr10:132924696|132929804	exon	ENSG00000171811.14	CFAP46	protein_coding	1	0	0	0	0	0	0	0
chr10:13294428|13295606	exon	ENSG00000107537.14	PHYH	protein_coding	0	2	0	0	0	0	0	0
chr10:132978446|132980276	intergenic	NA	NA	NA	1	0	0	0	0	0	0	0
chr10:13322835|13345028	exon	ENSG00000086475.15	SEPHS1	protein_coding	0	0	66	0	0	0	0	0
chr10:13333817|13345028	exon	ENSG00000086475.15	SEPHS1	protein_coding	2	0	0	0	0	0	0	0
chr10:133340274|133345797	intron	ENSG00000226699.1,ENSG00000230306.1	AL360181.1,BANF1P2	lncRNA,processed_pseudogene	0	0	0	0	1	0	0	0
chr10:133395713|133402773	exon	ENSG00000254536.2,ENSG00000148824.19	AL360181.3,MTG1	protein_coding,protein_coding	2	1	0	0	3	1	0	0
chr10:133456237|133467353	exon	ENSG00000214279.13	SCART1	protein_coding	0	0	0	0	0	1	0	0
chr10:133476902|133498005	intron	ENSG00000214279.13,ENSG00000273336.1	SCART1,OR7M1P	protein_coding,unprocessed_pseudogene	2	0	0	0	0	0	0	0
chr10:13637997|13648230	exon	ENSG00000239665.8,ENSG00000282246.1	AL157392.3,AL157392.5	lncRNA,protein_coding	0	0	0	0	1	0	0	0
chr10:14520977|14530515	exon	ENSG00000065809.13	FAM107B	protein_coding	0	1	0	0	2	0	0	0
chr10:15248639|15284105	exon	ENSG00000148468.17	FAM171A1	protein_coding	0	0	0	0	2	2	0	0
chr10:15796100|15847943	exon	ENSG00000148481.14	MINDY3	protein_coding	0	0	0	0	1	0	0	0
chr10:15816835|15847943	exon	ENSG00000148481.14	MINDY3	protein_coding	4	2	0	0	9	2	0	0
chr10:15821656|15843272	exon	ENSG00000148481.14	MINDY3	protein_coding	0	0	0	0	3	2	0	131
chr10:15821656|15847943	exon	ENSG00000148481.14	MINDY3	protein_coding	2	0	0	0	0	0	0	0
chr10:15833630|15843272	exon	ENSG00000148481.14	MINDY3	protein_coding	0	0	0	23	0	1	0	0
chr10:15833630|15847943	exon	ENSG00000148481.14	MINDY3	protein_coding	0	2	0	0	0	0	14	0
chr10:16467132|16486617	intron	ENSG00000223156.1,ENSG00000165983.14	RNU2-18P,PTER	snRNA,protein_coding	0	0	0	0	0	1	0	0
chr10:16484337|16486617	exon	ENSG00000165983.14	PTER	protein_coding	0	0	24	0	0	0	0	0
chr10:16982484|16990515	exon	ENSG00000107611.16	CUBN	protein_coding	0	1	0	0	0	0	0	0
chr10:17157441|17168917	exon	ENSG00000107614.22	TRDMT1	protein_coding	1	0	0	0	0	0	0	0
chr10:17229879|17233682	exon	ENSG00000026025.16	VIM	protein_coding	0	0	0	0	0	1	0	0
chr10:17684675|17714678	exon	ENSG00000136738.15	STAM	protein_coding	0	0	0	0	1	0	0	0
chr10:17704431|17705741	exon	ENSG00000136738.15	STAM	protein_coding	0	0	77	0	0	0	0	0
chr10:17901973|17907698	exon	ENSG00000260314.3	MRC1	protein_coding	2	0	0	0	0	0	0	0
chr10:179994|198005	exon	ENSG00000015171.19	ZMYND11	protein_coding	0	0	0	0	0	1	0	0
chr10:179994|221356	exon	ENSG00000015171.19	ZMYND11	protein_coding	1	0	0	0	2	2	6	0
chr10:179994|249088	exon	ENSG00000015171.19	ZMYND11	protein_coding	0	2	0	0	0	0	0	0
chr10:18380704|18381423	antisense	ENSG00000165995.21	CACNB2	protein_coding	1	0	0	0	0	0	0	0
chr10:18498355|18500948	exon	ENSG00000165995.21	CACNB2	protein_coding	0	0	0	0	2	2	0	0
chr10:18498355|18506547	exon	ENSG00000165995.21	CACNB2	protein_coding	0	1	0	0	5	1	0	0
chr10:18527588|18536196	exon	ENSG00000165995.21	CACNB2	protein_coding	1	0	0	0	0	2	0	0
chr10:18542069|18548237	exon	ENSG00000240291.1,ENSG00000241058.4	AL450384.2,NSUN6	lncRNA,protein_coding	0	1	0	0	0	0	0	0
chr10:18596208|18616293	exon	ENSG00000241058.4	NSUN6	protein_coding	0	0	0	0	2	0	0	0
chr10:18609845|18616293	exon	ENSG00000241058.4	NSUN6	protein_coding	0	0	0	0	0	1	0	0
chr10:21571975|21617207	exon	ENSG00000078403.17	MLLT10	protein_coding	0	1	0	0	0	0	0	0
chr10:21643311|21645928	intron	ENSG00000078403.17	MLLT10	protein_coding	0	0	0	0	1	0	0	0
chr10:21668917|21682257	exon	ENSG00000078403.17	MLLT10	protein_coding	0	0	0	0	0	1	0	0
chr10:21713772|21727928	exon	ENSG00000078403.17	MLLT10	protein_coding	1	1	0	0	0	0	0	0
chr10:21713772|21735235	exon	ENSG00000078403.17	MLLT10	protein_coding	1	0	0	0	0	1	0	0
chr10:21716602|21718818	intron	ENSG00000078403.17	MLLT10	protein_coding	0	0	0	0	1	2	0	0
chr10:21726273|21742128	exon	ENSG00000078403.17	MLLT10	protein_coding	1	0	0	0	0	0	0	0
chr10:21805980|21929141	exon	ENSG00000136770.11,ENSG00000279623.1	DNAJC1,AL359697.1	protein_coding,lncRNA	0	2	0	0	0	0	0	0
chr10:21882282|21920963	exon	ENSG00000136770.11	DNAJC1	protein_coding	0	2	0	0	3	0	0	0
chr10:21882282|21929141	exon	ENSG00000136770.11	DNAJC1	protein_coding	0	0	6	0	0	0	0	0
chr10:21904522|21929141	exon	ENSG00000136770.11	DNAJC1	protein_coding	0	3	0	0	0	1	0	0
chr10:21918779|21929141	exon	ENSG00000136770.11	DNAJC1	protein_coding	1	0	0	0	0	0	0	0
chr10:22591629|22609717	exon	ENSG00000150867.14	PIP4K2A	protein_coding	0	1	0	0	0	0	0	0
chr10:24527936|24536893	exon	ENSG00000120549.18	KIAA1217	protein_coding	0	1	0	0	0	0	0	0
chr10:245901|263658	antisense	ENSG00000015171.19	ZMYND11	protein_coding	1	0	0	0	0	0	0	0
chr10:24619473|24635103	exon	ENSG00000107863.18	ARHGAP21	protein_coding	1	0	0	0	0	0	0	0
chr10:24937184|24942436	exon	ENSG00000099256.19	PRTFDC1	protein_coding	0	0	0	0	0	1	0	0
chr10:24937184|24951607	intron	ENSG00000099256.19	PRTFDC1	protein_coding	1	0	0	0	0	0	0	0
chr10:27022558|27033377	exon	ENSG00000107890.16	ANKRD26	protein_coding	1	1	0	0	1	5	0	0
chr10:27022558|27048979	exon	ENSG00000107890.16	ANKRD26	protein_coding	0	1	0	0	1	0	0	0
chr10:27028852|27044190	exon	ENSG00000107890.16	ANKRD26	protein_coding	1	0	0	0	0	0	0	0
chr10:27037186|27048979	exon	ENSG00000107890.16	ANKRD26	protein_coding	0	0	0	0	0	0	0	4
chr10:27039965|27043567	exon	ENSG00000107890.16	ANKRD26	protein_coding	0	0	0	0	0	1	0	0
chr10:27067157|27082833	exon	ENSG00000107890.16	ANKRD26	protein_coding	1	0	0	0	0	0	0	0
chr10:27119294|27126786	exon	ENSG00000136758.18	YME1L1	protein_coding	0	0	0	0	0	1	0	0
chr10:27122841|27126786	exon	ENSG00000136758.18	YME1L1	protein_coding	0	0	0	0	1	0	0	0
chr10:27131859|27145590	exon	ENSG00000136758.18	YME1L1	protein_coding	0	1	0	0	0	0	0	0
chr10:27142387|27145590	exon	ENSG00000136758.18	YME1L1	protein_coding	0	0	0	0	1	0	0	0
chr10:27158549|27159758	exon	ENSG00000120539.15	MASTL	protein_coding	0	0	0	0	1	0	0	0
chr10:27158549|27165539	exon	ENSG00000120539.15	MASTL	protein_coding	0	3	0	0	1	1	0	0
chr10:27158549|27181581	exon	ENSG00000120539.15	MASTL	protein_coding	0	0	0	0	0	1	0	0
chr10:27165064|27165539	exon	ENSG00000120539.15	MASTL	protein_coding	0	1	0	0	0	0	0	0
chr10:27169944|27173259	exon	ENSG00000120539.15	MASTL	protein_coding	0	1	0	0	0	0	0	0
chr10:27205198|27211081	exon	ENSG00000107897.19	ACBD5	protein_coding	0	1	0	0	0	0	0	0
chr10:27532507|27533994	exon	ENSG00000099246.17	RAB18	protein_coding	0	0	0	0	0	1	0	0
chr10:27961568|27971313	exon	ENSG00000169126.16	ARMC4	protein_coding	0	1	0	0	0	0	0	0
chr10:28519171|28519499	intergenic	NA	NA	NA	0	0	0	0	2	0	0	0
chr10:29512735|29531288	exon	ENSG00000197321.15	SVIL	protein_coding	0	1	0	0	0	0	0	0
chr10:29550597|29563292	exon	ENSG00000197321.15	SVIL	protein_coding	1	0	29	0	0	0	0	0
chr10:29550597|29569312	exon	ENSG00000197321.15	SVIL	protein_coding	0	1	0	0	0	0	0	0
chr10:29550597|29576285	intron	ENSG00000197321.15	SVIL	protein_coding	0	1	0	0	0	0	0	0
chr10:29602909|29606864	intron	ENSG00000197321.15	SVIL	protein_coding	0	4	0	0	0	0	0	0
chr10:29656606|29686651	exon	ENSG00000197321.15	SVIL	protein_coding	1	0	0	0	0	0	0	0
chr10:29721119|29724790	antisense	ENSG00000197321.15	SVIL	protein_coding	0	3	0	0	0	0	0	0
chr10:30026103|30029866	exon	ENSG00000165757.9	JCAD	protein_coding	1	1	0	0	0	0	0	0
chr10:30322391|30322617	exon	ENSG00000107951.14	MTPAP	protein_coding	0	0	2	0	0	0	0	0
chr10:30326424|30341640	exon	ENSG00000107951.14	MTPAP	protein_coding	0	0	0	0	0	1	0	0
chr10:310031|341329	exon	ENSG00000151240.17	DIP2C	protein_coding	0	0	0	0	1	0	0	0
chr10:3101365|3109480	exon	ENSG00000067057.17	PFKP	protein_coding	0	1	0	0	1	0	0	0
chr10:3105393|3120044	exon	ENSG00000067057.17	PFKP	protein_coding	0	0	0	0	1	0	0	0
chr10:31355144|31387266	exon	ENSG00000148516.21,ENSG00000230397.1	ZEB1,SPTLC1P1	protein_coding,transcribed_processed_pseudogene	0	1	0	0	0	0	0	0
chr10:31355147|31387798	exon	ENSG00000148516.21,ENSG00000230397.1	ZEB1,SPTLC1P1	protein_coding,transcribed_processed_pseudogene	0	0	0	0	0	1	0	0
chr10:31373018|31387266	exon	ENSG00000148516.21	ZEB1	protein_coding	3	1	0	0	0	0	0	0
chr10:31373018|31387798	exon	ENSG00000148516.21	ZEB1	protein_coding	0	0	0	0	3	0	0	0
chr10:31373018|31502509	exon	ENSG00000148516.21	ZEB1	protein_coding	0	0	0	0	1	0	0	0
chr10:31461037|31461237	exon	ENSG00000148516.21	ZEB1	protein_coding	0	1	0	0	0	0	0	0
chr10:3163725|3167042	exon	ENSG00000107959.16	PITRM1	protein_coding	0	1	0	0	1	0	0	0
chr10:31817788|31852597	exon	ENSG00000165322.18	ARHGAP12	protein_coding	1	0	0	0	0	0	0	0
chr10:31843461|31861658	exon	ENSG00000165322.18	ARHGAP12	protein_coding	0	0	0	0	1	0	0	0
chr10:31908172|31910563	exon	ENSG00000165322.18	ARHGAP12	protein_coding	63	27	0	16	88	80	0	95
chr10:31908172|31922960	intron	ENSG00000165322.18	ARHGAP12	protein_coding	0	0	0	0	5	3	0	0
chr10:31966379|31967045	intergenic	NA	NA	NA	0	1	0	0	0	0	0	0
chr10:32451592|32474023	exon	ENSG00000216937.13	CCDC7	protein_coding	0	2	0	0	0	0	0	0
chr10:32462683|32584304	exon	ENSG00000216937.13	CCDC7	protein_coding	1	0	0	0	0	0	0	0
chr10:32471064|32474023	exon	ENSG00000216937.13	CCDC7	protein_coding	1	0	0	0	1	0	0	0
chr10:32471064|32567891	exon	ENSG00000216937.13	CCDC7	protein_coding	0	2	0	0	0	0	0	0
chr10:32543300|32584304	exon	ENSG00000216937.13	CCDC7	protein_coding	0	0	0	0	4	1	0	0
chr10:32685970|32729457	exon	ENSG00000216937.13	CCDC7	protein_coding	0	0	0	0	2	7	0	0
chr10:32685970|32876580	exon	ENSG00000216937.13	CCDC7	protein_coding	1	0	0	0	0	0	0	0
chr10:32729332|32876580	exon	ENSG00000216937.13	CCDC7	protein_coding	0	0	0	0	0	2	0	0
chr10:32778977|32876580	exon	ENSG00000216937.13	CCDC7	protein_coding	0	0	0	0	1	0	0	0
chr10:32805015|32854489	exon	ENSG00000216937.13	CCDC7	protein_coding	0	0	0	0	0	1	0	0
chr10:32805015|32876580	exon	ENSG00000216937.13	CCDC7	protein_coding	1	0	0	0	0	0	0	0
chr10:32845543|32854489	exon	ENSG00000216937.13	CCDC7	protein_coding	0	1	0	0	1	0	0	0
chr10:34269657|34284245	exon	ENSG00000148498.16	PARD3	protein_coding	0	1	0	0	0	0	0	0
chr10:34269657|34360259	exon	ENSG00000148498.16	PARD3	protein_coding	0	0	0	0	0	2	0	0
chr10:34331117|34360259	exon	ENSG00000148498.16	PARD3	protein_coding	0	0	0	0	0	2	0	0
chr10:34331117|34384254	exon	ENSG00000148498.16	PARD3	protein_coding	1	0	0	0	0	0	0	0
chr10:34347965|34360259	exon	ENSG00000148498.16	PARD3	protein_coding	0	2	0	0	0	0	0	0
chr10:34359147|34384254	exon	ENSG00000148498.16	PARD3	protein_coding	2	0	0	0	1	3	0	0
chr10:34374874|34384254	exon	ENSG00000148498.16	PARD3	protein_coding	0	0	0	0	0	1	0	0
chr10:34459465|34460573	intron	ENSG00000148498.16	PARD3	protein_coding	1	0	0	0	0	0	0	0
chr10:34696318|34700204	intron	ENSG00000148498.16	PARD3	protein_coding	0	0	0	0	3	0	0	0
chr10:34696318|34728116	intron	ENSG00000148498.16	PARD3	protein_coding	0	1	0	0	0	0	0	0
chr10:35516523|35530243	exon	ENSG00000108100.18	CCNY	protein_coding	0	0	0	0	0	3	0	0
chr10:35557095|35557496	antisense	ENSG00000108100.18	CCNY	protein_coding	0	1	0	0	0	0	0	0
chr10:37775344|37838111	intron	ENSG00000226578.1,ENSG00000225192.1,ENSG00000228828.1,ENSG00000198105.15	AL132657.1,ZNF33BP1,TLK2P2,ZNF248	lncRNA,processed_pseudogene,processed_pseudogene,protein_coding	1	0	0	0	0	0	0	0
chr10:37849994|37853487	intron	ENSG00000198105.15	ZNF248	protein_coding	0	0	0	0	0	1	0	0
chr10:382647|390863	exon	ENSG00000151240.17	DIP2C	protein_coding	0	0	0	0	0	1	0	0
chr10:408926|423033	exon	ENSG00000151240.17	DIP2C	protein_coding	0	1	0	0	1	0	0	0
chr10:408926|472549	exon	ENSG00000239822.3,ENSG00000151240.17	RN7SL754P,DIP2C	misc_RNA,protein_coding	0	0	0	0	0	1	0	0
chr10:413913|486530	exon	ENSG00000239822.3,ENSG00000151240.17	RN7SL754P,DIP2C	misc_RNA,protein_coding	0	2	0	0	0	0	0	0
chr10:43149165|43149982	antisense	ENSG00000169826.8	CSGALNACT2	protein_coding	0	0	0	0	3	1	0	0
chr10:43154897|43158931	exon	ENSG00000169826.8	CSGALNACT2	protein_coding	1	0	0	0	2	0	0	0
chr10:43154897|43160595	exon	ENSG00000169826.8	CSGALNACT2	protein_coding	3	1	0	0	0	0	0	0
chr10:43154897|43176032	exon	ENSG00000169826.8	CSGALNACT2	protein_coding	5	0	0	0	3	3	0	0
chr10:43160494|43164044	exon	ENSG00000169826.8	CSGALNACT2	protein_coding	0	0	0	0	0	1	0	0
chr10:43163866|43176032	exon	ENSG00000169826.8	CSGALNACT2	protein_coding	2	0	0	0	0	0	0	0
chr10:43474384|43474638	intron	ENSG00000243660.11	ZNF487	protein_coding	1	0	0	0	0	0	0	0
chr10:440871|486530	exon	ENSG00000151240.17	DIP2C	protein_coding	0	0	0	0	0	1	0	0
chr10:45457785|45464327	exon	ENSG00000165406.16	MARCHF8	protein_coding	0	0	0	0	0	1	0	0
chr10:45624583|45663842	exon	ENSG00000172671.20	ZFAND4	protein_coding	0	0	0	0	0	1	0	0
chr10:45639816|45663842	exon	ENSG00000172671.20	ZFAND4	protein_coding	0	0	0	0	0	2	0	0
chr10:45862986|45900426	exon	ENSG00000239883.8	PARGP1	transcribed_unprocessed_pseudogene	0	0	0	0	0	4	0	0
chr10:45862986|45962994	exon	ENSG00000239883.8	PARGP1	transcribed_unprocessed_pseudogene	0	0	0	0	1	0	0	0
chr10:45888165|45964871	exon	ENSG00000239883.8	PARGP1	transcribed_unprocessed_pseudogene	0	0	0	0	1	0	0	0
chr10:45910549|45965855	intron	ENSG00000239883.8	PARGP1	transcribed_unprocessed_pseudogene	2	1	0	0	0	0	0	0
chr10:45939361|45962994	intron	ENSG00000239883.8	PARGP1	transcribed_unprocessed_pseudogene	7	0	0	0	2	1	0	0
chr10:45939361|45965855	intron	ENSG00000239883.8	PARGP1	transcribed_unprocessed_pseudogene	0	0	0	0	0	2	0	0
chr10:45946837|45962994	exon	ENSG00000239883.8	PARGP1	transcribed_unprocessed_pseudogene	0	1	0	0	0	0	0	0
chr10:45946837|45965855	intron	ENSG00000239883.8	PARGP1	transcribed_unprocessed_pseudogene	0	0	0	0	0	1	0	0
chr10:45975454|45988847	exon	ENSG00000265354.4,ENSG00000265733.1	TIMM23,SNORA74C-1	protein_coding,snoRNA	0	0	47	0	5	0	0	0
chr10:46003920|46004522	intergenic	NA	NA	NA	0	0	0	0	1	0	0	0
chr10:46003920|46004532	intergenic	NA	NA	NA	0	0	0	0	3	2	0	0
chr10:46010223|46013639	exon	ENSG00000266412.5	NCOA4	protein_coding	0	0	0	0	2	0	0	0
chr10:472439|486530	exon	ENSG00000151240.17	DIP2C	protein_coding	0	1	0	0	1	0	0	0
chr10:48325897|48404981	exon	ENSG00000107643.16	MAPK8	protein_coding	0	0	0	0	1	0	0	0
chr10:48325897|48410168	exon	ENSG00000107643.16	MAPK8	protein_coding	0	0	0	0	2	0	0	0
chr10:48401612|48404981	exon	ENSG00000107643.16	MAPK8	protein_coding	3	0	0	0	1	5	0	0
chr10:48401612|48410168	exon	ENSG00000107643.16	MAPK8	protein_coding	5	1	0	0	4	0	0	0
chr10:484781|486530	exon	ENSG00000151240.17	DIP2C	protein_coding	0	0	0	0	1	0	0	0
chr10:48890579|48901863	exon	ENSG00000128815.19	WDFY4	protein_coding	2	0	0	0	0	0	0	0
chr10:49482687|49506012	exon	ENSG00000225830.14	ERCC6	protein_coding	0	1	0	0	0	0	0	0
chr10:49493117|49506012	exon	ENSG00000225830.14	ERCC6	protein_coding	0	1	0	0	0	0	0	0
chr10:49500538|49506012	exon	ENSG00000225830.14	ERCC6	protein_coding	0	0	0	0	0	1	0	0
chr10:4965914|5003767	intron	ENSG00000187134.14,ENSG00000224251.6	AKR1C1,AL391427.1	protein_coding,lncRNA	0	1	0	0	0	0	0	0
chr10:49857306|49934163	exon	ENSG00000227345.8	PARG	protein_coding	0	0	0	0	2	0	0	0
chr10:49879673|49935142	exon	ENSG00000227345.8	PARG	protein_coding	0	0	0	0	0	1	0	0
chr10:49915917|49935142	exon	ENSG00000227345.8	PARG	protein_coding	4	3	0	0	0	3	0	0
chr10:49932100|49934163	exon	ENSG00000227345.8	PARG	protein_coding	0	2	0	0	0	0	0	0
chr10:49932100|49935142	exon	ENSG00000227345.8	PARG	protein_coding	1	0	0	0	0	0	0	0
chr10:49952126|49958480	exon	ENSG00000288603.1,ENSG00000204152.12,ENSG00000178440.7	SNORA74C-2,TIMM23B,TIMM23B-AGAP6	snoRNA,transcribed_unprocessed_pseudogene,lncRNA	0	1	0	0	0	0	0	0
chr10:50306844|50311415	exon	ENSG00000198964.14	SGMS1	protein_coding	0	0	0	0	0	2	0	0
chr10:50327205|50344345	exon	ENSG00000198964.14	SGMS1	protein_coding	0	0	0	0	0	3	0	0
chr10:50340387|50344345	exon	ENSG00000198964.14	SGMS1	protein_coding	0	0	0	0	0	1	0	0
chr10:50343492|50344345	exon	ENSG00000198964.14	SGMS1	protein_coding	0	0	0	0	1	0	0	0
chr10:50433476|50590247	exon	ENSG00000198964.14	SGMS1	protein_coding	2	7	0	0	0	4	0	0
chr10:50460673|50590247	exon	ENSG00000198964.14	SGMS1	protein_coding	0	0	38	0	4	1	0	0
chr10:5096410|5196951	exon	ENSG00000198610.11,ENSG00000196139.14	AKR1C4,AKR1C3	protein_coding,protein_coding	4	0	0	0	5	0	0	0
chr10:5451830|5456273	exon	ENSG00000173848.19	NET1	protein_coding	0	0	0	0	0	1	0	0
chr10:55575650|55578517	intron	ENSG00000236744.2,ENSG00000150275.18	AC016822.1,PCDH15	lncRNA,protein_coding	0	0	0	0	2	0	0	0
chr10:57107352|57108751	intergenic	NA	NA	NA	3	0	0	0	0	0	0	0
chr10:5720544|5735546	exon	ENSG00000108021.20	TASOR2	protein_coding	0	0	0	0	0	1	0	0
chr10:5730487|5742526	exon	ENSG00000108021.20	TASOR2	protein_coding	1	0	0	0	0	0	0	0
chr10:5730916|5742364	exon	ENSG00000108021.20	TASOR2	protein_coding	0	0	0	0	1	0	0	0
chr10:5739618|5750027	exon	ENSG00000108021.20	TASOR2	protein_coding	0	0	0	0	1	0	0	0
chr10:5765062|5773941	intron	ENSG00000057608.17	GDI2	protein_coding	1	0	0	0	0	0	0	0
chr10:5773842|5800705	exon	ENSG00000057608.17	GDI2	protein_coding	1	1	0	0	5	3	0	0
chr10:5785142|5800705	exon	ENSG00000057608.17	GDI2	protein_coding	8	5	0	0	15	3	0	0
chr10:5785852|5800705	exon	ENSG00000057608.17	GDI2	protein_coding	1	0	0	0	0	0	0	0
chr10:5794885|5800705	exon	ENSG00000057608.17	GDI2	protein_coding	4	4	0	0	0	1	0	0
chr10:5906037|5927541	exon	ENSG00000134452.19	FBH1	protein_coding	0	1	0	0	0	0	0	0
chr10:5956379|5960567	exon	ENSG00000134470.21	IL15RA	protein_coding	1	0	0	0	0	0	0	0
chr10:5959754|5960567	exon	ENSG00000134470.21	IL15RA	protein_coding	0	0	15	0	0	0	0	0
chr10:59664227|59684327	exon	ENSG00000165449.11	SLC16A9	protein_coding	0	0	0	0	1	0	0	0
chr10:60042672|60060006	exon	ENSG00000151150.22	ANK3	protein_coding	0	1	0	0	0	0	0	0
chr10:60063111|60085253	exon	ENSG00000151150.22	ANK3	protein_coding	1	0	0	0	0	0	0	0
chr10:60083492|60085253	exon	ENSG00000151150.22	ANK3	protein_coding	1	0	0	0	0	0	0	0
chr10:60084602|60085253	exon	ENSG00000151150.22	ANK3	protein_coding	0	0	0	0	0	3	0	0
chr10:60105905|60139087	exon	ENSG00000151150.22	ANK3	protein_coding	0	1	0	0	0	0	0	0
chr10:60138964|60279639	exon	ENSG00000151150.22	ANK3	protein_coding	0	0	0	0	0	1	0	0
chr10:60261859|60279639	exon	ENSG00000151150.22	ANK3	protein_coding	0	0	0	0	1	0	0	0
chr10:61672632|61690621	exon	ENSG00000183346.7	CABCOCO1	protein_coding	2	0	0	0	0	0	0	0
chr10:6213623|6217191	exon	ENSG00000170525.21	PFKFB3	protein_coding	0	0	0	0	1	0	0	0
chr10:62388396|62399793	exon	ENSG00000285837.1,ENSG00000138311.18	AC024598.1,ZNF365	lncRNA,protein_coding	0	0	0	0	0	1	0	0
chr10:63183447|63200677	exon	ENSG00000171988.19	JMJD1C	protein_coding	0	1	0	0	0	0	0	0
chr10:63183447|63209235	exon	ENSG00000171988.19	JMJD1C	protein_coding	0	0	0	0	0	1	0	0
chr10:63190894|63194375	exon	ENSG00000171988.19	JMJD1C	protein_coding	1	0	0	0	0	0	0	0
chr10:63193345|63197563	exon	ENSG00000171988.19	JMJD1C	protein_coding	0	1	0	0	0	0	0	0
chr10:63213473|63217331	exon	ENSG00000171988.19	JMJD1C	protein_coding	0	0	0	0	1	0	0	0
chr10:63217207|63219983	exon	ENSG00000171988.19	JMJD1C	protein_coding	0	0	0	0	0	1	0	0
chr10:63230295|63231947	intron	ENSG00000171988.19	JMJD1C	protein_coding	5	0	0	0	5	0	0	0
chr10:63230295|63239554	intron	ENSG00000171988.19	JMJD1C	protein_coding	2	0	0	0	3	0	0	0
chr10:63380318|63394381	intron	ENSG00000171988.19	JMJD1C	protein_coding	0	1	0	0	0	0	0	0
chr10:63566338|63610334	exon	ENSG00000165476.14	REEP3	protein_coding	0	0	0	0	1	0	0	0
chr10:65571425|65615761	exon	ENSG00000228065.11	LINC01515	lncRNA	0	0	0	0	0	2	0	0
chr10:67887417|67908125	exon	ENSG00000096717.12	SIRT1	protein_coding	0	0	0	0	1	0	0	0
chr10:67932597|68014186	exon	ENSG00000148634.15,ENSG00000266467.2,ENSG00000226318.1,ENSG00000236375.3	HERC4,RN7SL220P,RPS3AP38,POU5F1P5	protein_coding,misc_RNA,processed_pseudogene,processed_pseudogene	0	0	0	0	0	1	0	0
chr10:67954595|68014186	exon	ENSG00000148634.15,ENSG00000266467.2,ENSG00000226318.1,ENSG00000236375.3	HERC4,RN7SL220P,RPS3AP38,POU5F1P5	protein_coding,misc_RNA,processed_pseudogene,processed_pseudogene	3	1	0	0	3	2	0	0
chr10:67954595|68073686	exon	ENSG00000148634.15,ENSG00000266467.2,ENSG00000226318.1,ENSG00000236375.3	HERC4,RN7SL220P,RPS3AP38,POU5F1P5	protein_coding,misc_RNA,processed_pseudogene,processed_pseudogene	0	1	0	0	0	0	0	0
chr10:67955694|67957917	intron	ENSG00000148634.15	HERC4	protein_coding	1	0	0	0	3	0	0	0
chr10:67955694|67960495	intron	ENSG00000148634.15	HERC4	protein_coding	0	0	0	0	0	2	0	0
chr10:67966683|67992682	exon	ENSG00000148634.15	HERC4	protein_coding	1	0	0	0	0	0	0	0
chr10:67966683|68014154	exon	ENSG00000148634.15,ENSG00000266467.2,ENSG00000236375.3	HERC4,RN7SL220P,POU5F1P5	protein_coding,misc_RNA,processed_pseudogene	0	0	0	0	0	1	0	0
chr10:67966683|68014186	exon	ENSG00000148634.15,ENSG00000266467.2,ENSG00000236375.3	HERC4,RN7SL220P,POU5F1P5	protein_coding,misc_RNA,processed_pseudogene	5	2	0	0	1	3	0	0
chr10:67972137|67975459	intron	ENSG00000148634.15	HERC4	protein_coding	1	1	0	0	0	0	0	0
chr10:67988043|68044563	exon	ENSG00000148634.15,ENSG00000266467.2,ENSG00000236375.3	HERC4,RN7SL220P,POU5F1P5	protein_coding,misc_RNA,processed_pseudogene	0	1	0	0	0	3	0	0
chr10:67988663|68014186	exon	ENSG00000148634.15,ENSG00000266467.2,ENSG00000236375.3	HERC4,RN7SL220P,POU5F1P5	protein_coding,misc_RNA,processed_pseudogene	0	1	0	0	1	3	0	0
chr10:67988663|68034186	exon	ENSG00000148634.15,ENSG00000266467.2,ENSG00000236375.3	HERC4,RN7SL220P,POU5F1P5	protein_coding,misc_RNA,processed_pseudogene	0	0	0	0	0	1	0	0
chr10:67988663|68073186	exon	ENSG00000148634.15,ENSG00000266467.2,ENSG00000236375.3	HERC4,RN7SL220P,POU5F1P5	protein_coding,misc_RNA,processed_pseudogene	0	0	0	0	1	0	0	0
chr10:67990904|68044563	exon	ENSG00000148634.15,ENSG00000266467.2,ENSG00000236375.3	HERC4,RN7SL220P,POU5F1P5	protein_coding,misc_RNA,processed_pseudogene	1	0	0	0	2	0	0	0
chr10:68014026|68044563	exon	ENSG00000148634.15	HERC4	protein_coding	1	0	0	0	0	1	0	0
chr10:68025546|68044563	exon	ENSG00000148634.15	HERC4	protein_coding	1	3	0	0	0	3	0	0
chr10:68025546|68067217	exon	ENSG00000148634.15	HERC4	protein_coding	0	0	5	0	0	0	0	0
chr10:68032778|68044563	exon	ENSG00000148634.15	HERC4	protein_coding	0	1	0	0	0	0	0	0
chr10:68038093|68067217	exon	ENSG00000148634.15	HERC4	protein_coding	1	0	0	0	0	1	0	0
chr10:68063517|68070346	intron	ENSG00000148634.15	HERC4	protein_coding	0	1	0	0	0	0	0	0
chr10:68140626|68150111	intron	ENSG00000138347.15	MYPN	protein_coding	0	0	0	0	1	0	0	0
chr10:68142940|68150111	exon	ENSG00000138347.15	MYPN	protein_coding	0	0	0	0	1	0	0	0
chr10:68142940|68158627	exon	ENSG00000222371.1,ENSG00000138347.15	RN7SKP202,MYPN	misc_RNA,protein_coding	0	0	0	0	1	0	0	0
chr10:68142940|68175461	exon	ENSG00000222371.1,ENSG00000138347.15	RN7SKP202,MYPN	misc_RNA,protein_coding	0	0	0	0	0	2	0	0
chr10:68175323|68210547	exon	ENSG00000138347.15	MYPN	protein_coding	0	0	0	0	1	0	0	0
chr10:68292010|68296985	exon	ENSG00000108187.16	PBLD	protein_coding	0	1	0	0	0	0	0	0
chr10:68337199|68341680	exon	ENSG00000096746.17	HNRNPH3	protein_coding	0	0	0	0	0	0	0	4
chr10:68337997|68338502	exon	ENSG00000096746.17	HNRNPH3	protein_coding	1	0	0	0	0	0	0	0
chr10:68355353|68386128	exon	ENSG00000204130.13	RUFY2	protein_coding	0	0	0	0	0	1	0	0
chr10:68422225|68422890	exon	ENSG00000138346.15	DNA2	protein_coding	0	0	0	0	0	3	0	0
chr10:68422225|68430540	exon	ENSG00000138346.15	DNA2	protein_coding	2	0	0	0	0	0	0	0
chr10:68431862|68446413	exon	ENSG00000138346.15	DNA2	protein_coding	0	0	0	0	0	1	0	0
chr10:68437011|68470163	exon	ENSG00000138346.15	DNA2	protein_coding	0	0	0	0	2	4	0	0
chr10:68442917|68446413	exon	ENSG00000138346.15	DNA2	protein_coding	0	0	0	0	0	1	0	0
chr10:68450028|68465812	exon	ENSG00000138346.15	DNA2	protein_coding	0	0	0	0	0	1	0	0
chr10:68459104|68468306	exon	ENSG00000138346.15	DNA2	protein_coding	0	0	0	0	1	0	0	0
chr10:68459104|68470163	exon	ENSG00000138346.15	DNA2	protein_coding	2	1	0	0	4	1	0	0
chr10:68468123|68470163	exon	ENSG00000138346.15	DNA2	protein_coding	8	2	0	0	8	10	24	0
chr10:68483420|68517240	exon	ENSG00000122912.15	SLC25A16	protein_coding	0	0	0	0	1	0	0	0
chr10:68487144|68506718	exon	ENSG00000122912.15	SLC25A16	protein_coding	2	0	0	0	1	0	0	53
chr10:68522738|68523199	intron	ENSG00000122912.15	SLC25A16	protein_coding	0	1	0	0	0	0	0	0
chr10:68584617|68586272	intron	ENSG00000138336.9	TET1	protein_coding	0	0	0	0	1	0	0	0
chr10:68644698|68647005	exon	ENSG00000138336.9	TET1	protein_coding	2	7	0	0	0	1	0	0
chr10:68644698|68647228	intron	ENSG00000138336.9	TET1	protein_coding	2	0	0	0	0	0	0	0
chr10:68644698|68652594	exon	ENSG00000138336.9	TET1	protein_coding	0	4	0	0	1	0	0	0
chr10:68644698|68667256	exon	ENSG00000138336.9	TET1	protein_coding	1	3	0	0	0	1	0	0
chr10:68644702|68647005	exon	ENSG00000138336.9	TET1	protein_coding	0	1	0	0	0	0	0	0
chr10:68651846|68667256	exon	ENSG00000138336.9	TET1	protein_coding	0	1	0	0	0	0	0	0
chr10:68651846|68673487	intron	ENSG00000138336.9	TET1	protein_coding	3	2	0	0	4	0	0	0
chr10:68651846|68682973	exon	ENSG00000227583.1,ENSG00000138336.9	RPS3AP37,TET1	processed_pseudogene,protein_coding	0	2	0	0	1	0	0	0
chr10:68722455|68754077	exon	ENSG00000060339.14	CCAR1	protein_coding	0	0	18	0	0	0	0	0
chr10:68722455|68757377	exon	ENSG00000283551.1,ENSG00000060339.14	SNORD98,CCAR1	snoRNA,protein_coding	0	1	0	0	0	0	0	0
chr10:68737845|68742569	exon	ENSG00000060339.14	CCAR1	protein_coding	0	1	0	0	0	0	0	0
chr10:68747161|68749685	exon	ENSG00000060339.14	CCAR1	protein_coding	0	1	0	0	0	0	0	0
chr10:68751312|68754509	intron	ENSG00000060339.14	CCAR1	protein_coding	1	0	0	0	0	0	0	0
chr10:68753852|68773099	exon	ENSG00000221184.1,ENSG00000283551.1,ENSG00000060339.14	AL513534.2,SNORD98,CCAR1	miRNA,snoRNA,protein_coding	0	0	0	0	2	0	0	0
chr10:68754714|68757377	exon	ENSG00000283551.1,ENSG00000060339.14	SNORD98,CCAR1	snoRNA,protein_coding	0	0	33	0	0	0	0	0
chr10:68771206|68773099	exon	ENSG00000060339.14	CCAR1	protein_coding	1	1	0	0	0	0	0	0
chr10:68786136|68786692	exon	ENSG00000060339.14	CCAR1	protein_coding	0	0	0	0	0	1	0	0
chr10:68786136|68788328	exon	ENSG00000060339.14	CCAR1	protein_coding	0	1	0	0	0	0	0	0
chr10:68906711|68910382	exon	ENSG00000107625.13	DDX50	protein_coding	0	0	13	0	1	0	0	0
chr10:68906711|68919981	exon	ENSG00000107625.13	DDX50	protein_coding	0	1	0	0	1	0	0	0
chr10:68911068|68914204	exon	ENSG00000107625.13	DDX50	protein_coding	0	3	0	0	0	0	0	0
chr10:68911068|68934918	exon	ENSG00000107625.13	DDX50	protein_coding	0	0	0	0	1	1	0	0
chr10:68913162|68914204	exon	ENSG00000107625.13	DDX50	protein_coding	3	0	0	0	1	0	0	0
chr10:68933348|68933657	intron	ENSG00000107625.13	DDX50	protein_coding	1	0	0	0	0	0	0	0
chr10:68936936|68943257	exon	ENSG00000107625.13	DDX50	protein_coding	0	1	0	0	0	0	0	0
chr10:68959806|68962157	exon	ENSG00000165732.13	DDX21	protein_coding	1	0	0	0	0	0	0	0
chr10:68963291|68967203	exon	ENSG00000165732.13	DDX21	protein_coding	0	1	0	0	0	0	0	0
chr10:68963291|68969121	exon	ENSG00000165732.13	DDX21	protein_coding	0	0	0	0	0	1	0	0
chr10:68963291|68970350	exon	ENSG00000165732.13	DDX21	protein_coding	0	0	0	0	1	0	0	0
chr10:68968976|68972052	exon	ENSG00000165732.13	DDX21	protein_coding	0	0	0	0	1	0	0	0
chr10:68968976|68977688	exon	ENSG00000165732.13	DDX21	protein_coding	0	0	0	0	1	0	0	0
chr10:69155812|69158211	exon	ENSG00000122958.15	VPS26A	protein_coding	0	2	0	0	0	0	0	0
chr10:69483691|69498396	exon	ENSG00000099282.10	TSPAN15	protein_coding	1	0	0	0	0	2	0	0
chr10:69483691|69511870	exon	ENSG00000099282.10,ENSG00000287306.1	TSPAN15,AC016821.1	protein_coding,lncRNA	0	0	0	0	1	0	0	0
chr10:70121899|70123244	intron	ENSG00000042286.15	AIFM2	protein_coding	3	0	0	0	11	8	0	0
chr10:70152263|70161931	exon	ENSG00000079332.15	SAR1A	protein_coding	0	0	0	0	3	0	0	0
chr10:70222259|70224840	intron	ENSG00000180817.12	PPA1	protein_coding	0	0	0	0	4	0	0	0
chr10:70844473|70868433	exon	ENSG00000166224.17	SGPL1	protein_coding	0	0	0	0	0	1	0	0
chr10:70844473|70871986	exon	ENSG00000166224.17	SGPL1	protein_coding	2	0	0	0	0	0	0	0
chr10:7161103|7284090	exon	ENSG00000198879.12	SFMBT2	protein_coding	1	0	0	0	0	0	0	0
chr10:72196811|72213331	exon	ENSG00000138303.18	ASCC1	protein_coding	0	1	0	0	1	0	0	0
chr10:7220411|7285954	exon	ENSG00000198879.12	SFMBT2	protein_coding	1	1	0	0	3	0	0	0
chr10:72226268|72226406	antisense	ENSG00000166295.9	ANAPC16	protein_coding	0	1	0	0	0	0	0	0
chr10:72340789|72341170	exon	ENSG00000148719.15	DNAJB12	protein_coding	0	1	0	0	0	2	0	0
chr10:72400719|72405301	intron	ENSG00000107745.19	MICU1	protein_coding	1	0	0	0	0	0	0	0
chr10:7243558|7285954	exon	ENSG00000198879.12	SFMBT2	protein_coding	2	0	0	0	1	1	0	0
chr10:72475100|72566794	exon	ENSG00000107745.19	MICU1	protein_coding	0	0	0	0	0	2	0	0
chr10:72533746|72566794	exon	ENSG00000107745.19	MICU1	protein_coding	0	1	0	0	0	0	0	0
chr10:72551179|72566794	exon	ENSG00000107745.19	MICU1	protein_coding	0	0	0	0	0	1	0	0
chr10:72562895|72566794	exon	ENSG00000107745.19	MICU1	protein_coding	0	0	0	0	2	0	0	0
chr10:72708283|72715902	exon	ENSG00000156026.14	MCU	protein_coding	0	1	0	0	0	0	0	0
chr10:72708283|72741845	intron	ENSG00000156026.14,ENSG00000266719.1,ENSG00000280166.1	MCU,MIR4676,AC016542.3	protein_coding,miRNA,TEC	0	0	0	0	0	2	0	0
chr10:72715111|72715902	exon	ENSG00000156026.14	MCU	protein_coding	1	0	0	11	2	1	0	0
chr10:7276892|7285954	exon	ENSG00000198879.12	SFMBT2	protein_coding	4	1	0	0	5	3	0	0
chr10:72868703|72871580	exon	ENSG00000156026.14	MCU	protein_coding	0	1	0	0	0	0	0	0
chr10:73010969|73047101	exon	ENSG00000122884.12	P4HA1	protein_coding	0	0	0	0	0	1	0	0
chr10:73014224|73047101	exon	ENSG00000122884.12	P4HA1	protein_coding	1	0	0	0	0	0	0	0
chr10:73030271|73047101	exon	ENSG00000122884.12	P4HA1	protein_coding	2	0	0	0	0	0	0	0
chr10:73068846|73072130	exon	ENSG00000122884.12	P4HA1	protein_coding	0	0	0	0	0	3	0	0
chr10:73068846|73074915	exon	ENSG00000122884.12	P4HA1	protein_coding	0	0	0	0	0	4	0	0
chr10:73130386|73133371	intron	ENSG00000122882.11	ECD	protein_coding	0	0	0	0	1	1	0	0
chr10:73134603|73163950	exon	ENSG00000122882.11	ECD	protein_coding	5	0	0	0	0	0	0	0
chr10:73152293|73160551	exon	ENSG00000122882.11	ECD	protein_coding	1	0	0	0	0	0	0	0
chr10:73154256|73163950	exon	ENSG00000122882.11	ECD	protein_coding	1	0	0	0	0	0	0	0
chr10:73160434|73163950	exon	ENSG00000122882.11	ECD	protein_coding	0	0	0	0	2	0	0	0
chr10:73192556|73210438	exon	ENSG00000138286.15,ENSG00000227382.1	FAM149B1,EIF4A2P2	protein_coding,processed_pseudogene	0	0	0	0	1	0	0	0
chr10:73396519|73400857	exon	ENSG00000138279.16	ANXA7	protein_coding	0	0	0	0	0	2	0	0
chr10:73536269|73539593	exon	ENSG00000166348.18	USP54	protein_coding	0	1	0	0	0	0	0	0
chr10:73536269|73576361	exon	ENSG00000166348.18	USP54	protein_coding	1	0	0	0	0	0	0	0
chr10:73545538|73576361	exon	ENSG00000166348.18	USP54	protein_coding	0	0	0	0	0	1	0	0
chr10:73571421|73576361	exon	ENSG00000166348.18	USP54	protein_coding	2	2	0	0	0	0	0	0
chr10:73575512|73576621	intron	ENSG00000166348.18	USP54	protein_coding	0	0	0	0	0	0	6	0
chr10:7363878|7381949	intron	ENSG00000198879.12	SFMBT2	protein_coding	0	1	0	0	0	0	0	0
chr10:7365224|7381949	intron	ENSG00000198879.12	SFMBT2	protein_coding	1	0	0	0	0	0	0	0
chr10:7367649|7381949	exon	ENSG00000198879.12	SFMBT2	protein_coding	0	2	0	0	0	0	0	0
chr10:73817023|73824084	exon	ENSG00000148660.20	CAMK2G	protein_coding	0	0	0	0	0	0	2	0
chr10:74006164|74031778	intron	ENSG00000035403.18,ENSG00000225761.1	VCL,AL596247.1	protein_coding,lncRNA	5	0	0	0	0	0	0	0
chr10:74051460|74055086	intron	ENSG00000035403.18	VCL	protein_coding	3	1	0	0	0	0	0	0
chr10:74118933|74119170	exon	ENSG00000035403.18	VCL	protein_coding	0	0	0	0	0	2	0	0
chr10:74200764|74224591	exon	ENSG00000156110.14	ADK	protein_coding	0	1	0	0	0	0	0	0
chr10:74200764|74243033	exon	ENSG00000156110.14	ADK	protein_coding	0	0	0	0	1	0	0	0
chr10:74200764|74398579	exon	ENSG00000156110.14,ENSG00000214629.3	ADK,RPSAP6	protein_coding,processed_pseudogene	0	0	0	0	1	0	0	0
chr10:74314667|74398579	exon	ENSG00000156110.14,ENSG00000214629.3	ADK,RPSAP6	protein_coding,processed_pseudogene	1	2	0	0	1	1	0	0
chr10:74380929|74398579	intron	ENSG00000156110.14	ADK	protein_coding	0	0	0	0	0	1	0	0
chr10:75150514|75168658	exon	ENSG00000156671.15	SAMD8	protein_coding	1	0	0	0	0	0	0	0
chr10:75150514|75176216	exon	ENSG00000156671.15	SAMD8	protein_coding	1	0	0	0	0	0	0	0
chr10:75176066|75182011	exon	ENSG00000156671.15	SAMD8	protein_coding	0	1	0	0	0	0	0	0
chr10:75219063|75219356	exon	ENSG00000165637.13	VDAC2	protein_coding	0	2	0	0	2	1	0	0
chr10:75219063|75222402	exon	ENSG00000165637.13	VDAC2	protein_coding	0	1	0	0	0	0	0	0
chr10:75696668|75814212	intron	ENSG00000228280.1,ENSG00000148655.15	AL731568.1,LRMDA	lncRNA,protein_coding	0	0	0	0	0	0	9	0
chr10:75796207|75801864	intron	ENSG00000148655.15	LRMDA	protein_coding	1	0	0	0	0	0	0	0
chr10:75796207|75814212	intron	ENSG00000148655.15	LRMDA	protein_coding	0	1	0	0	0	0	0	0
chr10:76036008|76058783	exon	ENSG00000148655.15	LRMDA	protein_coding	1	0	0	0	0	0	0	0
chr10:77814840|77815432	antisense	ENSG00000151208.17	DLG5	protein_coding	0	0	0	0	1	0	0	0
chr10:77853354|77854370	exon	ENSG00000151208.17	DLG5	protein_coding	0	1	0	0	0	0	0	0
chr10:7796121|7802854	exon	ENSG00000165629.20	ATP5F1C	protein_coding	0	2	1	0	1	1	0	0
chr10:7797047|7802854	exon	ENSG00000165629.20	ATP5F1C	protein_coding	15	15	22	12	15	15	0	0
chr10:7797054|7802854	exon	ENSG00000165629.20	ATP5F1C	protein_coding	1	0	0	0	0	0	0	0
chr10:77982154|77984298	exon	ENSG00000148606.13	POLR3A	protein_coding	1	0	0	0	1	0	0	0
chr10:78007702|78010540	exon	ENSG00000148606.13	POLR3A	protein_coding	1	0	0	0	0	0	0	0
chr10:78011532|78017716	intron	ENSG00000148606.13	POLR3A	protein_coding	0	0	70	0	0	0	0	0
chr10:78013650|78019265	exon	ENSG00000148606.13	POLR3A	protein_coding	0	0	0	0	1	0	0	0
chr10:79118915|79139777	exon	ENSG00000108175.17	ZMIZ1	protein_coding	0	1	0	0	0	0	0	0
chr10:79118915|79162133	exon	ENSG00000108175.17	ZMIZ1	protein_coding	1	0	0	0	0	0	0	0
chr10:79118915|79216274	exon	ENSG00000108175.17	ZMIZ1	protein_coding	0	1	0	0	3	0	0	0
chr10:79201584|79216274	exon	ENSG00000108175.17	ZMIZ1	protein_coding	0	0	0	0	1	0	0	0
chr10:80507228|80509471	exon	ENSG00000108219.15	TSPAN14	protein_coding	2	0	0	0	0	0	0	0
chr10:829385|845055	exon	ENSG00000107929.15	LARP4B	protein_coding	0	0	0	0	0	0	0	14
chr10:836403|845055	exon	ENSG00000107929.15	LARP4B	protein_coding	0	0	0	0	1	0	0	0
chr10:842932|845055	exon	ENSG00000107929.15	LARP4B	protein_coding	1	0	0	0	0	0	0	0
chr10:842932|885760	exon	ENSG00000107929.15	LARP4B	protein_coding	1	0	0	0	1	0	0	0
chr10:84371014|84373815	exon	ENSG00000107771.17	CCSER2	protein_coding	9	0	0	0	12	5	0	0
chr10:84371014|84438707	exon	ENSG00000225423.1,ENSG00000107771.17	TNPO1P1,CCSER2	processed_pseudogene,protein_coding	0	2	0	0	0	0	0	0
chr10:84380098|84477664	intron	ENSG00000225423.1,ENSG00000107771.17	TNPO1P1,CCSER2	processed_pseudogene,protein_coding	0	0	0	0	0	0	0	20
chr10:84417771|84425893	exon	ENSG00000107771.17	CCSER2	protein_coding	5	0	0	0	3	3	0	23
chr10:84417771|84438707	exon	ENSG00000107771.17	CCSER2	protein_coding	3	1	0	0	2	0	0	0
chr10:84417771|84477664	exon	ENSG00000107771.17	CCSER2	protein_coding	0	1	0	0	0	0	0	0
chr10:84425731|84477664	exon	ENSG00000107771.17	CCSER2	protein_coding	1	0	0	0	0	0	0	0
chr10:84438282|84477664	intron	ENSG00000107771.17	CCSER2	protein_coding	0	1	0	0	0	0	0	0
chr10:84438512|84477664	exon	ENSG00000107771.17	CCSER2	protein_coding	0	1	0	0	4	7	0	0
chr10:84463933|84477664	exon	ENSG00000107771.17	CCSER2	protein_coding	0	1	0	0	0	0	0	0
chr10:863743|885760	exon	ENSG00000107929.15	LARP4B	protein_coding	4	0	49	0	1	3	0	0
chr10:86443275|86473973	exon	ENSG00000062650.19	WAPL	protein_coding	0	0	0	0	1	0	0	0
chr10:86451967|86473973	exon	ENSG00000062650.19	WAPL	protein_coding	1	1	0	0	4	1	0	0
chr10:86453220|86460496	exon	ENSG00000062650.19	WAPL	protein_coding	0	0	0	0	0	1	0	0
chr10:86458989|86473973	exon	ENSG00000062650.19	WAPL	protein_coding	0	1	0	0	0	0	0	0
chr10:86467279|86500743	exon	ENSG00000062650.19	WAPL	protein_coding	0	1	0	0	0	0	0	0
chr10:86467279|86518091	exon	ENSG00000062650.19	WAPL	protein_coding	0	1	0	0	0	0	0	0
chr10:86470992|86500743	exon	ENSG00000062650.19	WAPL	protein_coding	1	0	0	0	1	0	0	0
chr10:86497201|86500743	exon	ENSG00000062650.19	WAPL	protein_coding	1	0	0	0	0	0	0	0
chr10:86834143|86876085	intron	ENSG00000107779.14	BMPR1A	protein_coding	0	0	0	0	1	0	0	0
chr10:86838865|86876085	exon	ENSG00000107779.14	BMPR1A	protein_coding	3	2	0	0	4	5	0	0
chr10:86875867|86924641	exon	ENSG00000200176.1,ENSG00000107779.14	RNU1-19P,BMPR1A	snRNA,protein_coding	0	1	0	0	0	0	0	0
chr10:87067726|87068157	exon	ENSG00000148672.9	GLUD1	protein_coding	0	0	0	0	0	1	0	0
chr10:87151350|87152879	exon	ENSG00000122376.11	SHLD2	protein_coding	1	0	0	0	2	0	0	0
chr10:87151350|87187200	exon	ENSG00000122376.11	SHLD2	protein_coding	0	0	0	34	0	1	0	0
chr10:87508336|87521169	exon	ENSG00000107789.16	MINPP1	protein_coding	1	0	0	0	0	0	0	0
chr10:87508336|87552541	exon	ENSG00000107789.16	MINPP1	protein_coding	0	0	0	0	1	0	0	0
chr10:87709196|87715843	exon	ENSG00000198682.13	PAPSS2	protein_coding	0	3	0	0	1	1	0	0
chr10:87709196|87727489	exon	ENSG00000198682.13	PAPSS2	protein_coding	0	2	0	0	3	1	0	0
chr10:87727284|87741370	exon	ENSG00000198682.13	PAPSS2	protein_coding	0	0	0	0	0	1	0	0
chr10:87756789|87776427	exon	ENSG00000138138.13	ATAD1	protein_coding	0	0	0	0	1	0	0	0
chr10:87756789|87814612	exon	ENSG00000138138.13	ATAD1	protein_coding	0	0	0	0	1	1	0	0
chr10:87767673|87776427	exon	ENSG00000138138.13	ATAD1	protein_coding	4	0	0	0	0	1	0	0
chr10:87767673|87814612	exon	ENSG00000138138.13	ATAD1	protein_coding	0	0	0	0	1	0	0	0
chr10:87784470|87814612	exon	ENSG00000138138.13	ATAD1	protein_coding	1	0	0	0	0	0	0	0
chr10:87784931|87789129	intron	ENSG00000138138.13	ATAD1	protein_coding	0	0	0	0	1	0	0	0
chr10:87864454|87961118	exon	ENSG00000171862.11,ENSG00000224745.1,ENSG00000213613.2	PTEN,AC063965.2,RPL11P3	protein_coding,lncRNA,processed_pseudogene	0	0	0	0	1	0	0	0
chr10:87875405|87879023	intron	ENSG00000171862.11,ENSG00000224745.1	PTEN,AC063965.2	protein_coding,lncRNA	0	0	0	2	0	0	0	0
chr10:87875405|87880438	intron	ENSG00000171862.11,ENSG00000224745.1	PTEN,AC063965.2	protein_coding,lncRNA	0	0	0	0	1	1	0	0
chr10:87878926|87933251	exon	ENSG00000171862.11,ENSG00000224745.1	PTEN,AC063965.2	protein_coding,lncRNA	0	0	0	0	0	1	0	0
chr10:87925513|87952259	exon	ENSG00000171862.11,ENSG00000213613.2	PTEN,RPL11P3	protein_coding,processed_pseudogene	2	0	0	0	0	0	0	0
chr10:87952118|87961118	exon	ENSG00000171862.11	PTEN	protein_coding	0	0	0	0	0	0	0	100
chr10:88893871|88905660	exon	ENSG00000138134.12	STAMBPL1	protein_coding	3	0	0	0	2	2	0	0
chr10:88901656|88922436	exon	ENSG00000138134.12	STAMBPL1	protein_coding	0	0	0	0	0	2	0	0
chr10:89714955|89725158	exon	ENSG00000138182.14	KIF20B	protein_coding	0	0	0	0	1	0	0	0
chr10:89714955|89727896	exon	ENSG00000138182.14	KIF20B	protein_coding	0	0	0	0	0	3	0	0
chr10:89743808|89762835	exon	ENSG00000138182.14	KIF20B	protein_coding	0	1	0	0	0	0	0	0
chr10:90874869|90885901	exon	ENSG00000148688.13	RPP30	protein_coding	0	3	0	0	0	0	0	0
chr10:90900570|90903276	exon	ENSG00000148688.13	RPP30	protein_coding	0	0	0	0	1	0	0	0
chr10:91425281|91462184	exon	ENSG00000165338.16	HECTD2	protein_coding	0	0	0	0	2	0	0	0
chr10:91460427|91462184	exon	ENSG00000165338.16	HECTD2	protein_coding	0	1	0	0	0	0	0	0
chr10:91624351|91628367	intergenic	NA	NA	NA	0	0	0	0	0	1	0	0
chr10:91819270|91842391	exon	ENSG00000107854.6	TNKS2	protein_coding	1	1	0	0	1	0	0	0
chr10:91939952|91942568	exon	ENSG00000095564.14	BTAF1	protein_coding	4	0	0	0	0	0	0	0
chr10:91992119|91997751	exon	ENSG00000095564.14	BTAF1	protein_coding	0	1	0	0	0	0	0	0
chr10:91994535|92008275	exon	ENSG00000095564.14	BTAF1	protein_coding	1	0	0	0	0	1	0	0
chr10:92008123|92011415	exon	ENSG00000095564.14	BTAF1	protein_coding	1	0	0	0	0	0	0	0
chr10:92008829|92011415	exon	ENSG00000095564.14	BTAF1	protein_coding	0	1	0	0	0	0	0	0
chr10:92081320|92091944	exon	ENSG00000107864.15	CPEB3	protein_coding	0	0	0	0	1	0	0	0
chr10:92111076|92181019	exon	ENSG00000107864.15	CPEB3	protein_coding	0	3	0	0	0	0	0	0
chr10:92143029|92181019	exon	ENSG00000107864.15	CPEB3	protein_coding	1	2	0	0	0	1	0	0
chr10:92143029|92192636	exon	ENSG00000107864.15	CPEB3	protein_coding	1	0	0	0	0	0	0	0
chr10:92180963|92240361	exon	ENSG00000107864.15,ENSG00000221042.1	CPEB3,AL158040.2	protein_coding,ribozyme	0	1	0	0	0	0	0	0
chr10:92336286|92337255	antisense	ENSG00000198060.10	MARCHF5	protein_coding	0	0	0	0	1	0	0	0
chr10:92468879|92475994	exon	ENSG00000119912.17	IDE	protein_coding	1	0	0	0	0	0	0	0
chr10:92474841|92490595	exon	ENSG00000119912.17	IDE	protein_coding	0	0	0	0	0	1	0	0
chr10:92504794|92537550	exon	ENSG00000119912.17	IDE	protein_coding	1	0	0	0	2	0	2	0
chr10:92508728|92534785	exon	ENSG00000119912.17	IDE	protein_coding	0	0	0	0	0	1	0	0
chr10:92510050|92537550	exon	ENSG00000119912.17	IDE	protein_coding	0	0	0	0	0	2	0	0
chr10:92531748|92537550	exon	ENSG00000119912.17	IDE	protein_coding	3	1	0	0	1	1	0	0
chr10:92531748|92559215	exon	ENSG00000119912.17	IDE	protein_coding	0	0	0	0	1	0	0	0
chr10:92534578|92537550	exon	ENSG00000119912.17	IDE	protein_coding	0	0	0	0	0	1	0	0
chr10:92609020|92630364	exon	ENSG00000138160.6	KIF11	protein_coding	1	0	0	0	0	0	0	0
chr10:92873159|92909631	intron	ENSG00000138190.17	EXOC6	protein_coding	0	0	0	0	0	1	0	0
chr10:92893349|92899644	exon	ENSG00000138190.17	EXOC6	protein_coding	1	0	0	0	3	5	0	0
chr10:92893349|92909631	exon	ENSG00000138190.17	EXOC6	protein_coding	2	1	0	0	0	0	0	0
chr10:92893349|92920050	exon	ENSG00000138190.17	EXOC6	protein_coding	2	0	0	0	0	0	0	0
chr10:92893349|92955714	exon	ENSG00000138190.17	EXOC6	protein_coding	1	0	0	0	0	0	0	0
chr10:92928339|92974232	exon	ENSG00000138190.17	EXOC6	protein_coding	0	1	0	0	0	0	0	0
chr10:92934144|92940824	exon	ENSG00000138190.17	EXOC6	protein_coding	2	0	0	0	0	0	0	0
chr10:92934144|92974232	exon	ENSG00000138190.17	EXOC6	protein_coding	1	0	0	0	0	0	0	0
chr10:92974053|93014267	exon	ENSG00000138190.17	EXOC6	protein_coding	0	0	0	0	2	0	0	0
chr10:93347617|93349969	exon	ENSG00000138119.17	MYOF	protein_coding	0	0	0	0	1	1	0	0
chr10:93372930|93377351	exon	ENSG00000138119.17	MYOF	protein_coding	0	1	0	0	0	0	0	0
chr10:93381219|93389154	exon	ENSG00000138119.17	MYOF	protein_coding	0	0	1	0	4	12	0	0
chr10:93396142|93409739	exon	ENSG00000138119.17	MYOF	protein_coding	0	0	0	0	1	0	0	0
chr10:93474998|93477273	intron	ENSG00000138119.17	MYOF	protein_coding	4	0	0	0	0	0	0	0
chr10:93500040|93507056	exon	ENSG00000138180.16	CEP55	protein_coding	0	0	0	0	0	1	0	0
chr10:93500040|93519807	exon	ENSG00000138180.16	CEP55	protein_coding	0	0	0	0	2	0	0	0
chr10:93515405|93519807	exon	ENSG00000138180.16	CEP55	protein_coding	0	0	0	0	0	1	0	0
chr10:93681480|93694937	exon	ENSG00000148690.12	FRA10AC1	protein_coding	0	0	0	0	0	1	0	0
chr10:94030683|94032252	intron	ENSG00000138193.15	PLCE1	protein_coding	0	1	0	0	0	0	0	0
chr10:94245946|94246621	exon	ENSG00000138193.15	PLCE1	protein_coding	1	0	0	0	4	1	0	0
chr10:94341673|94355093	exon	ENSG00000173145.11	NOC3L	protein_coding	0	0	29	0	0	0	0	0
chr10:94441896|94443423	intron	ENSG00000108239.9	TBC1D12	protein_coding	0	0	0	0	1	0	0	0
chr10:94441896|94444539	intron	ENSG00000108239.9	TBC1D12	protein_coding	2	0	0	0	0	0	0	0
chr10:94441896|94477829	intron	ENSG00000108239.9	TBC1D12	protein_coding	0	0	0	0	2	0	0	0
chr10:94474668|94500327	exon	ENSG00000108239.9	TBC1D12	protein_coding	1	1	0	0	0	0	0	0
chr10:94474668|94522453	exon	ENSG00000119969.15,ENSG00000108239.9	HELLS,TBC1D12	protein_coding,protein_coding	0	0	0	0	1	0	0	0
chr10:94493365|94522453	exon	ENSG00000119969.15,ENSG00000108239.9	HELLS,TBC1D12	protein_coding,protein_coding	0	1	0	0	0	0	0	0
chr10:94507267|94522453	exon	ENSG00000119969.15,ENSG00000108239.9	HELLS,TBC1D12	protein_coding,protein_coding	0	1	0	0	0	0	0	0
chr10:94510091|94522453	exon	ENSG00000119969.15,ENSG00000108239.9	HELLS,TBC1D12	protein_coding,protein_coding	0	0	0	0	1	0	0	0
chr10:94573960|94594854	exon	ENSG00000119969.15,ENSG00000244332.1	HELLS,AL138759.1	protein_coding,lncRNA	0	0	0	0	2	0	0	0
chr10:94588229|94608026	exon	ENSG00000119969.15,ENSG00000244332.1	HELLS,AL138759.1	protein_coding,lncRNA	3	0	0	0	0	0	0	0
chr10:95625362|95643206	exon	ENSG00000059573.9	ALDH18A1	protein_coding	0	0	0	0	0	2	0	0
chr10:95922016|95927332	exon	ENSG00000270099.1,ENSG00000188649.14	AL365273.2,CC2D2B	protein_coding,protein_coding	0	0	0	0	1	0	0	0
chr10:96155326|96160402	exon	ENSG00000177853.14	ZNF518A	protein_coding	0	0	0	0	0	2	0	0
chr10:96544076|96576829	exon	ENSG00000077147.16	TM9SF3	protein_coding	2	1	0	0	2	0	0	0
chr10:96551245|96553059	exon	ENSG00000077147.16	TM9SF3	protein_coding	1	0	0	0	0	0	0	0
chr10:96884403|96886155	intron	ENSG00000196233.13	LCOR	protein_coding	0	0	0	0	1	0	0	0
chr10:96906246|96907747	intron	ENSG00000196233.13	LCOR	protein_coding	0	1	0	0	0	0	0	0
chr10:96907265|96949295	exon	ENSG00000196233.13	LCOR	protein_coding	0	0	0	0	0	1	0	0
chr10:96907265|96952196	exon	ENSG00000196233.13	LCOR	protein_coding	1	0	0	0	0	0	0	0
chr10:96944113|96952196	exon	ENSG00000196233.13	LCOR	protein_coding	0	1	0	0	1	1	0	0
chr10:96949008|96952196	exon	ENSG00000196233.13	LCOR	protein_coding	0	1	0	0	0	0	0	0
chr10:97246272|97264906	exon	ENSG00000269891.2,ENSG00000213390.11	ARHGAP19-SLIT1,ARHGAP19	protein_coding,protein_coding	1	0	0	0	0	0	0	0
chr10:97390423|97390844	exon	ENSG00000052749.14	RRP12	protein_coding	0	1	0	0	0	0	0	0
chr10:97436417|97437750	exon	ENSG00000171311.13	EXOSC1	protein_coding	0	2	0	0	0	0	0	0
chr10:97437191|97437750	exon	ENSG00000171311.13	EXOSC1	protein_coding	3	2	0	0	3	1	0	0
chr10:97465805|97478389	exon	ENSG00000155229.21	MMS19	protein_coding	0	0	0	0	2	0	0	0
chr10:97476683|97478389	exon	ENSG00000155229.21	MMS19	protein_coding	0	0	0	0	1	0	0	0
chr10:97743094|97744915	exon	ENSG00000155256.17	ZFYVE27	protein_coding	0	1	0	0	0	0	0	0
chr10:98156093|98163397	exon	ENSG00000166024.13	R3HCC1L	protein_coding	1	0	0	0	0	1	0	0
chr10:98156093|98209899	exon	ENSG00000166024.13	R3HCC1L	protein_coding	1	0	0	0	1	0	0	0
chr10:98162883|98209899	exon	ENSG00000166024.13	R3HCC1L	protein_coding	1	0	0	0	2	2	0	0
chr10:98208101|98209899	exon	ENSG00000166024.13	R3HCC1L	protein_coding	0	0	0	0	1	0	0	0
chr10:99402580|99406849	exon	ENSG00000120053.12	GOT1	protein_coding	0	1	0	0	0	0	0	0
chr10:99797097|99813144	exon	ENSG00000023839.12	ABCC2	protein_coding	4	0	0	0	3	3	0	0
chr10:99811536|99830851	exon	ENSG00000023839.12	ABCC2	protein_coding	0	1	0	0	0	0	0	0
chr10:99830307|99836290	exon	ENSG00000023839.12	ABCC2	protein_coding	0	0	2	0	0	0	0	0
chr10:99831611|99847127	exon	ENSG00000023839.12	ABCC2	protein_coding	3	0	0	0	1	2	0	0
chr10:99886300|99909146	exon	ENSG00000107554.17	DNMBP	protein_coding	0	0	0	0	0	1	0	0
chr10:99894946|99909146	exon	ENSG00000107554.17	DNMBP	protein_coding	0	1	0	0	0	0	0	0
chr10:99929608|99931103	intron	ENSG00000107554.17	DNMBP	protein_coding	0	0	0	0	0	3	0	0
chr10:99929608|99931445	intron	ENSG00000107554.17	DNMBP	protein_coding	1	0	0	0	0	0	0	0
chr10:99955214|99957205	exon	ENSG00000107554.17	DNMBP	protein_coding	1	0	0	0	0	0	0	0
chr11:1000432|1003804	exon	ENSG00000183020.14	AP2A2	protein_coding	0	0	0	0	1	0	0	0
chr11:100712071|100738498	intron	ENSG00000165895.19	ARHGAP42	protein_coding	0	0	0	0	1	0	0	0
chr11:101948031|101963880	exon	ENSG00000110318.15	CEP126	protein_coding	0	0	0	0	1	0	0	0
chr11:101961741|101981964	exon	ENSG00000110318.15	CEP126	protein_coding	0	1	0	0	0	0	0	0
chr11:101986832|101997733	exon	ENSG00000110318.15	CEP126	protein_coding	0	0	0	0	2	0	0	0
chr11:102112600|102227581	exon	ENSG00000137693.14	YAP1	protein_coding	0	0	25	0	0	0	0	0
chr11:102132054|102134923	intron	ENSG00000137693.14	YAP1	protein_coding	0	0	0	0	1	0	0	0
chr11:102186018|102209564	exon	ENSG00000137693.14	YAP1	protein_coding	0	0	0	0	1	3	0	0
chr11:103061838|103066567	exon	ENSG00000137692.12	DCUN1D5	protein_coding	0	2	0	0	0	0	0	0
chr11:103215721|103223086	exon	ENSG00000187240.16	DYNC2H1	protein_coding	0	0	0	0	0	2	0	0
chr11:103219915|103223086	exon	ENSG00000187240.16	DYNC2H1	protein_coding	0	1	0	0	0	0	0	0
chr11:103243693|103316620	exon	ENSG00000187240.16	DYNC2H1	protein_coding	1	0	0	0	0	0	0	0
chr11:103280348|103307831	exon	ENSG00000187240.16	DYNC2H1	protein_coding	0	0	0	0	0	1	0	0
chr11:103280348|103312033	exon	ENSG00000187240.16	DYNC2H1	protein_coding	1	0	0	0	0	0	0	0
chr11:103280348|103323990	exon	ENSG00000187240.16	DYNC2H1	protein_coding	0	0	0	0	0	1	0	0
chr11:103280348|103399872	exon	ENSG00000187240.16	DYNC2H1	protein_coding	0	0	0	0	1	0	0	0
chr11:103303093|103312033	exon	ENSG00000187240.16	DYNC2H1	protein_coding	0	2	0	0	0	0	0	0
chr11:103303093|103316620	exon	ENSG00000187240.16	DYNC2H1	protein_coding	0	0	0	0	1	0	0	0
chr11:103303093|103323990	exon	ENSG00000187240.16	DYNC2H1	protein_coding	1	0	0	0	0	0	0	0
chr11:103311878|103323990	exon	ENSG00000187240.16	DYNC2H1	protein_coding	1	0	0	0	0	0	0	0
chr11:106939460|106986131	exon	ENSG00000152402.11	GUCY1A2	protein_coding	0	0	0	0	1	0	0	0
chr11:106978619|106986131	exon	ENSG00000152402.11	GUCY1A2	protein_coding	0	0	0	0	0	2	0	0
chr11:107326909|107336713	exon	ENSG00000152404.15	CWF19L2	protein_coding	0	0	0	0	1	0	0	0
chr11:107510887|107532406	exon	ENSG00000137760.14	ALKBH8	protein_coding	0	1	0	0	4	1	0	0
chr11:107525441|107553978	exon	ENSG00000137760.14	ALKBH8	protein_coding	0	0	0	0	0	3	0	0
chr11:107803001|107815965	exon	ENSG00000110660.15	SLC35F2	protein_coding	0	0	0	0	1	4	0	0
chr11:10798992|10802435	exon	ENSG00000110321.18,ENSG00000238622.1	EIF4G2,SNORD97	protein_coding,snoRNA	0	1	0	0	0	1	0	0
chr11:108046270|108054955	exon	ENSG00000166266.14	CUL5	protein_coding	1	0	0	0	0	0	0	0
chr11:108046270|108055441	intron	ENSG00000166266.14	CUL5	protein_coding	2	0	0	0	0	0	0	0
chr11:108046270|108095691	exon	ENSG00000200855.1,ENSG00000166266.14	AP003307.1,CUL5	misc_RNA,protein_coding	1	0	0	0	0	0	0	0
chr11:108060745|108068023	intron	ENSG00000166266.14	CUL5	protein_coding	3	0	0	0	0	0	0	0
chr11:108070096|108073497	exon	ENSG00000166266.14	CUL5	protein_coding	0	0	0	0	0	1	0	0
chr11:108094391|108098529	exon	ENSG00000166266.14	CUL5	protein_coding	0	1	0	0	0	0	0	0
chr11:108131907|108135242	exon	ENSG00000075239.14	ACAT1	protein_coding	0	0	0	0	0	1	0	0
chr11:108135142|108148858	intron	ENSG00000075239.14	ACAT1	protein_coding	0	1	0	0	0	0	0	0
chr11:108138898|108146359	exon	ENSG00000075239.14	ACAT1	protein_coding	0	0	0	0	2	0	0	0
chr11:108158920|108162180	exon	ENSG00000149308.17	NPAT	protein_coding	0	0	0	0	0	1	0	0
chr11:108158920|108197420	exon	ENSG00000149308.17	NPAT	protein_coding	0	0	0	0	1	0	0	0
chr11:108172199|108177090	exon	ENSG00000149308.17	NPAT	protein_coding	0	0	0	0	2	0	0	0
chr11:108185232|108194017	exon	ENSG00000149308.17	NPAT	protein_coding	0	1	0	0	0	0	0	0
chr11:108227595|108229323	exon	ENSG00000149311.18	ATM	protein_coding	1	0	0	0	0	0	0	0
chr11:108227595|108235834	exon	ENSG00000149311.18	ATM	protein_coding	0	0	0	0	0	1	0	0
chr11:108227595|108236172	exon	ENSG00000149311.18	ATM	protein_coding	0	0	0	0	1	0	0	0
chr11:108227595|108247127	exon	ENSG00000149311.18	ATM	protein_coding	0	1	0	0	0	0	0	0
chr11:108227595|108267342	exon	ENSG00000149311.18	ATM	protein_coding	0	0	0	0	1	1	0	0
chr11:108235670|108249102	exon	ENSG00000149311.18	ATM	protein_coding	0	0	0	0	1	0	0	0
chr11:108235670|108257606	exon	ENSG00000149311.18	ATM	protein_coding	0	0	0	0	1	0	0	0
chr11:108293313|108307984	exon	ENSG00000149311.18	ATM	protein_coding	0	1	0	0	0	0	0	0
chr11:108299714|108332037	exon	ENSG00000149311.18	ATM	protein_coding	0	1	0	0	0	0	0	0
chr11:108319954|108321420	exon	ENSG00000149311.18	ATM	protein_coding	0	0	0	0	1	0	0	0
chr11:108329021|108332037	exon	ENSG00000149311.18	ATM	protein_coding	1	1	0	0	2	0	0	0
chr11:108673467|108693600	exon	ENSG00000178105.11	DDX10	protein_coding	0	0	0	0	1	0	0	0
chr11:108688936|108693600	exon	ENSG00000178105.11	DDX10	protein_coding	0	0	0	0	0	1	0	0
chr11:108706739|108731679	exon	ENSG00000178105.11	DDX10	protein_coding	0	1	0	0	0	0	0	0
chr11:108715879|108723462	exon	ENSG00000178105.11	DDX10	protein_coding	0	2	0	0	0	0	0	0
chr11:110136663|110137414	exon	ENSG00000149289.11	ZC3H12C	protein_coding	1	0	0	0	0	0	0	0
chr11:110136663|110159490	exon	ENSG00000149289.11	ZC3H12C	protein_coding	0	1	0	0	0	0	0	0
chr11:111606695|111620402	intron	ENSG00000170145.5	SIK2	protein_coding	1	0	0	0	0	0	0	0
chr11:111700886|111705139	exon	ENSG00000170145.5	SIK2	protein_coding	0	0	0	0	1	0	0	0
chr11:111717239|111740327	intron	ENSG00000137713.16	PPP2R1B	protein_coding	1	0	0	0	0	0	0	0
chr11:111743376|111752332	exon	ENSG00000137713.16	PPP2R1B	protein_coding	0	0	0	0	0	1	0	0
chr11:111752159|111753577	exon	ENSG00000137713.16	PPP2R1B	protein_coding	2	0	0	0	0	0	0	0
chr11:111785789|111857737	exon	ENSG00000258529.5,ENSG00000254450.1,ENSG00000086848.15	AP001781.2,ALG9-IT1,ALG9	protein_coding,lncRNA,protein_coding	1	0	0	0	0	0	0	0
chr11:111836165|111838378	exon	ENSG00000258529.5,ENSG00000086848.15	AP001781.2,ALG9	protein_coding,protein_coding	0	0	0	0	0	2	0	0
chr11:111836165|111844723	exon	ENSG00000258529.5,ENSG00000086848.15	AP001781.2,ALG9	protein_coding,protein_coding	1	1	0	0	0	0	0	0
chr11:111836165|111857737	exon	ENSG00000258529.5,ENSG00000086848.15	AP001781.2,ALG9	protein_coding,protein_coding	2	0	0	0	0	0	0	0
chr11:111844601|111865251	exon	ENSG00000258529.5,ENSG00000086848.15	AP001781.2,ALG9	protein_coding,protein_coding	0	0	0	56	0	0	0	0
chr11:112028515|112033530	exon	ENSG00000150768.16	DLAT	protein_coding	1	0	0	0	0	0	0	0
chr11:112033404|112051349	exon	ENSG00000150768.16	DLAT	protein_coding	1	0	0	0	0	0	0	0
chr11:112037273|112039397	exon	ENSG00000150768.16	DLAT	protein_coding	1	0	0	0	1	0	0	0
chr11:112037273|112043533	exon	ENSG00000150768.16	DLAT	protein_coding	1	0	0	0	0	0	0	0
chr11:112045863|112061174	exon	ENSG00000150768.16	DLAT	protein_coding	0	0	0	0	0	2	0	0
chr11:11327086|11341004	exon	ENSG00000110328.6	GALNT18	protein_coding	1	0	0	0	0	1	0	0
chr11:113741694|113744040	exon	ENSG00000086827.9	ZW10	protein_coding	0	0	0	0	0	1	0	0
chr11:11432621|11448936	exon	ENSG00000110328.6	GALNT18	protein_coding	0	0	22	0	0	1	0	0
chr11:116759074|116765446	exon	ENSG00000137656.12	BUD13	protein_coding	0	1	0	0	0	0	0	0
chr11:116760735|116765446	exon	ENSG00000137656.12	BUD13	protein_coding	0	0	0	0	1	0	0	0
chr11:116762553|116765446	exon	ENSG00000137656.12	BUD13	protein_coding	0	0	0	0	0	1	0	0
chr11:116784378|116784921	exon	ENSG00000109917.11	ZPR1	protein_coding	0	0	26	0	0	0	0	0
chr11:116938128|116939257	intron	ENSG00000160584.16	SIK3	protein_coding	1	0	0	0	0	0	0	0
chr11:117071913|117072127	intron	ENSG00000160584.16	SIK3	protein_coding	0	1	0	0	0	0	0	0
chr11:117152441|117161261	exon	ENSG00000168092.14	PAFAH1B2	protein_coding	0	0	0	0	0	2	0	0
chr11:117152441|117163892	exon	ENSG00000168092.14	PAFAH1B2	protein_coding	1	4	0	0	0	0	0	0
chr11:118373086|118375229	exon	ENSG00000110344.10	UBE4A	protein_coding	0	0	0	0	0	1	0	0
chr11:118374896|118376694	exon	ENSG00000110344.10	UBE4A	protein_coding	0	1	0	0	0	0	0	0
chr11:118475631|118476000	intron	ENSG00000118058.23,ENSG00000285827.1	KMT2A,AP001267.5	protein_coding,protein_coding	1	0	0	0	0	0	0	0
chr11:118497936|118507609	exon	ENSG00000118058.23	KMT2A	protein_coding	1	0	0	0	0	0	0	0
chr11:118551786|118559864	exon	ENSG00000118096.8	IFT46	protein_coding	0	1	0	0	0	1	0	0
chr11:118581246|118584644	exon	ENSG00000095139.14	ARCN1	protein_coding	0	0	0	0	1	0	0	0
chr11:118583179|118584644	exon	ENSG00000095139.14	ARCN1	protein_coding	0	0	76	0	0	0	0	0
chr11:11873800|11880380	exon	ENSG00000170242.19	USP47	protein_coding	1	0	0	0	0	0	0	0
chr11:118754705|118757287	exon	ENSG00000110367.13	DDX6	protein_coding	0	0	0	0	0	2	0	0
chr11:118758774|118760044	exon	ENSG00000110367.13	DDX6	protein_coding	1	0	0	0	0	0	0	0
chr11:118758774|118763306	exon	ENSG00000110367.13	DDX6	protein_coding	0	0	0	0	0	1	0	0
chr11:118759922|118768352	exon	ENSG00000110367.13	DDX6	protein_coding	0	1	0	0	0	0	0	0
chr11:118783585|118784701	intron	ENSG00000110367.13	DDX6	protein_coding	1	0	0	0	0	0	0	0
chr11:118786052|118786518	exon	ENSG00000110367.13	DDX6	protein_coding	0	3	0	0	0	2	0	0
chr11:11880177|11897693	exon	ENSG00000170242.19	USP47	protein_coding	0	0	0	0	1	0	0	0
chr11:119126500|119127125	exon	ENSG00000172273.13	HINFP	protein_coding	2	0	0	0	0	0	0	0
chr11:119131535|119133219	exon	ENSG00000172273.13	HINFP	protein_coding	2	0	0	0	1	2	0	0
chr11:119179693|119182345	exon	ENSG00000160703.16	NLRX1	protein_coding	0	0	0	0	0	1	0	0
chr11:119232448|119232695	exon	ENSG00000110395.7	CBL	protein_coding	0	0	0	0	0	1	0	0
chr11:119273868|119274953	exon	ENSG00000110395.7	CBL	protein_coding	0	0	0	0	0	1	0	0
chr11:119275997|119287946	exon	ENSG00000110395.7	CBL	protein_coding	0	0	0	0	1	0	0	0
chr11:119275997|119297481	exon	ENSG00000110395.7	CBL	protein_coding	1	0	0	0	0	0	0	0
chr11:119366214|119369907	intron	ENSG00000245248.8	USP2-AS1	lncRNA	1	0	0	0	0	0	0	0
chr11:120406118|120407823	exon	ENSG00000196914.9	ARHGEF12	protein_coding	0	0	3	11	4	3	0	0
chr11:120406118|120431911	exon	ENSG00000196914.9	ARHGEF12	protein_coding	0	1	0	0	0	0	0	0
chr11:120441707|120446508	exon	ENSG00000196914.9	ARHGEF12	protein_coding	0	0	0	0	0	1	0	0
chr11:120457721|120459320	exon	ENSG00000196914.9	ARHGEF12	protein_coding	0	1	0	0	0	0	0	0
chr11:120457721|120473127	exon	ENSG00000196914.9	ARHGEF12	protein_coding	1	1	0	0	0	2	0	0
chr11:120474560|120477526	exon	ENSG00000196914.9	ARHGEF12	protein_coding	0	2	0	0	0	1	0	0
chr11:120475340|120477526	exon	ENSG00000196914.9	ARHGEF12	protein_coding	0	0	0	0	3	0	0	0
chr11:120476661|120477526	exon	ENSG00000196914.9	ARHGEF12	protein_coding	0	0	0	0	0	1	0	0
chr11:121045674|121060085	exon	ENSG00000154114.12,ENSG00000285509.1	TBCEL,AP000646.1	protein_coding,protein_coding	3	4	0	12	4	4	0	0
chr11:121045674|121073040	intron	ENSG00000154114.12,ENSG00000285509.1	TBCEL,AP000646.1	protein_coding,protein_coding	0	1	0	0	0	0	0	0
chr11:121303366|121304493	exon	ENSG00000109929.10	SC5D	protein_coding	1	0	0	0	0	0	0	0
chr11:12138390|12162419	exon	ENSG00000133816.15	MICAL2	protein_coding	0	0	0	0	4	0	0	0
chr11:12162079|12162419	exon	ENSG00000133816.15	MICAL2	protein_coding	0	0	0	0	0	2	0	0
chr11:123473457|123480893	intron	ENSG00000023171.18	GRAMD1B	protein_coding	1	0	0	0	0	1	0	0
chr11:123482336|123482827	intron	ENSG00000023171.18	GRAMD1B	protein_coding	0	3	0	0	0	0	0	0
chr11:123594082|123596037	exon	ENSG00000023171.18	GRAMD1B	protein_coding	1	0	0	0	5	0	0	0
chr11:123605322|123606798	exon	ENSG00000023171.18	GRAMD1B	protein_coding	1	0	0	0	0	0	0	0
chr11:123608659|123610338	exon	ENSG00000023171.18	GRAMD1B	protein_coding	0	0	0	0	0	1	0	0
chr11:125578949|125580204	exon	ENSG00000149547.15	EI24	protein_coding	1	0	0	0	0	0	0	0
chr11:125602303|125609589	exon	ENSG00000134910.14	STT3A	protein_coding	0	1	0	0	0	0	0	0
chr11:125643792|125656335	exon	ENSG00000149554.13,ENSG00000252255.1	CHEK1,RNU2-35P	protein_coding,snRNA	0	0	0	0	3	0	0	0
chr11:125981049|126023537	exon	ENSG00000064309.14	CDON	protein_coding	1	0	0	0	0	0	0	0
chr11:126406096|126409411	exon	ENSG00000110080.18	ST3GAL4	protein_coding	1	0	0	0	2	2	0	0
chr11:126406096|126413648	exon	ENSG00000110080.18	ST3GAL4	protein_coding	0	0	0	0	0	1	0	0
chr11:12764179|12764434	exon	ENSG00000187079.19	TEAD1	protein_coding	0	1	0	0	0	0	0	0
chr11:12764179|12902113	exon	ENSG00000255067.1,ENSG00000187079.19	AC013549.4,TEAD1	lncRNA,protein_coding	0	0	0	0	1	0	0	0
chr11:128480191|128490576	exon	ENSG00000134954.14	ETS1	protein_coding	0	0	0	0	1	0	0	0
chr11:1286002|1290409	exon	ENSG00000078902.16	TOLLIP	protein_coding	0	0	0	0	0	1	0	0
chr11:1286002|1295794	exon	ENSG00000078902.16	TOLLIP	protein_coding	0	3	0	0	2	0	0	0
chr11:12862250|12864900	exon	ENSG00000187079.19	TEAD1	protein_coding	0	0	0	0	2	1	0	0
chr11:12881005|12902113	exon	ENSG00000187079.19	TEAD1	protein_coding	0	0	0	0	0	1	0	0
chr11:129062280|129066868	exon	ENSG00000134909.18	ARHGAP32	protein_coding	0	0	0	0	3	0	0	0
chr11:129123446|129124894	exon	ENSG00000134909.18	ARHGAP32	protein_coding	0	0	15	0	1	1	0	0
chr11:129123446|129127305	intron	ENSG00000134909.18	ARHGAP32	protein_coding	1	0	0	0	1	0	0	0
chr11:129123446|129164427	exon	ENSG00000134909.18	ARHGAP32	protein_coding	2	0	0	0	6	2	0	12
chr11:129942426|129957910	exon	ENSG00000170325.14	PRDM10	protein_coding	0	0	0	0	0	2	0	0
chr11:129942426|129961082	exon	ENSG00000170325.14	PRDM10	protein_coding	3	0	0	0	0	0	0	0
chr11:129955512|129961082	exon	ENSG00000170325.14	PRDM10	protein_coding	0	0	0	0	0	1	0	0
chr11:130109429|130110661	exon	ENSG00000084234.17	APLP2	protein_coding	5	0	0	0	1	1	0	0
chr11:130109429|130130166	exon	ENSG00000084234.17	APLP2	protein_coding	0	0	0	0	2	1	0	0
chr11:130109429|130133728	exon	ENSG00000084234.17	APLP2	protein_coding	0	0	0	0	1	0	0	0
chr11:130120706|130122513	exon	ENSG00000084234.17	APLP2	protein_coding	0	0	0	0	2	0	0	0
chr11:130126700|130133728	exon	ENSG00000084234.17	APLP2	protein_coding	0	0	0	0	1	0	0	0
chr11:130126700|130135715	exon	ENSG00000084234.17	APLP2	protein_coding	0	0	0	0	3	0	0	0
chr11:130135652|130142074	exon	ENSG00000084234.17	APLP2	protein_coding	0	1	0	0	0	0	0	0
chr11:130260856|130261929	exon	ENSG00000196323.14	ZBTB44	protein_coding	11	3	0	0	15	9	0	0
chr11:13349945|13360424	exon	ENSG00000133794.19,ENSG00000222162.1	ARNTL,RN7SKP151	protein_coding,misc_RNA	1	0	0	0	0	0	0	0
chr11:133922177|133932213	exon	ENSG00000080854.15	IGSF9B	protein_coding	0	1	0	0	0	0	0	0
chr11:13413530|13421838	exon	ENSG00000148925.10	BTBD10	protein_coding	7	1	32	0	5	5	0	0
chr11:13413530|13445181	exon	ENSG00000148925.10	BTBD10	protein_coding	0	0	0	0	1	3	0	0
chr11:13417158|13421838	exon	ENSG00000148925.10	BTBD10	protein_coding	0	1	0	0	0	0	0	0
chr11:134184637|134194738	exon	ENSG00000151503.13	NCAPD3	protein_coding	1	0	0	0	1	0	0	0
chr11:134283737|134345129	exon	ENSG00000149328.15,ENSG00000166105.16	GLB1L2,GLB1L3	protein_coding,protein_coding	0	0	0	0	1	0	0	0
chr11:14273654|14295855	exon	ENSG00000133818.14,ENSG00000254418.1	RRAS2,SPON1-AS1	protein_coding,lncRNA	0	0	0	0	1	0	0	0
chr11:14294471|14295855	exon	ENSG00000133818.14	RRAS2	protein_coding	1	0	0	0	0	0	0	0
chr11:14296055|14356769	intron	ENSG00000133818.14	RRAS2	protein_coding	1	0	0	0	0	0	0	0
chr11:14457784|14458687	exon	ENSG00000129083.12	COPB1	protein_coding	2	0	0	0	0	0	0	0
chr11:14457784|14468860	exon	ENSG00000129083.12	COPB1	protein_coding	0	0	0	0	0	1	0	0
chr11:14771937|14789242	exon	ENSG00000152270.9	PDE3B	protein_coding	7	5	0	0	9	12	0	0
chr11:14771937|14804050	exon	ENSG00000152270.9	PDE3B	protein_coding	0	0	0	0	1	0	0	0
chr11:14771937|14819209	exon	ENSG00000152270.9	PDE3B	protein_coding	1	1	0	0	1	0	0	0
chr11:14786437|14819209	exon	ENSG00000152270.9	PDE3B	protein_coding	0	1	0	0	0	0	0	0
chr11:14786582|14869630	exon	ENSG00000152270.9	PDE3B	protein_coding	1	0	0	0	0	0	0	0
chr11:14789106|14861366	exon	ENSG00000152270.9	PDE3B	protein_coding	1	0	0	0	0	0	0	0
chr11:14789106|14869630	exon	ENSG00000152270.9	PDE3B	protein_coding	0	0	0	0	0	2	0	0
chr11:14818183|14844026	exon	ENSG00000152270.9	PDE3B	protein_coding	1	0	0	0	0	0	0	0
chr11:14818317|14869630	exon	ENSG00000152270.9	PDE3B	protein_coding	2	0	0	0	0	0	0	0
chr11:14830698|14861366	exon	ENSG00000152270.9	PDE3B	protein_coding	0	1	0	0	0	0	0	0
chr11:14843877|14869630	exon	ENSG00000152270.9	PDE3B	protein_coding	0	1	0	0	0	0	0	0
chr11:14859043|14861366	exon	ENSG00000152270.9	PDE3B	protein_coding	0	0	0	0	1	0	0	0
chr11:14859043|14869630	exon	ENSG00000152270.9	PDE3B	protein_coding	4	0	0	0	0	2	0	0
chr11:14867506|14869630	exon	ENSG00000152270.9	PDE3B	protein_coding	1	0	0	0	1	0	0	0
chr11:14874953|14885917	intron	ENSG00000186104.10	CYP2R1	protein_coding	0	1	0	0	0	0	0	0
chr11:14878177|14885917	exon	ENSG00000186104.10	CYP2R1	protein_coding	1	0	0	0	0	0	0	0
chr11:16014942|16097688	exon	ENSG00000110693.18	SOX6	protein_coding	0	0	0	0	0	0	7	0
chr11:16014942|16111923	exon	ENSG00000110693.18	SOX6	protein_coding	1	0	0	0	0	0	0	0
chr11:16046514|16055901	exon	ENSG00000110693.18	SOX6	protein_coding	0	0	0	0	0	2	0	0
chr11:16046514|16111923	exon	ENSG00000110693.18	SOX6	protein_coding	0	0	0	0	0	1	0	0
chr11:16046514|16186955	exon	ENSG00000110693.18	SOX6	protein_coding	0	1	0	0	0	0	0	0
chr11:16095996|16111923	exon	ENSG00000110693.18	SOX6	protein_coding	0	0	0	0	1	0	0	0
chr11:16095996|16186955	exon	ENSG00000110693.18	SOX6	protein_coding	0	3	0	0	0	0	0	0
chr11:16182157|16234671	intron	ENSG00000110693.18	SOX6	protein_coding	0	0	0	0	1	0	0	0
chr11:16183886|16264846	exon	ENSG00000110693.18	SOX6	protein_coding	0	0	0	0	1	0	0	0
chr11:16234582|16341252	exon	ENSG00000110693.18	SOX6	protein_coding	1	1	0	0	0	0	0	0
chr11:16264698|16341252	exon	ENSG00000110693.18	SOX6	protein_coding	1	0	0	0	0	0	0	0
chr11:16283756|16341252	exon	ENSG00000110693.18	SOX6	protein_coding	0	1	0	0	0	0	0	0
chr11:16318446|16341252	exon	ENSG00000110693.18	SOX6	protein_coding	1	2	40	0	0	0	0	0
chr11:16318446|16476388	exon	ENSG00000110693.18	SOX6	protein_coding	0	0	0	0	1	1	0	0
chr11:16394683|16476388	intron	ENSG00000110693.18	SOX6	protein_coding	0	1	0	0	0	0	0	0
chr11:17091334|17105305	exon	ENSG00000011405.13	PIK3C2A	protein_coding	1	0	0	0	0	0	0	0
chr11:17105169|17122813	exon	ENSG00000201586.1,ENSG00000011405.13	RNU6-593P,PIK3C2A	snRNA,protein_coding	1	0	0	0	0	0	0	0
chr11:17117491|17129467	exon	ENSG00000011405.13	PIK3C2A	protein_coding	0	0	0	0	0	1	0	0
chr11:17117491|17145942	exon	ENSG00000240808.1,ENSG00000011405.13	AC126389.1,PIK3C2A	processed_pseudogene,protein_coding	0	1	0	0	0	0	0	0
chr11:17145668|17155629	exon	ENSG00000011405.13	PIK3C2A	protein_coding	1	0	0	0	0	0	0	0
chr11:17168677|17169806	exon	ENSG00000011405.13	PIK3C2A	protein_coding	2	0	0	0	2	0	0	0
chr11:17878208|18010139	exon	ENSG00000129158.11,ENSG00000255448.1	SERGEF,AC055860.1	protein_coding,lncRNA	0	0	0	0	0	4	0	0
chr11:17959470|18008076	exon	ENSG00000129158.11,ENSG00000255448.1	SERGEF,AC055860.1	protein_coding,lncRNA	0	0	0	0	1	0	0	0
chr11:17959470|18010139	exon	ENSG00000129158.11,ENSG00000255448.1	SERGEF,AC055860.1	protein_coding,lncRNA	1	0	0	0	0	0	0	0
chr11:17988597|18010139	exon	ENSG00000129158.11,ENSG00000255448.1	SERGEF,AC055860.1	protein_coding,lncRNA	0	1	0	0	1	1	0	0
chr11:18083535|18089510	exon	ENSG00000166788.10	SAAL1	protein_coding	0	0	0	0	1	1	0	0
chr11:18281950|18286710	exon	ENSG00000110756.18	HPS5	protein_coding	0	0	0	0	0	1	0	0
chr11:18281950|18288013	exon	ENSG00000110756.18	HPS5	protein_coding	0	0	0	0	1	0	0	0
chr11:18283795|18285459	exon	ENSG00000110756.18	HPS5	protein_coding	0	1	0	0	0	0	0	0
chr11:18291442|18292019	exon	ENSG00000110756.18	HPS5	protein_coding	0	1	0	0	0	1	0	0
chr11:18291442|18292976	exon	ENSG00000110756.18	HPS5	protein_coding	5	2	0	0	3	7	0	0
chr11:18298792|18305493	exon	ENSG00000110756.18	HPS5	protein_coding	0	0	0	0	0	1	0	0
chr11:18333060|18341607	exon	ENSG00000110768.12	GTF2H1	protein_coding	1	0	0	0	0	0	0	0
chr11:18351881|18360707	exon	ENSG00000110768.12	GTF2H1	protein_coding	0	0	0	0	0	1	0	0
chr11:18357952|18360707	exon	ENSG00000110768.12	GTF2H1	protein_coding	0	0	0	0	0	1	0	0
chr11:18407117|18446333	exon	ENSG00000166796.12,ENSG00000134333.14	LDHC,LDHA	protein_coding,protein_coding	0	0	0	0	4	0	0	0
chr11:18544623|18570377	exon	ENSG00000151116.17	UEVLD	protein_coding	0	1	0	0	0	2	0	0
chr11:20054080|20078104	exon	ENSG00000166833.21	NAV2	protein_coding	0	0	0	0	0	1	0	0
chr11:20083007|20103724	exon	ENSG00000166833.21	NAV2	protein_coding	0	1	0	0	0	0	0	0
chr11:20395803|20397721	exon	ENSG00000185238.13	PRMT3	protein_coding	0	0	0	0	2	0	0	0
chr11:20402919|20426865	exon	ENSG00000185238.13	PRMT3	protein_coding	1	0	0	0	1	0	0	0
chr11:20402919|20462167	exon	ENSG00000185238.13	PRMT3	protein_coding	1	0	0	0	0	0	0	0
chr11:20407911|20452208	exon	ENSG00000185238.13	PRMT3	protein_coding	0	2	0	0	0	0	0	0
chr11:20407911|20464546	exon	ENSG00000185238.13	PRMT3	protein_coding	0	0	0	0	1	0	0	0
chr11:20426766|20464546	exon	ENSG00000185238.13	PRMT3	protein_coding	0	0	0	0	1	0	0	0
chr11:20452130|20464546	exon	ENSG00000185238.13	PRMT3	protein_coding	0	0	0	0	0	1	0	0
chr11:22203804|22227586	exon	ENSG00000171714.12	ANO5	protein_coding	0	0	0	0	1	0	0	0
chr11:22203804|22239684	exon	ENSG00000171714.12	ANO5	protein_coding	0	1	0	0	0	0	0	0
chr11:22211264|22239684	exon	ENSG00000171714.12	ANO5	protein_coding	0	1	0	0	0	0	0	0
chr11:22221097|22227586	exon	ENSG00000171714.12	ANO5	protein_coding	0	0	0	0	0	1	0	0
chr11:22221097|22263043	exon	ENSG00000171714.12	ANO5	protein_coding	1	0	0	0	0	0	0	0
chr11:22250237|22263043	exon	ENSG00000171714.12	ANO5	protein_coding	2	0	0	0	0	0	0	0
chr11:22250237|22276199	exon	ENSG00000171714.12	ANO5	protein_coding	0	1	0	0	0	0	0	0
chr11:26525635|26599714	exon	ENSG00000134343.14	ANO3	protein_coding	1	0	0	0	0	0	0	0
chr11:27371615|27392518	exon	ENSG00000205213.14	LGR4	protein_coding	0	1	0	0	0	0	0	0
chr11:27371615|27412860	exon	ENSG00000205213.14	LGR4	protein_coding	0	0	0	0	1	0	0	0
chr11:27373551|27380966	exon	ENSG00000205213.14	LGR4	protein_coding	0	1	0	0	0	0	0	0
chr11:27391094|27412860	exon	ENSG00000205213.14	LGR4	protein_coding	1	0	0	0	0	0	0	0
chr11:28058926|28062516	exon	ENSG00000121621.7	KIF18A	protein_coding	0	1	0	0	0	1	0	0
chr11:28058926|28084808	exon	ENSG00000121621.7	KIF18A	protein_coding	0	0	0	0	0	1	0	0
chr11:28058926|28091513	exon	ENSG00000121621.7	KIF18A	protein_coding	0	0	0	0	1	1	0	0
chr11:28228871|28230985	intron	ENSG00000169519.21	METTL15	protein_coding	0	0	0	0	0	1	0	0
chr11:28352090|28424364	exon	ENSG00000169519.21	METTL15	protein_coding	0	2	0	0	0	0	0	0
chr11:28535828|28623996	intergenic	NA	NA	NA	0	0	0	0	0	2	0	0
chr11:29037742|29063536	exon	ENSG00000249867.6	LINC02742	lncRNA	0	0	0	0	2	0	0	0
chr11:29044445|29063536	exon	ENSG00000249867.6	LINC02742	lncRNA	1	0	0	0	0	1	0	0
chr11:29381242|29384112	antisense	ENSG00000254530.2	LINC02755	lncRNA	1	0	0	0	0	0	0	0
chr11:29383256|29384112	antisense	ENSG00000254530.2	LINC02755	lncRNA	0	1	0	0	2	0	0	0
chr11:2949227|2972243	exon	ENSG00000207008.1,ENSG00000205531.13	SNORA54,NAP1L4	snoRNA,protein_coding	0	0	0	0	0	0	0	104
chr11:2949227|2989271	exon	ENSG00000207008.1,ENSG00000205531.13	SNORA54,NAP1L4	snoRNA,protein_coding	1	0	0	0	0	0	0	0
chr11:2955744|2972243	exon	ENSG00000207008.1,ENSG00000205531.13	SNORA54,NAP1L4	snoRNA,protein_coding	2	0	0	0	0	0	0	0
chr11:2969803|2972243	exon	ENSG00000205531.13	NAP1L4	protein_coding	0	0	0	0	1	0	0	0
chr11:2969803|2979237	exon	ENSG00000205531.13	NAP1L4	protein_coding	0	0	0	0	1	0	0	0
chr11:309013|314356	exon	ENSG00000185885.16,ENSG00000185201.16	IFITM1,IFITM2	protein_coding,protein_coding	3	0	0	0	0	10	0	0
chr11:31452718|31463305	exon	ENSG00000148950.11	IMMP1L	protein_coding	2	2	0	0	2	2	0	0
chr11:31456260|31488241	exon	ENSG00000148950.11	IMMP1L	protein_coding	0	0	0	0	0	1	0	0
chr11:31460626|31473786	exon	ENSG00000148950.11	IMMP1L	protein_coding	0	0	0	0	0	3	0	0
chr11:32589547|32596047	exon	ENSG00000149100.13	EIF3M	protein_coding	0	1	0	0	0	0	0	0
chr11:32927157|32935435	exon	ENSG00000060749.15	QSER1	protein_coding	22	16	0	0	13	15	0	0
chr11:32931743|32935435	exon	ENSG00000060749.15	QSER1	protein_coding	0	0	0	0	2	0	0	0
chr11:33085032|33161369	exon	ENSG00000176102.13	CSTF3	protein_coding	0	2	0	0	0	0	0	0
chr11:33286413|33287511	exon	ENSG00000110422.12	HIPK3	protein_coding	84	32	0	0	110	77	10	0
chr11:33286413|33306009	intron	ENSG00000110422.12	HIPK3	protein_coding	2	0	0	0	0	0	0	0
chr11:33286413|33328633	exon	ENSG00000110422.12	HIPK3	protein_coding	0	0	0	0	0	3	0	0
chr11:3366691|3369502	exon	ENSG00000005801.18	ZNF195	protein_coding	0	1	0	0	0	0	0	0
chr11:33709906|33722463	exon	ENSG00000085063.17,ENSG00000284969.1	CD59,AL049629.2	protein_coding,protein_coding	0	0	0	0	1	0	0	0
chr11:34071726|34076642	exon	ENSG00000135387.21	CAPRIN1	protein_coding	2	1	0	0	1	0	0	0
chr11:34076236|34076642	exon	ENSG00000135387.21	CAPRIN1	protein_coding	0	2	0	0	0	0	0	0
chr11:34079628|34089456	exon	ENSG00000135387.21	CAPRIN1	protein_coding	0	1	0	0	0	0	0	0
chr11:34086064|34086413	exon	ENSG00000135387.21	CAPRIN1	protein_coding	0	2	12	0	0	0	0	0
chr11:34089395|34092056	exon	ENSG00000135387.21	CAPRIN1	protein_coding	0	0	0	0	0	1	0	0
chr11:34319938|34320951	antisense	ENSG00000166016.6	ABTB2	protein_coding	4	0	0	0	0	0	0	0
chr11:34931404|34984728	exon	ENSG00000110435.12,ENSG00000251862.2	PDHX,MIR1343	protein_coding,miRNA	0	0	0	0	1	0	0	0
chr11:34947506|34970286	exon	ENSG00000110435.12	PDHX	protein_coding	4	0	0	0	0	0	0	0
chr11:34947506|34978182	exon	ENSG00000110435.12	PDHX	protein_coding	1	0	0	0	0	0	0	0
chr11:34947506|34984728	exon	ENSG00000110435.12	PDHX	protein_coding	1	0	0	0	0	1	0	0
chr11:34957363|34978182	intron	ENSG00000110435.12	PDHX	protein_coding	1	0	0	0	0	0	0	0
chr11:34957384|34970286	exon	ENSG00000110435.12	PDHX	protein_coding	0	0	0	0	0	1	0	0
chr11:34957384|34978182	exon	ENSG00000110435.12	PDHX	protein_coding	3	6	0	0	5	5	0	0
chr11:34957384|34984728	exon	ENSG00000110435.12	PDHX	protein_coding	0	0	0	0	0	1	0	0
chr11:34957384|34992379	exon	ENSG00000110435.12	PDHX	protein_coding	0	0	0	0	2	2	0	0
chr11:34966640|34984728	exon	ENSG00000110435.12	PDHX	protein_coding	0	1	0	0	0	1	0	0
chr11:35725924|35726163	exon	ENSG00000166326.7	TRIM44	protein_coding	0	0	0	0	0	1	0	0
chr11:36081653|36098461	exon	ENSG00000179241.13	LDLRAD3	protein_coding	0	0	0	0	1	2	0	0
chr11:36393846|36403378	exon	ENSG00000135362.14	PRR5L	protein_coding	0	0	0	0	2	3	0	0
chr11:36393846|36419303	exon	ENSG00000135362.14	PRR5L	protein_coding	0	0	0	0	3	2	0	0
chr11:36393846|36437476	exon	ENSG00000135362.14	PRR5L	protein_coding	0	1	0	0	0	0	0	0
chr11:36400997|36403378	exon	ENSG00000135362.14	PRR5L	protein_coding	0	0	0	0	2	1	0	0
chr11:36400997|36446440	exon	ENSG00000135362.14	PRR5L	protein_coding	0	0	0	0	1	0	0	0
chr11:36400997|36451335	exon	ENSG00000135362.14	PRR5L	protein_coding	0	0	0	0	0	1	0	0
chr11:36492551|36501537	exon	ENSG00000175104.15	TRAF6	protein_coding	0	1	0	0	0	0	0	0
chr11:36494976|36501537	exon	ENSG00000175104.15	TRAF6	protein_coding	1	0	0	0	0	0	0	0
chr11:3691347|3700839	exon	ENSG00000110713.17	NUP98	protein_coding	0	0	0	0	0	1	0	0
chr11:3695449|3700839	exon	ENSG00000110713.17	NUP98	protein_coding	0	0	0	0	3	0	0	0
chr11:3702463|3706627	exon	ENSG00000110713.17	NUP98	protein_coding	0	0	0	0	0	2	0	0
chr11:3705200|3706627	exon	ENSG00000110713.17	NUP98	protein_coding	0	0	0	0	1	0	0	0
chr11:3705200|3753408	exon	ENSG00000110713.17,ENSG00000251934.1	NUP98,RNU6-1143P	protein_coding,snRNA	0	0	0	0	3	0	0	0
chr11:3713818|3719550	exon	ENSG00000110713.17,ENSG00000251934.1	NUP98,RNU6-1143P	protein_coding,snRNA	0	0	0	0	0	1	0	0
chr11:3713818|3720825	exon	ENSG00000110713.17,ENSG00000251934.1	NUP98,RNU6-1143P	protein_coding,snRNA	0	0	0	0	1	0	0	0
chr11:3713818|3744649	exon	ENSG00000110713.17,ENSG00000251934.1	NUP98,RNU6-1143P	protein_coding,snRNA	1	0	0	0	0	0	0	0
chr11:3719412|3735324	exon	ENSG00000110713.17	NUP98	protein_coding	1	0	0	0	0	0	0	0
chr11:3723157|3744649	exon	ENSG00000110713.17	NUP98	protein_coding	0	0	0	0	1	0	0	0
chr11:3731391|3753408	exon	ENSG00000110713.17	NUP98	protein_coding	3	1	62	0	0	1	0	0
chr11:3756716|3757538	intron	ENSG00000110713.17	NUP98	protein_coding	3	2	0	0	4	0	0	0
chr11:3768581|3793962	intron	ENSG00000110713.17	NUP98	protein_coding	0	0	0	0	0	1	0	0
chr11:3778873|3782145	exon	ENSG00000110713.17	NUP98	protein_coding	0	0	0	0	1	1	0	0
chr11:4101993|4112062	exon	ENSG00000167325.15	RRM1	protein_coding	1	0	0	0	0	0	0	0
chr11:4101993|4129150	exon	ENSG00000167325.15	RRM1	protein_coding	0	0	0	0	1	0	0	0
chr11:4101993|4138290	exon	ENSG00000167325.15	RRM1	protein_coding	0	0	0	0	0	2	0	0
chr11:4109644|4119928	exon	ENSG00000167325.15	RRM1	protein_coding	0	1	0	0	0	0	0	0
chr11:43326507|43335994	exon	ENSG00000252652.1,ENSG00000166181.13	AC087276.1,API5	misc_RNA,protein_coding	7	2	0	0	1	6	0	0
chr11:43327789|43335994	exon	ENSG00000252652.1,ENSG00000166181.13	AC087276.1,API5	misc_RNA,protein_coding	0	2	0	0	0	0	0	0
chr11:43370079|43407577	exon	ENSG00000052841.15,ENSG00000254577.1	TTC17,AC087276.2	protein_coding,lncRNA	0	0	0	0	1	0	0	0
chr11:43379233|43407577	exon	ENSG00000052841.15,ENSG00000254577.1	TTC17,AC087276.2	protein_coding,lncRNA	0	0	0	0	1	0	0	0
chr11:43391821|43414776	exon	ENSG00000052841.15,ENSG00000254577.1	TTC17,AC087276.2	protein_coding,lncRNA	0	0	0	0	0	1	0	0
chr11:43399888|43436334	exon	ENSG00000052841.15	TTC17	protein_coding	0	0	0	0	0	2	0	0
chr11:43750911|43754121	exon	ENSG00000283341.2,ENSG00000149084.13	AC068205.2,HSD17B12	lncRNA,protein_coding	0	1	0	0	0	0	0	0
chr11:43750911|43798427	exon	ENSG00000283341.2,ENSG00000149084.13	AC068205.2,HSD17B12	lncRNA,protein_coding	2	0	5	0	0	0	0	0
chr11:44075526|44079620	exon	ENSG00000110455.14	ACCS	protein_coding	0	1	0	0	0	0	0	0
chr11:44107683|44109283	exon	ENSG00000151348.15	EXT2	protein_coding	0	0	0	0	0	1	0	0
chr11:44107683|44114301	exon	ENSG00000151348.15	EXT2	protein_coding	0	1	0	0	0	3	0	0
chr11:44107683|44126955	exon	ENSG00000151348.15	EXT2	protein_coding	1	0	0	0	0	0	0	0
chr11:44107683|44130138	exon	ENSG00000151348.15	EXT2	protein_coding	0	0	0	0	1	0	0	0
chr11:44212071|44214330	intron	ENSG00000151348.15	EXT2	protein_coding	0	0	0	0	0	1	0	0
chr11:46076754|46092223	exon	ENSG00000135365.15	PHF21A	protein_coding	1	0	0	0	2	4	0	0
chr11:46433474|46443598	exon	ENSG00000110497.14	AMBRA1	protein_coding	0	0	0	0	0	1	0	0
chr11:46433474|46548454	exon	ENSG00000110497.14,ENSG00000265014.1	AMBRA1,MIR3160-1	protein_coding,miRNA	0	0	0	0	1	0	0	0
chr11:46443488|46548500	exon	ENSG00000110497.14,ENSG00000265014.1	AMBRA1,MIR3160-1	protein_coding,miRNA	1	0	0	0	0	0	0	0
chr11:46493608|46508370	exon	ENSG00000110497.14	AMBRA1	protein_coding	1	1	0	0	2	3	0	0
chr11:46493608|46512813	exon	ENSG00000110497.14	AMBRA1	protein_coding	3	0	0	0	5	1	0	0
chr11:46493608|46548454	exon	ENSG00000110497.14	AMBRA1	protein_coding	1	0	0	0	0	0	0	0
chr11:46493608|46548500	exon	ENSG00000110497.14	AMBRA1	protein_coding	0	1	0	0	0	1	0	0
chr11:46508191|46548500	exon	ENSG00000110497.14	AMBRA1	protein_coding	0	0	0	0	1	0	0	0
chr11:46656233|46659485	exon	ENSG00000175224.16	ATG13	protein_coding	1	0	0	0	0	0	0	0
chr11:46754888|46788773	exon	ENSG00000212135.1,ENSG00000175216.15,ENSG00000252427.1	SNORD67,CKAP5,AC115088.1	snoRNA,protein_coding,snoRNA	0	0	0	0	1	0	0	0
chr11:46776255|46788773	exon	ENSG00000175216.15	CKAP5	protein_coding	0	0	0	0	0	1	0	0
chr11:46783274|46788773	exon	ENSG00000175216.15	CKAP5	protein_coding	0	2	0	0	0	0	0	0
chr11:46783274|46796940	exon	ENSG00000175216.15	CKAP5	protein_coding	0	0	0	0	1	0	0	0
chr11:46797805|46809874	exon	ENSG00000175216.15	CKAP5	protein_coding	1	0	0	0	0	2	0	0
chr11:46808031|46821268	exon	ENSG00000175216.15	CKAP5	protein_coding	0	1	0	0	0	0	0	0
chr11:46811007|46821268	exon	ENSG00000175216.15	CKAP5	protein_coding	0	0	0	0	1	0	0	0
chr11:47227338|47228387	antisense	ENSG00000134574.12	DDB2	protein_coding	0	3	0	0	2	1	0	0
chr11:47422574|47422973	exon	ENSG00000165916.8	PSMC3	protein_coding	0	0	0	0	1	0	0	0
chr11:47472191|47489024	exon	ENSG00000149187.18	CELF1	protein_coding	0	1	0	0	0	0	0	0
chr11:47475336|47500932	exon	ENSG00000149187.18	CELF1	protein_coding	1	0	0	0	0	0	0	0
chr11:47483453|47489024	exon	ENSG00000149187.18	CELF1	protein_coding	0	0	0	0	0	1	0	0
chr11:47502755|47512262	intron	ENSG00000149187.18	CELF1	protein_coding	0	0	0	0	0	1	0	0
chr11:47625674|47627127	exon	ENSG00000109919.10	MTCH2	protein_coding	2	2	0	0	0	1	0	0
chr11:47627080|47635571	exon	ENSG00000109919.10	MTCH2	protein_coding	3	0	0	0	0	0	0	0
chr11:47724028|47736740	exon	ENSG00000109920.13,ENSG00000200090.1	FNBP4,AC021443.1	protein_coding,misc_RNA	0	0	0	0	0	1	0	0
chr11:47731374|47734129	exon	ENSG00000109920.13	FNBP4	protein_coding	0	0	0	0	2	0	0	0
chr11:47731374|47765362	exon	ENSG00000109920.13	FNBP4	protein_coding	0	1	0	0	0	0	0	0
chr11:47736616|47746394	exon	ENSG00000109920.13	FNBP4	protein_coding	0	1	0	0	0	0	0	0
chr11:47743953|47751290	exon	ENSG00000109920.13	FNBP4	protein_coding	2	0	0	0	0	0	0	0
chr11:47752916|47754664	exon	ENSG00000109920.13	FNBP4	protein_coding	0	1	0	0	1	0	0	0
chr11:47784922|47801930	exon	ENSG00000030066.13	NUP160	protein_coding	0	0	0	0	0	1	0	0
chr11:47797779|47801930	exon	ENSG00000030066.13	NUP160	protein_coding	1	0	0	0	0	0	0	0
chr11:47812064|47813415	exon	ENSG00000030066.13	NUP160	protein_coding	0	0	0	0	1	0	0	0
chr11:47821724|47837623	exon	ENSG00000030066.13	NUP160	protein_coding	0	0	0	0	0	2	0	0
chr11:47824572|47824923	intron	ENSG00000030066.13	NUP160	protein_coding	0	0	0	0	0	4	0	0
chr11:48063236|48065109	intron	ENSG00000149177.13	PTPRJ	protein_coding	0	0	0	0	0	1	0	0
chr11:48112747|48130716	exon	ENSG00000149177.13	PTPRJ	protein_coding	1	0	0	0	0	0	0	0
chr11:48142919|48146963	exon	ENSG00000149177.13	PTPRJ	protein_coding	0	0	0	0	1	0	0	0
chr11:57682422|57688665	exon	ENSG00000156599.11	ZDHHC5	protein_coding	0	0	0	0	0	2	0	0
chr11:58549786|58551232	exon	ENSG00000110031.12	LPXN	protein_coding	0	1	0	0	0	0	0	0
chr11:59642880|59647913	exon	ENSG00000166889.14	PATL1	protein_coding	0	0	2	0	0	0	0	0
chr11:59658866|59659469	exon	ENSG00000166889.14	PATL1	protein_coding	0	2	0	0	0	0	0	0
chr11:61329363|61330074	exon	ENSG00000167986.14	DDB1	protein_coding	1	0	0	0	0	1	0	0
chr11:61364252|61366216	exon	ENSG00000149483.12	TMEM138	protein_coding	0	1	0	0	0	0	0	0
chr11:61366045|61367998	exon	ENSG00000149483.12	TMEM138	protein_coding	2	5	12	0	3	4	0	0
chr11:61437625|61438113	exon	ENSG00000256591.5,ENSG00000167985.7	AP003108.2,SDHAF2	protein_coding,protein_coding	0	3	0	0	0	0	0	0
chr11:61437625|61438342	exon	ENSG00000256591.5,ENSG00000167985.7	AP003108.2,SDHAF2	protein_coding,protein_coding	0	0	0	0	0	1	0	0
chr11:61836180|61853077	antisense	ENSG00000134824.14	FADS2	protein_coding	0	0	0	0	1	0	0	0
chr11:61837778|61840725	exon	ENSG00000134824.14	FADS2	protein_coding	0	1	0	0	0	0	0	0
chr11:62522774|62525359	antisense	ENSG00000124942.14	AHNAK	protein_coding	0	0	0	0	0	1	0	0
chr11:62535003|62536567	exon	ENSG00000124942.14	AHNAK	protein_coding	0	0	0	0	0	1	0	0
chr11:62569397|62570171	intron	ENSG00000255508.7,ENSG00000254772.10	AP002990.1,EEF1G	protein_coding,protein_coding	0	0	0	0	1	0	0	0
chr11:62617800|62620133	intron	ENSG00000149541.10	B3GAT3	protein_coding	0	0	0	0	0	2	0	0
chr11:62628769|62639731	exon	ENSG00000089597.18	GANAB	protein_coding	0	0	0	0	0	1	0	0
chr11:62638983|62639731	exon	ENSG00000089597.18	GANAB	protein_coding	7	3	0	0	3	0	0	0
chr11:62735125|62735984	antisense	ENSG00000162222.14	TTC9C	protein_coding	0	1	0	0	0	1	0	0
chr11:62781894|62782825	exon	ENSG00000162227.8	TAF6L	protein_coding	0	1	0	0	0	0	0	0
chr11:62870745|62871669	exon	ENSG00000168003.16	SLC3A2	protein_coding	0	1	0	0	1	0	0	0
chr11:62882908|62885608	exon	ENSG00000168003.16	SLC3A2	protein_coding	0	1	0	0	1	1	0	0
chr11:62885177|62885608	exon	ENSG00000168003.16	SLC3A2	protein_coding	0	0	0	0	1	1	0	0
chr11:63590100|63598163	exon	ENSG00000176485.11	PLAAT3	protein_coding	0	0	0	0	1	0	0	0
chr11:63651936|63657574	intron	ENSG00000184743.13	ATL3	protein_coding	0	0	0	0	1	0	0	0
chr11:63658761|63659252	exon	ENSG00000184743.13	ATL3	protein_coding	1	1	0	0	1	1	0	0
chr11:63662136|63666152	intron	ENSG00000184743.13	ATL3	protein_coding	1	0	0	0	0	0	0	0
chr11:63665826|63666124	intron	ENSG00000184743.13	ATL3	protein_coding	0	0	0	0	1	0	0	0
chr11:63669078|63669316	intron	ENSG00000184743.13	ATL3	protein_coding	0	1	0	0	0	0	0	0
chr11:63685023|63685206	intron	ENSG00000133318.14	RTN3	protein_coding	2	0	0	0	0	0	0	0
chr11:64193078|64194620	exon	ENSG00000168439.17	STIP1	protein_coding	0	0	0	0	1	0	0	0
chr11:65287716|65295990	exon	ENSG00000014138.9,ENSG00000285816.1	POLA2,AP000944.5	protein_coding,protein_coding	0	0	0	0	1	1	0	0
chr11:65393573|65394425	exon	ENSG00000126391.14	FRMD8	protein_coding	0	0	0	0	1	0	0	0
chr11:65428169|65428498	exon	ENSG00000245532.9	NEAT1	lncRNA	0	2	0	0	0	0	0	0
chr11:65430769|65435145	exon	ENSG00000245532.9	NEAT1	lncRNA	1	0	0	0	0	0	0	0
chr11:65430769|65436666	exon	ENSG00000245532.9	NEAT1	lncRNA	0	0	0	0	0	1	0	0
chr11:65430769|65437657	exon	ENSG00000245532.9	NEAT1	lncRNA	2	0	0	0	2	0	0	0
chr11:65499047|65499305	exon	ENSG00000251562.8	MALAT1	lncRNA	2	0	0	0	0	0	0	0
chr11:65499273|65499423	exon	ENSG00000251562.8	MALAT1	lncRNA	0	2	0	0	0	3	0	0
chr11:65500863|65501193	exon	ENSG00000251562.8	MALAT1	lncRNA	0	11	0	0	0	0	0	0
chr11:65502321|65504358	exon	ENSG00000278217.1,ENSG00000251562.8	AP000769.5,MALAT1	misc_RNA,lncRNA	0	0	0	0	2	0	0	0
chr11:65502321|65504744	exon	ENSG00000278217.1,ENSG00000251562.8	AP000769.5,MALAT1	misc_RNA,lncRNA	0	0	0	0	0	1	0	0
chr11:65502321|65505019	exon	ENSG00000278217.1,ENSG00000251562.8	AP000769.5,MALAT1	misc_RNA,lncRNA	0	1	0	0	0	0	0	0
chr11:65502637|65505019	exon	ENSG00000278217.1,ENSG00000251562.8	AP000769.5,MALAT1	misc_RNA,lncRNA	0	1	0	0	0	0	0	0
chr11:65502757|65503647	antisense	ENSG00000278217.1,ENSG00000251562.8	AP000769.5,MALAT1	misc_RNA,lncRNA	0	1	0	0	0	0	0	0
chr11:65503729|65504595	exon	ENSG00000251562.8	MALAT1	lncRNA	0	0	0	0	1	0	0	0
chr11:65503906|65504048	exon	ENSG00000251562.8	MALAT1	lncRNA	0	0	0	0	2	0	0	0
chr11:65503913|65504108	exon	ENSG00000251562.8	MALAT1	lncRNA	0	0	0	0	2	0	0	0
chr11:65504952|65505186	exon	ENSG00000251562.8	MALAT1	lncRNA	0	3	0	0	0	0	0	0
chr11:65505154|65505686	exon	ENSG00000251562.8	MALAT1	lncRNA	0	1	0	0	0	0	0	0
chr11:65505475|65505851	exon	ENSG00000251562.8	MALAT1	lncRNA	1	0	0	0	0	0	0	0
chr11:65505663|65505841	exon	ENSG00000251562.8	MALAT1	lncRNA	0	0	0	0	0	2	0	0
chr11:65882752|65883602	antisense	ENSG00000172543.8	CTSW	protein_coding	0	0	0	0	1	0	0	0
chr11:65894014|65897006	exon	ENSG00000175592.9	FOSL1	protein_coding	1	1	0	0	0	0	0	0
chr11:65898456|65898727	antisense	ENSG00000175592.9	FOSL1	protein_coding	0	1	0	0	2	2	0	0
chr11:6608601|6611452	exon	ENSG00000254641.1,ENSG00000285338.1,ENSG00000166337.10	AC091564.3,AC091564.7,TAF10	lncRNA,lncRNA,protein_coding	2	0	0	0	0	0	0	0
chr11:66146965|66149844	intron	ENSG00000175115.12	PACS1	protein_coding	0	1	0	0	0	0	0	0
chr11:66365936|66366564	exon	ENSG00000174669.12	SLC29A2	protein_coding	0	0	0	0	0	1	0	0
chr11:66365936|66369532	exon	ENSG00000174669.12	SLC29A2	protein_coding	0	1	0	0	0	0	0	0
chr11:66639700|66640123	exon	ENSG00000173933.21,ENSG00000248643.5	RBM4,RBM14-RBM4	protein_coding,protein_coding	0	1	0	0	0	0	0	0
chr11:66648588|66653597	intron	ENSG00000173933.21	RBM4	protein_coding	1	0	0	0	0	1	0	0
chr11:66652277|66657259	intron	ENSG00000173933.21	RBM4	protein_coding	1	0	0	0	0	0	0	0
chr11:66756353|66762450	exon	ENSG00000173715.17	C11orf80	protein_coding	0	0	0	0	2	1	0	0
chr11:66759043|66788269	exon	ENSG00000173715.17	C11orf80	protein_coding	0	0	0	0	1	0	0	0
chr11:66759043|66828364	exon	ENSG00000173715.17	C11orf80	protein_coding	0	0	0	0	0	1	0	0
chr11:66800641|66816199	exon	ENSG00000173715.17	C11orf80	protein_coding	0	1	0	0	0	0	0	0
chr11:66803995|66828364	exon	ENSG00000173715.17	C11orf80	protein_coding	0	0	0	0	0	1	0	0
chr11:66816053|66828364	exon	ENSG00000173715.17	C11orf80	protein_coding	1	0	0	0	2	0	0	0
chr11:66828266|66828943	intron	ENSG00000173715.17	C11orf80	protein_coding	0	1	0	0	0	0	0	0
chr11:67207510|67228163	exon	ENSG00000173120.15	KDM2A	protein_coding	1	0	0	0	0	0	0	0
chr11:67215340|67219403	exon	ENSG00000173120.15	KDM2A	protein_coding	0	1	0	0	0	0	0	0
chr11:674536|688460	exon	ENSG00000177030.17	DEAF1	protein_coding	0	0	0	0	1	0	0	0
chr11:68347847|68365702	exon	ENSG00000162337.12	LRP5	protein_coding	3	0	0	0	2	0	0	0
chr11:68357650|68390052	exon	ENSG00000162337.12	LRP5	protein_coding	0	0	0	0	0	1	0	0
chr11:68386316|68390052	exon	ENSG00000162337.12	LRP5	protein_coding	0	0	0	0	0	1	0	0
chr11:68406524|68406813	exon	ENSG00000162337.12	LRP5	protein_coding	1	0	0	0	0	0	0	0
chr11:68423489|68426187	exon	ENSG00000162337.12	LRP5	protein_coding	0	0	0	0	1	0	0	0
chr11:68515028|68551186	exon	ENSG00000110075.14	PPP6R3	protein_coding	0	0	0	0	1	0	0	0
chr11:68519501|68551186	exon	ENSG00000110075.14	PPP6R3	protein_coding	0	0	0	0	1	1	0	0
chr11:68519501|68558679	exon	ENSG00000110075.14	PPP6R3	protein_coding	0	0	0	0	1	1	0	0
chr11:68519501|68576043	exon	ENSG00000110075.14	PPP6R3	protein_coding	1	0	0	0	0	0	0	0
chr11:68544838|68551186	exon	ENSG00000110075.14	PPP6R3	protein_coding	0	0	0	0	1	0	0	0
chr11:68551121|68564432	exon	ENSG00000110075.14	PPP6R3	protein_coding	0	0	30	0	0	0	0	0
chr11:68551121|68571104	exon	ENSG00000110075.14	PPP6R3	protein_coding	0	0	0	0	0	1	0	0
chr11:68567014|68596218	exon	ENSG00000110075.14	PPP6R3	protein_coding	0	2	0	0	0	0	0	0
chr11:68569748|68596218	exon	ENSG00000110075.14	PPP6R3	protein_coding	0	0	0	0	3	0	0	0
chr11:68583043|68596218	exon	ENSG00000110075.14	PPP6R3	protein_coding	0	0	0	0	1	0	0	0
chr11:68601863|68603492	exon	ENSG00000110075.14	PPP6R3	protein_coding	0	1	0	0	0	0	0	0
chr11:68804000|68812576	exon	ENSG00000110090.13	CPT1A	protein_coding	0	0	0	0	0	1	0	0
chr11:6932094|6941653	exon	ENSG00000149054.16	ZNF215	protein_coding	0	1	0	0	0	0	0	0
chr11:6932094|6955782	exon	ENSG00000149054.16	ZNF215	protein_coding	2	0	0	0	0	1	0	0
chr11:6941571|6955782	exon	ENSG00000149054.16	ZNF215	protein_coding	0	3	48	0	1	0	0	0
chr11:70343669|70354452	exon	ENSG00000131626.18	PPFIA1	protein_coding	0	0	0	0	0	1	0	0
chr11:70354301|70356254	exon	ENSG00000131626.18	PPFIA1	protein_coding	0	2	0	0	2	2	0	0
chr11:71109941|71119032	exon	ENSG00000162105.19	SHANK2	protein_coding	0	0	0	0	0	2	0	0
chr11:72709870|72711499	exon	ENSG00000186635.14	ARAP1	protein_coding	0	0	11	0	0	0	0	0
chr11:72803415|72804537	intron	ENSG00000285693.1	AP002381.2	lncRNA	0	0	0	0	0	1	0	0
chr11:72867865|72889945	exon	ENSG00000206638.1,ENSG00000137478.15	RNU6-672P,FCHSD2	snRNA,protein_coding	1	0	0	0	2	1	0	0
chr11:72984088|72989097	exon	ENSG00000137478.15	FCHSD2	protein_coding	2	0	0	0	1	0	0	0
chr11:72984088|73083740	exon	ENSG00000137478.15	FCHSD2	protein_coding	0	0	0	0	1	0	0	0
chr11:73707420|73718718	exon	ENSG00000175582.19	RAB6A	protein_coding	0	1	0	0	0	0	10	0
chr11:73707420|73718890	exon	ENSG00000175582.19	RAB6A	protein_coding	1	0	0	0	0	2	0	0
chr11:73707420|73720899	exon	ENSG00000175582.19	RAB6A	protein_coding	0	0	0	0	2	3	0	0
chr11:73714635|73719697	intron	ENSG00000175582.19	RAB6A	protein_coding	0	1	0	0	0	0	0	0
chr11:74074253|74109152	exon	ENSG00000168014.16	C2CD3	protein_coding	0	0	0	0	2	0	0	0
chr11:74084881|74109152	exon	ENSG00000168014.16	C2CD3	protein_coding	2	0	0	0	0	0	0	0
chr11:74118200|74123135	intron	ENSG00000168014.16	C2CD3	protein_coding	0	0	0	0	1	0	0	0
chr11:74118228|74133557	exon	ENSG00000168014.16	C2CD3	protein_coding	0	1	0	0	0	0	0	0
chr11:74132844|74133557	exon	ENSG00000168014.16	C2CD3	protein_coding	0	2	0	0	0	0	0	0
chr11:74203728|74204445	exon	ENSG00000214517.10	PPME1	protein_coding	1	0	0	0	1	0	0	0
chr11:74259923|74273607	exon	ENSG00000149380.12	P4HA3	protein_coding	0	0	0	0	0	2	0	0
chr11:74279388|74298361	exon	ENSG00000149380.12	P4HA3	protein_coding	0	0	0	0	1	0	0	0
chr11:74289079|74302592	exon	ENSG00000149380.12	P4HA3	protein_coding	0	1	0	0	0	0	0	0
chr11:74374415|74378658	intron	ENSG00000165434.8	PGM2L1	protein_coding	0	0	0	0	1	0	0	0
chr11:74604692|74620089	exon	ENSG00000077514.9	POLD3	protein_coding	0	0	0	0	0	1	0	0
chr11:74789626|74817714	exon	ENSG00000166439.6	RNF169	protein_coding	0	2	0	0	3	0	0	0
chr11:74810184|74817714	exon	ENSG00000166439.6	RNF169	protein_coding	0	0	0	0	0	1	0	0
chr11:74859158|74863021	exon	ENSG00000166435.15	XRRA1	protein_coding	0	0	1	0	0	0	0	0
chr11:74906239|74907273	exon	ENSG00000166435.15	XRRA1	protein_coding	0	1	0	0	0	1	0	0
chr11:75413520|75414320	intron	ENSG00000149273.15	RPS3	protein_coding	0	1	0	0	0	1	0	0
chr11:75851883|75888903	exon	ENSG00000198382.9	UVRAG	protein_coding	0	0	0	0	0	1	0	0
chr11:75879879|75912039	exon	ENSG00000198382.9	UVRAG	protein_coding	1	0	0	0	0	0	0	0
chr11:75932367|75937260	antisense	ENSG00000198382.9,ENSG00000223013.1	UVRAG,RNA5SP344	protein_coding,rRNA_pseudogene	0	0	0	0	3	0	0	0
chr11:76496215|76528466	exon	ENSG00000158636.16	EMSY	protein_coding	1	1	0	0	0	0	0	0
chr11:76800286|76802117	intron	ENSG00000261578.1	AP003119.3	lncRNA	0	0	0	0	1	0	0	0
chr11:76958979|76998821	exon	ENSG00000078124.12	ACER3	protein_coding	1	0	0	0	1	0	0	0
chr11:76985643|76998821	exon	ENSG00000078124.12	ACER3	protein_coding	0	0	0	0	1	1	0	0
chr11:77583826|77584729	intron	ENSG00000074201.9	CLNS1A	protein_coding	1	0	0	0	0	0	0	0
chr11:77611315|77629899	exon	ENSG00000074201.9	CLNS1A	protein_coding	0	0	0	0	1	0	0	0
chr11:77619606|77625818	exon	ENSG00000074201.9	CLNS1A	protein_coding	0	8	0	0	1	1	0	0
chr11:77619606|77629899	exon	ENSG00000074201.9	CLNS1A	protein_coding	7	1	0	0	4	6	0	0
chr11:77624963|77625818	exon	ENSG00000074201.9	CLNS1A	protein_coding	0	2	0	0	0	2	0	0
chr11:77626562|77626801	intron	ENSG00000074201.9	CLNS1A	protein_coding	0	1	0	0	0	1	0	0
chr11:77683710|77693611	exon	ENSG00000048649.13	RSF1	protein_coding	2	3	0	0	4	2	0	0
chr11:77740731|77747128	exon	ENSG00000048649.13	RSF1	protein_coding	0	1	0	0	0	0	0	0
chr11:77955942|77981576	exon	ENSG00000149262.17	INTS4	protein_coding	0	1	0	0	0	0	0	0
chr11:78112650|78121174	exon	ENSG00000159063.13	ALG8	protein_coding	0	1	0	0	0	0	0	0
chr11:78113886|78121174	exon	ENSG00000159063.13	ALG8	protein_coding	0	0	0	0	0	2	0	0
chr11:78441091|78478683	exon	ENSG00000137513.10	NARS2	protein_coding	0	1	0	0	0	0	0	0
chr11:78465876|78493195	exon	ENSG00000137513.10	NARS2	protein_coding	3	1	0	0	1	0	0	0
chr11:78465876|78571444	exon	ENSG00000137513.10	NARS2	protein_coding	0	1	0	0	0	0	0	0
chr11:78469247|78493195	exon	ENSG00000137513.10	NARS2	protein_coding	1	1	0	0	1	1	0	0
chr11:78493063|78571444	exon	ENSG00000137513.10	NARS2	protein_coding	2	0	0	0	0	0	0	0
chr11:78528842|78571444	exon	ENSG00000137513.10	NARS2	protein_coding	1	0	0	0	1	0	0	0
chr11:78559539|78571444	exon	ENSG00000137513.10	NARS2	protein_coding	0	0	0	0	1	0	0	0
chr11:82849049|82860117	exon	ENSG00000137509.11	PRCP	protein_coding	0	0	0	0	0	1	0	0
chr11:83161327|83169995	exon	ENSG00000165494.11	PCF11	protein_coding	1	0	0	0	0	0	0	0
chr11:83161327|83184908	exon	ENSG00000165494.11,ENSG00000254676.1	PCF11,AP000873.4	protein_coding,lncRNA	2	1	0	0	0	1	0	0
chr11:83206058|83236509	exon	ENSG00000241020.1,ENSG00000137494.14,ENSG00000255541.1	AP000873.1,ANKRD42,AP000873.5	processed_pseudogene,protein_coding,processed_pseudogene	0	0	0	0	1	0	0	0
chr11:83206058|83248087	exon	ENSG00000241020.1,ENSG00000137494.14,ENSG00000255541.1	AP000873.1,ANKRD42,AP000873.5	processed_pseudogene,protein_coding,processed_pseudogene	0	1	0	0	0	0	0	0
chr11:83258511|83280260	intron	ENSG00000137500.9	CCDC90B	protein_coding	0	1	0	0	0	0	0	0
chr11:83261722|83280260	exon	ENSG00000137500.9	CCDC90B	protein_coding	0	1	0	0	0	0	0	0
chr11:83273647|83278829	exon	ENSG00000137500.9	CCDC90B	protein_coding	0	0	0	0	3	0	0	0
chr11:83278726|83280190	exon	ENSG00000137500.9	CCDC90B	protein_coding	0	0	0	0	1	0	0	0
chr11:83633211|83668328	intron	ENSG00000150672.17	DLG2	protein_coding	0	2	0	0	0	0	0	0
chr11:8435494|8464822	exon	ENSG00000130413.15	STK33	protein_coding	1	1	0	0	2	4	0	0
chr11:8452822|8464822	exon	ENSG00000130413.15	STK33	protein_coding	0	1	0	0	1	0	0	0
chr11:85598657|85626753	exon	ENSG00000150672.17	DLG2	protein_coding	0	0	0	0	1	0	0	0
chr11:85631145|85635778	exon	ENSG00000171204.13	TMEM126B	protein_coding	0	1	0	0	0	0	0	0
chr11:85662389|85663601	exon	ENSG00000137504.13	CREBZF	protein_coding	0	1	0	0	0	0	0	0
chr11:85695128|85718843	exon	ENSG00000137501.17	SYTL2	protein_coding	0	0	0	0	2	0	0	0
chr11:85974708|85981988	exon	ENSG00000073921.18	PICALM	protein_coding	0	1	0	0	0	0	0	0
chr11:85974708|85983973	exon	ENSG00000073921.18	PICALM	protein_coding	0	1	0	0	1	0	0	0
chr11:85974708|86031611	exon	ENSG00000073921.18	PICALM	protein_coding	0	0	0	0	0	1	0	0
chr11:85981129|85983973	exon	ENSG00000073921.18	PICALM	protein_coding	1	0	0	0	0	0	0	0
chr11:85981129|86031611	exon	ENSG00000073921.18	PICALM	protein_coding	0	0	0	0	0	1	0	0
chr11:85981745|85996929	exon	ENSG00000073921.18	PICALM	protein_coding	0	1	0	0	0	0	0	0
chr11:85990250|86031611	exon	ENSG00000073921.18	PICALM	protein_coding	0	2	0	0	2	0	0	0
chr11:85996826|86003451	exon	ENSG00000073921.18	PICALM	protein_coding	3	2	0	0	5	7	0	0
chr11:85996826|86007583	exon	ENSG00000073921.18	PICALM	protein_coding	0	0	0	0	2	0	0	0
chr11:85996826|86031611	exon	ENSG00000073921.18	PICALM	protein_coding	2	0	0	0	2	3	0	0
chr11:86007542|86031611	exon	ENSG00000073921.18	PICALM	protein_coding	0	0	0	0	1	3	0	0
chr11:86011030|86031611	exon	ENSG00000073921.18	PICALM	protein_coding	2	1	0	0	0	0	0	0
chr11:86022367|86031611	exon	ENSG00000073921.18	PICALM	protein_coding	1	1	0	0	0	0	0	0
chr11:86306245|86319059	intron	ENSG00000149196.16	HIKESHI	protein_coding	0	0	0	0	0	1	0	0
chr11:86487337|86508867	exon	ENSG00000151376.16	ME3	protein_coding	0	0	0	0	1	0	0	0
chr11:86556553|86559823	exon	ENSG00000151376.16	ME3	protein_coding	1	0	0	0	0	0	0	0
chr11:8671786|8680063	exon	ENSG00000166436.16	TRIM66	protein_coding	0	2	0	0	0	0	0	0
chr11:87067694|87075786	intron	ENSG00000166575.17	TMEM135	protein_coding	2	0	0	0	0	2	0	0
chr11:87067694|87091395	exon	ENSG00000166575.17	TMEM135	protein_coding	0	0	0	0	2	7	0	0
chr11:87067694|87096956	intron	ENSG00000166575.17	TMEM135	protein_coding	0	1	0	0	1	0	0	0
chr11:87067694|87158771	intron	ENSG00000279836.1,ENSG00000166575.17	AP002967.1,TMEM135	TEC,protein_coding	1	0	0	0	0	0	0	0
chr11:8712551|8717892	exon	ENSG00000166444.19	DENND2B	protein_coding	0	0	0	0	1	0	1	0
chr11:89400017|89421982	exon	ENSG00000086991.13	NOX4	protein_coding	0	2	0	0	0	0	0	0
chr11:8984358|8986953	antisense	ENSG00000175352.11	NRIP3	protein_coding	0	0	0	0	0	1	0	0
chr11:9160713|9193681	exon	ENSG00000184014.8	DENND5A	protein_coding	0	0	0	0	1	0	0	0
chr11:9160713|9207632	exon	ENSG00000184014.8	DENND5A	protein_coding	0	0	0	0	0	1	0	0
chr11:9178132|9179073	exon	ENSG00000184014.8	DENND5A	protein_coding	0	0	0	0	0	1	0	0
chr11:9178132|9181084	exon	ENSG00000184014.8	DENND5A	protein_coding	1	0	0	0	0	0	0	0
chr11:9193494|9207632	exon	ENSG00000184014.8	DENND5A	protein_coding	0	0	0	0	0	1	0	0
chr11:9203660|9207632	exon	ENSG00000184014.8	DENND5A	protein_coding	2	0	0	0	2	0	0	0
chr11:9286455|9295387	exon	ENSG00000166471.11	TMEM41B	protein_coding	0	0	0	0	2	0	0	0
chr11:93162706|93170221	exon	ENSG00000180773.15	SLC36A4	protein_coding	0	1	0	0	1	1	0	0
chr11:93696320|93700186	exon	ENSG00000166004.15	CEP295	protein_coding	0	0	0	0	0	1	0	0
chr11:93737064|93739331	exon	ENSG00000166012.17	TAF1D	protein_coding	0	0	0	0	1	0	0	0
chr11:93747297|93757465	exon	ENSG00000182919.14,ENSG00000284057.1	C11orf54,AP001273.2	protein_coding,protein_coding	0	0	0	0	0	1	0	0
chr11:93788001|93790793	exon	ENSG00000284057.1,ENSG00000042429.12	AP001273.2,MED17	protein_coding,protein_coding	0	0	0	0	0	2	0	0
chr11:93788001|93794035	exon	ENSG00000284057.1,ENSG00000042429.12	AP001273.2,MED17	protein_coding,protein_coding	0	0	26	0	0	0	0	0
chr11:93793728|93801972	exon	ENSG00000284057.1,ENSG00000042429.12	AP001273.2,MED17	protein_coding,protein_coding	1	0	0	0	0	0	0	0
chr11:9408486|9420698	exon	ENSG00000205339.10	IPO7	protein_coding	0	0	0	0	4	0	0	0
chr11:9408486|9425262	exon	ENSG00000205339.10	IPO7	protein_coding	0	0	0	0	1	0	0	0
chr11:9414255|9417148	exon	ENSG00000205339.10	IPO7	protein_coding	1	0	0	0	0	0	0	0
chr11:9414412|9417057	intron	ENSG00000205339.10	IPO7	protein_coding	0	0	0	0	1	0	0	0
chr11:9420411|9425262	exon	ENSG00000205339.10	IPO7	protein_coding	4	1	0	0	0	3	0	0
chr11:9423006|9425262	exon	ENSG00000205339.10	IPO7	protein_coding	0	0	0	0	1	0	0	0
chr11:9428540|9431003	exon	ENSG00000201998.1,ENSG00000205339.10	SNORA23,IPO7	snoRNA,protein_coding	0	2	0	0	0	0	0	0
chr11:9429674|9431003	exon	ENSG00000205339.10	IPO7	protein_coding	2	0	0	0	0	0	0	0
chr11:9429674|9436366	exon	ENSG00000205339.10	IPO7	protein_coding	0	0	0	0	0	1	0	0
chr11:9433275|9443307	intron	ENSG00000254397.1	AC132192.1	lncRNA	0	1	0	0	0	0	0	0
chr11:9433570|9442197	exon	ENSG00000205339.10	IPO7	protein_coding	0	0	0	0	0	1	0	0
chr11:94429911|94461036	exon	ENSG00000020922.13	MRE11	protein_coding	1	0	0	0	0	0	0	0
chr11:94485924|94490965	exon	ENSG00000020922.13	MRE11	protein_coding	0	0	0	0	0	3	0	0
chr11:94568730|94608686	exon	ENSG00000134627.12	PIWIL4	protein_coding	0	1	0	0	0	0	0	0
chr11:9471302|9479546	exon	ENSG00000166478.10	ZNF143	protein_coding	1	0	0	0	0	0	0	0
chr11:94795011|94821821	exon	ENSG00000166025.18	AMOTL1	protein_coding	0	0	0	0	1	0	0	0
chr11:94795011|94831541	exon	ENSG00000166025.18	AMOTL1	protein_coding	1	0	0	0	0	0	0	0
chr11:94799390|94800311	exon	ENSG00000166025.18	AMOTL1	protein_coding	0	0	0	1	1	2	0	0
chr11:95185256|95189961	exon	ENSG00000149212.12	SESN3	protein_coding	0	0	0	0	0	1	0	0
chr11:95564454|95572208	intron	ENSG00000285842.1	AP000820.2	lncRNA	0	0	0	0	0	2	0	0
chr11:95799232|95813589	exon	ENSG00000166037.11	CEP57	protein_coding	0	2	0	0	0	0	0	0
chr11:95799232|95831267	exon	ENSG00000166037.11	CEP57	protein_coding	1	0	0	0	0	0	0	0
chr11:96091892|96093517	exon	ENSG00000184384.14	MAML2	protein_coding	0	2	0	0	1	0	0	0
chr11:9713466|9732710	exon	ENSG00000133789.15	SWAP70	protein_coding	0	0	0	0	0	3	0	0
chr11:9713466|9749183	exon	ENSG00000133789.15	SWAP70	protein_coding	0	0	0	0	0	2	0	0
chr11:992503|1000598	exon	ENSG00000183020.14	AP2A2	protein_coding	0	1	0	0	0	1	0	0
chr11:992503|994245	exon	ENSG00000183020.14	AP2A2	protein_coding	1	0	0	0	1	0	0	0
chr11:9961957|10002689	exon	ENSG00000133812.15	SBF2	protein_coding	1	0	0	0	3	1	0	0
chr11:9961957|10028557	exon	ENSG00000133812.15	SBF2	protein_coding	1	0	0	0	0	0	0	0
chr11:9961957|9963882	exon	ENSG00000133812.15	SBF2	protein_coding	0	1	0	0	0	0	0	0
chr12:100047530|100060043	exon	ENSG00000111647.13	UHRF1BP1L	protein_coding	0	0	0	0	0	2	0	0
chr12:100083016|100108548	exon	ENSG00000111647.13	UHRF1BP1L	protein_coding	0	0	0	0	0	2	0	0
chr12:100095667|100098541	exon	ENSG00000111647.13	UHRF1BP1L	protein_coding	0	1	0	0	0	0	0	0
chr12:100095667|100103951	exon	ENSG00000111647.13	UHRF1BP1L	protein_coding	1	0	0	0	0	0	0	0
chr12:100095667|100128725	exon	ENSG00000111647.13	UHRF1BP1L	protein_coding	0	0	0	0	1	0	0	0
chr12:100097365|100103951	exon	ENSG00000111647.13	UHRF1BP1L	protein_coding	0	1	0	0	1	0	0	0
chr12:100170565|100180716	exon	ENSG00000257489.6,ENSG00000238105.7	AC010203.1,GOLGA2P5	transcribed_unprocessed_pseudogene,transcribed_unprocessed_pseudogene	0	1	0	0	0	0	0	0
chr12:100207663|100220146	exon	ENSG00000075089.9	ACTR6	protein_coding	0	0	0	0	1	0	0	0
chr12:100212256|100212528	exon	ENSG00000075089.9	ACTR6	protein_coding	0	0	3	0	0	0	0	0
chr12:100252176|100263893	exon	ENSG00000166153.16,ENSG00000206790.1	DEPDC4,AC026110.1	protein_coding,misc_RNA	0	0	0	0	0	1	0	0
chr12:100282943|100298175	exon	ENSG00000136021.19	SCYL2	protein_coding	8	4	0	45	19	17	0	0
chr12:100282943|100312653	exon	ENSG00000136021.19	SCYL2	protein_coding	0	0	0	0	1	0	0	0
chr12:100282943|100329319	exon	ENSG00000136021.19	SCYL2	protein_coding	1	0	0	0	1	0	0	0
chr12:100313422|100326754	exon	ENSG00000136021.19	SCYL2	protein_coding	0	0	0	0	1	0	0	0
chr12:100313422|100329319	exon	ENSG00000136021.19	SCYL2	protein_coding	0	0	0	0	0	1	0	0
chr12:100591698|100622382	intron	ENSG00000139354.11	GAS2L3	protein_coding	0	0	0	0	0	1	0	0
chr12:100591736|100622382	exon	ENSG00000139354.11	GAS2L3	protein_coding	0	0	0	0	0	2	0	0
chr12:100591736|100624042	exon	ENSG00000139354.11	GAS2L3	protein_coding	0	0	0	0	1	0	0	0
chr12:101308185|101319635	exon	ENSG00000120800.5	UTP20	protein_coding	0	0	0	0	0	1	0	0
chr12:101327081|101346588	exon	ENSG00000120800.5	UTP20	protein_coding	0	0	0	0	1	0	0	0
chr12:101356554|101365625	exon	ENSG00000120800.5	UTP20	protein_coding	1	1	0	0	0	0	0	0
chr12:101356554|101366699	exon	ENSG00000120800.5	UTP20	protein_coding	0	0	0	0	0	2	0	0
chr12:101356554|101375756	exon	ENSG00000120800.5	UTP20	protein_coding	0	0	0	0	1	0	0	0
chr12:101396399|101405981	exon	ENSG00000120805.14	ARL1	protein_coding	0	0	0	0	3	0	0	0
chr12:101714090|101716812	exon	ENSG00000111666.11	CHPT1	protein_coding	0	2	0	0	0	0	0	0
chr12:101714090|101723847	exon	ENSG00000111666.11,ENSG00000199933.1	CHPT1,RNY1P16	protein_coding,misc_RNA	1	2	0	0	0	0	0	0
chr12:101723168|101730636	exon	ENSG00000111666.11	CHPT1	protein_coding	0	0	0	0	0	1	0	0
chr12:102039868|102046119	exon	ENSG00000120860.11	WASHC3	protein_coding	0	0	0	0	2	2	0	0
chr12:102148230|102165883	exon	ENSG00000185480.11	PARPBP	protein_coding	0	2	0	0	0	0	0	0
chr12:102148230|102182627	exon	ENSG00000185480.11	PARPBP	protein_coding	0	2	0	0	0	1	0	0
chr12:102153869|102205152	exon	ENSG00000281344.1,ENSG00000185480.11	HELLPAR,PARPBP	lncRNA,protein_coding	0	0	0	0	1	0	0	0
chr12:102164438|102197729	exon	ENSG00000281344.1,ENSG00000185480.11	HELLPAR,PARPBP	lncRNA,protein_coding	1	0	0	0	0	0	0	0
chr12:102257215|102304756	exon	ENSG00000281344.1,ENSG00000283052.1	HELLPAR,LINC02456	lncRNA,lncRNA	1	0	0	0	0	0	0	0
chr12:102257215|102423180	exon	ENSG00000281344.1,ENSG00000283052.1	HELLPAR,LINC02456	lncRNA,lncRNA	0	0	0	0	3	0	0	0
chr12:1027748|1028572	exon	ENSG00000082805.20	ERC1	protein_coding	1	2	0	0	3	2	0	0
chr12:103806322|103815121	exon	ENSG00000111696.12	NT5DC3	protein_coding	1	0	0	0	0	0	0	0
chr12:103976918|103980962	exon	ENSG00000139372.15	TDG	protein_coding	0	0	0	0	0	1	0	0
chr12:103984749|103985728	exon	ENSG00000139372.15	TDG	protein_coding	0	0	0	0	0	1	0	0
chr12:104079445|104103244	exon	ENSG00000111727.12	HCFC2	protein_coding	0	1	0	0	0	0	0	0
chr12:104120400|104123423	exon	ENSG00000120837.8	NFYB	protein_coding	1	0	3	0	0	0	0	0
chr12:104120400|104128517	exon	ENSG00000120837.8	NFYB	protein_coding	3	0	0	0	0	0	0	0
chr12:104288931|104291104	exon	ENSG00000198431.16	TXNRD1	protein_coding	0	1	0	0	0	0	0	0
chr12:104288931|104315896	exon	ENSG00000198431.16,ENSG00000255150.2	TXNRD1,EID3	protein_coding,protein_coding	1	0	0	0	0	0	0	0
chr12:104288931|104327671	exon	ENSG00000198431.16,ENSG00000255150.2	TXNRD1,EID3	protein_coding,protein_coding	0	1	0	0	0	0	0	0
chr12:104311290|104327671	exon	ENSG00000198431.16	TXNRD1	protein_coding	0	3	0	0	1	5	0	0
chr12:104311290|104334332	exon	ENSG00000198431.16	TXNRD1	protein_coding	1	0	0	0	0	0	0	0
chr12:104311290|104339273	exon	ENSG00000198431.16	TXNRD1	protein_coding	0	1	0	0	0	1	0	0
chr12:104318913|104325429	exon	ENSG00000198431.16	TXNRD1	protein_coding	0	0	0	0	0	1	0	0
chr12:104318913|104327671	exon	ENSG00000198431.16	TXNRD1	protein_coding	0	0	0	0	0	1	0	0
chr12:104324628|104325597	intron	ENSG00000198431.16	TXNRD1	protein_coding	0	2	0	0	3	0	0	0
chr12:104325337|104327671	exon	ENSG00000198431.16	TXNRD1	protein_coding	1	1	0	0	0	1	0	0
chr12:104325337|104339273	exon	ENSG00000198431.16	TXNRD1	protein_coding	1	4	0	0	0	0	0	0
chr12:104337626|104338031	intron	ENSG00000198431.16	TXNRD1	protein_coding	0	1	0	0	2	0	0	0
chr12:104623640|104625375	intron	ENSG00000171310.11	CHST11	protein_coding	1	0	0	0	0	0	0	0
chr12:104844472|104928694	exon	ENSG00000136052.9	SLC41A2	protein_coding	3	0	0	0	0	1	0	0
chr12:104861291|104866579	exon	ENSG00000136052.9	SLC41A2	protein_coding	0	0	0	0	0	1	0	0
chr12:104861291|104928694	exon	ENSG00000136052.9	SLC41A2	protein_coding	0	2	0	0	0	0	0	0
chr12:104886293|104895345	exon	ENSG00000136052.9	SLC41A2	protein_coding	4	0	0	0	0	0	0	0
chr12:104886293|104928694	exon	ENSG00000136052.9	SLC41A2	protein_coding	1	0	0	0	1	0	0	0
chr12:104895274|104928694	exon	ENSG00000136052.9	SLC41A2	protein_coding	0	1	0	0	0	0	0	0
chr12:104909655|104928694	exon	ENSG00000136052.9	SLC41A2	protein_coding	0	0	0	0	1	0	0	0
chr12:104927973|104928694	exon	ENSG00000136052.9	SLC41A2	protein_coding	2	3	0	44	7	3	0	0
chr12:104991712|104996026	exon	ENSG00000151131.11	C12orf45	protein_coding	0	2	0	0	0	1	0	0
chr12:104994478|104996026	exon	ENSG00000151131.11	C12orf45	protein_coding	1	0	0	0	0	0	0	0
chr12:105023035|105050058	exon	ENSG00000136010.14	ALDH1L2	protein_coding	0	0	0	0	0	2	0	0
chr12:105038103|105039806	exon	ENSG00000136010.14	ALDH1L2	protein_coding	0	0	0	0	0	2	0	0
chr12:105111125|105141246	exon	ENSG00000136051.15	WASHC4	protein_coding	1	0	0	0	0	0	0	0
chr12:105149615|105160148	exon	ENSG00000136051.15	WASHC4	protein_coding	0	0	0	0	1	0	0	0
chr12:105149615|105162845	exon	ENSG00000136051.15	WASHC4	protein_coding	0	0	0	0	0	1	0	0
chr12:105156726|105160148	exon	ENSG00000136051.15	WASHC4	protein_coding	0	1	0	0	0	0	0	0
chr12:105203703|105211317	exon	ENSG00000136044.12	APPL2	protein_coding	1	0	0	0	0	0	0	0
chr12:105217069|105229223	exon	ENSG00000136044.12	APPL2	protein_coding	0	0	0	0	0	0	0	30
chr12:106363870|106369683	exon	ENSG00000013503.10	POLR3B	protein_coding	0	0	0	0	1	0	0	0
chr12:106363870|106410960	exon	ENSG00000013503.10	POLR3B	protein_coding	0	1	0	0	0	0	0	0
chr12:106369275|106410960	exon	ENSG00000013503.10	POLR3B	protein_coding	0	1	0	0	0	0	0	0
chr12:106376359|106393153	exon	ENSG00000013503.10	POLR3B	protein_coding	0	0	0	0	3	0	0	0
chr12:106427197|106463620	exon	ENSG00000013503.10	POLR3B	protein_coding	0	0	0	0	1	0	0	0
chr12:1065290|1066549	antisense	ENSG00000082805.20	ERC1	protein_coding	2	0	0	0	1	0	0	0
chr12:106783997|106825820	exon	ENSG00000111785.21	RIC8B	protein_coding	0	0	0	0	0	1	0	0
chr12:106783997|106860412	exon	ENSG00000111785.21	RIC8B	protein_coding	0	0	0	0	1	0	0	0
chr12:106814696|106825820	exon	ENSG00000111785.21	RIC8B	protein_coding	0	0	0	0	0	1	0	0
chr12:106825726|106860412	exon	ENSG00000111785.21	RIC8B	protein_coding	1	0	0	0	0	0	0	0
chr12:106842589|106843947	exon	ENSG00000111785.21	RIC8B	protein_coding	0	1	0	0	1	0	0	0
chr12:106842589|106851594	exon	ENSG00000111785.21	RIC8B	protein_coding	3	0	0	0	0	4	0	0
chr12:106842589|106860412	exon	ENSG00000111785.21	RIC8B	protein_coding	0	0	0	0	0	1	0	0
chr12:10709908|10710788	exon	ENSG00000060138.13	YBX3	protein_coding	1	0	0	0	1	0	0	0
chr12:107743197|107746424	exon	ENSG00000110851.12	PRDM4	protein_coding	1	0	0	0	0	1	0	0
chr12:1083164|1116033	exon	ENSG00000082805.20	ERC1	protein_coding	0	0	0	0	1	0	0	0
chr12:108545139|108549214	exon	ENSG00000075856.12	SART3	protein_coding	0	0	0	0	1	0	0	0
chr12:108652272|108654410	exon	ENSG00000110880.10	CORO1C	protein_coding	1	9	0	0	3	4	0	0
chr12:108652272|108657423	exon	ENSG00000110880.10	CORO1C	protein_coding	0	1	0	0	0	0	0	0
chr12:108817038|108823361	exon	ENSG00000084112.15	SSH1	protein_coding	2	0	0	0	2	2	0	0
chr12:109071612|109073532	exon	ENSG00000135093.13	USP30	protein_coding	0	0	17	0	0	0	0	0
chr12:109102839|109103611	exon	ENSG00000076248.11	UNG	protein_coding	0	1	0	0	0	0	0	0
chr12:109167896|109176263	exon	ENSG00000076555.15	ACACB	protein_coding	0	1	0	0	0	0	0	0
chr12:109222507|109223904	exon	ENSG00000076555.15	ACACB	protein_coding	0	0	0	0	0	1	0	0
chr12:109481637|109483981	exon	ENSG00000151148.14	UBE3B	protein_coding	0	0	0	0	1	0	0	0
chr12:109481637|109491127	exon	ENSG00000151148.14	UBE3B	protein_coding	0	1	0	0	0	1	0	0
chr12:109488572|109507735	exon	ENSG00000151148.14	UBE3B	protein_coding	0	0	0	0	2	0	0	0
chr12:109516765|109526416	exon	ENSG00000151148.14	UBE3B	protein_coding	0	0	0	0	2	0	0	0
chr12:109590771|109595181	exon	ENSG00000110921.14	MVK	protein_coding	0	0	0	0	1	0	0	0
chr12:109869865|109870405	antisense	ENSG00000139433.10	GLTP	protein_coding	0	0	0	0	1	3	0	0
chr12:109906572|109916710	exon	ENSG00000139437.18	TCHP	protein_coding	0	0	0	0	1	0	0	0
chr12:109907526|109908937	exon	ENSG00000139437.18	TCHP	protein_coding	0	0	1	0	0	0	0	0
chr12:110011991|110030758	intron	ENSG00000076513.17	ANKRD13A	protein_coding	0	0	0	0	1	0	0	0
chr12:110128950|110143545	exon	ENSG00000122970.16	IFT81	protein_coding	1	0	0	0	0	0	0	0
chr12:110128950|110163065	exon	ENSG00000122970.16	IFT81	protein_coding	1	0	0	0	0	0	0	0
chr12:110282604|110296737	exon	ENSG00000174437.17	ATP2A2	protein_coding	1	0	0	0	0	0	0	0
chr12:11028401|11047188	intron	ENSG00000275778.2,ENSG00000212127.6,ENSG00000231887.7,ENSG00000256436.1	AC018630.2,TAS2R14,PRH1,TAS2R31	protein_coding,protein_coding,protein_coding,protein_coding	0	1	0	0	2	0	0	0
chr12:110322992|110328017	exon	ENSG00000174437.17	ATP2A2	protein_coding	2	0	0	0	1	0	0	0
chr12:110326390|110342448	exon	ENSG00000174437.17	ATP2A2	protein_coding	1	1	0	0	0	0	0	0
chr12:110332597|110340994	exon	ENSG00000174437.17	ATP2A2	protein_coding	0	0	0	0	1	0	0	0
chr12:110340659|110342448	exon	ENSG00000174437.17	ATP2A2	protein_coding	0	0	0	0	0	3	0	0
chr12:11034782|11047188	exon	ENSG00000275778.2,ENSG00000212127.6,ENSG00000231887.7	AC018630.2,TAS2R14,PRH1	protein_coding,protein_coding,protein_coding	2	1	0	0	0	4	0	0
chr12:1103533|1190052	intron	ENSG00000082805.20	ERC1	protein_coding	0	0	0	0	0	1	0	0
chr12:110381752|110396452	exon	ENSG00000196510.12,ENSG00000258210.1	ANAPC7,AC144548.1	protein_coding,lncRNA	0	0	2	0	0	1	0	0
chr12:110382843|110388623	exon	ENSG00000196510.12,ENSG00000258210.1	ANAPC7,AC144548.1	protein_coding,lncRNA	0	0	0	0	1	0	0	0
chr12:110388512|110396452	exon	ENSG00000196510.12,ENSG00000258210.1	ANAPC7,AC144548.1	protein_coding,lncRNA	0	1	0	0	0	0	0	0
chr12:110455586|110457634	exon	ENSG00000111231.9	GPN3	protein_coding	1	1	0	0	0	1	0	0
chr12:11047020|11133367	exon	ENSG00000256019.1,ENSG00000226761.3,ENSG00000231887.7,ENSG00000256400.1,ENSG00000256274.1,ENSG00000255374.3,ENSG00000275778.2,ENSG00000212127.6,ENSG00000256188.3	TAS2R63P,TAS2R46,PRH1,AC018630.1,TAS2R64P,TAS2R45,AC018630.2,TAS2R14,TAS2R30	unprocessed_pseudogene,protein_coding,protein_coding,processed_pseudogene,transcribed_unprocessed_pseudogene,protein_coding,protein_coding,protein_coding,protein_coding	0	0	0	0	0	3	0	0
chr12:110473078|110486717	exon	ENSG00000204856.12	FAM216A	protein_coding	0	2	0	0	0	0	0	0
chr12:110473078|110490171	exon	ENSG00000204856.12	FAM216A	protein_coding	0	0	0	0	4	0	0	0
chr12:1104750|1116033	exon	ENSG00000082805.20	ERC1	protein_coding	0	1	0	0	1	1	0	0
chr12:1104750|1141787	exon	ENSG00000082805.20	ERC1	protein_coding	0	2	0	0	0	0	0	0
chr12:110485078|110487943	exon	ENSG00000204856.12	FAM216A	protein_coding	1	2	0	0	1	2	0	0
chr12:110488909|110493231	intron	ENSG00000111237.19	VPS29	protein_coding	1	0	0	0	0	0	0	0
chr12:110545880|110551968	exon	ENSG00000196850.6	PPTC7	protein_coding	1	0	0	0	0	0	0	0
chr12:110626362|110632559	exon	ENSG00000204852.16	TCTN1	protein_coding	0	1	0	0	2	0	0	0
chr12:110650168|110651448	exon	ENSG00000122986.13	HVCN1	protein_coding	0	0	0	0	1	1	0	0
chr12:110661164|110683264	exon	ENSG00000122986.13	HVCN1	protein_coding	2	1	0	0	0	0	0	0
chr12:110730529|110731901	exon	ENSG00000186298.12	PPP1CC	protein_coding	1	0	0	0	0	0	0	0
chr12:11121010|11124323	intron	ENSG00000275778.2,ENSG00000212127.6,ENSG00000231887.7	AC018630.2,TAS2R14,PRH1	protein_coding,protein_coding,protein_coding	0	0	0	0	0	1	0	0
chr12:11121010|11147135	intron	ENSG00000275778.2,ENSG00000212127.6,ENSG00000231887.7,ENSG00000256188.3	AC018630.2,TAS2R14,PRH1,TAS2R30	protein_coding,protein_coding,protein_coding,protein_coding	0	0	0	0	0	1	0	0
chr12:111418119|111418877	exon	ENSG00000111252.11	SH2B3	protein_coding	0	0	0	0	1	4	0	0
chr12:111509549|111510582	exon	ENSG00000204842.18	ATXN2	protein_coding	1	2	0	0	0	0	0	0
chr12:111509549|111525316	exon	ENSG00000204842.18	ATXN2	protein_coding	3	0	0	0	0	0	0	0
chr12:111509549|111555919	exon	ENSG00000204842.18	ATXN2	protein_coding	0	0	0	0	0	1	0	0
chr12:111525192|111552977	exon	ENSG00000204842.18	ATXN2	protein_coding	0	1	0	0	0	0	0	0
chr12:111525192|111555919	exon	ENSG00000204842.18	ATXN2	protein_coding	0	0	54	0	0	0	0	0
chr12:111552280|111555919	exon	ENSG00000204842.18	ATXN2	protein_coding	3	8	51	0	2	4	0	0
chr12:111554158|111555919	exon	ENSG00000204842.18	ATXN2	protein_coding	2	0	0	0	0	2	0	0
chr12:1115866|1190052	exon	ENSG00000082805.20	ERC1	protein_coding	1	0	0	0	0	0	0	0
chr12:111649939|111660675	exon	ENSG00000089234.16	BRAP	protein_coding	0	0	0	0	2	0	0	0
chr12:111655566|111679340	exon	ENSG00000089234.16,ENSG00000258359.1	BRAP,PCNPP1	protein_coding,processed_pseudogene	0	0	0	0	1	0	0	0
chr12:111658736|111660675	exon	ENSG00000089234.16	BRAP	protein_coding	1	0	0	0	0	0	0	0
chr12:111658736|111679340	exon	ENSG00000089234.16,ENSG00000258359.1	BRAP,PCNPP1	protein_coding,processed_pseudogene	0	1	0	0	0	0	0	0
chr12:111679151|111683307	exon	ENSG00000089234.16	BRAP	protein_coding	0	0	0	0	1	0	0	0
chr12:111681637|111683307	exon	ENSG00000089234.16	BRAP	protein_coding	0	1	0	0	0	0	0	0
chr12:111691059|111710437	intron	ENSG00000111271.15	ACAD10	protein_coding	0	0	0	0	1	0	0	0
chr12:111692697|111721739	exon	ENSG00000111271.15	ACAD10	protein_coding	0	0	0	0	2	0	0	0
chr12:111750369|111751477	antisense	ENSG00000111271.15	ACAD10	protein_coding	0	0	0	0	1	0	0	0
chr12:111865250|111871180	exon	ENSG00000089022.14	MAPKAPK5	protein_coding	0	0	0	0	0	1	0	0
chr12:111932586|111943369	exon	ENSG00000198270.13	TMEM116	protein_coding	1	1	0	0	2	1	0	0
chr12:111933886|111938210	exon	ENSG00000198270.13	TMEM116	protein_coding	0	0	0	0	1	0	0	0
chr12:111933886|111943311	exon	ENSG00000198270.13	TMEM116	protein_coding	0	1	0	0	0	0	0	0
chr12:111933886|111943369	exon	ENSG00000198270.13	TMEM116	protein_coding	1	1	0	0	0	0	0	0
chr12:111969243|111969504	intron	ENSG00000198270.13	TMEM116	protein_coding	0	1	0	0	0	0	0	0
chr12:112034549|112051320	intron	ENSG00000111300.10,ENSG00000266370.1	NAA25,MIR3657	protein_coding,miRNA	0	1	0	0	0	0	0	0
chr12:112039229|112042104	exon	ENSG00000111300.10	NAA25	protein_coding	1	0	0	0	0	0	0	0
chr12:112060270|112061388	exon	ENSG00000111300.10	NAA25	protein_coding	0	1	0	0	0	2	0	0
chr12:112068880|112081134	exon	ENSG00000111300.10	NAA25	protein_coding	0	0	0	0	1	0	0	0
chr12:112075678|112093136	exon	ENSG00000111300.10	NAA25	protein_coding	0	1	0	0	0	1	0	0
chr12:112090726|112093136	exon	ENSG00000111300.10	NAA25	protein_coding	0	0	0	0	1	0	0	0
chr12:112183059|112200798	exon	ENSG00000173064.13	HECTD4	protein_coding	0	0	0	0	0	1	0	0
chr12:112207874|112248512	exon	ENSG00000173064.13	HECTD4	protein_coding	0	1	0	0	0	0	0	0
chr12:112216292|112217195	exon	ENSG00000173064.13	HECTD4	protein_coding	1	0	0	0	0	0	0	0
chr12:112216292|112228811	exon	ENSG00000173064.13	HECTD4	protein_coding	0	0	0	0	1	0	0	0
chr12:112233004|112248512	exon	ENSG00000173064.13	HECTD4	protein_coding	0	0	0	0	0	1	0	0
chr12:112239052|112244009	exon	ENSG00000173064.13	HECTD4	protein_coding	0	0	0	0	1	0	0	0
chr12:112269704|112273795	exon	ENSG00000173064.13	HECTD4	protein_coding	0	0	0	0	1	0	0	0
chr12:112269704|112283302	exon	ENSG00000173064.13	HECTD4	protein_coding	0	1	0	0	0	0	0	0
chr12:112306064|112314546	exon	ENSG00000173064.13	HECTD4	protein_coding	0	1	0	0	0	0	0	0
chr12:112306064|112319742	exon	ENSG00000173064.13	HECTD4	protein_coding	2	0	0	0	1	0	0	0
chr12:112319225|112319742	exon	ENSG00000173064.13	HECTD4	protein_coding	1	1	0	0	0	1	0	0
chr12:112446276|112456898	intron	ENSG00000179295.18	PTPN11	protein_coding	2	2	0	0	1	0	0	0
chr12:112502144|112506422	exon	ENSG00000179295.18	PTPN11	protein_coding	0	1	0	0	0	0	0	0
chr12:112504695|112506422	exon	ENSG00000179295.18	PTPN11	protein_coding	1	0	0	0	0	0	0	0
chr12:112962652|112964408	exon	ENSG00000111331.13	OAS3	protein_coding	0	0	0	0	0	1	0	0
chr12:113103946|113104298	exon	ENSG00000111344.11	RASAL1	protein_coding	0	0	0	0	0	1	0	0
chr12:113267843|113269845	exon	ENSG00000186815.12	TPCN1	protein_coding	2	2	0	0	0	0	0	0
chr12:113267843|113269870	intron	ENSG00000186815.12	TPCN1	protein_coding	0	0	0	0	0	1	0	0
chr12:113304321|113307844	exon	ENSG00000089060.11	SLC8B1	protein_coding	1	0	0	0	0	0	0	0
chr12:113316526|113317001	exon	ENSG00000089060.11	SLC8B1	protein_coding	0	0	0	0	1	0	0	0
chr12:113320331|113321348	exon	ENSG00000089060.11	SLC8B1	protein_coding	0	1	0	0	0	0	0	0
chr12:113939960|113942434	exon	ENSG00000122965.11	RBM19	protein_coding	0	1	0	0	0	0	0	0
chr12:116096669|116111512	exon	ENSG00000123066.8	MED13L	protein_coding	0	0	0	0	3	0	0	0
chr12:116205053|116237705	intron	ENSG00000123066.8	MED13L	protein_coding	1	0	0	0	0	0	0	0
chr12:116230433|116237705	exon	ENSG00000123066.8	MED13L	protein_coding	0	3	0	0	2	0	5	0
chr12:116230533|116237705	exon	ENSG00000123066.8	MED13L	protein_coding	3	3	0	0	6	3	0	0
chr12:116232061|116237705	exon	ENSG00000123066.8	MED13L	protein_coding	3	0	0	0	0	0	0	0
chr12:116236821|116237705	exon	ENSG00000123066.8	MED13L	protein_coding	0	0	0	0	0	1	0	0
chr12:116237468|116237705	exon	ENSG00000123066.8	MED13L	protein_coding	0	0	18	0	0	0	0	0
chr12:116753984|116836282	exon	ENSG00000201382.1,ENSG00000275467.1,ENSG00000135119.14	RNU6-558P,AC083806.3,RNFT2	snRNA,lncRNA,protein_coding	0	0	0	0	1	0	0	0
chr12:116833792|116836282	exon	ENSG00000135119.14	RNFT2	protein_coding	1	0	0	0	0	0	0	0
chr12:116918531|116928127	intron	ENSG00000174989.13	FBXW8	protein_coding	0	1	0	0	0	1	0	0
chr12:116918531|116964854	intron	ENSG00000174989.13	FBXW8	protein_coding	1	0	0	0	2	1	0	0
chr12:116928023|116945528	exon	ENSG00000174989.13	FBXW8	protein_coding	0	1	0	0	0	0	0	0
chr12:116928023|116949706	exon	ENSG00000174989.13	FBXW8	protein_coding	0	2	0	0	0	2	0	0
chr12:116928023|116964854	exon	ENSG00000174989.13	FBXW8	protein_coding	0	0	0	0	0	3	0	0
chr12:116985206|116988869	exon	ENSG00000174989.13	FBXW8	protein_coding	0	2	0	0	0	0	0	0
chr12:117039030|117046838	exon	ENSG00000088992.18	TESC	protein_coding	0	1	0	0	2	0	0	0
chr12:117039030|117075340	exon	ENSG00000088992.18	TESC	protein_coding	0	1	0	0	0	0	0	0
chr12:118019072|118020985	exon	ENSG00000111445.14	RFC5	protein_coding	2	2	0	0	0	0	0	0
chr12:118029771|118032618	exon	ENSG00000111445.14	RFC5	protein_coding	0	0	0	0	0	2	0	0
chr12:118034163|118035324	exon	ENSG00000176871.8	WSB2	protein_coding	0	1	0	0	0	0	0	0
chr12:118181371|118214110	exon	ENSG00000135090.14	TAOK3	protein_coding	0	1	0	0	0	0	0	0
chr12:118199024|118201463	exon	ENSG00000135090.14	TAOK3	protein_coding	0	0	0	0	0	2	0	0
chr12:119500078|119505303	exon	ENSG00000183273.7	CCDC60	protein_coding	0	0	0	0	0	0	7	0
chr12:119803206|119834228	exon	ENSG00000122966.16	CIT	protein_coding	0	0	0	0	2	3	0	0
chr12:119822820|119857698	exon	ENSG00000122966.16	CIT	protein_coding	0	1	0	0	0	0	0	0
chr12:119850174|119876181	exon	ENSG00000122966.16	CIT	protein_coding	0	0	0	0	1	0	0	0
chr12:120145069|120145315	antisense	ENSG00000089154.11	GCN1	protein_coding	1	0	0	0	0	0	0	0
chr12:120154970|120155719	exon	ENSG00000089154.11,ENSG00000266704.1	GCN1,MIR4498	protein_coding,miRNA	7	9	0	0	10	10	0	0
chr12:120173653|120174169	exon	ENSG00000089154.11	GCN1	protein_coding	0	0	0	0	0	3	0	0
chr12:120175162|120178950	exon	ENSG00000089154.11	GCN1	protein_coding	0	0	0	0	0	1	0	0
chr12:120198011|120198351	intron	ENSG00000089157.16	RPLP0	protein_coding	0	3	0	0	0	0	0	0
chr12:120546405|120566980	exon	ENSG00000022840.16	RNF10	protein_coding	0	0	0	0	3	0	0	0
chr12:120554718|120566980	exon	ENSG00000022840.16	RNF10	protein_coding	2	0	0	0	0	0	0	0
chr12:120557282|120557682	exon	ENSG00000022840.16	RNF10	protein_coding	0	0	37	0	0	1	0	0
chr12:120557546|120560886	exon	ENSG00000022840.16	RNF10	protein_coding	0	0	0	0	0	1	0	0
chr12:120565072|120565529	exon	ENSG00000022840.16	RNF10	protein_coding	0	0	0	0	0	1	0	0
chr12:120565072|120566980	exon	ENSG00000022840.16	RNF10	protein_coding	1	0	0	0	0	0	0	0
chr12:120713274|120720028	exon	ENSG00000175970.11	UNC119B	protein_coding	1	0	0	0	0	0	0	0
chr12:120782655|120784593	exon	ENSG00000157837.16	SPPL3	protein_coding	0	0	0	0	5	1	0	0
chr12:120782655|120791557	exon	ENSG00000157837.16	SPPL3	protein_coding	1	0	0	0	0	1	0	0
chr12:120782655|120810886	exon	ENSG00000157837.16	SPPL3	protein_coding	0	0	0	0	0	1	0	0
chr12:120782655|120866554	intron	ENSG00000213137.3,ENSG00000157837.16	ARF1P2,SPPL3	processed_pseudogene,protein_coding	0	2	0	0	0	0	0	0
chr12:120887069|120892917	antisense	ENSG00000157837.16	SPPL3	protein_coding	2	0	0	0	0	1	0	0
chr12:12120370|12187119	exon	ENSG00000070018.9	LRP6	protein_coding	0	1	0	0	0	0	0	0
chr12:121245140|121274585	exon	ENSG00000110931.19	CAMKK2	protein_coding	0	0	0	0	1	0	0	0
chr12:121268638|121274585	exon	ENSG00000110931.19	CAMKK2	protein_coding	0	1	0	0	0	0	0	0
chr12:121293200|121294042	intron	ENSG00000110931.19	CAMKK2	protein_coding	0	0	0	0	1	0	0	0
chr12:12130783|12147556	exon	ENSG00000070018.9	LRP6	protein_coding	0	0	0	0	0	1	0	0
chr12:121330583|121347005	exon	ENSG00000089053.13	ANAPC5	protein_coding	0	0	0	0	0	1	0	0
chr12:121335533|121337392	exon	ENSG00000089053.13	ANAPC5	protein_coding	0	0	0	0	0	1	0	0
chr12:121453120|121458347	intron	ENSG00000089094.19	KDM2B	protein_coding	0	0	0	0	1	0	0	0
chr12:12147366|12151038	exon	ENSG00000070018.9	LRP6	protein_coding	0	0	0	0	1	0	0	0
chr12:12147366|12165295	exon	ENSG00000070018.9	LRP6	protein_coding	0	0	0	0	2	0	0	0
chr12:12158829|12165295	exon	ENSG00000070018.9	LRP6	protein_coding	0	0	0	0	2	0	0	0
chr12:12158829|12203400	exon	ENSG00000070018.9	LRP6	protein_coding	0	0	0	0	1	0	0	0
chr12:121743629|121752223	exon	ENSG00000188735.13	TMEM120B	protein_coding	2	0	0	0	2	1	0	0
chr12:121743629|121761738	exon	ENSG00000188735.13	TMEM120B	protein_coding	0	0	0	0	0	2	0	0
chr12:121796191|121802784	exon	ENSG00000212694.8,ENSG00000139725.8	LINC01089,RHOF	lncRNA,protein_coding	0	0	0	0	0	1	0	0
chr12:12179810|12187119	exon	ENSG00000070018.9	LRP6	protein_coding	1	0	0	0	1	0	0	0
chr12:12179810|12203400	exon	ENSG00000070018.9	LRP6	protein_coding	0	1	0	0	0	0	0	0
chr12:122030700|122044053	exon	ENSG00000110987.9	BCL7A	protein_coding	0	1	0	0	0	0	0	0
chr12:122232130|122232968	exon	ENSG00000139719.11,ENSG00000256861.1	VPS33A,AC048338.1	protein_coding,protein_coding	0	0	0	0	0	0	0	13
chr12:122232326|122244762	exon	ENSG00000139719.11,ENSG00000256861.1	VPS33A,AC048338.1	protein_coding,protein_coding	1	0	0	0	0	0	0	0
chr12:122261261|122264199	exon	ENSG00000139719.11,ENSG00000256861.1	VPS33A,AC048338.1	protein_coding,protein_coding	2	0	0	0	0	0	0	0
chr12:122288489|122316855	exon	ENSG00000130779.20	CLIP1	protein_coding	3	1	0	0	0	1	0	0
chr12:122288489|122319348	exon	ENSG00000130779.20	CLIP1	protein_coding	0	3	0	0	0	0	0	0
chr12:122309762|122319348	exon	ENSG00000130779.20	CLIP1	protein_coding	0	0	0	0	0	1	0	0
chr12:122309762|122341697	exon	ENSG00000130779.20	CLIP1	protein_coding	0	0	0	0	1	0	0	0
chr12:122336632|122341697	exon	ENSG00000130779.20	CLIP1	protein_coding	0	0	0	0	1	0	0	0
chr12:122340753|122341697	exon	ENSG00000130779.20	CLIP1	protein_coding	0	5	0	0	2	2	0	0
chr12:122352726|122355312	exon	ENSG00000130779.20	CLIP1	protein_coding	0	1	0	0	0	0	0	0
chr12:122352726|122380558	exon	ENSG00000130779.20	CLIP1	protein_coding	3	2	6	0	4	1	0	0
chr12:122360959|122364107	exon	ENSG00000130779.20	CLIP1	protein_coding	0	1	0	0	0	0	0	0
chr12:122369123|122370893	antisense	ENSG00000130779.20	CLIP1	protein_coding	18	0	0	0	0	5	0	0
chr12:122377389|122380558	exon	ENSG00000130779.20	CLIP1	protein_coding	2	5	0	0	9	0	0	0
chr12:122417219|122417622	intron	ENSG00000130779.20	CLIP1	protein_coding	0	0	0	0	1	1	0	0
chr12:12244262|12244655	exon	ENSG00000070018.9	LRP6	protein_coding	0	0	45	0	3	2	0	0
chr12:122488570|122492789	intron	ENSG00000033030.15,ENSG00000252192.1	ZCCHC8,AC127002.1	protein_coding,snoRNA	1	0	0	0	0	0	0	0
chr12:122547415|122551696	exon	ENSG00000184445.12	KNTC1	protein_coding	1	0	0	0	0	0	0	0
chr12:122549766|122551696	exon	ENSG00000184445.12	KNTC1	protein_coding	0	1	0	0	0	0	0	0
chr12:122549766|122557689	exon	ENSG00000184445.12	KNTC1	protein_coding	0	1	0	0	0	0	0	0
chr12:122557384|122557689	exon	ENSG00000184445.12	KNTC1	protein_coding	0	0	0	0	0	0	1	0
chr12:122557384|122562699	exon	ENSG00000184445.12	KNTC1	protein_coding	1	0	0	0	1	0	0	0
chr12:122568261|122577029	exon	ENSG00000184445.12	KNTC1	protein_coding	3	0	0	0	2	3	0	0
chr12:122575543|122591453	exon	ENSG00000184445.12	KNTC1	protein_coding	0	0	0	0	1	0	0	0
chr12:122575543|122594385	exon	ENSG00000184445.12	KNTC1	protein_coding	0	0	0	0	1	0	0	0
chr12:122584278|122594385	exon	ENSG00000184445.12	KNTC1	protein_coding	0	0	0	0	1	0	0	0
chr12:122594276|122622607	exon	ENSG00000184445.12	KNTC1	protein_coding	1	0	0	0	0	1	0	0
chr12:122618343|122622607	exon	ENSG00000184445.12	KNTC1	protein_coding	0	0	0	0	1	0	0	0
chr12:122759076|122761175	antisense	ENSG00000139726.11	DENR	protein_coding	0	0	0	0	1	0	0	0
chr12:122771754|122806295	intron	ENSG00000130783.14	CCDC62	protein_coding	0	0	0	0	1	0	0	0
chr12:122777491|122781330	exon	ENSG00000130783.14	CCDC62	protein_coding	0	0	0	0	0	1	0	0
chr12:122785719|122792121	exon	ENSG00000130783.14	CCDC62	protein_coding	0	3	0	0	0	0	0	0
chr12:122785719|122813419	exon	ENSG00000130783.14	CCDC62	protein_coding	0	1	0	0	0	0	0	0
chr12:122788758|122806295	exon	ENSG00000130783.14	CCDC62	protein_coding	0	1	0	0	0	0	0	0
chr12:122935272|122940995	exon	ENSG00000150967.18	ABCB9	protein_coding	1	0	0	0	0	0	0	0
chr12:122935272|122950565	exon	ENSG00000150967.18	ABCB9	protein_coding	1	0	0	0	0	0	0	0
chr12:123160781|123203375	exon	ENSG00000051825.15	MPHOSPH9	protein_coding	2	0	0	0	0	0	0	0
chr12:123176688|123198334	exon	ENSG00000051825.15	MPHOSPH9	protein_coding	0	0	0	0	0	1	0	0
chr12:123176688|123214834	exon	ENSG00000051825.15	MPHOSPH9	protein_coding	0	0	0	0	0	1	0	0
chr12:123191244|123191400	intron	ENSG00000051825.15	MPHOSPH9	protein_coding	0	0	0	0	1	0	0	0
chr12:123194386|123198334	exon	ENSG00000051825.15	MPHOSPH9	protein_coding	0	0	0	0	1	0	0	0
chr12:123194386|123210162	exon	ENSG00000051825.15	MPHOSPH9	protein_coding	1	0	0	0	0	0	0	0
chr12:123194386|123223127	exon	ENSG00000051825.15	MPHOSPH9	protein_coding	1	0	0	0	0	0	0	0
chr12:123217476|123217812	antisense	ENSG00000051825.15	MPHOSPH9	protein_coding	0	0	0	0	1	0	0	0
chr12:123297978|123304719	exon	ENSG00000139697.14	SBNO1	protein_coding	0	1	0	0	0	0	0	0
chr12:123313620|123323831	exon	ENSG00000139697.14	SBNO1	protein_coding	1	0	0	0	1	0	0	0
chr12:123327426|123334213	exon	ENSG00000139697.14	SBNO1	protein_coding	0	1	0	0	0	0	0	0
chr12:123334053|123341088	exon	ENSG00000139697.14	SBNO1	protein_coding	1	0	0	0	3	0	0	0
chr12:123334053|123348133	exon	ENSG00000139697.14	SBNO1	protein_coding	0	0	0	0	1	2	0	0
chr12:123334053|123350441	exon	ENSG00000139697.14,ENSG00000207189.1	SBNO1,AC137767.1	protein_coding,misc_RNA	2	0	0	0	0	0	0	0
chr12:123340988|123345567	exon	ENSG00000139697.14	SBNO1	protein_coding	0	0	0	0	1	0	0	0
chr12:123345258|123350441	exon	ENSG00000139697.14,ENSG00000207189.1	SBNO1,AC137767.1	protein_coding,misc_RNA	0	0	0	0	0	3	0	0
chr12:123501031|123515559	intron	ENSG00000188026.13,ENSG00000274427.1	RILPL1,AC145423.2	protein_coding,lncRNA	0	0	0	0	2	0	0	0
chr12:123617758|123618837	exon	ENSG00000111364.16	DDX55	protein_coding	0	0	0	0	0	2	0	0
chr12:123621708|123622761	exon	ENSG00000111361.13	EIF2B1	protein_coding	0	0	0	0	1	0	0	0
chr12:123639264|123652735	exon	ENSG00000279953.1,ENSG00000111358.14	AC117503.3,GTF2H3	TEC,protein_coding	0	2	0	0	5	3	0	0
chr12:123645455|123652735	exon	ENSG00000279953.1,ENSG00000111358.14	AC117503.3,GTF2H3	TEC,protein_coding	0	1	0	0	2	0	0	0
chr12:123673615|123690674	exon	ENSG00000168778.12	TCTN2	protein_coding	2	0	0	0	0	0	0	0
chr12:123673618|123688177	exon	ENSG00000168778.12	TCTN2	protein_coding	0	0	0	0	1	0	0	0
chr12:123718623|123748785	exon	ENSG00000185344.14	ATP6V0A2	protein_coding	0	0	0	0	0	1	0	0
chr12:123733926|123737271	exon	ENSG00000185344.14	ATP6V0A2	protein_coding	0	0	0	0	0	1	0	0
chr12:124362126|124372610	exon	ENSG00000196498.13	NCOR2	protein_coding	0	0	0	0	2	0	0	0
chr12:124398119|124422555	exon	ENSG00000196498.13	NCOR2	protein_coding	0	2	0	0	0	0	0	0
chr12:124398119|124495368	exon	ENSG00000196498.13	NCOR2	protein_coding	0	0	0	0	0	1	0	0
chr12:124419957|124426800	exon	ENSG00000196498.13	NCOR2	protein_coding	0	0	0	0	1	0	0	0
chr12:124419957|124430787	exon	ENSG00000196498.13	NCOR2	protein_coding	0	0	0	0	3	0	0	0
chr12:124419957|124437996	exon	ENSG00000196498.13	NCOR2	protein_coding	0	0	0	0	2	1	0	0
chr12:124419957|124449867	exon	ENSG00000196498.13	NCOR2	protein_coding	0	0	0	0	2	0	0	0
chr12:124419957|124495368	exon	ENSG00000196498.13	NCOR2	protein_coding	0	0	0	0	0	1	0	0
chr12:124426622|124437996	exon	ENSG00000196498.13	NCOR2	protein_coding	0	1	0	0	0	0	0	0
chr12:124426622|124457162	exon	ENSG00000196498.13	NCOR2	protein_coding	0	0	0	0	0	2	0	0
chr12:124437930|124457162	exon	ENSG00000196498.13	NCOR2	protein_coding	0	0	0	0	0	1	0	0
chr12:124449815|124473131	exon	ENSG00000196498.13	NCOR2	protein_coding	0	0	0	0	0	1	0	0
chr12:124449815|124495368	exon	ENSG00000196498.13	NCOR2	protein_coding	0	0	0	0	1	0	0	0
chr12:124466173|124486568	exon	ENSG00000196498.13	NCOR2	protein_coding	0	0	0	0	1	0	0	0
chr12:124466173|124495368	exon	ENSG00000196498.13	NCOR2	protein_coding	0	0	0	0	2	0	0	9
chr12:124466173|124535611	exon	ENSG00000279527.1,ENSG00000196498.13	AC073592.7,NCOR2	TEC,protein_coding	0	0	0	0	0	1	0	0
chr12:124483596|124495368	exon	ENSG00000196498.13	NCOR2	protein_coding	0	0	0	0	1	0	0	0
chr12:124807761|124817707	exon	ENSG00000073060.16	SCARB1	protein_coding	0	0	0	0	0	2	0	0
chr12:124863595|124913774	exon	ENSG00000150991.15,ENSG00000073060.16	UBC,SCARB1	protein_coding,protein_coding	0	1	0	0	1	1	0	0
chr12:12487028|12521463	exon	ENSG00000111266.9	DUSP16	protein_coding	0	0	0	0	1	0	0	0
chr12:12500519|12521463	exon	ENSG00000111266.9	DUSP16	protein_coding	0	1	0	0	0	1	0	0
chr12:125012534|125026227	exon	ENSG00000184992.13	BRI3BP	protein_coding	0	0	0	0	0	3	0	0
chr12:125073876|125103081	exon	ENSG00000081760.17	AACS	protein_coding	0	1	0	0	0	0	0	0
chr12:125102679|125107268	exon	ENSG00000081760.17	AACS	protein_coding	1	0	0	0	0	1	0	0
chr12:125102679|125118765	exon	ENSG00000081760.17	AACS	protein_coding	0	0	0	0	2	0	0	0
chr12:12519862|12521463	exon	ENSG00000111266.9	DUSP16	protein_coding	4	0	0	0	3	0	3	0
chr12:128814775|128815070	exon	ENSG00000139370.12	SLC15A4	protein_coding	0	0	0	0	0	1	0	0
chr12:1289852|1408247	exon	ENSG00000082805.20,ENSG00000267285.1	ERC1,AC004672.2	protein_coding,lncRNA	0	0	0	0	0	1	0	0
chr12:1289852|1444750	exon	ENSG00000082805.20,ENSG00000267285.1	ERC1,AC004672.2	protein_coding,lncRNA	0	0	0	0	2	0	0	0
chr12:130812957|130827267	exon	ENSG00000111450.14	STX2	protein_coding	0	0	0	0	0	1	0	0
chr12:130971458|131014340	exon	ENSG00000280200.1,ENSG00000256204.1,ENSG00000111452.13	AC073862.5,AC073862.1,ADGRD1	TEC,lncRNA,protein_coding	0	0	0	0	0	1	0	0
chr12:130981884|131014340	exon	ENSG00000111452.13	ADGRD1	protein_coding	0	0	0	0	1	0	0	0
chr12:130987095|131014340	exon	ENSG00000111452.13	ADGRD1	protein_coding	0	1	0	0	1	0	0	0
chr12:131000383|131014340	exon	ENSG00000111452.13	ADGRD1	protein_coding	0	3	0	0	0	6	0	0
chr12:131000383|131084663	exon	ENSG00000111452.13	ADGRD1	protein_coding	5	0	0	0	0	0	0	0
chr12:131076801|131084663	exon	ENSG00000111452.13	ADGRD1	protein_coding	0	0	0	0	1	0	0	0
chr12:131104831|131120913	exon	ENSG00000111452.13	ADGRD1	protein_coding	0	0	0	0	1	0	0	0
chr12:1313892|1315445	intron	ENSG00000082805.20	ERC1	protein_coding	2	0	0	0	0	0	0	0
chr12:131753123|131756644	exon	ENSG00000061936.9	SFSWAP	protein_coding	0	1	0	0	2	0	0	0
chr12:131753123|131766308	exon	ENSG00000061936.9	SFSWAP	protein_coding	4	0	0	0	2	1	0	0
chr12:131960585|131961954	exon	ENSG00000183495.14	EP400	protein_coding	0	0	0	0	1	0	0	0
chr12:131987705|132121980	exon	ENSG00000183495.14,ENSG00000185684.15,ENSG00000208892.1	EP400,EP400P1,SNORA49	protein_coding,transcribed_unprocessed_pseudogene,snoRNA	0	0	0	0	1	0	0	0
chr12:131992173|132006302	exon	ENSG00000183495.14	EP400	protein_coding	0	0	0	0	2	0	0	0
chr12:132005077|132006877	exon	ENSG00000183495.14	EP400	protein_coding	0	1	0	0	0	0	0	0
chr12:132029701|132038096	exon	ENSG00000183495.14,ENSG00000208892.1	EP400,SNORA49	protein_coding,snoRNA	1	0	0	0	0	0	0	0
chr12:132031953|132062701	exon	ENSG00000183495.14	EP400	protein_coding	0	0	0	0	0	0	0	3
chr12:132037682|132055208	exon	ENSG00000183495.14	EP400	protein_coding	2	1	0	0	2	1	0	0
chr12:132066970|132067330	exon	ENSG00000183495.14	EP400	protein_coding	0	0	0	0	0	1	0	0
chr12:132090849|132108682	exon	ENSG00000185684.15	EP400P1	transcribed_unprocessed_pseudogene	0	0	0	0	2	0	0	0
chr12:132120420|132145665	exon	ENSG00000184967.7,ENSG00000185684.15	NOC4L,EP400P1	protein_coding,transcribed_unprocessed_pseudogene	0	1	0	0	0	0	0	0
chr12:132507252|132508350	exon	ENSG00000112787.13	FBRSL1	protein_coding	0	0	0	0	0	1	0	0
chr12:132508153|132527988	exon	ENSG00000112787.13	FBRSL1	protein_coding	0	0	0	0	0	1	0	0
chr12:132508153|132548032	exon	ENSG00000112787.13	FBRSL1	protein_coding	0	0	0	0	0	2	0	0
chr12:132634186|132636024	exon	ENSG00000177084.18	POLE	protein_coding	0	0	0	0	1	0	0	0
chr12:132714858|132718120	exon	ENSG00000247077.7,ENSG00000256632.3	PGAM5,AC135586.2	protein_coding,lncRNA	0	1	0	0	2	1	0	0
chr12:132737638|132738634	exon	ENSG00000176915.15	ANKLE2	protein_coding	0	0	0	0	1	0	0	0
chr12:132741419|132755133	exon	ENSG00000176915.15	ANKLE2	protein_coding	2	0	0	0	0	2	0	0
chr12:132747832|132755133	exon	ENSG00000176915.15	ANKLE2	protein_coding	0	1	0	0	1	0	0	0
chr12:132750643|132755133	exon	ENSG00000176915.15	ANKLE2	protein_coding	0	0	0	0	0	2	0	0
chr12:132780798|132782493	exon	ENSG00000090615.15	GOLGA3	protein_coding	2	1	0	0	0	0	0	0
chr12:132784164|132822311	exon	ENSG00000072609.17,ENSG00000090615.15	CHFR,GOLGA3	protein_coding,protein_coding	1	0	0	0	0	0	0	0
chr12:132786339|132827713	exon	ENSG00000072609.17,ENSG00000090615.15	CHFR,GOLGA3	protein_coding,protein_coding	0	0	0	0	1	0	0	0
chr12:132795852|132813419	exon	ENSG00000090615.15	GOLGA3	protein_coding	0	0	0	0	0	1	0	0
chr12:132795852|132822311	exon	ENSG00000072609.17,ENSG00000090615.15	CHFR,GOLGA3	protein_coding,protein_coding	0	0	0	0	1	0	0	0
chr12:132844027|132848724	exon	ENSG00000072609.17	CHFR	protein_coding	0	0	0	0	0	1	0	0
chr12:132851618|132853573	exon	ENSG00000072609.17	CHFR	protein_coding	0	1	0	0	0	0	0	0
chr12:133085301|133087854	intron	ENSG00000196387.9	ZNF140	protein_coding	0	0	0	0	1	0	0	0
chr12:1342375|1343936	intron	ENSG00000082805.20	ERC1	protein_coding	0	0	0	0	1	0	0	0
chr12:1371833|1444750	exon	ENSG00000082805.20,ENSG00000267285.1	ERC1,AC004672.2	protein_coding,lncRNA	0	0	0	0	1	0	0	0
chr12:14423909|14425473	exon	ENSG00000171681.12	ATF7IP	protein_coding	2	0	0	0	4	0	0	0
chr12:14423909|14438267	exon	ENSG00000171681.12	ATF7IP	protein_coding	1	0	0	0	3	0	0	0
chr12:14446988|14457295	exon	ENSG00000171681.12	ATF7IP	protein_coding	0	0	4	0	0	0	0	0
chr12:14456561|14457295	exon	ENSG00000171681.12	ATF7IP	protein_coding	0	0	4	0	0	0	0	0
chr12:15640703|15662099	exon	ENSG00000151491.14	EPS8	protein_coding	1	0	0	0	0	0	0	0
chr12:15889928|15903143	exon	ENSG00000023734.11	STRAP	protein_coding	0	0	0	0	1	0	0	0
chr12:15956936|15962947	exon	ENSG00000023697.13	DERA	protein_coding	0	1	0	0	0	0	0	0
chr12:15956936|15982436	exon	ENSG00000023697.13	DERA	protein_coding	0	1	0	0	0	0	0	0
chr12:15956936|16032654	exon	ENSG00000023697.13	DERA	protein_coding	0	0	0	0	0	1	0	0
chr12:16376122|16383604	exon	ENSG00000008394.13	MGST1	protein_coding	2	1	0	0	1	0	0	0
chr12:16431794|16437765	intron	ENSG00000286303.1,ENSG00000008394.13	AC007528.1,MGST1	lncRNA,protein_coding	0	0	0	0	0	2	0	0
chr12:1702030|1708814	intron	ENSG00000006831.10	ADIPOR2	protein_coding	2	0	0	0	0	0	0	0
chr12:1702886|1772961	exon	ENSG00000006831.10	ADIPOR2	protein_coding	0	1	0	0	0	0	0	0
chr12:1754258|1754514	exon	ENSG00000006831.10	ADIPOR2	protein_coding	2	0	0	0	0	0	0	0
chr12:1772842|1784073	exon	ENSG00000006831.10	ADIPOR2	protein_coding	1	0	0	0	1	0	0	0
chr12:19179568|19183808	intron	ENSG00000052126.14	PLEKHA5	protein_coding	2	0	0	0	1	0	0	0
chr12:19243180|19254023	exon	ENSG00000052126.14	PLEKHA5	protein_coding	0	0	0	0	1	0	0	0
chr12:19253940|19257537	exon	ENSG00000052126.14	PLEKHA5	protein_coding	0	1	0	0	1	0	0	0
chr12:19253940|19261021	exon	ENSG00000052126.14	PLEKHA5	protein_coding	0	0	0	0	1	0	0	0
chr12:19253940|19265850	exon	ENSG00000052126.14	PLEKHA5	protein_coding	0	3	0	0	2	3	0	0
chr12:19253940|19287556	exon	ENSG00000052126.14	PLEKHA5	protein_coding	0	0	0	0	2	0	0	0
chr12:19260949|19287556	exon	ENSG00000052126.14	PLEKHA5	protein_coding	0	0	0	0	0	1	0	0
chr12:19320562|19354002	exon	ENSG00000052126.14	PLEKHA5	protein_coding	1	0	0	0	0	0	0	0
chr12:19320562|19375585	exon	ENSG00000052126.14	PLEKHA5	protein_coding	0	0	0	0	0	1	0	0
chr12:19345842|19348519	exon	ENSG00000052126.14	PLEKHA5	protein_coding	0	1	0	0	0	0	0	0
chr12:19345842|19354002	exon	ENSG00000052126.14	PLEKHA5	protein_coding	0	0	0	0	0	1	0	0
chr12:19462510|19466850	intron	ENSG00000139154.16	AEBP2	protein_coding	0	0	0	0	0	1	0	0
chr12:19462510|19473355	exon	ENSG00000139154.16	AEBP2	protein_coding	0	0	0	0	1	0	0	0
chr12:19462510|19484053	intron	ENSG00000139154.16	AEBP2	protein_coding	0	0	0	0	2	0	0	0
chr12:19462510|19500221	exon	ENSG00000139154.16	AEBP2	protein_coding	1	0	0	0	0	0	0	0
chr12:19462510|19514784	exon	ENSG00000139154.16,ENSG00000240328.1	AEBP2,AC091805.1	protein_coding,processed_pseudogene	0	1	0	0	1	1	0	0
chr12:19473248|19500221	exon	ENSG00000139154.16	AEBP2	protein_coding	1	0	0	0	0	0	0	0
chr12:20008645|20009919	exon	ENSG00000255910.2	AC024901.1	lncRNA	0	0	0	0	1	0	0	0
chr12:20427991|20428497	intron	ENSG00000172572.6	PDE3A	protein_coding	0	0	0	0	0	2	0	0
chr12:20556660|20635056	exon	ENSG00000172572.6	PDE3A	protein_coding	0	1	0	0	0	0	0	0
chr12:20613443|20621411	exon	ENSG00000172572.6	PDE3A	protein_coding	0	0	0	0	1	0	0	0
chr12:20616230|20635056	exon	ENSG00000172572.6	PDE3A	protein_coding	0	2	0	0	3	2	0	0
chr12:20621296|20639957	exon	ENSG00000172572.6	PDE3A	protein_coding	0	0	0	0	4	0	0	0
chr12:20621296|20646950	exon	ENSG00000172572.6	PDE3A	protein_coding	0	1	0	0	0	0	0	0
chr12:20621296|20654205	exon	ENSG00000172572.6	PDE3A	protein_coding	0	1	0	0	0	3	0	0
chr12:20637100|20654205	exon	ENSG00000172572.6	PDE3A	protein_coding	0	1	0	1	0	4	0	0
chr12:21483376|21491716	exon	ENSG00000004700.16	RECQL	protein_coding	0	1	0	0	0	0	0	0
chr12:21872625|21917103	exon	ENSG00000069431.11	ABCC9	protein_coding	0	1	0	0	0	1	0	0
chr12:21915668|21940825	exon	ENSG00000069431.11	ABCC9	protein_coding	1	0	0	0	0	0	0	0
chr12:22474751|22484888	exon	ENSG00000111731.12	C2CD5	protein_coding	0	1	0	0	0	0	0	0
chr12:22478313|22493337	exon	ENSG00000111731.12	C2CD5	protein_coding	0	1	0	0	0	0	0	0
chr12:22490123|22506819	exon	ENSG00000111731.12	C2CD5	protein_coding	2	0	0	0	0	0	0	0
chr12:22493223|22506819	exon	ENSG00000111731.12	C2CD5	protein_coding	0	0	0	0	1	0	0	0
chr12:22643763|22673660	exon	ENSG00000139163.16	ETNK1	protein_coding	0	1	0	0	0	3	0	0
chr12:22656432|22673660	exon	ENSG00000139163.16	ETNK1	protein_coding	0	0	0	0	2	0	0	0
chr12:22659014|22673660	exon	ENSG00000139163.16	ETNK1	protein_coding	0	0	0	0	3	2	0	0
chr12:22659014|22684556	exon	ENSG00000139163.16	ETNK1	protein_coding	1	0	0	0	0	0	0	0
chr12:23845983|23896024	exon	ENSG00000134532.19	SOX5	protein_coding	1	0	0	0	0	0	0	0
chr12:24829823|24836596	exon	ENSG00000060982.15	BCAT1	protein_coding	0	1	0	0	0	0	0	0
chr12:25121753|25161197	exon	ENSG00000118307.19	CASC1	protein_coding	0	0	0	0	1	0	0	0
chr12:25546374|25557369	exon	ENSG00000152936.10	LMNTD1	protein_coding	1	0	0	0	0	0	0	0
chr12:25995037|26003450	intron	ENSG00000123094.15	RASSF8	protein_coding	0	0	0	0	1	4	0	0
chr12:26003242|26067713	intron	ENSG00000123094.15	RASSF8	protein_coding	0	2	0	0	0	0	0	0
chr12:26055236|26067713	exon	ENSG00000123094.15	RASSF8	protein_coding	0	0	0	0	6	1	0	0
chr12:26055279|26067713	exon	ENSG00000123094.15	RASSF8	protein_coding	0	1	0	0	0	0	0	0
chr12:26055279|26068852	exon	ENSG00000123094.15	RASSF8	protein_coding	0	0	0	0	0	2	0	0
chr12:26064498|26067713	exon	ENSG00000123094.15	RASSF8	protein_coding	0	1	0	0	1	1	0	0
chr12:26415303|26443650	exon	ENSG00000123104.12	ITPR2	protein_coding	0	0	0	0	0	1	0	0
chr12:26481131|26655852	exon	ENSG00000123104.12	ITPR2	protein_coding	1	0	0	0	0	1	0	0
chr12:26550247|26624356	exon	ENSG00000123104.12	ITPR2	protein_coding	0	0	0	0	1	0	0	0
chr12:26550247|26655852	exon	ENSG00000123104.12	ITPR2	protein_coding	0	1	0	0	0	0	0	0
chr12:26556233|26655852	exon	ENSG00000123104.12	ITPR2	protein_coding	0	0	0	0	2	0	0	0
chr12:26595465|26624356	exon	ENSG00000123104.12	ITPR2	protein_coding	0	1	0	0	0	0	0	0
chr12:26595465|26655852	exon	ENSG00000123104.12	ITPR2	protein_coding	0	0	0	0	0	1	0	0
chr12:26602370|26655852	exon	ENSG00000123104.12	ITPR2	protein_coding	1	0	0	0	0	0	0	0
chr12:26628033|26655852	exon	ENSG00000123104.12	ITPR2	protein_coding	0	2	0	0	0	0	0	0
chr12:26911178|26917733	exon	ENSG00000064102.15	INTS13	protein_coding	0	1	0	0	0	0	0	0
chr12:26949381|26961479	antisense	ENSG00000111790.14	FGFR1OP2	protein_coding	0	1	0	0	1	0	0	0
chr12:26979784|26982859	exon	ENSG00000064115.11	TM7SF3	protein_coding	0	0	0	0	0	1	0	0
chr12:26982773|26990627	exon	ENSG00000064115.11	TM7SF3	protein_coding	0	1	0	0	0	0	0	0
chr12:26989360|26992388	intron	ENSG00000064115.11	TM7SF3	protein_coding	0	0	0	0	0	2	0	0
chr12:26990450|26999676	exon	ENSG00000064115.11	TM7SF3	protein_coding	0	0	0	0	0	1	0	0
chr12:26995237|27003390	exon	ENSG00000064115.11	TM7SF3	protein_coding	0	0	0	0	2	0	0	0
chr12:26996742|26999676	exon	ENSG00000064115.11	TM7SF3	protein_coding	0	0	0	0	0	2	0	0
chr12:27030158|27032681	intron	ENSG00000152944.9	MED21	protein_coding	0	0	0	0	1	1	0	0
chr12:27368262|27387320	exon	ENSG00000029153.14	ARNTL2	protein_coding	0	0	0	0	1	0	0	0
chr12:27368262|27390239	exon	ENSG00000029153.14	ARNTL2	protein_coding	0	0	0	0	0	1	0	0
chr12:27368262|27403541	exon	ENSG00000029153.14	ARNTL2	protein_coding	0	0	0	0	0	1	0	0
chr12:27400534|27426317	intron	ENSG00000029153.14	ARNTL2	protein_coding	0	0	0	0	2	0	0	0
chr12:27578152|27635115	exon	ENSG00000110841.14	PPFIBP1	protein_coding	0	0	0	0	1	0	0	0
chr12:27633362|27635115	exon	ENSG00000110841.14	PPFIBP1	protein_coding	0	0	0	0	1	1	0	0
chr12:27654722|27660945	exon	ENSG00000110841.14	PPFIBP1	protein_coding	0	0	0	0	0	1	0	0
chr12:27660884|27676599	exon	ENSG00000110841.14	PPFIBP1	protein_coding	0	1	0	0	0	0	0	0
chr12:27714780|27724186	exon	ENSG00000061794.13	MRPS35	protein_coding	0	0	0	0	2	1	0	0
chr12:27714780|27725667	exon	ENSG00000061794.13	MRPS35	protein_coding	0	1	0	0	0	0	0	0
chr12:28225795|28259442	exon	ENSG00000123106.10,ENSG00000273989.1	CCDC91,AC022079.1	protein_coding,lncRNA	0	1	0	0	0	0	0	0
chr12:28225795|28391411	exon	ENSG00000123106.10,ENSG00000273989.1	CCDC91,AC022079.1	protein_coding,lncRNA	0	0	0	0	1	0	0	0
chr12:28255581|28259442	exon	ENSG00000123106.10	CCDC91	protein_coding	0	1	0	0	0	1	0	0
chr12:28255581|28307749	exon	ENSG00000123106.10	CCDC91	protein_coding	2	1	0	0	0	0	0	0
chr12:28305649|28307749	exon	ENSG00000123106.10	CCDC91	protein_coding	1	2	0	0	2	2	0	0
chr12:28305649|28328191	intron	ENSG00000123106.10	CCDC91	protein_coding	0	0	0	0	0	1	0	0
chr12:28305649|28391411	exon	ENSG00000123106.10	CCDC91	protein_coding	1	1	0	0	0	0	0	0
chr12:2909529|2922402	exon	ENSG00000078246.17	TULP3	protein_coding	2	0	0	0	2	0	0	0
chr12:292759|295793	exon	ENSG00000073614.13	KDM5A	protein_coding	0	0	0	0	2	0	0	0
chr12:29659880|29661379	intron	ENSG00000133687.16	TMTC1	protein_coding	0	0	0	0	0	1	0	0
chr12:29659880|29751872	exon	ENSG00000133687.16	TMTC1	protein_coding	0	0	0	0	0	1	0	0
chr12:29751666|29758777	exon	ENSG00000133687.16	TMTC1	protein_coding	1	1	0	0	0	0	0	0
chr12:29751666|29768075	exon	ENSG00000133687.16	TMTC1	protein_coding	3	3	0	0	1	0	0	0
chr12:30639515|30666251	exon	ENSG00000133704.10	IPO8	protein_coding	0	1	0	0	0	0	0	0
chr12:30652192|30665309	exon	ENSG00000133704.10	IPO8	protein_coding	0	0	0	0	0	1	0	0
chr12:30661141|30666251	exon	ENSG00000133704.10	IPO8	protein_coding	0	1	0	0	0	0	0	0
chr12:30669183|30684457	exon	ENSG00000133704.10	IPO8	protein_coding	0	0	0	0	0	1	0	0
chr12:30710448|30753559	exon	ENSG00000110888.17	CAPRIN2	protein_coding	1	0	0	0	0	1	0	0
chr12:31398175|31409384	exon	ENSG00000170456.16	DENND5B	protein_coding	0	0	0	0	1	0	0	0
chr12:31398175|31447769	exon	ENSG00000170456.16,ENSG00000275769.1	DENND5B,AC068792.1	protein_coding,lncRNA	0	0	0	0	0	1	0	0
chr12:31402498|31426424	exon	ENSG00000170456.16	DENND5B	protein_coding	0	0	0	0	1	0	0	0
chr12:31423597|31447769	exon	ENSG00000170456.16,ENSG00000275769.1	DENND5B,AC068792.1	protein_coding,lncRNA	0	1	0	0	0	0	0	0
chr12:31442775|31495919	exon	ENSG00000170456.16,ENSG00000275769.1	DENND5B,AC068792.1	protein_coding,lncRNA	0	0	0	0	0	1	0	0
chr12:31442775|31499671	exon	ENSG00000170456.16,ENSG00000275769.1	DENND5B,AC068792.1	protein_coding,lncRNA	0	1	0	0	0	0	0	0
chr12:31447538|31460381	exon	ENSG00000170456.16	DENND5B	protein_coding	0	0	0	0	0	1	0	0
chr12:31469251|31470224	intron	ENSG00000170456.16	DENND5B	protein_coding	0	0	0	0	2	0	0	0
chr12:31495810|31499671	exon	ENSG00000170456.16	DENND5B	protein_coding	0	0	0	0	3	0	0	0
chr12:31689007|31702007	exon	ENSG00000151743.11	AMN1	protein_coding	0	0	0	0	0	0	29	0
chr12:31689007|31709425	exon	ENSG00000151743.11	AMN1	protein_coding	1	0	0	0	0	0	0	0
chr12:32244905|32247808	intron	ENSG00000151746.15	BICD1	protein_coding	0	1	0	0	0	0	0	0
chr12:32581960|32611283	exon	ENSG00000139132.14	FGD4	protein_coding	0	1	0	0	0	0	0	0
chr12:32581960|32625779	exon	ENSG00000139132.14	FGD4	protein_coding	0	0	0	0	0	1	0	0
chr12:32598497|32601423	exon	ENSG00000139132.14	FGD4	protein_coding	1	0	0	0	0	0	0	0
chr12:32598497|32611283	exon	ENSG00000139132.14	FGD4	protein_coding	1	7	0	0	0	0	0	0
chr12:32598497|32625779	exon	ENSG00000139132.14	FGD4	protein_coding	1	0	0	0	0	3	0	0
chr12:32708153|32713371	exon	ENSG00000087470.18	DNM1L	protein_coding	0	1	0	0	0	0	0	0
chr12:32708153|32718763	exon	ENSG00000087470.18	DNM1L	protein_coding	0	0	0	0	2	0	0	0
chr12:32710929|32718763	exon	ENSG00000087470.18	DNM1L	protein_coding	0	0	0	0	0	4	0	0
chr12:328835|334422	exon	ENSG00000073614.13	KDM5A	protein_coding	0	0	0	0	0	1	0	0
chr12:3673446|3680349	exon	ENSG00000130038.10	CRACR2A	protein_coding	0	0	0	0	1	0	0	0
chr12:3821873|3863957	exon	ENSG00000111224.14	PARP11	protein_coding	0	0	0	0	0	1	0	0
chr12:38675717|38693838	exon	ENSG00000139117.14	CPNE8	protein_coding	0	0	0	0	0	1	0	0
chr12:38685490|38767738	exon	ENSG00000139117.14	CPNE8	protein_coding	0	1	0	0	0	0	0	0
chr12:38829379|38874511	exon	ENSG00000139117.14	CPNE8	protein_coding	0	0	0	0	0	3	0	0
chr12:38839916|38874511	exon	ENSG00000139117.14	CPNE8	protein_coding	0	0	0	0	1	0	0	0
chr12:39301480|39311553	exon	ENSG00000139116.18	KIF21A	protein_coding	0	0	0	0	2	0	0	0
chr12:39319906|39322882	exon	ENSG00000139116.18	KIF21A	protein_coding	0	0	0	0	0	1	0	0
chr12:39356832|39370261	exon	ENSG00000139116.18	KIF21A	protein_coding	1	0	0	0	0	0	0	0
chr12:39822629|39864882	intron	ENSG00000151229.13	SLC2A13	protein_coding	0	0	0	0	0	2	0	0
chr12:39830103|39951365	exon	ENSG00000151229.13	SLC2A13	protein_coding	1	0	0	0	0	0	0	0
chr12:39864762|39871961	exon	ENSG00000151229.13	SLC2A13	protein_coding	0	0	0	0	4	2	0	0
chr12:39864762|39951365	exon	ENSG00000151229.13	SLC2A13	protein_coding	0	0	0	0	1	1	0	0
chr12:39951257|40028509	exon	ENSG00000151229.13	SLC2A13	protein_coding	0	0	0	0	1	0	0	0
chr12:39951257|40048210	exon	ENSG00000151229.13	SLC2A13	protein_coding	0	0	0	0	1	0	0	0
chr12:40018846|40048210	intron	ENSG00000151229.13	SLC2A13	protein_coding	1	2	0	0	5	2	0	0
chr12:40028301|40048210	exon	ENSG00000151229.13	SLC2A13	protein_coding	5	5	0	0	5	9	0	0
chr12:40028301|40092929	intron	ENSG00000151229.13,ENSG00000229014.3	SLC2A13,RPL30P13	protein_coding,processed_pseudogene	0	1	0	0	0	0	0	0
chr12:40028301|40092933	intron	ENSG00000151229.13,ENSG00000229014.3	SLC2A13,RPL30P13	protein_coding,processed_pseudogene	1	0	0	0	0	0	0	0
chr12:405511|418636	exon	ENSG00000120647.10	CCDC77	protein_coding	0	0	0	0	0	1	0	0
chr12:405511|438554	exon	ENSG00000120647.10	CCDC77	protein_coding	0	2	0	0	0	1	0	0
chr12:409368|418636	exon	ENSG00000120647.10	CCDC77	protein_coding	0	0	0	0	2	0	0	0
chr12:40939335|41016916	exon	ENSG00000018236.15,ENSG00000274682.1	CNTN1,AC015540.1	protein_coding,lncRNA	0	2	0	0	0	0	0	0
chr12:42024289|42026655	intron	ENSG00000286591.1	AC006197.2	lncRNA	1	0	0	0	0	0	0	0
chr12:42097442|42119171	exon	ENSG00000151233.11	GXYLT1	protein_coding	0	0	0	0	0	3	0	0
chr12:42097442|42129851	exon	ENSG00000151233.11	GXYLT1	protein_coding	0	1	0	0	0	0	0	0
chr12:42210355|42210680	exon	ENSG00000015153.14	YAF2	protein_coding	0	1	0	0	0	3	0	0
chr12:42351885|42398994	exon	ENSG00000274943.1,ENSG00000199886.1,ENSG00000134283.18	AC079684.2,RNU6-249P,PPHLN1	lncRNA,snRNA,protein_coding	4	2	0	0	2	0	0	0
chr12:42355161|42398994	exon	ENSG00000274943.1,ENSG00000199886.1,ENSG00000134283.18	AC079684.2,RNU6-249P,PPHLN1	lncRNA,snRNA,protein_coding	0	1	0	4	0	1	0	0
chr12:42374638|42398994	exon	ENSG00000199886.1,ENSG00000134283.18	RNU6-249P,PPHLN1	snRNA,protein_coding	0	0	0	0	0	1	0	0
chr12:42374641|42398994	exon	ENSG00000199886.1,ENSG00000134283.18	RNU6-249P,PPHLN1	snRNA,protein_coding	0	0	0	0	3	0	0	0
chr12:42374863|42393689	exon	ENSG00000134283.18	PPHLN1	protein_coding	0	0	0	0	1	0	0	0
chr12:42374863|42398994	exon	ENSG00000199886.1,ENSG00000134283.18	RNU6-249P,PPHLN1	snRNA,protein_coding	3	1	0	0	7	3	0	0
chr12:42384940|42398994	exon	ENSG00000199886.1,ENSG00000134283.18	RNU6-249P,PPHLN1	snRNA,protein_coding	0	2	0	0	0	0	0	0
chr12:42464395|42472561	exon	ENSG00000139174.12	PRICKLE1	protein_coding	0	0	0	0	1	0	0	0
chr12:42464395|42472564	exon	ENSG00000139174.12	PRICKLE1	protein_coding	0	0	0	0	0	1	0	0
chr12:428769|438554	exon	ENSG00000120647.10	CCDC77	protein_coding	0	0	0	0	1	0	0	0
chr12:43742457|43748609	exon	ENSG00000129317.14	PUS7L	protein_coding	0	0	0	0	0	0	4	0
chr12:43768103|43778302	exon	ENSG00000198001.14	IRAK4	protein_coding	1	0	0	0	0	0	0	0
chr12:4500138|4518880	exon	ENSG00000047621.12	C12orf4	protein_coding	0	1	0	0	0	0	0	0
chr12:45227636|45230011	intron	ENSG00000177119.16	ANO6	protein_coding	0	0	7	0	0	0	0	0
chr12:45331295|45357424	exon	ENSG00000177119.16	ANO6	protein_coding	0	1	0	0	0	0	0	0
chr12:45331295|45367793	exon	ENSG00000177119.16	ANO6	protein_coding	1	0	0	0	0	0	0	0
chr12:45378053|45390498	exon	ENSG00000177119.16	ANO6	protein_coding	0	0	0	0	1	0	0	0
chr12:45836589|45839496	exon	ENSG00000189079.17	ARID2	protein_coding	0	0	0	0	1	1	0	0
chr12:45836589|45860949	exon	ENSG00000189079.17	ARID2	protein_coding	1	1	0	0	3	1	0	0
chr12:45836589|45893721	exon	ENSG00000265093.2,ENSG00000189079.17	RN7SL246P,ARID2	misc_RNA,protein_coding	0	1	0	0	0	0	0	0
chr12:45860801|45893721	exon	ENSG00000265093.2,ENSG00000189079.17	RN7SL246P,ARID2	misc_RNA,protein_coding	1	0	0	0	0	0	0	0
chr12:45891780|45893721	exon	ENSG00000189079.17	ARID2	protein_coding	0	1	0	0	1	1	0	0
chr12:45924728|45951727	exon	ENSG00000139218.18	SCAF11	protein_coding	0	0	0	0	0	1	0	0
chr12:45945249|45951727	exon	ENSG00000139218.18	SCAF11	protein_coding	0	1	0	0	0	0	0	0
chr12:45945249|45964188	exon	ENSG00000139218.18	SCAF11	protein_coding	0	0	0	0	1	0	0	0
chr12:45948437|45951727	exon	ENSG00000139218.18	SCAF11	protein_coding	0	1	0	0	1	0	0	0
chr12:45948437|45964188	exon	ENSG00000139218.18	SCAF11	protein_coding	1	0	0	0	0	0	0	0
chr12:46183623|46183823	antisense	ENSG00000111371.16	SLC38A1	protein_coding	0	0	0	0	0	1	0	0
chr12:46197720|46243314	exon	ENSG00000111371.16,ENSG00000274591.1	SLC38A1,AC025031.3	protein_coding,lncRNA	0	1	0	0	0	0	0	0
chr12:46201098|46254936	exon	ENSG00000111371.16,ENSG00000274591.1	SLC38A1,AC025031.3	protein_coding,lncRNA	0	2	0	0	0	0	0	0
chr12:46229153|46229639	exon	ENSG00000111371.16	SLC38A1	protein_coding	0	1	0	0	0	0	0	0
chr12:46229153|46243314	exon	ENSG00000111371.16,ENSG00000274591.1	SLC38A1,AC025031.3	protein_coding,lncRNA	5	11	46	25	6	8	0	0
chr12:46229153|46254936	exon	ENSG00000111371.16,ENSG00000274591.1	SLC38A1,AC025031.3	protein_coding,lncRNA	5	18	0	0	6	11	0	0
chr12:46239679|46243314	exon	ENSG00000111371.16	SLC38A1	protein_coding	2	0	0	0	3	2	0	0
chr12:46239679|46254936	exon	ENSG00000111371.16	SLC38A1	protein_coding	7	8	0	0	3	6	0	0
chr12:46261296|46261851	intron	ENSG00000111371.16	SLC38A1	protein_coding	2	0	0	0	7	9	0	0
chr12:47212597|47216689	intron	ENSG00000179715.13	PCED1B	protein_coding	0	1	0	0	0	0	0	0
chr12:48083591|48098124	exon	ENSG00000079387.14	SENP1	protein_coding	0	1	0	0	0	2	0	0
chr12:48083591|48101516	exon	ENSG00000079387.14	SENP1	protein_coding	0	2	0	0	0	1	0	0
chr12:48096343|48101516	exon	ENSG00000079387.14	SENP1	protein_coding	0	0	0	0	1	0	0	0
chr12:48142782|48145746	exon	ENSG00000152556.17	PFKM	protein_coding	0	0	0	0	0	2	0	0
chr12:48659905|48660619	intron	ENSG00000139620.13	KANSL2	protein_coding	4	0	0	0	2	4	0	0
chr12:48923782|48925678	exon	ENSG00000134285.11,ENSG00000272822.2	FKBP11,AC073610.2	protein_coding,protein_coding	0	0	0	0	0	2	0	0
chr12:48939655|48941188	exon	ENSG00000134287.10,ENSG00000272822.2	ARF3,AC073610.2	protein_coding,protein_coding	2	0	0	0	3	0	0	0
chr12:48945484|48947416	intron	ENSG00000134287.10,ENSG00000272822.2	ARF3,AC073610.2	protein_coding,protein_coding	0	1	0	0	0	0	0	0
chr12:49097566|49098105	exon	ENSG00000139636.15	LMBR1L	protein_coding	0	2	0	0	3	0	0	0
chr12:49129500|49186458	exon	ENSG00000167552.14,ENSG00000123416.15,ENSG00000200309.1	TUBA1A,TUBA1B,AC011603.1	protein_coding,protein_coding,misc_RNA	0	0	0	0	2	0	0	0
chr12:49325501|49329454	exon	ENSG00000135451.13	TROAP	protein_coding	0	1	0	0	0	0	0	0
chr12:49460770|49490731	exon	ENSG00000123352.18	SPATS2	protein_coding	1	0	35	0	0	0	0	0
chr12:49460770|49500205	exon	ENSG00000123352.18	SPATS2	protein_coding	0	0	0	0	0	1	0	0
chr12:49484590|49500205	exon	ENSG00000123352.18	SPATS2	protein_coding	0	0	0	0	0	1	0	0
chr12:49486250|49490731	exon	ENSG00000123352.18	SPATS2	protein_coding	1	2	0	0	1	0	0	0
chr12:49489465|49500205	exon	ENSG00000123352.18	SPATS2	protein_coding	0	0	0	0	1	0	0	0
chr12:49656404|49658594	exon	ENSG00000161791.14	FMNL3	protein_coding	0	1	0	0	0	0	0	0
chr12:49991998|49992655	exon	ENSG00000161800.13	RACGAP1	protein_coding	2	1	0	0	7	5	0	0
chr12:49994131|49997204	exon	ENSG00000161800.13	RACGAP1	protein_coding	0	0	0	0	1	0	0	0
chr12:50129527|50130217	intron	ENSG00000272368.2	AC074032.1	lncRNA	1	0	0	0	0	0	0	0
chr12:50153877|50162713	intron	ENSG00000139624.14	CERS5	protein_coding	0	0	0	0	0	1	0	0
chr12:50219408|50220170	intron	ENSG00000050405.13	LIMA1	protein_coding	1	0	0	0	0	0	0	0
chr12:50427762|50429090	exon	ENSG00000161813.22	LARP4	protein_coding	1	3	0	0	0	0	0	0
chr12:50427762|50430570	exon	ENSG00000161813.22	LARP4	protein_coding	2	4	0	0	3	3	0	0
chr12:50427762|50435624	exon	ENSG00000161813.22	LARP4	protein_coding	0	0	0	0	1	0	0	0
chr12:50427762|50441643	exon	ENSG00000161813.22	LARP4	protein_coding	0	8	0	0	0	6	0	0
chr12:50427762|50454417	exon	ENSG00000161813.22	LARP4	protein_coding	0	3	0	0	0	0	0	0
chr12:50427762|50461347	exon	ENSG00000161813.22	LARP4	protein_coding	1	0	0	0	2	0	0	0
chr12:50427762|50467120	exon	ENSG00000161813.22	LARP4	protein_coding	2	0	0	0	2	0	0	0
chr12:50427765|50429090	exon	ENSG00000161813.22	LARP4	protein_coding	0	0	0	0	0	1	0	0
chr12:50435488|50454417	exon	ENSG00000161813.22	LARP4	protein_coding	0	0	0	0	0	5	0	0
chr12:50437735|50454417	exon	ENSG00000161813.22	LARP4	protein_coding	0	0	0	0	1	0	0	0
chr12:50453460|50454417	exon	ENSG00000161813.22	LARP4	protein_coding	2	1	0	0	0	0	0	0
chr12:50453460|50461347	exon	ENSG00000161813.22	LARP4	protein_coding	1	0	0	0	0	0	0	0
chr12:50461894|50464741	intron	ENSG00000161813.22	LARP4	protein_coding	0	0	0	0	1	0	0	0
chr12:50685833|50697175	exon	ENSG00000066084.13	DIP2B	protein_coding	0	2	0	0	1	0	0	0
chr12:50780140|50809589	exon	ENSG00000123268.9	ATF1	protein_coding	3	1	34	0	0	5	0	0
chr12:50981639|51010766	exon	ENSG00000110911.16	SLC11A2	protein_coding	0	2	0	0	0	0	0	0
chr12:50990795|50992339	exon	ENSG00000110911.16	SLC11A2	protein_coding	0	0	0	0	0	1	0	0
chr12:50996817|51010766	exon	ENSG00000110911.16	SLC11A2	protein_coding	0	0	0	0	1	0	0	0
chr12:51008476|51010766	exon	ENSG00000110911.16	SLC11A2	protein_coding	0	0	0	0	1	0	0	0
chr12:51049034|51056502	exon	ENSG00000050426.16	LETMD1	protein_coding	0	0	0	0	0	1	0	0
chr12:51049034|51058128	exon	ENSG00000050426.16	LETMD1	protein_coding	3	1	0	0	0	0	0	0
chr12:51055835|51056502	exon	ENSG00000050426.16	LETMD1	protein_coding	0	1	0	0	0	1	0	0
chr12:51073823|51074082	exon	ENSG00000110925.7	CSRNP2	protein_coding	0	0	0	0	1	0	0	0
chr12:51073823|51076647	exon	ENSG00000110925.7	CSRNP2	protein_coding	0	0	0	0	2	0	0	0
chr12:51106525|51117747	exon	ENSG00000135457.10	TFCP2	protein_coding	0	1	0	0	0	0	0	0
chr12:51134448|51134996	intron	ENSG00000135457.10	TFCP2	protein_coding	1	0	0	0	0	0	0	0
chr12:51147260|51171487	intron	ENSG00000135457.10,ENSG00000200953.1	TFCP2,AC087884.1	protein_coding,misc_RNA	1	0	0	0	0	0	0	0
chr12:51232086|51233393	intergenic	NA	NA	NA	0	0	0	0	1	0	0	0
chr12:51241883|51244284	antisense	ENSG00000183283.16	DAZAP2	protein_coding	0	0	0	0	3	0	0	0
chr12:5160307|5198646	intergenic	NA	NA	NA	0	0	0	0	0	1	0	0
chr12:52052728|52052975	intron	ENSG00000123358.20	NR4A1	protein_coding	0	0	0	0	1	0	0	0
chr12:52449469|52470630	exon	ENSG00000185479.6,ENSG00000170465.10	KRT6B,KRT6C	protein_coding,protein_coding	0	0	0	0	0	1	0	0
chr12:52451539|52491736	exon	ENSG00000185479.6,ENSG00000170465.10,ENSG00000205420.11	KRT6B,KRT6C,KRT6A	protein_coding,protein_coding,protein_coding	0	0	0	0	0	2	0	0
chr12:52471132|52490068	exon	ENSG00000205420.11,ENSG00000170465.10	KRT6A,KRT6C	protein_coding,protein_coding	1	0	0	0	0	0	0	0
chr12:53018798|53028188	exon	ENSG00000063046.17	EIF4B	protein_coding	0	0	0	0	1	0	0	0
chr12:53027782|53028188	exon	ENSG00000063046.17	EIF4B	protein_coding	0	2	0	0	0	0	0	0
chr12:53037409|53038411	exon	ENSG00000063046.17	EIF4B	protein_coding	0	0	0	0	3	0	0	0
chr12:53276620|53277227	exon	ENSG00000135476.12	ESPL1	protein_coding	0	0	0	0	0	4	0	0
chr12:53276620|53277960	exon	ENSG00000135476.12	ESPL1	protein_coding	1	0	0	0	1	0	0	0
chr12:53454750|53471807	exon	ENSG00000273658.1,ENSG00000282977.1,ENSG00000197111.16,ENSG00000257379.1	AC023509.4,PCBP2-OT1,PCBP2,AC023509.1	misc_RNA,lncRNA,protein_coding,lncRNA	0	0	0	0	0	2	0	0
chr12:53531744|53537552	exon	ENSG00000267281.2,ENSG00000170653.19	ATF7-NPFF,ATF7	protein_coding,protein_coding	0	1	0	0	0	0	0	0
chr12:56046223|56047495	intergenic	NA	NA	NA	0	0	0	0	0	3	0	0
chr12:56168060|56170208	exon	ENSG00000139613.12,ENSG00000258199.1	SMARCC2,AC073896.4	protein_coding,lncRNA	0	0	0	0	0	0	0	93
chr12:56199604|56200169	intergenic	NA	NA	NA	0	0	0	0	0	1	0	0
chr12:56252015|56254952	exon	ENSG00000139645.10	ANKRD52	protein_coding	0	0	0	0	2	0	0	0
chr12:56282420|56282991	exon	ENSG00000062485.19	CS	protein_coding	0	0	0	0	1	0	0	0
chr12:56282420|56283857	exon	ENSG00000062485.19	CS	protein_coding	0	0	0	0	1	0	0	0
chr12:56282420|56311414	exon	ENSG00000062485.19,ENSG00000144785.8,ENSG00000257727.6	CS,AC073896.1,CNPY2	protein_coding,protein_coding,protein_coding	1	0	0	0	0	0	0	0
chr12:56298342|56298763	antisense	ENSG00000062485.19,ENSG00000144785.8	CS,AC073896.1	protein_coding,protein_coding	0	2	0	0	0	0	0	0
chr12:56430881|56432524	exon	ENSG00000111602.12	TIMELESS	protein_coding	1	2	0	0	0	0	0	0
chr12:56433026|56434231	exon	ENSG00000111602.12	TIMELESS	protein_coding	0	0	0	0	1	1	0	0
chr12:56603359|56605327	exon	ENSG00000076108.11	BAZ2A	protein_coding	0	5	0	0	4	1	0	0
chr12:56603936|56612732	intron	ENSG00000076108.11	BAZ2A	protein_coding	0	0	0	0	0	1	0	0
chr12:56604217|56605327	exon	ENSG00000076108.11	BAZ2A	protein_coding	1	0	0	0	0	0	0	0
chr12:56666204|56673065	exon	ENSG00000241217.3,ENSG00000110958.16	RN7SL809P,PTGES3	misc_RNA,protein_coding	0	3	0	0	0	0	0	0
chr12:56670275|56673065	exon	ENSG00000241217.3,ENSG00000110958.16	RN7SL809P,PTGES3	misc_RNA,protein_coding	2	5	9	0	0	3	0	0
chr12:56734147|56739363	exon	ENSG00000285625.1,ENSG00000198056.15	AC117378.1,PRIM1	protein_coding,protein_coding	0	0	0	0	0	1	0	0
chr12:56734147|56746181	exon	ENSG00000285625.1,ENSG00000198056.15	AC117378.1,PRIM1	protein_coding,protein_coding	0	0	0	0	0	1	0	0
chr12:56738434|56741576	exon	ENSG00000285625.1,ENSG00000198056.15	AC117378.1,PRIM1	protein_coding,protein_coding	0	0	0	0	1	0	0	0
chr12:56741435|56744123	exon	ENSG00000285625.1,ENSG00000198056.15	AC117378.1,PRIM1	protein_coding,protein_coding	0	1	0	0	0	0	0	0
chr12:56746781|56751195	exon	ENSG00000198056.15	PRIM1	protein_coding	0	0	0	0	0	1	0	0
chr12:57233180|57233345	exon	ENSG00000182199.11	SHMT2	protein_coding	0	0	0	0	1	0	0	0
chr12:57299352|57310463	exon	ENSG00000179912.20	R3HDM2	protein_coding	0	1	0	0	0	0	0	0
chr12:57310264|57310463	exon	ENSG00000179912.20	R3HDM2	protein_coding	0	2	0	0	0	0	0	0
chr12:57388274|57390751	intron	ENSG00000179912.20	R3HDM2	protein_coding	2	0	0	0	0	0	0	0
chr12:57392125|57393185	intron	ENSG00000179912.20	R3HDM2	protein_coding	0	3	0	0	1	0	0	0
chr12:57498157|57504299	exon	ENSG00000166986.15	MARS1	protein_coding	0	0	0	0	0	1	0	0
chr12:57946995|57953689	exon	ENSG00000166896.9	ATP23	protein_coding	0	0	0	0	0	1	0	0
chr12:62470701|62501698	exon	ENSG00000061987.16	MON2	protein_coding	0	0	0	0	0	1	0	0
chr12:62477834|62501698	intron	ENSG00000061987.16	MON2	protein_coding	1	1	0	0	0	0	0	0
chr12:62484170|62501698	exon	ENSG00000061987.16	MON2	protein_coding	2	0	0	0	0	0	0	0
chr12:62493915|62508480	exon	ENSG00000061987.16	MON2	protein_coding	0	0	0	0	3	0	0	0
chr12:62498919|62508480	exon	ENSG00000061987.16	MON2	protein_coding	0	0	0	0	0	1	0	0
chr12:62500783|62508480	exon	ENSG00000061987.16	MON2	protein_coding	0	0	0	0	4	0	0	0
chr12:62543097|62553174	exon	ENSG00000061987.16	MON2	protein_coding	0	0	0	0	0	1	0	0
chr12:6333069|6334244	exon	ENSG00000067182.8	TNFRSF1A	protein_coding	2	0	0	0	0	0	0	0
chr12:63617304|63647365	exon	ENSG00000249753.2,ENSG00000177990.12	AC084357.2,DPY19L2	lncRNA,protein_coding	0	0	0	0	0	2	0	0
chr12:63983947|63997128	intron	ENSG00000196935.9	SRGAP1	protein_coding	0	1	0	0	0	0	0	0
chr12:64062917|64080370	exon	ENSG00000196935.9	SRGAP1	protein_coding	0	0	0	0	0	1	0	0
chr12:64080286|64115893	exon	ENSG00000196935.9	SRGAP1	protein_coding	0	0	0	0	2	0	0	0
chr12:64409962|64420521	exon	ENSG00000184575.12	XPOT	protein_coding	0	0	0	0	0	1	0	0
chr12:64409962|64421471	exon	ENSG00000184575.12	XPOT	protein_coding	3	0	0	0	0	2	0	0
chr12:64409962|64430287	exon	ENSG00000184575.12	XPOT	protein_coding	0	0	0	0	2	0	0	0
chr12:64409962|64448297	exon	ENSG00000184575.12	XPOT	protein_coding	0	0	0	0	2	0	0	0
chr12:64455840|64464463	exon	ENSG00000183735.10	TBK1	protein_coding	0	0	0	0	0	1	0	0
chr12:64455840|64474390	exon	ENSG00000183735.10	TBK1	protein_coding	1	1	0	0	0	0	0	0
chr12:64484303|64486017	exon	ENSG00000183735.10	TBK1	protein_coding	0	0	0	0	0	1	0	0
chr12:64484303|64490119	exon	ENSG00000183735.10	TBK1	protein_coding	0	2	0	0	0	0	0	0
chr12:64728956|64744907	exon	ENSG00000135677.11	GNS	protein_coding	0	0	0	0	0	1	0	0
chr12:64737004|64747918	exon	ENSG00000135677.11	GNS	protein_coding	0	1	0	0	0	0	0	0
chr12:6509717|6511252	exon	ENSG00000239002.3,ENSG00000010292.13,ENSG00000276232.1	SCARNA10,NCAPD2,AC006064.5	snoRNA,protein_coding,lncRNA	0	0	0	0	0	1	0	0
chr12:6510222|6510551	exon	ENSG00000239002.3,ENSG00000010292.13,ENSG00000276232.1	SCARNA10,NCAPD2,AC006064.5	snoRNA,protein_coding,lncRNA	0	1	0	0	1	4	0	0
chr12:65238669|65238814	exon	ENSG00000174106.3	LEMD3	protein_coding	0	0	0	0	1	0	0	0
chr12:65308529|65369026	exon	ENSG00000174099.12	MSRB3	protein_coding	0	0	0	0	0	2	0	0
chr12:66138051|66153448	exon	ENSG00000155957.17,ENSG00000228144.2	TMBIM4,AC078927.1	protein_coding,protein_coding	1	0	0	0	1	0	0	0
chr12:66145841|66161172	exon	ENSG00000155957.17,ENSG00000228144.2	TMBIM4,AC078927.1	protein_coding,protein_coding	0	2	0	0	0	0	0	0
chr12:66203711|66228370	exon	ENSG00000090376.11	IRAK3	protein_coding	0	1	0	0	0	0	0	0
chr12:66313986|66338212	exon	ENSG00000127311.10	HELB	protein_coding	0	0	0	0	0	1	0	0
chr12:66420720|66465422	exon	ENSG00000155974.12	GRIP1	protein_coding	1	0	0	0	0	0	0	0
chr12:66515619|66529914	exon	ENSG00000155974.12	GRIP1	protein_coding	2	0	0	0	0	0	0	0
chr12:66871556|66892371	intron	ENSG00000155974.12	GRIP1	protein_coding	0	1	0	0	0	0	0	0
chr12:66891901|66897100	intron	ENSG00000155974.12	GRIP1	protein_coding	0	1	0	0	0	0	0	0
chr12:67032711|67037492	intron	ENSG00000155974.12,ENSG00000257083.7	GRIP1,AC073530.1	protein_coding,lncRNA	0	0	0	0	0	1	0	0
chr12:67277443|67299095	intron	ENSG00000111530.13	CAND1	protein_coding	2	0	0	0	0	0	0	0
chr12:67292622|67299095	exon	ENSG00000111530.13	CAND1	protein_coding	1	0	0	0	0	0	0	0
chr12:6730402|6730820	exon	ENSG00000111652.10	COPS7A	protein_coding	0	1	0	0	0	0	0	0
chr12:67307397|67310316	exon	ENSG00000111530.13	CAND1	protein_coding	0	0	0	0	1	0	0	0
[truncated: 13,321 more rows]
