# Supplementary material for: Dissecting the multi-omics atlas of the exosomes released by human lung adenocarcinoma stem-like cells
Source: NPJ Genom Med. 2021 Jun 14;6:48. doi: 10.1038/s41525-021-00217-5 (PMC8203745; doi:10.1038/s41525-021-00217-5)
Supplement: Supplementary file 4 — Supplementary Data 3 [file 41525_2021_217_MOESM4_ESM.xlsx]

## Sheet: proteinGroups
Supplementary Data 3. The proteomic data from cells and exosomes
LFQ intensity LBC_R1	LFQ intensity LBC_R2	LFQ intensity LBC_R3	LFQ intensity LSLC_R1	LFQ intensity LSLC_R2	LFQ intensity LSLC_R3	LFQ intensity LSLC_EXO_R1	LFQ intensity LSLC_EXO_R2	LFQ intensity LSLC_EXO_R3	LFQ intensity LBC_EXO_R1	LFQ intensity LBC_EXO_R2	LFQ intensity LBC_EXO_R3	N: Peptides	N: Razor + unique peptides	N: Unique peptides	N: Sequence coverage [%]	N: Unique + razor sequence coverage [%]	N: Unique sequence coverage [%]	N: Mol. weight [kDa]	N: Q-value	N: Score	N: Intensity	N: MS/MS count	T: Protein IDs	T: Majority protein IDs	T: Protein names	T: Gene names
NaN	NaN	26.6948	29.2688	29.8212	29.4143	NaN	NaN	NaN	NaN	NaN	NaN	13	13	12	45.8	45.8	43.7	43.024	0	35.96	1952900000	24	A0A024QZX5;A0A087X1N8;P35237	A0A024QZX5;A0A087X1N8;P35237	Serpin B6	SERPINB6
NaN	NaN	28.1785	NaN	27.182	NaN	NaN	28.4528	NaN	31.58	31.2761	29.5352	9	9	9	12.5	12.5	12.5	101.38	0	10.689	1790800000	16	A0A024R412;A0A024R3W6;Q7LBX6;X5D2Q8;O60462	A0A024R412;A0A024R3W6;Q7LBX6;X5D2Q8;O60462	Neuropilin-2	NRP2
30.3844	29.1412	30.9973	30.7835	30.9347	30.7476	31.1221	28.5369	31.4656	27.9009	NaN	26.7818	41	41	41	40.9	40.9	40.9	141.44	0	127.36	6034900000	116	A0A024R4E5;Q00341;H0Y394;H7C0A4;C9JIZ1;C9J5E5;H7C2D1;H7BZC3;C9JZI8;C9JHZ8;C9JES8;C9JHS7;C9JT62;C9JK79;C9JBS3;C9JEJ8;C9JHN6	A0A024R4E5;Q00341;H0Y394	Vigilin	HDLBP
33.0601	32.9883	32.7519	30.6446	30.6845	31.0553	30.1229	31.0452	30.997	30.2663	29.4068	30.2455	24	24	24	57.7	57.7	57.7	22.591	0	42.829	25864000000	68	A0A024R4M0;P46781;B5MCT8;C9JM19;F2Z3C0;A8MXK4	A0A024R4M0;P46781;B5MCT8;C9JM19	40S ribosomal protein S9	RPS9
27.7643	27.8543	28.9992	28.7757	28.55	28.5512	31.9521	29.7197	31.5654	28.5507	NaN	28.6261	19	19	14	45.3	45.3	31	61.927	0	51.049	2715600000	47	A0A024R571;Q9H4M9;C9JC03;C9J2Z4;C9JIJ3;C9IZH1;C9JDQ8	A0A024R571;Q9H4M9;C9JC03;C9J2Z4	EH domain-containing protein 1	EHD1
28.0342	28.1816	27.8086	28.0406	28.2366	28.3769	28.0117	NaN	NaN	NaN	NaN	NaN	8	6	6	11.8	9.2	9.2	58.311	0	17.845	903500000	23	A0A024R7W5;A0A087X0Q1;A0A087WY31;Q7Z739;Q9BYJ9	A0A024R7W5;A0A087X0Q1;A0A087WY31;Q7Z739;Q9BYJ9	YTH domain-containing family protein 3;YTH domain-containing family protein 1	YTHDF3;YTHDF1
31.4318	31.4746	31.4638	31.5314	31.5715	31.4731	31.2074	32.3999	30.7147	31.5818	30.1864	30.2893	15	15	15	66.7	66.7	66.7	25.898	0	126.97	14343000000	80	A0A024RA52;P25787;C9JCK5;H3BT36;H7C402	A0A024RA52;P25787;C9JCK5	Proteasome subunit alpha type;Proteasome subunit alpha type-2	PSMA2
NaN	NaN	NaN	26.3979	26.6917	26.4769	NaN	NaN	NaN	NaN	NaN	NaN	2	2	2	7.4	7.4	7.4	34.952	0.0022894	1.9417	112270000	4	E9PRM7;A0A0J9YWM3;A0A024RCG2;Q96BI1	E9PRM7;A0A0J9YWM3;A0A024RCG2;Q96BI1	Solute carrier family 22 member 18	SLC22A18
28.2615	28.5704	28.3405	27.7952	27.3068	27.689	29.357	27.966	29.6761	NaN	28.6087	NaN	20	20	20	25.8	25.8	25.8	118.7	0	59.942	1588000000	41	A0A024RCR6;A0A0G2JK23;P46379;A0A0G2JL47;F6S6P2;X6REW1;A0A0G2JJM1;F6UR09;F6U1F2;F6XTU0;A0A0G2JJR8;A0A1B0GX79;F6WML8;F6VEM6;F6X9W3;F6U341;F6TC96;H0Y4L1;H0Y710	A0A024RCR6;A0A0G2JK23;P46379;A0A0G2JL47	Large proline-rich protein BAG6	BAT3;BAG6
24.1356	24.6417	NaN	NaN	NaN	NaN	NaN	NaN	NaN	NaN	NaN	NaN	3	3	3	2.3	2.3	2.3	127.68	0.0023047	2.0019	45259000	4	A0A067XG54;Q8NB49;H7C0E8	A0A067XG54;Q8NB49	Phospholipid-transporting ATPase;Phospholipid-transporting ATPase IG	ATP11C
25.6361	26.2069	25.805	NaN	NaN	NaN	NaN	NaN	NaN	NaN	NaN	NaN	4	4	4	41.4	41.4	41.4	10.688	0	6.3008	163480000	6	A0A075B746;P82921	A0A075B746;P82921	28S ribosomal protein S21, mitochondrial	MRPS21
25.1178	NaN	24.921	NaN	NaN	NaN	NaN	NaN	NaN	NaN	NaN	NaN	3	3	3	5.8	5.8	5.8	60.304	0	3.6721	103650000	4	E9PEW0;A0A075B784;Q9P275;K7EMM6;K7ERC1;K7ELT3;K7EQS0;K7EPT1;K7ELR5;Q8IXW9	E9PEW0;A0A075B784;Q9P275;K7EMM6	Ubiquitin carboxyl-terminal hydrolase;Ubiquitin carboxyl-terminal hydrolase 36	USP36
26.4321	26.7015	26.7205	NaN	25.9273	NaN	NaN	NaN	NaN	NaN	NaN	NaN	4	4	4	5.8	5.8	5.8	92.753	0	5.4565	286550000	4	A0A075B793;Q4V328;A0A087WT45;A0A087WWF2;A0A087WW92;A0A087WZF5;A0A087WXA6	A0A075B793;Q4V328;A0A087WT45	GRIP1-associated protein 1	GRIPAP1
30.1112	31.4799	30.3864	29.2296	NaN	NaN	NaN	NaN	NaN	NaN	NaN	NaN	14	14	14	10.9	10.9	10.9	140.16	0	17.328	5278600000	17	A0A075B7B1;O15061;C9JIE4;H0YL34	A0A075B7B1;O15061;C9JIE4	Synemin	SYNM
28.8284	28.6626	28.1022	28.0754	28.3791	28.2511	NaN	NaN	NaN	NaN	29.0924	NaN	11	11	11	31.4	31.4	31.4	50.222	0	39.817	1430200000	31	V9HW75;A0A087WSV8;E9PKG6;P80303;Q2L696;H0YEG8;H0YD18;E9PLR0;E9PLE9;E9PM22	V9HW75;A0A087WSV8;E9PKG6;P80303;Q2L696	Nucleobindin-2;Nesfatin-1	HEL-S-109;NUCB2;Nucb2
34.8198	34.9439	34.6231	33.9	33.9848	33.907	28.1514	28.1379	28.9521	29.2734	28.8119	29.4856	48	48	47	80.3	80.3	77.6	60.078	0	323.31	85545000000	254	A0A087WSW9;A0A087WSY9;Q16881;F8W809;A0A182DWI3;E9PIR7;E2QRB9;E9PKD3;A0A0B4J225;E9PIZ5;E9PLT3;E9PKI4;E9PQI3;E9PRI8;E9PJU2	A0A087WSW9;A0A087WSY9;Q16881;F8W809;A0A182DWI3;E9PIR7;E2QRB9	Thioredoxin reductase 1, cytoplasmic	TXNRD1
NaN	NaN	NaN	25.9512	26.2611	NaN	NaN	NaN	NaN	26.4324	NaN	26.3112	7	7	7	9.9	9.9	9.9	77.022	0	10.611	281160000	11	A0A087WSZ7;A0A1B0GW84;Q08499;D6RHE0;K7EKV1;E9PJ03;E9PNB0;E9PR34;K7ENX7;O76104;Q32MM7;V9GYN0;Q08493;Q07343;P27815	A0A087WSZ7;A0A1B0GW84;Q08499;D6RHE0	cAMP-specific 3,5-cyclic phosphodiesterase 4D	PDE4D
NaN	NaN	NaN	26.8014	26.1698	26.4303	NaN	NaN	NaN	NaN	NaN	NaN	3	3	3	23	23	23	22.024	0	2.9786	65192000	3	A0A087X2I2;A0A087WT12;P36969;K7ERP4;K7EKX7;K7ENB4;K7EJ20;A0A087X247;A0A0A0MTT1;R4GNE4	A0A087X2I2;A0A087WT12;P36969;K7ERP4;K7EKX7;K7ENB4;K7EJ20	Glutathione peroxidase;Phospholipid hydroperoxide glutathione peroxidase, mitochondrial	GPX4
26.3772	26.0953	26.8749	NaN	NaN	NaN	NaN	NaN	NaN	NaN	NaN	NaN	6	6	6	12.7	12.7	12.7	67.55	0	4.7272	1127200000	10	A0A087WT20;Q9NV06;B3KME9;E5RHM4;A0A087X1F8	A0A087WT20;Q9NV06;B3KME9;E5RHM4	DDB1- and CUL4-associated factor 13	DCAF13
27.7655	NaN	28.4532	28.309	28.0932	28.4594	NaN	NaN	NaN	NaN	NaN	NaN	7	7	7	34.9	34.9	34.9	26.578	0	12.555	642190000	16	I3L159;I3L1F5;A0A087WT44;P30519;I3L276;I3L4P8;A0A1B0GXH0;I3L463;I3L1Y2	I3L159;I3L1F5;A0A087WT44;P30519;I3L276;I3L4P8;A0A1B0GXH0;I3L463	Heme oxygenase 2	HMOX2
27.0711	26.4582	NaN	26.79	27.6081	27.1751	NaN	NaN	NaN	NaN	NaN	NaN	10	10	10	11.5	11.5	11.5	122.34	0	10.726	203920000	16	A0A1B0GWB6;A0A087WW73;A0A087WT80;Q9NQ66;H0YCJ2;A0A0D9SF51;A0A0D9SG17;Q8IV92;A0A1B0GW62;A0A0D9SGI7	A0A1B0GWB6;A0A087WW73;A0A087WT80;Q9NQ66;H0YCJ2;A0A0D9SF51;A0A0D9SG17	Phosphoinositide phospholipase C;1-phosphatidylinositol 4,5-bisphosphate phosphodiesterase beta-1	PLCB1
27.8754	NaN	27.4524	27.5192	27.3824	27.1603	27.3381	NaN	NaN	27.5087	27.1368	NaN	8	8	8	20.8	20.8	20.8	57.495	0	13.548	705350000	17	A0A087WTA5;E7ERK9;Q9UI10;A0A087WW69;H7C2L8;F8W8L6	A0A087WTA5;E7ERK9;Q9UI10	Translation initiation factor eIF-2B subunit delta	EIF2B4
NaN	NaN	NaN	NaN	NaN	NaN	28.1427	28.0005	29.3481	29.0498	28.599	28.8469	6	6	6	5.5	5.5	5.5	129.15	0	10.232	606310000	17	A0A087WTA8;P08123	A0A087WTA8;P08123	Collagen alpha-2(I) chain	COL1A2
27.1195	26.7213	26.7738	28.0547	27.8413	28.0385	27.6381	27.1059	27.9427	26.6005	26.4632	26.6925	6	6	6	39.2	39.2	39.2	21.945	0	22.609	1027000000	24	A0A087WTB8;Q5TBK7;P15374	A0A087WTB8;Q5TBK7;P15374	Ubiquitin carboxyl-terminal hydrolase;Ubiquitin carboxyl-terminal hydrolase isozyme L3	UCHL3
31.5391	28.1074	32.1526	30.7313	30.1365	30.0955	28.3823	28.6087	29.87	28.7419	26.3775	28.4232	27	23	23	41.8	38.3	38.3	73.027	0	163.6	8654600000	76	A0A087WTP3;Q92945;M0R0I5;M0QYH3;M0QXW7;M0R3J3;M0QYG1;M0R0C6	A0A087WTP3;Q92945;M0R0I5	Far upstream element-binding protein 2	KHSRP
32.1288	32.5929	32.059	32.5651	32.0616	32.2325	31.4032	30.2433	32.5384	31.4781	30.6544	31.5838	34	34	21	50.2	50.2	33	58.535	0	220.83	23473000000	155	A0A087WTT1;P11940;E7EQV3;E7ERJ7;H0YAR2;Q9H361;H0YAP2;H0YBN4;H0YB86;E5RGH3;E5RJB9;E5RH24;Q4VXU2;E5RHG7;Q96DU9;E5RGC4;E5RFD8;H0YAW6	A0A087WTT1;P11940;E7EQV3;E7ERJ7;H0YAR2	Polyadenylate-binding protein;Polyadenylate-binding protein 1	PABPC1
25.4517	25.5967	25.2372	NaN	NaN	NaN	NaN	NaN	NaN	NaN	NaN	NaN	4	4	4	4.8	4.8	4.8	91.099	0	3.9124	116490000	5	A0A087WVR3;A0A087WTW0;Q96T88;A0A087WWG9	A0A087WVR3;A0A087WTW0;Q96T88;A0A087WWG9	E3 ubiquitin-protein ligase UHRF1	UHRF1
28.979	28.6966	29.0085	29.2626	29.4373	29.7907	NaN	NaN	NaN	NaN	NaN	NaN	7	7	7	19.9	19.9	19.9	41.531	0	22.325	1790200000	22	A0A087WU53;Q9H0U3	A0A087WU53;Q9H0U3	Magnesium transporter protein 1	MAGT1
27.4708	27.2941	27.1122	26.4673	NaN	NaN	NaN	NaN	NaN	NaN	NaN	NaN	9	9	9	19.9	19.9	19.9	50.736	0	11.033	476190000	17	A0A087WU65;Q9NRW7;A0A1B0GXI6;B7Z7G7	A0A087WU65;Q9NRW7;A0A1B0GXI6	Vacuolar protein sorting-associated protein 45	VPS45
28.6065	28.8651	28.6284	NaN	NaN	NaN	NaN	NaN	NaN	27.3854	NaN	27.8491	8	8	8	15.8	15.8	15.8	65.702	0	17.529	1328300000	16	A0A087WUB9;Q8WYA6	A0A087WUB9;Q8WYA6	Beta-catenin-like protein 1	CTNNBL1
28.9783	29.4687	29.6017	30.0623	30.2606	30.2511	NaN	NaN	NaN	29.1036	NaN	NaN	12	12	12	53.7	53.7	53.7	25.09	0	113.05	3153400000	32	A0A087WUC6;Q15005;E9PL01;E9PI68;E9PRB9;H0YE04	A0A087WUC6;Q15005;E9PL01;E9PI68;E9PRB9	Signal peptidase complex subunit 2	SPCS2
25.4964	NaN	26.5504	NaN	25.2372	NaN	NaN	NaN	NaN	NaN	NaN	NaN	5	5	5	6.7	6.7	6.7	117.44	0	7.2068	162560000	7	A0A087WUE9;Q92797;M0R3C7;M0R1C2;M0R180;M0QXP5	A0A087WUE9;Q92797;M0R3C7	Symplekin	SYMPK
27.051	26.9129	27.2927	NaN	NaN	NaN	NaN	NaN	NaN	NaN	NaN	NaN	8	8	8	22.9	22.9	22.9	30.752	0	7.686	563230000	9	A0A087WUF6;P09038	A0A087WUF6;P09038	Fibroblast growth factor;Fibroblast growth factor 2	FGF2
32.308	31.0469	31.495	30.6991	30.0776	30.1533	NaN	NaN	NaN	NaN	27.9356	NaN	16	16	16	37.7	37.7	37.7	40.04	0	116.97	10707000000	50	A0A087WUK2;O14979	A0A087WUK2;O14979	Heterogeneous nuclear ribonucleoprotein D-like	HNRNPDL
29.549	29.7813	29.0239	30.3235	30.2065	30.1789	29.0629	29.3627	NaN	NaN	NaN	NaN	7	7	7	53.1	53.1	53.1	16.161	0	74.084	3231900000	35	A0A087WUL2;P49720;A0A087WXQ8;A0A087WY10	A0A087WUL2;P49720;A0A087WXQ8;A0A087WY10	Proteasome subunit beta type-3	PSMB3
28.9839	28.3992	28.0632	28.6066	28.7082	28.6275	NaN	NaN	NaN	NaN	NaN	NaN	6	6	6	39.8	39.8	39.8	20.774	0	8.1123	1234100000	14	A0A087WUM0;P57105;A0A087X1F5;A0A087WYV9;A0A087WTA2	A0A087WUM0;P57105;A0A087X1F5;A0A087WYV9	Synaptojanin-2-binding protein	SYNJ2BP-COX16;SYNJ2BP
27.6206	28.277	26.4383	27.7405	27.636	27.4663	NaN	NaN	NaN	NaN	NaN	NaN	8	8	8	53	53	53	21.938	0	9.6849	632170000	12	A0A087WUQ6;P07203	A0A087WUQ6;P07203	Glutathione peroxidase;Glutathione peroxidase 1	GPX1
31.113	30.2104	31.5477	30.3326	30.4983	30.435	29.393	NaN	29.5323	28.9679	28.2773	29.0457	8	8	8	41.2	41.2	41.2	15.197	0	41.537	8022000000	36	E7ETK0;A0A087WUS0;P62847	E7ETK0;A0A087WUS0;P62847	40S ribosomal protein S24	RPS24
32.1444	31.5986	31.9271	31.3627	30.6135	30.8527	29.9188	31.6264	31.4795	32.0247	32.4561	32.4311	52	52	52	44.8	44.8	44.8	138.68	0	215.06	15582000000	177	A0A087WUT6;O60841	A0A087WUT6;O60841	Eukaryotic translation initiation factor 5B	EIF5B
26.8171	27.159	27.1309	26.3386	26.4388	NaN	NaN	NaN	NaN	NaN	NaN	NaN	6	6	6	22.6	22.6	22.6	47.256	0	16.808	362110000	14	A0A087X0G7;A0A087WUW6;A0A087X1B1;Q9Y6K9;A0A087WV30;C9JN51;C9J2V2;C9JH59	A0A087X0G7;A0A087WUW6;A0A087X1B1;Q9Y6K9;A0A087WV30;C9JN51	NF-kappa-B essential modulator	IKBKG
26.093	NaN	25.2797	NaN	NaN	NaN	NaN	NaN	NaN	NaN	NaN	NaN	2	2	2	18.2	18.2	18.2	12.755	0.00049875	2.6893	142820000	4	A0A087WV05;Q99417;A0A0D9SEI7	A0A087WV05;Q99417;A0A0D9SEI7	C-Myc-binding protein	MYCBP
28.6327	28.4893	28.5605	27.5587	27.3972	27.5075	NaN	NaN	NaN	NaN	NaN	NaN	12	9	9	20	15.9	15.9	82.226	0	15.517	1209900000	20	A0A087WVC1;Q9BQ39	A0A087WVC1;Q9BQ39	ATP-dependent RNA helicase DDX50	DDX50
28.4979	27.9649	28.3823	28.6657	28.0769	28.0296	NaN	NaN	NaN	NaN	NaN	NaN	18	17	17	26.6	25.5	25.5	99.31	0	21.388	961690000	32	A0A087WVM4;B7ZM99;Q6UB35;Q4VXM0;H0Y327;Q4VXM1;Q4VXV2;Q5JYA8;Q5JYA3	A0A087WVM4;B7ZM99;Q6UB35	Monofunctional C1-tetrahydrofolate synthase, mitochondrial	MTHFD1L
34.1685	34.3872	33.8498	34.1298	34.0406	34.0242	34.0613	33.6858	34.665	33.0724	32.3829	32.8307	103	103	103	65.5	65.5	65.5	192.06	0	323.31	82312000000	543	A0A087WVQ6;Q00610;J3KS13;P53675;A0A087WX41;K7EJJ5;J3KRF5;J3KSQ2;J3QL20;A0A087WV74;A0A087WXH4;F5H5N6	A0A087WVQ6;Q00610	Clathrin heavy chain;Clathrin heavy chain 1	CLTC
28.121	26.8269	27.4758	26.6203	27.8166	27.6974	29.8269	26.974	30.3277	NaN	NaN	NaN	10	10	9	25.1	25.1	23.1	44.26	0	37.44	967460000	23	A0A087WW40;Q9Y371	A0A087WW40;Q9Y371	Endophilin-B1	SH3GLB1
31.155	31.5444	30.9279	30.7505	30.6195	30.7566	31.717	28.9334	30.8971	30.5784	30.1967	30.0032	38	38	38	51.9	51.9	51.9	105.85	0	227.15	10005000000	148	A0A087WW66;Q99460;H7C378;H7BZR6;C9J9M4	A0A087WW66;Q99460	26S proteasome non-ATPase regulatory subunit 1	PSMD1
28.1647	27.4858	28.2086	28.3073	27.1642	27.9617	27.5785	NaN	NaN	28.2397	27.8869	28.7671	15	15	15	8.4	8.4	8.4	218.2	0	30.11	875620000	24	A0A087WWE2;P24928	A0A087WWE2;P24928	DNA-directed RNA polymerase;DNA-directed RNA polymerase II subunit RPB1	POLR2A
25.9909	NaN	27.3489	NaN	NaN	NaN	NaN	NaN	NaN	NaN	NaN	NaN	3	3	3	8.8	8.8	8.8	49.612	0	9.3033	215050000	5	F8W8R3;A0A087WWF6;P49005;H7C1B3;C9JHC7	F8W8R3;A0A087WWF6;P49005;H7C1B3;C9JHC7	DNA polymerase delta subunit 2	POLD2
24.3714	24.6708	NaN	NaN	NaN	NaN	NaN	NaN	NaN	NaN	NaN	NaN	2	2	2	2.5	2.5	2.5	91.997	0.0058218	1.7627	63071000	3	A0A0C4DGT3;A0A087WWK8;Q6DN90;Q5JU85	A0A0C4DGT3;A0A087WWK8;Q6DN90;Q5JU85	IQ motif and SEC7 domain-containing protein 1;IQ motif and SEC7 domain-containing protein 2	IQSEC1;IQSEC2
26.7596	27.8138	27.6487	28.1868	27.8618	27.5109	NaN	NaN	NaN	NaN	NaN	NaN	6	6	6	27	27	27	33.921	0	9.3432	637250000	16	H0YMB3;H0YLV5;A0A087WWM4;F8WAN9;H0YNJ6;Q9P2T1;H0YLB8;H0YK13;H0YNS9;H0YK71;H0YN22;H0YMW6;H0YKE1;H0YNH0;P36959	H0YMB3;H0YLV5;A0A087WWM4;F8WAN9;H0YNJ6;Q9P2T1;H0YLB8;H0YK13;H0YNS9;H0YK71	GMP reductase;GMP reductase 2	GMPR2
26.547	26.7468	26.1822	NaN	NaN	NaN	NaN	NaN	NaN	NaN	NaN	NaN	10	10	10	17.5	17.5	17.5	102.13	0	15.795	348520000	18	A0A087WWP4;Q96T37	A0A087WWP4;Q96T37	Putative RNA-binding protein 15	RBM15
NaN	26.5485	25.1802	NaN	NaN	NaN	NaN	NaN	NaN	NaN	NaN	NaN	4	4	4	20.8	20.8	20.8	22.187	0	3.8818	129030000	5	I3L2Z5;A0A087WWR2;P56270;H3BQI4;H3BQS2;I3L411;I3L4Y2;H3BPU3;I3L0M3;J3QSH4;Q14119	I3L2Z5;A0A087WWR2;P56270;H3BQI4;H3BQS2	Myc-associated zinc finger protein	MAZ
NaN	NaN	NaN	26.3252	NaN	26.1882	NaN	NaN	NaN	NaN	NaN	NaN	9	9	9	16.9	16.9	16.9	75.651	0	7.9885	745790000	8	A0A087WWS1;Q96FV9;R4GMN4;A0A087WY84;R4GN58	A0A087WWS1;Q96FV9;R4GMN4	THO complex subunit 1	THOC1
NaN	NaN	NaN	NaN	NaN	NaN	NaN	NaN	NaN	27.8765	NaN	27.3553	2	2	2	3.1	3.1	3.1	57.494	0.0018678	2.1196	160420000	2	A0A087WX92;O15403	A0A087WX92;O15403	Monocarboxylate transporter 7	SLC16A6
28.1472	27.1163	27.7381	28.1578	27.5485	28.5572	NaN	NaN	NaN	NaN	NaN	NaN	7	7	7	28.5	28.5	28.5	35.046	0	28.102	617760000	16	A0A087WXB0;O15126;A0A087WU14;A0A087WTX8;A0A087WZA6	A0A087WXB0;O15126;A0A087WU14	Secretory carrier-associated membrane protein 1	SCAMP1
28.5342	28.9556	28.1938	28.6258	28.2091	28.2865	NaN	NaN	NaN	NaN	NaN	NaN	13	13	13	29.3	29.3	29.3	40.836	0	60.489	1365300000	24	A0A087WXC5;E7ESZ7;O95299;H7C2W5;H7C1Y7;H7C2X4;Q8N1B9;C9J6X0	A0A087WXC5;E7ESZ7;O95299	NADH dehydrogenase [ubiquinone] 1 alpha subcomplex subunit 10, mitochondrial	NDUFA10
28.545	28.6333	30.1409	30.0064	29.9214	29.538	29.5309	NaN	NaN	28.954	29.5929	28.4309	15	15	15	72.8	72.8	72.8	19.586	0	39.442	3532200000	42	A0A087WXM6;J3QQT2;J3KRX5;A0A0A6YYL6;P18621;J3QLC8;A0A0A0MRF8;J3KRB3;A0A087WWH0;J3QS96;A0A087WY81;J3KSJ0	A0A087WXM6;J3QQT2;J3KRX5;A0A0A6YYL6;P18621;J3QLC8;A0A0A0MRF8;J3KRB3;A0A087WWH0;J3QS96;A0A087WY81	60S ribosomal protein L17	RPL17;RPL17-C18orf32
27.7293	NaN	28.6224	29.2656	28.5077	27.6138	29.9153	29.2732	30.2599	28.9224	29.2131	28.6248	11	11	11	44.4	44.4	44.4	37.119	0	17.589	1894500000	24	A0A087WXS7;O43681;K7ERW9	A0A087WXS7;O43681	ATPase ASNA1	ASNA1
28.3841	28.1034	28.1205	28.2743	28.4542	28.0653	NaN	NaN	NaN	NaN	NaN	NaN	16	16	16	22.2	22.2	22.2	98.008	0	27.79	880750000	27	H7BXI1;A0A087WXU3;A0FGR8	H7BXI1;A0A087WXU3;A0FGR8	Extended synaptotagmin-2	ESYT2
NaN	NaN	25.8549	25.7182	25.8553	25.7335	NaN	NaN	NaN	NaN	NaN	NaN	3	3	3	17.1	17.1	17.1	23.002	0	3.3287	84576000	5	S4R399;A0A087WXY4;D3VVH9;A0A087X1A8;G3V3R7;F5H211;P54252;G3V4F5;G3V4F4;G3V5H3;G3V526;E9PJN5;G3V328;G3V4U9;C9JQV6;A0A0A0MS38;G3V3A6;D3VVP3;G3V3T0;D6R9I5;G3V4B1;G3V390;G3V3S5;G3V2G2;G3V2G1;G3V3T6	S4R399;A0A087WXY4;D3VVH9;A0A087X1A8;G3V3R7;F5H211;P54252;G3V4F5;G3V4F4;G3V5H3;G3V526;E9PJN5;G3V328;G3V4U9;C9JQV6;A0A0A0MS38	Ataxin-3	ATXN3
28.3214	28.6662	28.1059	27.624	28.0981	27.7876	28.3766	NaN	28.19	27.6379	NaN	NaN	5	5	5	16.8	16.8	16.8	31.102	0	6.6346	1569900000	15	A0A087WY55;Q9NP79;Q5TGM0	A0A087WY55;Q9NP79	Vacuolar protein sorting-associated protein VTA1 homolog	VTA1
29.7556	29.7728	29.0615	28.8714	28.9035	29.5452	28.4615	29.5256	29.9546	27.709	27.6718	27.7414	14	14	14	41.9	41.9	41.9	49.526	0	151.84	3733000000	41	A0A087WY71;E9PFW3;Q96CW1;C9JJ47;C9JTK4;C9JGT8;C9JJD3;C9JPV8;H7C4C3	A0A087WY71;E9PFW3;Q96CW1;C9JJ47	AP-2 complex subunit mu	AP2M1
NaN	NaN	NaN	NaN	NaN	NaN	NaN	NaN	NaN	28.0058	27.8325	NaN	4	4	4	13.5	13.5	13.5	32.864	0	4.0274	143900000	5	H3BN26;A0A087WYL5;Q6UXD5	H3BN26;A0A087WYL5;Q6UXD5	Seizure 6-like protein 2	SEZ6L2
29.5987	28.6525	29.0135	27.5923	26.8757	27.2612	NaN	NaN	NaN	NaN	NaN	NaN	19	19	18	18.5	18.5	17.7	155.29	0	34.874	1935800000	31	A0A087WYN9;Q7Z478	A0A087WYN9;Q7Z478	ATP-dependent RNA helicase DHX29	DHX29
NaN	27.6679	27.2593	NaN	NaN	NaN	NaN	NaN	NaN	NaN	NaN	NaN	5	5	5	45	45	45	13.654	0	10.559	467640000	8	A0A087WYR0;P09132;A0A087WWU9;D6RBG4	A0A087WYR0;P09132;A0A087WWU9	Signal recognition particle 19 kDa protein	SRP19
NaN	NaN	27.3913	28.8138	29.1622	29.8929	NaN	NaN	NaN	NaN	NaN	NaN	6	6	6	43.7	43.7	43.7	23.764	0	35.669	834700000	12	A0A087WYR3;O43399;A0A087WZ51	A0A087WYR3;O43399;A0A087WZ51	Tumor protein D54	TPD52L2
31.7146	31.1369	30.0693	30.3722	30.5583	30.5549	27.3052	28.721	30.682	26.381	26.9199	27.3171	24	24	24	51.8	51.8	51.8	56.967	0	177.01	6444000000	75	A0A087WYS1;E7EUC7;Q16851;C9JVG3;C9JQU9;C9JNZ1;C9JWG0;C9JUW1;C9JTZ5;F2Z3H1;C9J6Q0	A0A087WYS1;E7EUC7;Q16851	UTP--glucose-1-phosphate uridylyltransferase	UGP2
28.1584	28.3679	28.3508	26.8131	26.9383	27.4234	NaN	NaN	NaN	NaN	NaN	NaN	8	8	8	17.6	17.6	17.6	77.843	0	181.71	1118400000	17	A0A087WZ13;E9PAU2;Q8IY67;K7EKR9	A0A087WZ13;E9PAU2;Q8IY67	Ribonucleoprotein PTB-binding 1	RAVER1
30.6022	29.9863	29.5728	29.5294	29.7425	29.8372	28.0194	NaN	NaN	NaN	NaN	NaN	17	17	17	45	45	45	42.41	0	56.376	3904300000	39	A0A087WZN1;O43837;A0A087X2E5;A0A0D9SG66	A0A087WZN1;O43837;A0A087X2E5	Isocitrate dehydrogenase [NAD] subunit, mitochondrial;Isocitrate dehydrogenase [NAD] subunit beta, mitochondrial	IDH3B
27.1149	NaN	27.6179	26.9809	NaN	NaN	NaN	27.89	27.9223	NaN	NaN	NaN	5	5	5	23.2	23.2	23.2	33.404	0	7.0467	708120000	9	A0A087WZR3;H9KVA9;A0A0D9SF50;P46736;X6RJS7;A0A0A0MS96	A0A087WZR3;H9KVA9;A0A0D9SF50;P46736;X6RJS7	Lys-63-specific deubiquitinase BRCC36	BRCC3
29.6541	28.972	29.4769	30.5326	30.0436	30.1966	NaN	NaN	27.9176	NaN	NaN	NaN	6	6	6	37.5	37.5	37.5	16.932	0	52.456	3739000000	24	A0A087WZT3;Q9H3K6;H3BV85;H3BTW0;A0A0B4J295;H3BVE0	A0A087WZT3;Q9H3K6	BolA-like protein 2	BOLA2
28.262	29.4651	28.6555	28.7022	27.4558	27.5502	NaN	NaN	NaN	NaN	NaN	NaN	8	8	8	7.3	7.3	7.3	144.36	0	9.6556	1784400000	12	A0A087WZV0;O43314;D6RBU4;H0Y9S9;F8W9A8;B7WPL9;Q6PFW1;K7ENU7;A0A087WWN8	A0A087WZV0;O43314;D6RBU4	Inositol hexakisphosphate and diphosphoinositol-pentakisphosphate kinase 2	PPIP5K2
NaN	25.8635	24.7821	NaN	NaN	NaN	NaN	NaN	NaN	NaN	NaN	NaN	4	2	2	7.7	4.3	4.3	80.354	0	4.6687	88889000	3	J3KPF9;A0A087X011;E9PES4;Q9Y496	J3KPF9;A0A087X011;E9PES4;Q9Y496	Kinesin-like protein;Kinesin-like protein KIF3A	KIF3A
31.3031	31.0765	32.0131	31.7804	31.9048	32.3149	29.1409	31.6767	31.7363	32.6733	32.1243	32.4091	44	44	44	51.4	51.4	51.4	104.78	0	255.06	15447000000	163	A0A087X054;Q9Y4L1;E9PJ21;A0A087WWI4;K7EQK2;J3KTF1;J3QL06;Q9BST8;J3QQH7;J3QLE9;A0A087WW13;A0A087X214	A0A087X054;Q9Y4L1;E9PJ21;A0A087WWI4;K7EQK2	Hypoxia up-regulated protein 1	HYOU1
26.2644	26.4347	NaN	25.8474	NaN	NaN	NaN	NaN	NaN	NaN	NaN	NaN	3	3	3	19.3	19.3	19.3	20.602	0	4.5759	202730000	8	A0A087X091;Q9H1Z4	A0A087X091;Q9H1Z4	WD repeat-containing protein 13	WDR13
26.6367	27.2303	27.4927	NaN	NaN	NaN	NaN	NaN	NaN	NaN	NaN	NaN	5	5	3	5	5	3.7	113.79	0	9.7339	421730000	10	A0A087X0H9;Q5T8P6;E2PSN0	A0A087X0H9;Q5T8P6;E2PSN0	RNA-binding protein 26	RBM26
28.3179	28.227	27.5421	26.0619	26.2233	25.8099	NaN	NaN	NaN	NaN	NaN	NaN	7	7	7	10.1	10.1	10.1	82.89	0	11.415	847230000	15	A0A087X0M4;Q9BWU0;A0A087WWF4;H7C256	A0A087X0M4;Q9BWU0;A0A087WWF4	Kanadaptin	SLC4A1AP
25.5859	25.2444	NaN	25.2343	NaN	NaN	NaN	NaN	NaN	NaN	NaN	NaN	3	3	3	8.2	8.2	8.2	73.338	0	3.1914	104990000	4	A0A087X0Q9;Q9BVL4	A0A087X0Q9;Q9BVL4	Selenoprotein O	SELO
29.2327	30.6935	30.1337	29.0959	29.9481	29.2237	NaN	NaN	28.6285	NaN	NaN	NaN	13	13	12	50.6	50.6	50.6	19.825	0	28.999	3830700000	26	A0A087X0R6;Q9UMY4	A0A087X0R6;Q9UMY4	Sorting nexin-12	SNX12
NaN	NaN	NaN	25.4963	25.6154	25.7722	28.1515	29.5068	30.0079	32.0617	32.4491	32.111	11	11	11	11.1	11.1	11.1	108.34	0	22.402	3971500000	32	A0A087X0S5;P12109	A0A087X0S5;P12109	Collagen alpha-1(VI) chain	COL6A1
26.8656	26.913	NaN	NaN	NaN	NaN	NaN	NaN	NaN	NaN	NaN	NaN	2	2	2	8.4	8.4	8.4	37.325	0	28.806	310200000	10	A0A087X0W9;Q8N6M0	A0A087X0W9;Q8N6M0	OTU domain-containing protein 6B	OTUD6B
25.3643	24.4235	25.3605	NaN	NaN	NaN	NaN	NaN	NaN	NaN	NaN	NaN	2	2	2	2.4	2.4	2.4	93.667	0.002079	2.0369	100530000	3	E7EWM3;A0A087X127;Q8NF64;F6WR09;Q9ULJ6	E7EWM3;A0A087X127;Q8NF64;F6WR09;Q9ULJ6	Zinc finger MIZ domain-containing protein 2;Zinc finger MIZ domain-containing protein 1	ZMIZ2;ZMIZ1
26.674	27.4826	26.9087	NaN	NaN	26.6798	NaN	NaN	NaN	NaN	NaN	NaN	5	5	5	16.6	16.6	16.6	41.595	0	44.958	425750000	7	A0A087X1E4;P53365;E9PRV8	A0A087X1E4;P53365	Arfaptin-2	ARFIP2
NaN	NaN	NaN	26.4961	26.5792	NaN	NaN	NaN	NaN	NaN	NaN	NaN	2	2	2	19.5	19.5	19.5	17.942	0	5.8822	55382000	4	A0A087X1G7;A0A0B4J1S4;O60613;A0A0J9YX89	A0A087X1G7;A0A0B4J1S4;O60613;A0A0J9YX89	15 kDa selenoprotein	2019-09-15
NaN	NaN	NaN	NaN	NaN	NaN	NaN	NaN	NaN	29.3561	30.1164	29.8367	4	4	4	7.1	7.1	7.1	79.615	0	6.359	676780000	9	Q6PID9;E7ENV9;A0A087X1T7;H0YM81;E7EX88;P16112	Q6PID9;E7ENV9;A0A087X1T7;H0YM81;E7EX88;P16112	Aggrecan core protein;Aggrecan core protein 2	ACAN
27.5361	27.8358	28.543	29.6612	29.6105	29.5359	28.5225	29.9057	29.0861	NaN	27.7732	NaN	9	9	9	38.6	38.6	38.6	29.126	0	33.62	1493600000	37	A0A087X1Z3;Q9UL46;H0YM70;H0YKU2	A0A087X1Z3;Q9UL46;H0YM70	Proteasome activator complex subunit 2	PSME2
23.462	24.0768	24.0449	23.0479	23.2353	24.1268	26.5166	31.7837	28.5583	30.6965	33.148	29.9537	32	32	32	20.8	20.8	20.8	202.29	0	58.92	3505400000	67	A0A087X208;O00468;H0Y5U1	A0A087X208;O00468	Agrin;Agrin N-terminal 110 kDa subunit;Agrin C-terminal 110 kDa subunit;Agrin C-terminal 90 kDa fragment;Agrin C-terminal 22 kDa fragment	AGRN
NaN	27.1538	26.8357	NaN	NaN	NaN	NaN	NaN	NaN	NaN	NaN	NaN	4	4	4	4.2	4.2	4.2	102.28	0	3.5308	348490000	5	A0A087X211;Q8TCG1;F8WAX6	A0A087X211;Q8TCG1	Protein CIP2A	KIAA1524
NaN	NaN	NaN	NaN	NaN	NaN	NaN	NaN	NaN	28.5043	28.4432	28.1745	2	2	2	3.6	3.6	3.6	57.519	0	3.1931	286130000	3	F8WCZ6;A0A087X232;P09871	F8WCZ6;A0A087X232;P09871	Complement C1s subcomponent;Complement C1s subcomponent heavy chain;Complement C1s subcomponent light chain	C1S
27.1112	27.213	26.9297	NaN	NaN	NaN	NaN	NaN	NaN	NaN	NaN	NaN	5	5	5	11.2	11.2	11.2	54.502	0	6.5512	399060000	7	C9J453;A0A087X255;O15344;A0A087X0X0;C9JZJ7	C9J453;A0A087X255;O15344;A0A087X0X0	E3 ubiquitin-protein ligase Midline-1	MID1
28.3529	26.8355	27.6868	27.5623	27.2581	27.5603	NaN	NaN	28.3901	27.2956	28.5493	28.0465	13	13	13	13.2	13.2	13.2	136.5	0	16.554	1047800000	23	A0A087X256;Q2M389;F8W1W1;F8VYH7;F8VNZ5	A0A087X256;Q2M389	WASH complex subunit 7	KIAA1033
NaN	NaN	NaN	26.4504	26.1722	26.3282	NaN	NaN	NaN	NaN	NaN	NaN	4	4	3	27.4	27.4	21.2	19.757	0	5.5421	118420000	7	A0A087X271;B4DDF4;B4DUT8;Q99439;H3BVI6;K7ES69;A0A087X1X5;U3KPS3;H3BQH0	A0A087X271;B4DDF4;B4DUT8;Q99439;H3BVI6;K7ES69;A0A087X1X5	Calponin;Calponin-2	CNN2
28.3583	28.4146	28.5446	28.2511	27.8121	28.392	NaN	NaN	NaN	NaN	NaN	NaN	10	10	10	38.2	38.2	38.2	35.29	0	17.975	1221900000	18	A0A087X2D5;Q9BRJ2;A0A0G2JMS5;A0A087WU62	A0A087X2D5;Q9BRJ2;A0A0G2JMS5;A0A087WU62	39S ribosomal protein L45, mitochondrial	MRPL45
27.9665	28.1017	27.1972	27.7227	26.7617	26.9246	NaN	NaN	NaN	26.2294	NaN	NaN	18	18	18	8	8	8	289.63	0	22.507	877020000	30	A0A087X2H1;Q9ULT8;H0YJP0;G3V4V5;H0YJD4;A0A087WVU6;H0YJ72;H0YJV8	A0A087X2H1;Q9ULT8;H0YJP0	E3 ubiquitin-protein ligase HECTD1	HECTD1
31.3497	30.9799	31.6179	31.3198	31.4468	31.4244	31.3652	30.0234	31.3592	30.4582	29.712	29.9841	25	25	25	64.5	64.5	64.5	45.796	0	190.06	11944000000	111	A0A087X2I1;P62333;H0YJC0;H0YJS8;H0YJX2;H0YJE9;H0YJT1	A0A087X2I1;P62333;H0YJC0	26S protease regulatory subunit 10B	PSMC6
24.9895	NaN	24.5014	NaN	NaN	NaN	NaN	NaN	NaN	NaN	NaN	NaN	4	3	3	2.1	1.5	1.5	217.75	0	3.8774	85705000	2	A0A096LNH6;Q14185	A0A096LNH6;Q14185	Dedicator of cytokinesis protein 1	DOCK1
25.0453	24.9603	NaN	NaN	NaN	NaN	NaN	NaN	NaN	NaN	NaN	NaN	3	3	3	22.1	22.1	22.1	18.43	0	3.3748	68983000	5	A0A096LP22;Q86Y79;A0A096LPA3;C9J7Z1;A0A096LP34	A0A096LP22;Q86Y79;A0A096LPA3;C9J7Z1	Probable peptidyl-tRNA hydrolase	PTRH1
NaN	NaN	NaN	28.2056	28.6126	28.6784	NaN	NaN	NaN	NaN	NaN	NaN	7	6	6	33.7	29	29	30.376	0	25.824	489590000	11	A0A096LPI6;A0A096LNH5;A0A0B4J2D5;P30042;H7C2G3;A0A096LP73;F2Z2Q0;A0A096LP12;A0A0B4J2H4;H7C1F6;A0A096LNJ1	A0A096LPI6;A0A096LNH5;A0A0B4J2D5;P30042;H7C2G3;A0A096LP73;F2Z2Q0;A0A096LP12;A0A0B4J2H4;H7C1F6	ES1 protein homolog, mitochondrial	C21orf33
NaN	25.8406	NaN	26.2768	26.0436	NaN	NaN	NaN	NaN	NaN	NaN	NaN	4	4	4	18.4	18.4	18.4	31.151	0	4.1641	157860000	6	A2A2L5;A0A0A0MQR2;Q9BY42;A2A2L6	A2A2L5;A0A0A0MQR2;Q9BY42;A2A2L6	Protein RTF2 homolog	RTFDC1
NaN	NaN	NaN	NaN	27.0251	27.0429	NaN	NaN	NaN	NaN	NaN	NaN	3	3	3	25.5	25.5	25.5	14.341	0	3.8923	224160000	5	B5MD87;A0A0A0MQS1;Q53H96;A0A087WTU2	B5MD87;A0A0A0MQS1;Q53H96	Pyrroline-5-carboxylate reductase;Pyrroline-5-carboxylate reductase 3	PYCRL
NaN	NaN	NaN	NaN	NaN	NaN	27.8958	26.9688	28.5926	NaN	NaN	NaN	3	3	3	18.8	18.8	18.8	22.31	0	4.9953	372140000	5	A0A0A0MQT0;P09455;A0A0A0MTB9;H0YAK8	A0A0A0MQT0;P09455;A0A0A0MTB9;H0YAK8	Retinol-binding protein 1	RBP1
28.5199	28.5245	27.8604	27.619	27.7604	27.901	NaN	NaN	NaN	28.6047	28.1847	27.8695	9	9	9	27.2	27.2	27.2	43.237	0	55.867	1418800000	23	U3KQC1;A0A0A0MQU0;Q9BV38;K7EIR0;K7EML4;A0A087X237;K7EKX5;U3KQK3	U3KQC1;A0A0A0MQU0;Q9BV38;K7EIR0	WD repeat-containing protein 18	WDR18
26.602	26.3025	26.9179	27.288	26.8687	26.7291	NaN	NaN	NaN	NaN	NaN	NaN	7	7	7	26.5	26.5	26.5	48.793	0	26.065	421440000	12	A0A0A0MQU4;Q96I15;H7C3V9;H7C277;H7C1N7;H7C280;H7C1S7;C9JNL5;H7C4A1	A0A0A0MQU4;Q96I15;H7C3V9;H7C277	Selenocysteine lyase	SCLY
27.1187	NaN	26.5757	NaN	NaN	NaN	NaN	NaN	NaN	NaN	NaN	NaN	6	3	3	6.6	4	4	94.068	0	4.3632	367650000	5	A0A0C4DG68;A0A0A0MR59;Q8TB72	A0A0C4DG68;A0A0A0MR59;Q8TB72	Pumilio homolog 2	PUM2
28.8547	29.0015	28.858	27.1453	27.8013	NaN	NaN	NaN	NaN	NaN	NaN	NaN	12	12	11	13.9	13.9	13.2	110.36	0	45.568	1557800000	19	A0A0A0MR66;P98175	A0A0A0MR66;P98175	RNA-binding protein 10	RBM10
28.6939	29.1152	28.8895	28.7004	28.2315	28.5409	26.2758	26.5734	26.6529	26.9141	26.3101	26.9601	18	18	18	28.5	28.5	28.5	85.939	0	52.447	1708000000	55	A0A0A0MRA5;B7Z4B8;Q9BUJ2;M0R3F1;M0QYZ0;M0QYI8;M0R203;M0QYM5;M0QZV6;M0R0K8	A0A0A0MRA5;B7Z4B8;Q9BUJ2;M0R3F1;M0QYZ0	Heterogeneous nuclear ribonucleoprotein U-like protein 1	HNRNPUL1
32.1025	32.1733	31.96	31.4822	31.5658	31.4418	28.8531	NaN	30.4826	30.3214	30.3132	30.5258	45	45	3	46.5	46.5	3.1	102.29	0	185.84	13733000000	152	A0A0A0MRA8;Q9Y2J2;A0A0A0MSA4;A0A1B0GTF8;J3QS55;A0A0J9YW31;A0A0J9YW26;J3KT37;J3KS70;J3QKY2;J3KRD1;J3QKK4;J3QR33;Q4VXN0;Q4VB86;P11171;J3QRQ6;J3QLU5;J3QS83;A0A1B0GWG0;Q4VXN1	A0A0A0MRA8;Q9Y2J2;A0A0A0MSA4;A0A1B0GTF8	Band 4.1-like protein 3;Band 4.1-like protein 3, N-terminally processed	EPB41L3
25.7985	27.0766	26.5242	26.6214	26.843	26.8392	NaN	NaN	NaN	NaN	NaN	NaN	6	6	6	2.2	2.2	2.2	362.57	0	6.2151	359600000	7	A0A0A0MRE9;A0A0A0MRF6;Q99996;H7BYL6;A0A087WX84	A0A0A0MRE9;A0A0A0MRF6;Q99996	A-kinase anchor protein 9	AKAP9
29.3298	28.4782	28.402	29.2444	29.5305	29.0917	28.4872	28.7237	28.9723	NaN	28.8736	NaN	18	18	18	43.3	43.3	43.3	47.804	0	72.865	2045100000	45	A0A0A0MRI2;Q9UNH7;G3V5X9;G3V2U1;H0YJF8;G3V4Z5;Q86XE0	A0A0A0MRI2;Q9UNH7	Sorting nexin-6;Sorting nexin-6, N-terminally processed	SNX6
26.6921	26.488	26.111	NaN	NaN	26.9604	NaN	NaN	NaN	NaN	NaN	NaN	11	7	7	7.8	5.4	5.4	193.63	0	9.6746	300420000	10	A0A0A0MRJ0;Q5VT25;H0Y6V3;H0Y7V8;A0A0A0MRJ1;H0Y5V1;H0Y6R0	A0A0A0MRJ0;Q5VT25	Non-specific serine/threonine protein kinase;Serine/threonine-protein kinase MRCK alpha	CDC42BPA
30.8703	30.2892	31.1717	29.2807	29.0967	29.57	27.4563	NaN	27.7531	27.5301	27.5816	NaN	14	14	14	60	60	60	30.315	0	167.99	5939000000	43	A0A0A0MRJ6;H7BY58;P22061;F6S8N6;F8WDT3;F8WAV5;F8WAX2;C9J0F2;H7C4X2	A0A0A0MRJ6;H7BY58;P22061;F6S8N6	Protein-L-isoaspartate O-methyltransferase;Protein-L-isoaspartate(D-aspartate) O-methyltransferase	PCMT1
27.9119	27.9167	27.6398	27.9274	27.8699	28.3273	NaN	NaN	NaN	NaN	NaN	NaN	7	7	7	18.9	18.9	18.9	51.462	0	40.951	896980000	24	A0A0A0MRK6;Q13505;A0A0C4DFQ1	A0A0A0MRK6;Q13505	Metaxin-1	MTX1
28.7312	28.3982	29.129	28.47	28.5266	28.6271	NaN	NaN	NaN	NaN	NaN	NaN	12	12	12	37.6	37.6	37.6	43.728	0	32.773	1728700000	21	A0A0A0MRL7;P55210;Q5SVL2	A0A0A0MRL7;P55210;Q5SVL2	Caspase-7;Caspase-7 subunit p20;Caspase-7 subunit p11	CASP7
24.7422	25.1431	NaN	NaN	NaN	NaN	NaN	NaN	NaN	NaN	NaN	NaN	6	6	6	6.1	6.1	6.1	145.01	0	10.774	95961000	7	A0A0A0MRM8;A0A0D9SGC1;E7EW20;Q9UM54;Q5JVM0	A0A0A0MRM8;A0A0D9SGC1;E7EW20;Q9UM54	Unconventional myosin-VI	MYO6
NaN	29.2992	29.5041	31.6068	31.0262	31.0519	NaN	NaN	NaN	30.5204	30.9105	30.5941	16	16	15	23.3	23.3	21.9	74.543	0	26.835	3569800000	46	A0A0A0MRM9;Q14978;S4R349;S4R3C2	A0A0A0MRM9;Q14978	Nucleolar and coiled-body phosphoprotein 1	NOLC1
26.0563	26.0926	25.688	NaN	NaN	NaN	NaN	NaN	NaN	NaN	NaN	NaN	18	6	6	16.5	4.8	4.8	122.86	0	6.7996	177230000	8	A0A0A0MRP6;B7ZLQ5;P28370	A0A0A0MRP6;B7ZLQ5;P28370	Probable global transcription activator SNF2L1	SMARCA1
27.539	NaN	27.2059	26.4453	26.6887	26.3595	NaN	NaN	27.3898	NaN	NaN	NaN	7	3	3	19.1	10.9	10.9	43.294	0	6.7413	408860000	11	B6VEX4;A0A0A0MRT6;Q8IZP0	B6VEX4;A0A0A0MRT6;Q8IZP0	Abl interactor 1	ABI1
31.5569	30.3641	31.0786	32.059	32.77	32.8793	26.629	27.9487	27.2961	28.4615	27.8839	28.5877	67	67	66	48.1	48.1	47.4	152.45	0	282	10842000000	159	A0A0A0MRV0;Q9P2E9;A0A087WVV2;F8W7S5;A0A087WU26;A2A2S5;V9GY78	A0A0A0MRV0;Q9P2E9;A0A087WVV2;F8W7S5	Ribosome-binding protein 1	RRBP1
26.1895	NaN	NaN	26.2176	25.9872	NaN	NaN	NaN	NaN	NaN	NaN	NaN	2	2	2	14.1	14.1	14.1	16.091	0.0018674	2.1185	160450000	6	X6RA56;X6RCK5;A0A0A0MRV8;X6RLR1;O75935	X6RA56;X6RCK5;A0A0A0MRV8;X6RLR1;O75935	Dynactin subunit 3	DCTN3
28.4594	28.8625	28.5223	29.8515	30.0692	30.0223	NaN	NaN	NaN	NaN	NaN	NaN	13	12	12	49.8	43.9	43.9	35.503	0	26.244	1537900000	33	A0A0A0MS41;A0A1P0AYU5;Q9BWM7;S4R3N9	A0A0A0MS41;A0A1P0AYU5;Q9BWM7;S4R3N9	Sideroflexin;Sideroflexin-3	SFXN3
26.2995	26.2636	NaN	NaN	NaN	NaN	NaN	NaN	NaN	NaN	NaN	NaN	7	4	4	17.2	8.4	8.4	50.924	0	4.8587	206170000	7	Q8WU40;Q5SWX3;A0A0A0MS52;A0A0A0MT11;Q13555;H0Y6G2;Q13554;H7BXS4;H7C394;Q9UQM7;D6RHX9;E9PBE8;E7EQE4;H7BZC6	Q8WU40;Q5SWX3;A0A0A0MS52;A0A0A0MT11;Q13555;H0Y6G2;Q13554	Calcium/calmodulin-dependent protein kinase type II subunit gamma;Calcium/calmodulin-dependent protein kinase type II subunit beta	CAMK2G;CAMK2B
NaN	NaN	NaN	26.7111	26.7484	26.9864	NaN	NaN	NaN	NaN	NaN	NaN	5	5	5	8.8	8.8	8.8	86.924	0	5.3618	162620000	6	A0A0A0MS69;Q14123	A0A0A0MS69;Q14123	Calcium/calmodulin-dependent 3,5-cyclic nucleotide phosphodiesterase 1C	PDE1C
NaN	25.3867	24.9895	NaN	NaN	NaN	NaN	NaN	NaN	NaN	NaN	NaN	11	4	4	7.3	3.2	3.2	180.5	0	2.8994	79739000	4	A0A0A0MSA7;A0A0U1RQK7;O43432	A0A0A0MSA7;A0A0U1RQK7;O43432	Eukaryotic translation initiation factor 4 gamma 3	EIF4G3
27.2511	25.658	26.8677	26.6088	26.8569	26.4159	NaN	NaN	NaN	NaN	NaN	NaN	9	9	9	16.6	16.6	16.6	78.808	0	15.119	336280000	16	A0A0A0MSB8;Q9UPT5;A0A0A0MRE1;B4DJ07;C9JME6;C9JKC2;B5MCY9;K7ERQ5	A0A0A0MSB8;Q9UPT5;A0A0A0MRE1;B4DJ07	Exocyst complex component 7	EXOC7
26.5373	27.7152	27.3685	NaN	NaN	NaN	NaN	NaN	NaN	NaN	NaN	NaN	11	11	11	15.4	15.4	15.4	89.974	0	15.029	457990000	12	A0A0A0MSH9;Q86WJ1;A0A0A0MRH8;A0A087WTM4	A0A0A0MSH9;Q86WJ1;A0A0A0MRH8	Chromodomain-helicase-DNA-binding protein 1-like	CHD1L
29.7929	27.971	30.0038	28.3272	28.1929	28.7804	NaN	NaN	NaN	NaN	NaN	NaN	12	12	2	28.4	28.4	4.5	52.406	0	22.213	1682500000	32	A0A0A0MSK5;Q5JTV8;H0YD16;H0Y4R4;H0YDU3	A0A0A0MSK5;Q5JTV8;H0YD16	Torsin-1A-interacting protein 1	TOR1AIP1
31.6637	30.9403	31.3394	33.0187	33.2728	33.465	NaN	NaN	29.763	30.0588	30.4328	31.0379	37	22	22	93.8	73.4	73.4	36.867	0	234.18	14848000000	86	A0A0A0MSS8;P42330;S4R3Z2;S4R3D5;P17516	A0A0A0MSS8;P42330;S4R3Z2	Aldo-keto reductase family 1 member C3	AKR1C3
27.5198	NaN	NaN	25.9838	26.3955	27.0827	NaN	NaN	NaN	NaN	NaN	NaN	4	4	4	10	10	10	47.606	0	6.3018	289860000	8	A0A0G2JKZ1;A2AB90;A0A0G2JH37;A0A0A0MSV9;O15533;Q6P1N7;C9JA35;A0A0A0MT98	A0A0G2JKZ1;A2AB90;A0A0G2JH37;A0A0A0MSV9;O15533;Q6P1N7;C9JA35;A0A0A0MT98	Tapasin	TAPBP
25.5679	26.7149	25.3676	25.2173	NaN	25.1244	NaN	NaN	NaN	NaN	NaN	NaN	3	3	3	24.8	24.8	24.8	14.909	0	3.2937	195810000	6	Q5T6K7;E9PI99;A0A0A0MT00;Q5T6K5;Q13952;E9PJA8;E9PQR2;E9PL11	Q5T6K7;E9PI99;A0A0A0MT00;Q5T6K5;Q13952	Nuclear transcription factor Y subunit gamma	NFYC
27.2657	26.8545	27.0642	NaN	NaN	NaN	NaN	NaN	NaN	NaN	NaN	NaN	5	5	5	3.8	3.8	3.8	188.15	0	8.4446	407530000	8	Q9HBD4;A0A0A0MT49;P51532;P51531;F6VDE0;A0A0U1RRF5;A0A0U1RRD6;A0A0U1RRF8;A0A0A0MSS5;F6UH26;A0A0U1RQU0;A0A0U1RR09;F6XE55;A0A0U1RQW7;A0A0U1RRN2;B1ALG1;A0A0U1RR83;A0A0U1RQX3;F6T8Q0;B1ALG2;A0A0U1RR26;A0A0U1RRG6;B4DNT1;B1ALF6;A0A0U1RQZ9	Q9HBD4;A0A0A0MT49;P51532;P51531;F6VDE0	Transcription activator BRG1;Probable global transcription activator SNF2L2	SMARCA4;SMARCA2
27.6534	27.8022	27.246	27.0237	26.9917	27.0889	NaN	26.7919	NaN	26.8008	NaN	26.4129	12	12	12	11.7	11.7	11.7	136.27	0	31.456	803850000	22	A0A0A0MT60;Q5T1M5;X6RKW4	A0A0A0MT60;Q5T1M5	Peptidyl-prolyl cis-trans isomerase;FK506-binding protein 15	FKBP15
28.5654	28.7554	28.679	29.5769	29.5957	29.3727	NaN	NaN	NaN	NaN	NaN	NaN	12	12	12	33.1	33.1	33.1	46.65	0	23.653	1678100000	33	A0A0A0MT83;P26440;H0YN10;H7C4G6;H0YKV0;A0A087WVD3;H0YLC3	A0A0A0MT83;P26440;H0YN10	Isovaleryl-CoA dehydrogenase, mitochondrial	IVD
28.9586	29.5635	29.0012	27.9701	27.7613	27.6028	NaN	NaN	NaN	NaN	NaN	NaN	18	18	18	22.5	22.5	22.5	99.365	0	108.79	1775400000	30	A0A0A0MTB8;Q8NI36	A0A0A0MTB8;Q8NI36	WD repeat-containing protein 36	WDR36
28.4254	27.3637	27.1116	25.9194	25.9483	25.4191	NaN	NaN	NaN	NaN	NaN	NaN	21	21	21	5.2	5.2	5.2	591.4	0	25.916	650120000	26	A0A0A0MTR7;A0A0A0MTC1;Q63HN8;I3L3H9	A0A0A0MTR7;A0A0A0MTC1;Q63HN8	E3 ubiquitin-protein ligase RNF213	RNF213
NaN	26.4673	25.7652	25.5404	25.6857	25.7407	NaN	NaN	NaN	NaN	NaN	NaN	2	2	2	8.3	8.3	8.3	31.869	0	5.0755	168380000	5	D6RDV0;D6RA37;A0A0A0MTC2;D6RIY7;Q13454	D6RDV0;D6RA37;A0A0A0MTC2;D6RIY7;Q13454	Tumor suppressor candidate 3	TUSC3
28.1156	27.0719	27.8919	NaN	NaN	26.8615	NaN	NaN	NaN	NaN	NaN	NaN	9	9	9	23.2	23.2	23.2	54.611	0	11.742	720110000	18	A0A0A0MTH3;Q13418;A0A087WWY6	A0A0A0MTH3;Q13418	Integrin-linked protein kinase	ILK
31.5635	31.1101	30.1306	NaN	NaN	29.2306	NaN	NaN	NaN	NaN	NaN	NaN	7	7	7	69.1	69.1	69.1	11.15	0	37.01	6354600000	18	B8ZWD1;A0A0A0MTI5;P07108	B8ZWD1;A0A0A0MTI5;P07108	Acyl-CoA-binding protein	DBI
29.6177	29.3046	29.1831	28.4998	28.1769	28.3899	NaN	NaN	NaN	NaN	NaN	NaN	9	9	9	30.9	30.9	30.9	49.062	0	46.384	1999500000	32	A0A0R4J2G3;A0A0A0MTJ9;Q6PIU2;H7C046	A0A0R4J2G3;A0A0A0MTJ9;Q6PIU2;H7C046	Neutral cholesterol ester hydrolase 1	NCEH1
NaN	NaN	NaN	26.3116	NaN	26.3877	NaN	NaN	NaN	NaN	NaN	NaN	5	5	5	4.4	4.4	4.4	134.07	0	4.16	87940000	7	A0A0A0MTL6;Q6ZS17;H3BSX9;H3BMG9;H3BSV5	A0A0A0MTL6;Q6ZS17	Protein FAM65A	FAM65A
27.5035	28.1931	26.8389	26.6223	NaN	NaN	NaN	NaN	NaN	NaN	NaN	NaN	12	12	12	15.7	15.7	15.7	88.505	0	20.145	654730000	16	A0A0A0MTN0;Q13617;Q5T2B5;Q5T2B7	A0A0A0MTN0;Q13617;Q5T2B5	Cullin-2	CUL2
34.2571	34.5004	34.4565	33.4545	33.5053	33.0817	30.8271	30.7988	30.25	30.6472	30.7216	30.9238	47	47	34	68.4	68.4	48	64.824	0	323.31	67470000000	231	A0A0A0MTS2;P06744;K7EQ48;A0A0J9YXP8;A0A0J9YYH3;A0A0J9YX90;K7EP41;K7EPY4;K7ELR7;K7ENA0;K7ERC6;K7ERK8;K7EIL4	A0A0A0MTS2;P06744;K7EQ48;A0A0J9YXP8;A0A0J9YYH3;A0A0J9YX90	Glucose-6-phosphate isomerase	GPI
29.6035	28.9651	29.0325	29.5995	29.2591	29.7333	NaN	NaN	NaN	28.182	28.1374	28.4552	6	6	6	33.5	33.5	33.5	21.233	0	34.744	2555800000	21	A0A0A6YYA0;Q9Y3B3;G3V2Y2	A0A0A6YYA0;Q9Y3B3	Transmembrane emp24 domain-containing protein 7	TMED7-TICAM2;TMED7
28.3699	28.7246	28.9429	28.5249	28.5282	28.6453	NaN	NaN	NaN	NaN	NaN	NaN	10	10	10	22.9	22.9	22.9	58.199	0	20.4	1153700000	21	A0A0A6YYI3;A0A0B4J1V8;Q9NQ55;A8MV53;H7C446;C9J3W3;C9JHF7	A0A0A6YYI3;A0A0B4J1V8;Q9NQ55;A8MV53	Suppressor of SWI4 1 homolog	PPAN-P2RY11;PPAN
26.8797	NaN	NaN	30.0235	31.5638	29.9935	NaN	NaN	NaN	NaN	NaN	26.4083	12	12	12	55.5	55.5	55.5	34.779	0	26.84	1264900000	28	A0A0A6YYL2;P0DMN0;P0DMM9;P50225;H3BPL6;E9PKW4;P50226;H3BRY5;H3BRT0;H3BNY7	A0A0A6YYL2;P0DMN0;P0DMM9	Sulfotransferase;Sulfotransferase 1A4;Sulfotransferase 1A3	SULT1A4;SULT1A3
27.7742	26.6698	27.2164	25.713	25.9351	NaN	NaN	NaN	NaN	NaN	NaN	NaN	10	10	10	14.6	14.6	14.6	114.16	0	33.973	475570000	15	A0A0A6YYL4;P57737;I3L212;E7EP81;I3L167;I3L1U7;I3L0X9;I3L3T0;I3L0X8;I3L442;Q9Y3D7;A0A0B4J298;I3L351;I3L2Y6	A0A0A6YYL4;P57737	Coronin;Coronin-7	CORO7-PAM16;CORO7
NaN	26.4653	26.5154	27.8757	27.5848	27.9191	NaN	NaN	NaN	NaN	NaN	NaN	9	9	9	16.5	16.5	16.5	74.591	0	11.125	330970000	17	A0A0B4J1R2;Q9H6R3;H0YII9;F8VZB4	A0A0B4J1R2;Q9H6R3	Acyl-CoA synthetase short-chain family member 3, mitochondrial	ACSS3
NaN	NaN	NaN	NaN	NaN	NaN	NaN	NaN	NaN	27.8314	27.6491	27.8368	2	2	2	6.4	6.4	6.4	44.964	0.00049702	2.6621	180050000	2	A0A0B4J1R4;P32754	A0A0B4J1R4;P32754	4-hydroxyphenylpyruvate dioxygenase	HPD
26.1325	25.5022	26.2902	NaN	NaN	NaN	NaN	NaN	NaN	NaN	NaN	NaN	5	5	5	6.4	6.4	6.4	92.723	0	6.5579	180220000	8	A0A0B4J1S8;Q9UBF8;E9PL47;F8W860;A0A0A0MSL0	A0A0B4J1S8;Q9UBF8;E9PL47;F8W860	Phosphatidylinositol 4-kinase beta	PI4KB
30.4892	30.9243	30.6557	28.4062	28.4953	28.5565	NaN	NaN	28.9674	28.7829	29.065	NaN	11	10	10	67.2	67.2	67.2	15.763	0	36.311	5577600000	33	A0A0B4J1Z1;C9JAB2;Q16629;F8WEA1	A0A0B4J1Z1;C9JAB2;Q16629	Serine/arginine-rich splicing factor 7	SRSF7
26.2054	NaN	27.9494	25.3532	26.0361	NaN	NaN	25.2623	NaN	NaN	NaN	NaN	7	7	7	20.9	20.9	20.9	51.504	0	12.168	365720000	10	A0A0B4J2A0;Q9UHJ6	A0A0B4J2A0;Q9UHJ6	Sedoheptulokinase	TRPV1;SHPK
31.8027	32.0795	31.1017	31.6498	32.0937	31.5258	30.5958	29.981	29.7447	29.4421	NaN	NaN	11	11	11	40.4	40.4	40.4	21.525	0	103.61	15036000000	48	Q5W0H4;A0A0B4J2C3;P13693;J3KPG2;E9PJF7;H0YCX0;Q56UQ5;Q9HAU6	Q5W0H4;A0A0B4J2C3;P13693;J3KPG2;E9PJF7	Translationally-controlled tumor protein	TPT1
29.7244	29.052	28.317	28.7286	28.5897	28.5473	NaN	NaN	NaN	NaN	NaN	NaN	13	13	12	18.8	18.8	17.4	102.45	0	31.419	1818500000	30	A0A0B4J2E5;Q15269;C9J544	A0A0B4J2E5;Q15269	Periodic tryptophan protein 2 homolog	PWP2
25.2225	24.3369	NaN	NaN	NaN	NaN	NaN	NaN	NaN	NaN	NaN	NaN	3	3	3	6.7	6.7	6.7	86.238	0	13.944	74856000	5	A0A0B4J2G4;Q15345;A0A0C4DH00;A0A087WTU1;A0A087X0S7	A0A0B4J2G4;Q15345;A0A0C4DH00;A0A087WTU1	Leucine-rich repeat-containing protein 41	LRRC41
29.2941	27.8486	28.9871	28.8361	29.32	29.1255	NaN	NaN	NaN	NaN	NaN	NaN	13	13	13	35.4	35.4	35.4	57.278	0	25.805	1205200000	31	A0A0C4DFL7;Q16850;H7C0D0;C9IYR8	A0A0C4DFL7;Q16850	Lanosterol 14-alpha demethylase	CYP51A1
NaN	27.9413	26.0265	26.538	27.1726	26.1967	NaN	NaN	NaN	NaN	NaN	NaN	6	6	6	13	13	13	72.54	0	8.6139	372020000	10	A0A0C4DFM1;Q92544	A0A0C4DFM1;Q92544	Transmembrane 9 superfamily member 4	TM9SF4
25.2132	24.7051	NaN	NaN	NaN	25.0053	NaN	NaN	NaN	NaN	NaN	NaN	4	4	4	5.7	5.7	5.7	84.159	0	2.9667	98102000	3	A0A0C4DFN1;Q8IWA4;H7C5H5;C9JQT7	A0A0C4DFN1;Q8IWA4;H7C5H5	Mitofusin-1	MFN1
29.835	29.7746	29.4132	29.3426	29.2604	29.2822	NaN	NaN	28.9796	NaN	NaN	NaN	11	11	11	54.9	54.9	54.9	31.595	0	40.886	3110700000	23	A8MXL6;A0A0C4DFR6;P55735;E7ERC8	A8MXL6;A0A0C4DFR6;P55735	Protein SEC13 homolog	SEC13
NaN	NaN	NaN	NaN	NaN	NaN	NaN	NaN	NaN	26.7886	26.9839	26.6883	3	3	3	8	8	8	28.944	0.00049888	2.6896	84326000	7	A0A140T9N0;A0A140T9A1;A0A140T9W8;A2AAS7;A0A140T9X7;A0A0G2JI07;A0A140T9I7;H0YIS1;A0A140TA54;Q4VXY6;A0A140T9N1;A0A140TA43;A0A0G2JL35;A0A0C4DFS1;P13942	A0A140T9N0;A0A140T9A1;A0A140T9W8;A2AAS7;A0A140T9X7;A0A0G2JI07;A0A140T9I7;H0YIS1;A0A140TA54;Q4VXY6;A0A140T9N1;A0A140TA43;A0A0G2JL35;A0A0C4DFS1;P13942	Collagen alpha-2(XI) chain	COL11A2
27.5754	27.9578	27.1654	NaN	NaN	26.946	NaN	28.0178	27.1884	NaN	NaN	NaN	11	11	7	15	15	9.9	99.813	0	22.341	820320000	16	A0A0C4DFT3;Q12959;E7EQD7;B4E2H8;C9J110;F2Z2L0;C9JUA9;C9JN61;C9JCP6;A8MUT6;C9IYP1;H7C166	A0A0C4DFT3;Q12959	Disks large homolog 1	DLG1
31.9105	31.8457	31.3914	32.3414	32.4876	31.9618	NaN	NaN	NaN	NaN	NaN	NaN	15	15	15	85.1	85.1	85.1	24.75	0	175.58	14837000000	56	A0A0C4DFU2;P04179;F5H4R2;A0A0C4DFU1;F5GYZ5;F5H3C5;A0A0C4DG56;G8JLJ2;G5E9P6;F5GXZ9	A0A0C4DFU2;P04179;F5H4R2;A0A0C4DFU1;F5GYZ5;F5H3C5;A0A0C4DG56	Superoxide dismutase;Superoxide dismutase [Mn], mitochondrial	SOD2
NaN	NaN	NaN	26.9597	27.0915	26.9193	NaN	NaN	NaN	NaN	NaN	NaN	3	3	3	8.8	8.8	8.8	53.806	0	5.3458	82151000	5	A0A0C4DFZ2;P15289	A0A0C4DFZ2;P15289	Arylsulfatase A;Arylsulfatase A component B;Arylsulfatase A component C	ARSA
33.3646	32.2214	33.1425	33.1987	32.9395	32.8046	33.1823	31.9355	33.0855	31.7611	31.1873	31.6574	19	19	9	69.6	69.6	40.7	29.404	0	323.31	38538000000	140	C9J9K3;A0A0C4DG17;P08865	C9J9K3;A0A0C4DG17;P08865	40S ribosomal protein SA	RPSA
27.982	27.2688	27.5626	NaN	NaN	NaN	NaN	NaN	NaN	NaN	NaN	NaN	8	8	4	19.2	19.2	12.2	49.25	0	20.313	567670000	13	E9PEZ7;E7EW77;E7EP65;A0A0C4DG21;F8WAL6;Q9NYB9;B7Z836;F8WBL5;F8WEB9;E7EUA1;F8WAU3;F8WCD7;F8WAZ8;H7C3Q7	E9PEZ7;E7EW77;E7EP65;A0A0C4DG21;F8WAL6;Q9NYB9;B7Z836	Abl interactor 2	ABI2
25.86	27.4594	26.9304	27.3208	27.4624	27.1256	27.9887	NaN	NaN	NaN	NaN	NaN	7	7	7	24.3	24.3	24.3	45.112	0	9.0606	630580000	16	A0A0C4DG44;O43464;P83110	A0A0C4DG44;O43464	Serine protease HTRA2, mitochondrial	HTRA2
NaN	NaN	NaN	NaN	NaN	NaN	28.5711	NaN	28.4654	NaN	NaN	NaN	3	3	3	7.3	7.3	7.3	33.746	0	2.8904	177440000	4	E9PFG0;A0A0C4DG85;P40394;C9JP14	E9PFG0;A0A0C4DG85;P40394	Alcohol dehydrogenase class 4 mu/sigma chain	ADH7
31.0022	31.0578	31.0804	29.782	28.9735	29.3054	26.1275	NaN	26.8976	28.5404	28.7166	29.1678	34	34	34	36.7	36.7	36.7	117.46	0	130.26	6651300000	86	A0A0C4DG89;Q7L014;D6RJA6;H0Y9U3	A0A0C4DG89;Q7L014	Probable ATP-dependent RNA helicase DDX46	DDX46
28.4255	28.331	28.5034	27.6915	27.6075	27.5568	NaN	NaN	NaN	NaN	NaN	NaN	9	9	9	31	31	31	40.183	0	34.801	1095200000	23	A0A0C4DGA2;O75521;F1LLU7;F8WAW4;C9JB63;F8W6J1	A0A0C4DGA2;O75521;F1LLU7;F8WAW4;C9JB63	Enoyl-CoA delta isomerase 2, mitochondrial	ECI2
NaN	25.4602	26.0625	NaN	NaN	NaN	NaN	NaN	NaN	NaN	NaN	NaN	7	7	7	8.8	8.8	8.8	113.86	0	13.657	163590000	8	A0A0C4DGA6;Q14527;H7C5K0	A0A0C4DGA6;Q14527;H7C5K0	Helicase-like transcription factor	HLTF
30.7913	31.2814	30.1859	30.9571	31.6017	30.8667	NaN	28.9762	NaN	NaN	NaN	29.0748	26	26	26	48	48	48	80.998	0	110.19	5009600000	81	A0A0C4DGB5;E7ES10;E9PCH5;B7Z574;P20810;E7EVY3;E9PDE4;H0Y7F0;H0Y9H6;E7EQ12;F8W7E0;E7EQA0;A0A0A0MR45;H0YD33;H0Y944;H0YA91;E9PSG1;D6RGF7;D6RBR1;E7EN75;A0A0C4DGD1;D6RAA8;D6RC54;E7EQK6	A0A0C4DGB5;E7ES10;E9PCH5;B7Z574;P20810;E7EVY3;E9PDE4;H0Y7F0;H0Y9H6;E7EQ12;F8W7E0;E7EQA0	Calpastatin	CAST
NaN	26.9772	NaN	25.3469	25.0573	NaN	NaN	NaN	NaN	NaN	NaN	NaN	4	4	4	14.4	14.4	14.4	37.213	0	6.6302	206340000	5	E9PIY1;A0A0C4DGG1;Q9UKS6;E9PJ33;E9PJ75;E9PNM9	E9PIY1;A0A0C4DGG1;Q9UKS6;E9PJ33;E9PJ75;E9PNM9	Protein kinase C and casein kinase substrate in neurons protein 3	PACSIN3
31.2565	31.0452	31.0012	29.2347	28.3336	29.2762	29.3222	29.4447	28.9986	26.7141	27.0891	26.6971	48	48	32	27	27	18.6	217.1	0	194.42	6284800000	100	F5GWX5;A0A0C4DGG9;Q14839;I3L229;H7C3H7;H7C0J3;F6T542;F5H6N4	F5GWX5;A0A0C4DGG9;Q14839	Chromodomain-helicase-DNA-binding protein 4	CHD4
NaN	25.2303	25.5745	25.765	NaN	25.5647	NaN	NaN	NaN	NaN	NaN	NaN	5	5	5	9.7	9.7	9.7	76.805	0	8.5918	157590000	9	J3QRU8;A0A0C4DGN6;Q9Y2X7;J3QLH1	J3QRU8;A0A0C4DGN6;Q9Y2X7;J3QLH1	ARF GTPase-activating protein GIT1	GIT1
27.3134	28.1386	27.6433	29.1669	29.9266	29.7652	28.2369	28.4925	28.634	28.3546	27.9161	28.48	10	10	10	38.5	38.5	38.5	33.786	0	45.892	1757800000	37	A0A0C4DGQ5;P04632;K7EIV0;A0A075B7C0;U3KQE2;K7EM73;K7ELJ7;K7EKD8;U3KPR7;K7EMQ1	A0A0C4DGQ5;P04632;K7EIV0;A0A075B7C0;U3KQE2;K7EM73;K7ELJ7;K7EKD8;U3KPR7	Calpain small subunit 1	CAPNS1
26.1318	26.1469	26.0798	26.5583	NaN	26.8143	NaN	NaN	NaN	NaN	NaN	NaN	7	7	7	27.1	27.1	27.1	33.524	0	7.1072	263590000	9	A0A0C4DGQ8;Q6IAN0;J3KRS1;J3QKT1;J3QLJ8	A0A0C4DGQ8;Q6IAN0	Dehydrogenase/reductase SDR family member 7B	DHRS7B
27.5948	28.0616	27.3421	NaN	NaN	NaN	NaN	NaN	NaN	NaN	NaN	NaN	3	3	3	33.6	33.6	33.6	15.136	0	6.5578	588410000	7	A0A0C4DGS0;P56556;R4GN43	A0A0C4DGS0;P56556	NADH dehydrogenase [ubiquinone] 1 alpha subcomplex subunit 6	NDUFA6
30.6623	31.3071	30.6391	30.7392	31.34	31.2615	28.6622	NaN	NaN	28.121	NaN	NaN	18	18	18	56.3	56.3	56.3	48.799	0	91.447	8087600000	62	A0A0C4DGS1;P39656;U3KQ84	A0A0C4DGS1;P39656	Dolichyl-diphosphooligosaccharide--protein glycosyltransferase 48 kDa subunit	DDOST
27.2665	27.4638	27.4963	27.0132	27.3608	27.2338	NaN	NaN	NaN	NaN	NaN	NaN	11	11	6	13.8	13.8	7.4	111.66	0	20.743	622150000	19	A0A0C4DGS5;Q08379;A0A087WYC0	A0A0C4DGS5;Q08379	Golgin subfamily A member 2	GOLGA2
28.479	27.6662	NaN	NaN	NaN	NaN	NaN	NaN	NaN	NaN	NaN	NaN	4	4	4	36.9	36.9	36.9	16.533	0	7.9202	614260000	8	A0A0C4DGY8;D6RA00;Q9UHY7	A0A0C4DGY8;D6RA00;Q9UHY7	Enolase-phosphatase E1	ENOPH1
26.5111	25.7134	NaN	NaN	NaN	NaN	NaN	NaN	NaN	NaN	26.304	26.037	7	7	7	11	11	11	75.773	0	9.096	234060000	10	A0A0C4DH01;Q9NVU0;H3BM46;H3BRY1;H3BMR4	A0A0C4DH01;Q9NVU0	DNA-directed RNA polymerase III subunit RPC5	POLR3E
27.4397	NaN	27.9294	NaN	NaN	NaN	NaN	NaN	NaN	NaN	NaN	NaN	9	9	8	13.6	13.6	12.6	87.109	0	11.176	434130000	13	J3QR29;A0A0D9SEI3;B7ZVY7;A0A0D9SER5;A0A0D9SEN2;J3QR44;P21127;Q5QPR4;Q5QPR3;Q9UQ88	J3QR29;A0A0D9SEI3;B7ZVY7;A0A0D9SER5;A0A0D9SEN2;J3QR44;P21127;Q5QPR4;Q5QPR3;Q9UQ88	Cyclin-dependent kinase 11B;Cyclin-dependent kinase 11A	CDK11B;CDC2L1;CDK11A
27.0977	27.5448	NaN	NaN	NaN	NaN	NaN	NaN	NaN	NaN	NaN	NaN	12	6	6	27.2	15.9	15.9	43.647	0	11.955	446150000	9	A0A0D9SEM4;Q08170;A0A0D9SGD2	A0A0D9SEM4;Q08170	Serine/arginine-rich splicing factor 4	SRSF4
NaN	NaN	NaN	NaN	NaN	NaN	NaN	NaN	NaN	27.6507	28.5226	27.3759	7	7	7	9.1	9.1	9.1	99.677	0	5.7323	218160000	7	A0A0U1RRK7;A0A0R4J2G7;A0A0D9SEP4;A0A1D5RMU6;E7ERL8;Q9ULB1;F5GYC7;F8WB18;A0A0U1RQP8;A0A0D9SF36;A0A0D9SFF4;A0A1B0GUQ1;H0YJL2;H7C3D6;H7C3J4;H7BZC7;A0A0D9SEM5;E7ETA5;A0A0A0MR89;A0A0U1RRJ0;A0A0U1RQC5;G5E9G7;P58400;Q9Y4C0;Q9P2S2	A0A0U1RRK7;A0A0R4J2G7;A0A0D9SEP4;A0A1D5RMU6;E7ERL8;Q9ULB1;F5GYC7;F8WB18	Neurexin-1	NRXN1
33.5339	32.7608	33.2429	32.8028	31.4157	31.9051	NaN	NaN	28.823	27.2135	26.3937	27.9279	48	47	16	62.9	62.9	27.1	81.476	0	300.33	28591000000	131	A0A0D9SF53;A0A0D9SFB3;A0A0D9SG12;O00571;A0A0J9YVQ7;A0A087WVZ1;A0A0J9YYH6;C9J8G5;B4DLA0;A0A087WX09;D6RCM4;Q9NQI0;H0Y960	A0A0D9SF53;A0A0D9SFB3;A0A0D9SG12;O00571	ATP-dependent RNA helicase DDX3X	DDX3X
26.9879	26.1547	26.3868	NaN	NaN	25.5748	NaN	NaN	NaN	27.5011	NaN	27.072	9	9	9	6.4	6.4	6.4	231.1	0	12.303	330010000	13	A0A0D9SFK2;Q92614	A0A0D9SFK2;Q92614	Unconventional myosin-XVIIIa	MYO18A
29.7427	29.6757	29.8767	28.7012	28.4637	28.2871	NaN	NaN	NaN	NaN	NaN	NaN	8	8	8	14.2	14.2	14.2	61.414	0	48.375	2732700000	27	A0A0D9SFL3;B0QYK0;C9JGE3;Q01844;H7BY36	A0A0D9SFL3;B0QYK0;C9JGE3;Q01844;H7BY36	RNA-binding protein EWS	EWSR1
26.3183	27.7686	NaN	NaN	NaN	NaN	NaN	NaN	NaN	NaN	NaN	NaN	3	3	3	39.5	39.5	39.5	13.635	0	6.1051	335480000	3	A0A0D9SG71;P49459;A0A0D9SEZ6;A0A0R4J2E5;H0YA80;P63146	A0A0D9SG71;P49459;A0A0D9SEZ6;A0A0R4J2E5	Ubiquitin-conjugating enzyme E2 A	UBE2A
28.7635	NaN	28.9734	28.2716	28.9705	28.6911	NaN	NaN	30.2446	NaN	NaN	NaN	8	8	8	17.6	17.6	17.6	65.215	0	10.922	921970000	15	A0A1B0GWF2;A0A1B0GVQ5;A0A0D9SG72;A0A1B0GTP9;P61764;A0A1B0GW76;A0A0D9SEH5;A0A0D9SFQ7;A0A0D9SFW6;A0A0D9SEP9;A0A1B0GTD8;A0A096LP33;A0A1B0GVV9;A0A096LP52	A0A1B0GWF2;A0A1B0GVQ5;A0A0D9SG72;A0A1B0GTP9;P61764;A0A1B0GW76	Syntaxin-binding protein 1	STXBP1
27.0184	28.7216	27.0711	26.3714	NaN	27.2493	NaN	NaN	NaN	NaN	NaN	NaN	5	5	5	14.8	14.8	14.8	36.43	0	3.237	638840000	6	Q5JRC6;A0A0D9SGE8;Q8IWS0	Q5JRC6;A0A0D9SGE8;Q8IWS0	PHD finger protein 6	PHF6
29.5556	29.854	29.5458	29.2773	29.2621	29.2228	28.3347	27.323	28.731	NaN	NaN	NaN	26	26	26	28.3	28.3	28.3	141.36	0	64.678	2685800000	59	A0A0G2JH68;O60610;A0A140T8Z0;H9KV28;B4E2I7;E5RJ79	A0A0G2JH68;O60610;A0A140T8Z0;H9KV28	Protein diaphanous homolog 1	DIAPH1
34.5451	34.9042	34.94	33.7458	33.2824	33.3655	30.5181	31.9715	31.8057	32.6239	32.6956	32.602	56	50	32	70.2	65.7	46.6	70.108	0	323.31	95431000000	326	A0A0G2JIW1;P0DMV9;P0DMV8;V9GZ37	A0A0G2JIW1;P0DMV9;P0DMV8;V9GZ37	Heat shock 70 kDa protein 1B;Heat shock 70 kDa protein 1A	HSPA1B;HSPA1A
26.8276	NaN	27.099	27.2376	27.4804	27.3021	NaN	NaN	NaN	NaN	NaN	NaN	4	4	4	23.5	23.5	23.5	20.96	0	5.7705	380560000	12	A2ACR1;A0A0G2JJA7;P28065;A2ACR0;A0A0G2JJQ0;A0A0G2JJ13;A0A0G2JHI2	A2ACR1;A0A0G2JJA7;P28065;A2ACR0;A0A0G2JJQ0	Proteasome subunit beta type;Proteasome subunit beta type-9	PSMB9
26.4268	26.5173	26.8601	27.3253	27.2881	27.2803	NaN	NaN	NaN	NaN	NaN	NaN	7	7	7	13.8	13.8	13.8	67.518	0	11.247	431310000	17	A0A0G2JJD3;O95870;A0A0G2JI89	A0A0G2JJD3;O95870;A0A0G2JI89	Abhydrolase domain-containing protein 16A	ABHD16A
25.0325	25.9918	25.515	25.7353	NaN	25.0235	NaN	NaN	26.8609	NaN	NaN	NaN	4	3	3	4	3.3	3.3	108.93	0.0016807	2.3624	179030000	6	A0A0U1RR18;A0A0G2JNW7;Q9Y666;A0A0G2JQE3;H0YB78	A0A0U1RR18;A0A0G2JNW7;Q9Y666;A0A0G2JQE3;H0YB78	Solute carrier family 12 member 7	SLC12A7
26.0814	NaN	27.2279	26.5933	25.6398	25.9874	NaN	NaN	NaN	NaN	NaN	26.7634	9	9	9	8.3	8.3	8.3	174.91	0	34.772	401320000	16	A0A0G2JNZ2;A0A0G2JPP5;Q14160;A0A0G2JMS7;H0YCG0;H0YDF9;Q5T0G3;Q9BTT6	A0A0G2JNZ2;A0A0G2JPP5;Q14160;A0A0G2JMS7	Protein scribble homolog	SCRIB
30.1588	30.7929	29.5765	28.8634	28.1539	28.4006	27.5993	NaN	29.0508	27.85	26.7434	NaN	22	22	22	61.6	61.6	61.6	54.626	0	91.209	3865000000	48	A0A0J9YYL3;A0A0J9YVP6;A0A0J9YXJ8;A0A0J9YXX5;Q9UHX1;A0A0J9YVR6;E9PQ56;A0A0J9YWM1;H0YEM1;E9PN18;E9PMU7;H0YCP8;E9PL19	A0A0J9YYL3;A0A0J9YVP6;A0A0J9YXJ8;A0A0J9YXX5;Q9UHX1;A0A0J9YVR6;E9PQ56;A0A0J9YWM1;H0YEM1	Poly(U)-binding-splicing factor PUF60	PUF60
25.6352	25.4935	25.2575	NaN	NaN	NaN	NaN	NaN	NaN	NaN	NaN	NaN	4	4	4	17.8	17.8	17.8	37.98	0	6.4723	216760000	11	J3QT77;A0A0J9YYG4;A0A0J9YXF2;Q15165;G3XAK4;A0A0J9YXM1;A0A0J9YXU7	J3QT77;A0A0J9YYG4;A0A0J9YXF2;Q15165;G3XAK4	Serum paraoxonase/arylesterase 2	PON2
NaN	NaN	NaN	NaN	NaN	NaN	NaN	NaN	NaN	28.1933	27.8401	27.8132	5	5	5	34.7	34.7	34.7	13.171	0	6.8222	242030000	9	A0A0J9YYJ0;Q8N129	A0A0J9YYJ0;Q8N129	Protein canopy homolog 4	CNPY4
32.0638	32.6411	32.6695	31.3776	30.9066	30.9146	27.226	NaN	28.741	29.1225	29.152	29.0119	39	39	39	48.8	48.8	48.8	94.622	0	235.52	16376000000	127	A0A0R4J2E8;A8MXP9;P43243;D6REM6;D6R991;H0Y8T4;B3KM87;Q68E03;D6RBK5;D6RBI2;D6RE02;D6RIA2;D6RAM9;D6RAY2;D6RB45;A0A1B0GX04;D6R9F3;D6RBS2;D6RCM3;D6REK4;D6R8Z5	A0A0R4J2E8;A8MXP9;P43243;D6REM6;D6R991;H0Y8T4	Matrin-3	MATR3
26.7605	26.4104	NaN	NaN	NaN	NaN	NaN	NaN	NaN	NaN	NaN	NaN	5	5	5	56.9	56.9	56.9	13.262	0	9.5192	209150000	8	A0A0R4J2F3;Q9Y2S0	A0A0R4J2F3;Q9Y2S0	DNA-directed RNA polymerases I and III subunit RPAC2	POLR1D
27.2711	NaN	27.2232	NaN	NaN	NaN	NaN	NaN	NaN	NaN	NaN	NaN	4	4	4	8.2	8.2	8.2	77.053	0	5.2943	309890000	4	F8VSC5;A0A0U1RQQ9;Q6P3W7	F8VSC5;A0A0U1RQQ9;Q6P3W7	SCY1-like protein 2	SCYL2
23.5867	24.7868	NaN	NaN	NaN	NaN	NaN	NaN	NaN	NaN	NaN	NaN	2	2	2	3.1	3.1	3.1	95.096	0	3.2393	44705000	2	A0A0U1RR39;A0A1B0GW38;A0A0U1RQX8;P22681;B5MC15;Q13191	A0A0U1RR39;A0A1B0GW38;A0A0U1RQX8;P22681;B5MC15;Q13191	E3 ubiquitin-protein ligase CBL;E3 ubiquitin-protein ligase CBL-B	CBL;CBLB
NaN	NaN	NaN	NaN	NaN	NaN	NaN	NaN	NaN	NaN	27.8765	27.3299	4	4	4	4.6	4.6	4.6	146.45	0.00074074	2.6051	149840000	4	A0A0U1RR20;Q92954	A0A0U1RR20;Q92954	Proteoglycan 4;Proteoglycan 4 C-terminal part	PRG4
NaN	26.4906	26.2885	NaN	NaN	NaN	NaN	NaN	NaN	NaN	NaN	NaN	4	4	4	6.8	6.8	6.8	64.863	0	3.7238	244230000	4	A0A0U1RR63;P60484;A0A087X033;A0A087WT17	A0A0U1RR63;P60484;A0A087X033	Phosphatidylinositol 3,4,5-trisphosphate 3-phosphatase and dual-specificity protein phosphatase PTEN	PTEN
NaN	25.8157	25.5482	26.3899	25.7936	25.6175	NaN	NaN	NaN	NaN	NaN	NaN	4	4	4	7.1	7.1	7.1	63.461	0	8.6183	108170000	10	A0A0U1RRM1;Q8WXI9;A0A0U1RR30;A0A0U1RR34;Q86YP4	A0A0U1RRM1;Q8WXI9;A0A0U1RR30	Transcriptional repressor p66-beta	GATAD2B
26.7023	26.7904	26.7261	25.5264	NaN	25.2922	NaN	NaN	NaN	NaN	NaN	NaN	7	7	7	15.6	15.6	15.6	70.038	0	14.246	335400000	15	A0A0X1KG71;Q8WX92	A0A0X1KG71;Q8WX92	Negative elongation factor B	NELFB
NaN	NaN	NaN	NaN	NaN	NaN	NaN	NaN	NaN	28.8315	28.4517	29.1039	6	6	6	2	2	2	456.19	0	8.4876	416680000	11	A0A140T9C0;A0A140T902;A0A140T8Y3;A0A140TA52;A0A140TA41;A0A140TA33;P22105;A0A140T8Z8;A0A087X0I0;A0A140T9L7;A0A140T956;A0A087WWA5;Q16473	A0A140T9C0;A0A140T902;A0A140T8Y3;A0A140TA52;A0A140TA41;A0A140TA33;P22105;A0A140T8Z8;A0A087X0I0;A0A140T9L7;A0A140T956	Tenascin-X	TNXB
27.0014	NaN	NaN	27.4348	27.5667	27.9605	NaN	NaN	NaN	NaN	NaN	NaN	5	5	5	10.8	10.8	10.8	87.175	0	18.468	223550000	16	A0A140T9T7;Q03518	A0A140T9T7;Q03518	Antigen peptide transporter 1	TAP1
NaN	NaN	NaN	NaN	26.8145	27.5842	NaN	NaN	NaN	NaN	NaN	NaN	3	3	3	42.1	42.1	42.1	15.436	0	7.8909	334570000	6	A0A140TA86;Q5XKP0;K7EIR2;A0A140TA84	A0A140TA86;Q5XKP0	Protein QIL1	QIL1
28.653	28.7845	28.2949	28.0898	28.2008	28.3239	NaN	NaN	NaN	NaN	NaN	NaN	11	10	10	32	28.9	28.9	53.567	0	61.737	1194000000	22	A0A182DWF2;A0A182DWF3;Q9NNW7;D3YTF8;A0A096LPK7;A0A096LPD9;E7EWK1;A0A0U1RQX0;A0A096LPH4;A0A096LNY7;A0A096LPB7;A0A096LP96	A0A182DWF2;A0A182DWF3;Q9NNW7;D3YTF8;A0A096LPK7;A0A096LPD9;E7EWK1	Thioredoxin reductase 2, mitochondrial	TXNRD2
28.3557	27.241	27.1683	27.7125	28.2261	28.0184	28.1851	28.4443	29.7879	31.3553	30.6256	30.5675	10	10	10	48.8	48.8	48.8	28.417	0	38.1	2174900000	27	A0A1B0GWJ8;H7C3E1;A0A1B0GTB0;A0A1B0GVB9;A0A1B0GVW0;A0A1C7CYW4;O75787;A0A1B0GUT7;B7Z1I9;A0A1B0GW13;A0A1B0GV60;A0A1B0GTU8;A0A1B0GV24;A0A1B0GVC7;A0A1B0GU12;B7Z413;H7C240;A0A1B0GWD6;A0A1B0GVI9;A0A1B0GVZ1	A0A1B0GWJ8;H7C3E1;A0A1B0GTB0;A0A1B0GVB9;A0A1B0GVW0;A0A1C7CYW4;O75787;A0A1B0GUT7;B7Z1I9;A0A1B0GW13;A0A1B0GV60;A0A1B0GTU8;A0A1B0GV24;A0A1B0GVC7;A0A1B0GU12;B7Z413	Renin receptor	ATP6AP2
27.5433	27.7213	28.1025	27.6031	27.8316	NaN	NaN	29.8728	NaN	NaN	NaN	NaN	8	8	8	20	20	20	51.802	0	56.106	851210000	14	A0A1B0GUC3;A0A1B0GV98;A0A1B0GTC5;A0A1B0GU26;A0A1B0GTC3;A0A1B0GVH5;Q9C0B1;A0A1B0GTY1;A0A1B0GTI3;A0A1B0GTZ8;A0A1B0GUY7;X6R3I0	A0A1B0GUC3;A0A1B0GV98;A0A1B0GTC5;A0A1B0GU26;A0A1B0GTC3;A0A1B0GVH5;Q9C0B1;A0A1B0GTY1;A0A1B0GTI3	Alpha-ketoglutarate-dependent dioxygenase FTO	FTO
29.7144	31.4577	29.6768	29.721	30.0665	30.0196	28.1807	28.0894	28.007	27.2296	27.5675	26.742	22	22	22	50	50	50	58.139	0	55.633	4671800000	60	A0A1B0GTG2;A0A1B0GW77;P49419;A0A1B0GUA1;A0A1B0GW82;A0A1B0GTY9;A0A1B0GTJ4;A0A1B0GV49;A0A140T9V3;A0A0J9YWF7;A0A1B0GUY0;H0YHM6;F8WDY6;F8VVF2;A0A1B0GVU0;A0A0J9YWM6;A0A1B0GW65;F8WD33;A0A0J9YWK1	A0A1B0GTG2;A0A1B0GW77;P49419;A0A1B0GUA1;A0A1B0GW82;A0A1B0GTY9;A0A1B0GTJ4;A0A1B0GV49;A0A140T9V3;A0A0J9YWF7	Alpha-aminoadipic semialdehyde dehydrogenase	ALDH7A1
30.3745	27.3043	29.3207	28.5179	27.3514	27.8463	28.4477	28.7365	28.2682	28.3672	25.7308	NaN	16	16	16	50.6	50.6	50.6	54.465	0	163.06	2807800000	36	A0A1B0GWJ0;A0A1B0GTJ7;P30566;A0A0A6YY92;A0A1B0GWF8;A0A096LNY6;A0A1B0GTG9;A0A096LNY5;A0A096LPA2;A0A096LNY4;A0A096LP92;B4DEP1;A0A096LP72;A0A096LNT0;A0A096LP76	A0A1B0GWJ0;A0A1B0GTJ7;P30566;A0A0A6YY92;A0A1B0GWF8;A0A096LNY6;A0A1B0GTG9;A0A096LNY5	Adenylosuccinate lyase	ADSL
27.7312	27.7511	26.6518	27.458	27.6705	27.5597	27.8993	NaN	NaN	26.974	NaN	27.5554	7	7	7	24.5	24.5	24.5	37.467	0	9.3054	696030000	14	A0A1B0GUE3;A0A1B0GUG1;A0A1B0GUW4;A0A1B0GW68;A0A1B0GUA4;A0A1B0GTM3;A0A1B0GUH5;Q13510;A0A1B0GV06;A0A1B0GTP7;E7EMM4;A0A1B0GTZ5;A0A1B0GW66;A0A1B0GUJ3;A0A1B0GVE7;A0A1B0GU62;A0A1B0GVG2	A0A1B0GUE3;A0A1B0GUG1;A0A1B0GUW4;A0A1B0GW68;A0A1B0GUA4;A0A1B0GTM3;A0A1B0GUH5;Q13510;A0A1B0GV06;A0A1B0GTP7;E7EMM4;A0A1B0GTZ5	Acid ceramidase;Acid ceramidase subunit alpha;Acid ceramidase subunit beta	ASAH1
25.5967	25.3369	NaN	NaN	NaN	NaN	NaN	NaN	NaN	NaN	NaN	NaN	5	5	5	11	11	11	64.232	0	6.3068	136420000	7	F5GZ78;A0A1B0GTU4;P49023;A0A1B0GV30;A0A1B0GU60	F5GZ78;A0A1B0GTU4;P49023	Paxillin	PXN
25.4555	NaN	26.3036	26.6473	26.6755	26.576	NaN	NaN	NaN	NaN	NaN	NaN	6	6	6	6.6	6.6	6.6	140.73	0	7.3338	187300000	6	A0A1B0GTW1;Q9UDY2	A0A1B0GTW1;Q9UDY2	Tight junction protein ZO-2	TJP2
27.0124	26.7752	NaN	27.1166	27.2244	27.1803	NaN	NaN	NaN	NaN	NaN	NaN	6	6	6	13.3	13.3	13.3	67.232	0	6.1351	231880000	15	A0A1B0GU58;P05165;A0A1B0GWA1;A0A1B0GUX9;A0A1B0GWI4;H0Y5U0;Q5JTW6;A0A1B0GTR1	A0A1B0GU58;P05165;A0A1B0GWA1;A0A1B0GUX9;A0A1B0GWI4	Propionyl-CoA carboxylase alpha chain, mitochondrial	PCCA
26.6091	26.9426	26.565	28.0085	28.0652	28.2138	NaN	NaN	NaN	NaN	NaN	NaN	9	9	9	31.1	31.1	31.1	42.179	0	10.722	433160000	13	A0A1B0GU86;Q03154;C9JMV9;A0A1B0GW23;A0A1B0GV31;A0A1B0GVA5;F8WC59;C9JYZ0;A0A1B0GTG3	A0A1B0GU86;Q03154;C9JMV9;A0A1B0GW23	Aminoacylase-1	ACY1;ABHD14A-ACY1
NaN	NaN	NaN	26.813	NaN	26.7078	NaN	NaN	NaN	NaN	NaN	NaN	8	8	8	16.9	16.9	16.9	74.783	0	9.7364	261080000	11	A0A1B0GUA3;Q96EK5;A0A1B0GTE6;A0A0D9SFK7;A0A1B0GUH6;A0A1B0GV79;A0A1B0GVY9;A0A1B0GW21	A0A1B0GUA3;Q96EK5	KIF1-binding protein	KIAA1279
27.1686	28.0511	27.5652	27.9114	27.9907	27.9974	NaN	NaN	NaN	NaN	NaN	NaN	9	9	9	16.3	16.3	16.3	85.369	0	16.003	555480000	23	J3KNL5;A0A1B0GWG7;A0A1B0GUD6;Q3KR37;A0A024R3M2;E9PRD6;A0A0J9YXF6;A0A0J9YXZ1;A0A0J9YY71;S4R3I2;M0R0J9;M0QZ12;Q96CP6	J3KNL5;A0A1B0GWG7;A0A1B0GUD6;Q3KR37;A0A024R3M2;E9PRD6	GRAM domain-containing protein 1B	GRAMD1B;hCG_39893
NaN	NaN	NaN	26.7762	27.5647	27.3709	NaN	NaN	NaN	NaN	NaN	NaN	4	4	4	5.6	5.6	5.6	85.181	0	3.2973	98260000	6	A0A1B0GV05;Q684P5	A0A1B0GV05;Q684P5	Rap1 GTPase-activating protein 2	RAP1GAP2
29.7101	29.3224	29.263	30.2387	30.7553	30.7231	NaN	NaN	29.3132	27.3787	28.7301	29.0115	28	28	24	19.8	19.8	16.3	184.71	0	93.92	3837800000	95	A0A1B0GV47;Q7Z4S6;H0YHT2;H0YIM7;H0YIM6;O75037;H0YHG9	A0A1B0GV47;Q7Z4S6	Kinesin-like protein KIF21A	KIF21A
31.3435	31.6436	31.4062	33.4351	33.9013	33.806	30.4728	31.5192	31.4907	32.3521	31.6922	32.4365	27	27	27	57.7	57.7	57.7	44.237	0	202.29	21571000000	119	A0A1B0GVD5;A0A1B0GWE8;P07339;A0A1B0GW44;A0A1B0GV23;A0A1B0GVP3;A0A1B0GU92;A0A1B0GU03;C9JH19;H7C469;F8WD96;H7C1V0;F8W787;A0A1B0GVF1;A0A1B0GV01	A0A1B0GVD5;A0A1B0GWE8;P07339;A0A1B0GW44;A0A1B0GV23;A0A1B0GVP3;A0A1B0GU92;A0A1B0GU03;C9JH19;H7C469;F8WD96	Cathepsin D;Cathepsin D light chain;Cathepsin D heavy chain	CTSD
28.1889	28.4671	28.102	28.1587	28.2842	28.1688	NaN	NaN	NaN	NaN	NaN	NaN	18	18	18	25.1	25.1	25.1	93.543	0	30.752	1096900000	30	A0A1B0GVL3;Q05086;A0A0D9SG77;S4R306;A0A0D9SG63;A0A0D9SGI3;A0A0D9SES7;A0A0D9SF91	A0A1B0GVL3;Q05086;A0A0D9SG77	Ubiquitin-protein ligase E3A	UBE3A
26.8022	27.5022	27.4418	27.3898	27.6762	27.8661	NaN	NaN	NaN	NaN	NaN	NaN	5	5	5	9.9	9.9	9.9	84.533	0	7.0291	550450000	11	A0A1B0GW05;Q2PZI1;H7C3M5;F5H1L7;Q6NUT2	A0A1B0GW05;Q2PZI1	Probable C-mannosyltransferase DPY19L1	DPY19L1
25.2845	25.9934	26.7274	24.5188	NaN	NaN	NaN	NaN	NaN	NaN	NaN	NaN	3	3	3	25.6	25.6	25.6	10.822	0	4.7219	196920000	6	X6RET8;C9JP05;C9J3Q3;C9J6N5;C9JQ40;C9JW51;A0A1C7CYX8;Q9H098;C9JYP1;C9J6Y8	X6RET8;C9JP05;C9J3Q3;C9J6N5;C9JQ40;C9JW51;A0A1C7CYX8;Q9H098	Protein FAM107B	FAM107B
28.6379	28.5897	28.4242	28.7296	28.3689	28.5186	NaN	NaN	NaN	NaN	NaN	NaN	16	16	16	53.2	53.2	53.2	43.987	0	48.439	1285300000	47	D6R9D6;A0AV96;B7Z8Z7;D6RBS9;D6REZ6;D6R9M7;D6RBP6;D6RA49;D6RFL5;D6RCT1;Q8TBY0;Q5T0W7;F8W9F8;Q9NQ94;D6RF41	D6R9D6;A0AV96;B7Z8Z7;D6RBS9;D6REZ6;D6R9M7	RNA-binding protein 47	RBM47
26.3841	NaN	26.6366	26.2705	NaN	NaN	NaN	NaN	NaN	27.8448	27.5746	28.0149	6	6	6	11	11	11	69.323	0	10.155	380120000	15	F8WC54;A0AVL1;Q13443;C9J6H5;C9JPM3	F8WC54;A0AVL1;Q13443	Disintegrin and metalloproteinase domain-containing protein 9	ADAM9
30.0252	29.7566	29.8204	28.3966	28.73	28.5768	26.9836	NaN	26.4174	NaN	NaN	NaN	23	23	23	25.2	25.2	25.2	117.97	0	42.9	2917200000	53	A0AVT1;H0Y8S8;H0Y9U5	A0AVT1	Ubiquitin-like modifier-activating enzyme 6	UBA6
28.8521	29.0066	28.251	28.8682	29.1144	28.8866	NaN	NaN	NaN	NaN	NaN	NaN	19	19	19	31.9	31.9	31.9	71.639	0	30.117	1615200000	30	A0MZ66	A0MZ66	Shootin-1	KIAA1598
27.2482	26.9517	27.2158	26.5756	27.0475	NaN	NaN	NaN	NaN	NaN	NaN	NaN	10	10	10	22.8	22.8	22.8	67.867	0	41.679	518320000	16	A1L0T0;M0R026;M0QZX5;E9PL44;E9PJS0;M0R1B5	A1L0T0;M0R026	Acetolactate synthase-like protein	ILVBL
NaN	NaN	NaN	NaN	NaN	NaN	25.462	NaN	NaN	26.1156	NaN	26.84	3	3	3	4	4	4	165.74	0	4.6974	120140000	5	A1L4H1;M0QZ17	A1L4H1;M0QZ17	Soluble scavenger receptor cysteine-rich domain-containing protein SSC5D	SSC5D
NaN	NaN	NaN	26.3019	25.9987	25.8308	NaN	NaN	NaN	NaN	NaN	NaN	4	4	4	4.6	4.6	4.6	101.58	0.0016584	2.2505	106570000	6	A1X283;G3V144;A0A1B0GUF2	A1X283;G3V144;A0A1B0GUF2	SH3 and PX domain-containing protein 2B	SH3PXD2B
30.8996	30.1829	30.716	31.8838	31.8814	31.978	28.7212	27.8244	28.9877	NaN	NaN	28.0362	34	34	34	52.3	52.3	52.3	87.819	0	232.98	8264600000	104	A2A274;Q99798	A2A274;Q99798	Aconitate hydratase, mitochondrial	ACO2
26.9565	27.1702	26.8226	NaN	NaN	NaN	NaN	NaN	NaN	NaN	NaN	NaN	5	5	5	15.1	15.1	15.1	45.034	0	7.7342	401280000	6	A2A2Q9;Q9Y312	A2A2Q9;Q9Y312	Protein AAR2 homolog	AAR2
26.7099	27.0082	26.8564	NaN	NaN	NaN	NaN	NaN	NaN	NaN	NaN	NaN	4	4	4	22.1	22.1	22.1	28.506	0	5.7345	322780000	7	A2IDC6;Q13084;A2IDC7;Q4TT37	A2IDC6;Q13084;A2IDC7;Q4TT37	39S ribosomal protein L28, mitochondrial	MRPL28
NaN	25.2604	25.2881	NaN	NaN	NaN	NaN	NaN	NaN	NaN	NaN	NaN	7	7	7	3.4	3.4	3.4	268.57	0	8.0493	98089000	7	A2RRP1;H0Y5G7;H7C1Y9;H7BZR3;H7BZU5;C9JCM7	A2RRP1	Neuroblastoma-amplified sequence	NBAS
28.3397	27.2167	28.1017	NaN	NaN	NaN	NaN	NaN	NaN	NaN	NaN	NaN	4	4	3	15.3	15.3	13	39.513	0	8.5335	661640000	10	A3KFJ0;O14965;Q5QPD4;A3KFJ1;B4DXA6;Q5QPD2;A0A0A0MSY3;Q5Y191;Q9UQB9	A3KFJ0;O14965;Q5QPD4;A3KFJ1	Aurora kinase A	AURKA
27.5198	27.0202	26.994	27.03	NaN	27.0434	NaN	NaN	NaN	NaN	NaN	NaN	11	11	11	6.5	6.5	6.5	214.82	0	11.309	594290000	14	A3KMH1	A3KMH1	von Willebrand factor A domain-containing protein 8	VWA8
26.5851	26.542	26.5184	NaN	NaN	NaN	NaN	NaN	NaN	NaN	NaN	NaN	6	6	6	4.7	4.7	4.7	154.31	0	8.0994	292980000	5	A3KN83;K7ES28;Q9Y2G9	A3KN83	Protein strawberry notch homolog 1	SBNO1
26.7851	26.9297	26.3083	NaN	NaN	NaN	NaN	NaN	NaN	NaN	NaN	NaN	6	6	6	18.9	18.9	18.9	42.932	0	6.2165	306520000	8	A4D1E9;C9J8R7;C9JNI1;C9JEQ8;F8WBY0;F8WCN4;F8WBB5	A4D1E9;C9J8R7;C9JNI1;C9JEQ8	GTP-binding protein 10	GTPBP10
29.4182	29.5632	28.866	28.9216	28.7149	28.8595	NaN	NaN	28.7616	NaN	NaN	NaN	30	30	30	14.8	14.8	14.8	266.94	0	177.56	3161800000	60	A5YKK6;H3BMZ2;H3BNB1;H3BTH2;H3BMH0;H3BT18;H3BU44;H3BR89	A5YKK6	CCR4-NOT transcription complex subunit 1	CNOT1
NaN	26.6353	26.546	NaN	NaN	NaN	NaN	NaN	NaN	NaN	NaN	NaN	2	2	2	32	32	32	9.0115	0	3.8018	380710000	6	H3BTL1;Q9GZQ8;A6NCE7;H3BTE7	H3BTL1;Q9GZQ8;A6NCE7;H3BTE7	Microtubule-associated proteins 1A/1B light chain 3B;Microtubule-associated proteins 1A/1B light chain 3 beta 2	MAP1LC3B;MAP1LC3B2
30.7797	27.1232	29.2541	29.1228	28.9728	28.8718	29.9215	30.0901	NaN	NaN	NaN	NaN	14	14	14	61.4	61.4	61.4	34.006	0	42.831	3329100000	29	A6NDG6;H3BV17	A6NDG6	Phosphoglycolate phosphatase	PGP
29.7926	29.8342	29.2651	28.5745	28.3142	28.761	27.7378	NaN	28.2677	NaN	NaN	NaN	18	18	18	10.2	10.2	10.2	213.47	0	88.08	2990400000	43	A6NEM2;P51610;H7C1C4;Q9Y5Z7	A6NEM2;P51610	Host cell factor 1;HCF N-terminal chain 1;HCF N-terminal chain 2;HCF N-terminal chain 3;HCF N-terminal chain 4;HCF N-terminal chain 5;HCF N-terminal chain 6;HCF C-terminal chain 1;HCF C-terminal chain 2;HCF C-terminal chain 3;HCF C-terminal chain 4;HCF C-terminal chain 5;HCF C-terminal chain 6	HCFC1
26.3493	26.1993	26.3153	26.7035	26.6148	27.2671	NaN	NaN	NaN	NaN	NaN	25.4851	5	5	5	18.1	18.1	18.1	37.785	0	9.8973	335320000	12	A6NEM5;Q92643;B1AK81	A6NEM5;Q92643;B1AK81	GPI-anchor transamidase	PIGK
25.6354	NaN	25.5603	NaN	NaN	NaN	NaN	NaN	NaN	NaN	NaN	NaN	4	4	4	7.7	7.7	7.7	72.21	0	4.6482	103000000	4	H0YC74;A6NFQ2;A0A1B0GVM2;A0A1B0GVU1	H0YC74;A6NFQ2;A0A1B0GVM2;A0A1B0GVU1	TRPM8 channel-associated factor 2	TCAF2
29.2512	30.5081	30.1176	30.0989	30.2015	29.7986	NaN	28.3836	27.177	NaN	NaN	26.8275	12	12	12	48.3	48.3	48.3	25.895	0	37.953	4325100000	38	A6NFX8;Q9UKK9;A6NJU6;A6NCQ0;H0YEY4;C9JYY9	A6NFX8;Q9UKK9;A6NJU6;A6NCQ0	ADP-sugar pyrophosphatase	NUDT5
NaN	NaN	NaN	27.127	NaN	27.3832	NaN	NaN	NaN	NaN	NaN	NaN	2	2	2	21.1	21.1	21.1	11.967	0	2.9412	221670000	8	K7EIN1;K7ESN4;K7EIJ0;K7ENL2;A6NG10;K7EMC9;Q969T9;K7EIK1;B4DFG2	K7EIN1;K7ESN4;K7EIJ0;K7ENL2;A6NG10;K7EMC9;Q969T9;K7EIK1;B4DFG2	WW domain-binding protein 2	WBP2
NaN	NaN	NaN	26.4043	NaN	25.85	NaN	NaN	NaN	NaN	NaN	NaN	2	2	2	24.3	24.3	24.3	12.23	0.002301	1.9815	49906000	4	H3BMT0;H3BTV5;H3BU16;A6NGP5;H3BMV3;Q9H910	H3BMT0;H3BTV5;H3BU16;A6NGP5;H3BMV3;Q9H910	Hematological and neurological expressed 1-like protein	HN1L
24.7441	24.8173	NaN	NaN	NaN	NaN	NaN	NaN	NaN	NaN	NaN	NaN	2	2	2	11.2	11.2	11.2	26.377	0.00025157	2.7868	53615000	2	A6NGW1;O95070;E9PS11;E9PIZ0;C9JST7	A6NGW1;O95070;E9PS11;E9PIZ0;C9JST7	Protein YIF1A	YIF1A
28.3886	28.5379	28.0755	27.6403	27.9448	28.0743	NaN	NaN	NaN	NaN	NaN	NaN	23	23	23	14.2	14.2	14.2	226.37	0	33.602	1167600000	43	A6NHR9;J3KTL8;J3KRK8;J3QSH1	A6NHR9;J3KTL8	Structural maintenance of chromosomes flexible hinge domain-containing protein 1	SMCHD1
25.7348	25.9022	NaN	NaN	NaN	NaN	NaN	NaN	NaN	NaN	NaN	NaN	4	4	4	24.3	24.3	24.3	28.136	0	4.2997	139240000	3	A6NIH7;K7EJU3;K7EN86;C9JSK0;Q13432	A6NIH7	Protein unc-119 homolog B	UNC119B
NaN	26.4634	28.0435	28.9476	29.582	29.2835	NaN	NaN	NaN	NaN	NaN	NaN	13	13	3	7.6	7.6	1.4	238.1	0	18.284	785020000	24	A6NIW2;Q5JSL3	A6NIW2;Q5JSL3	Dedicator of cytokinesis protein 11	DOCK11
27.0064	27.6182	26.8103	26.3371	26.2539	26.4387	NaN	NaN	NaN	NaN	NaN	NaN	7	7	7	7.2	7.2	7.2	124.85	0	10.935	896060000	15	A6NML8;K4DI95;C9J6U3;O60879	A6NML8;K4DI95;C9J6U3;O60879	Protein diaphanous homolog 2	DIAPH2
24.9482	NaN	NaN	25.9457	25.6821	25.9609	NaN	NaN	NaN	NaN	NaN	NaN	5	5	5	3.8	3.8	3.8	209.02	0	8.94	231660000	13	A6NNK5;Q12888;M0R142;H7BZY0;C9JXV0	A6NNK5;Q12888	Tumor suppressor p53-binding protein 1	TP53BP1
NaN	NaN	NaN	26.3552	26.1283	26.102	NaN	NaN	NaN	NaN	NaN	NaN	3	3	3	1.5	1.5	1.5	210.13	0	3.636	226810000	4	A6NNN6;E7ETA6;Q15154;E7EV93;E5RGQ4;E9PGW9	A6NNN6;E7ETA6;Q15154;E7EV93	Pericentriolar material 1 protein	PCM1
NaN	NaN	NaN	NaN	NaN	NaN	NaN	33.724	32.5223	NaN	NaN	NaN	2	2	2	28.6	28.6	28.6	10.959	0	4.2389	6427500000	2	A6XGL2;P01308;C9JNR5;F8WCM5	A6XGL2;P01308;C9JNR5;F8WCM5	Insulin;Insulin B chain;Insulin A chain;Insulin, isoform 2	INS;INS-IGF2
NaN	NaN	NaN	NaN	NaN	NaN	NaN	29.353	32.8274	32.1938	34.6728	32.4694	16	16	16	54	54	54	28.98	0	61.083	11053000000	44	A6XND1;A6XND0;P17936;B3KWK7;H0Y5K2;H0Y485;C9JMX4	A6XND1;A6XND0;P17936;B3KWK7;H0Y5K2;H0Y485;C9JMX4	Insulin-like growth factor-binding protein 3	IGFBP3
29.3405	29.3537	28.2699	27.313	28.5492	28.8435	NaN	NaN	NaN	NaN	NaN	NaN	7	7	7	21.6	21.6	21.6	21.143	0	12.357	1809100000	21	A8K878;P55145	A8K878;P55145	Mesencephalic astrocyte-derived neurotrophic factor	MANF
26.5578	26.4885	26.026	NaN	NaN	25.4197	NaN	NaN	NaN	NaN	NaN	NaN	4	2	2	26.7	9.6	9.6	15.317	0.0016762	2.3432	416390000	3	A8MUA9;A8MU27;P55854	A8MUA9;A8MU27;P55854	Small ubiquitin-related modifier 3	SUMO3
26.9627	26.1527	NaN	NaN	NaN	NaN	NaN	NaN	NaN	NaN	NaN	NaN	3	3	3	29	29	29	14.311	0	6.9098	245090000	4	D6RC18;A8MVI5;Q9ULR0;H0YA89	D6RC18;A8MVI5;Q9ULR0	Pre-mRNA-splicing factor ISY1 homolog	ISY1
NaN	NaN	NaN	NaN	NaN	NaN	NaN	NaN	NaN	29.1783	29.3955	29.1674	3	3	3	21.8	21.8	21.8	13.808	0	6.195	453380000	2	A8MW49;P07148	A8MW49;P07148	Fatty acid-binding protein, liver	FABP1
NaN	27.5292	NaN	29.7147	28.7823	29.3665	28.128	27.1851	NaN	27.9311	NaN	28.0637	2	2	2	20.3	20.3	20.3	7.1013	0	4.3956	1785200000	14	Q49AN9;F5H013;P62308;A8MWD9	Q49AN9;F5H013;P62308;A8MWD9	Small nuclear ribonucleoprotein G;Putative small nuclear ribonucleoprotein G-like protein 15	SNRPG;SNRPGP15
27.5598	27.2215	27.1396	NaN	NaN	NaN	NaN	NaN	NaN	NaN	NaN	NaN	5	5	5	20.3	20.3	20.3	42.233	0	7.6153	450920000	7	A8MXV4	A8MXV4	Nucleoside diphosphate-linked moiety X motif 19, mitochondrial	NUDT19
27.2383	27.0109	26.4274	NaN	NaN	NaN	NaN	NaN	NaN	NaN	NaN	NaN	4	4	4	7.6	7.6	7.6	78.139	0	17.074	422070000	8	M0R088;E9PCT1;A9Z1X7;Q8IYB3;M0QXG5;M0R1E7	M0R088;E9PCT1;A9Z1X7;Q8IYB3;M0QXG5	Serine/arginine repetitive matrix protein 1	SRRM1
27.2575	27.2074	27.1174	NaN	NaN	NaN	NaN	NaN	NaN	NaN	NaN	NaN	6	6	6	32	32	32	25.615	0	8.0987	407910000	8	B0QY36;B0QY35;B0QY34;H7BYT1;P48730;P49674;J3QQI9;H0Y645;H0Y2N6;B4DLF1	B0QY36;B0QY35;B0QY34;H7BYT1;P48730;P49674;J3QQI9;H0Y645;H0Y2N6	Casein kinase I isoform delta;Casein kinase I isoform epsilon	CSNK1E;CSNK1D
30.2231	30.2663	29.6474	30.0541	29.656	30.0381	31.3982	31.2319	31.3288	31.3717	31.5536	31.3636	30	30	30	49.6	49.6	49.6	70.901	0	277.32	7944100000	108	B0QY89;Q9Y262;B0QY90;C9JHP4;C9K0Q7;H7C3A0;H0Y7E6	B0QY89;Q9Y262;B0QY90	Eukaryotic translation initiation factor 3 subunit L	EIF3L
28.0959	28.3286	28.6547	28.1444	27.7378	27.816	28.0864	27.782	28.0883	NaN	NaN	NaN	11	11	11	24	24	24	59.717	0	78.165	1431400000	30	B0QZ18;Q99829;F2Z2V0;A6PVH9;E7ENH5;Q5JX58;Q5JX59;Q5JX60;Q5JX44;Q5JX56;Q5JX45;Q5JX55;H0Y524;Q5JX61;Q5JX52;Q5JX54;Q5JX57;E7EV27;Q5JX53	B0QZ18;Q99829;F2Z2V0;A6PVH9;E7ENH5;Q5JX58;Q5JX59;Q5JX60;Q5JX44	Copine-1	CPNE1
NaN	NaN	NaN	NaN	NaN	NaN	28.6077	NaN	NaN	28.3784	28.513	28.3855	2	2	2	16.2	16.2	16.2	12.815	0	8.2267	405830000	10	B0YIW2;P02656	B0YIW2;P02656	Apolipoprotein C-III	APOC3
30.4798	29.6114	30.1648	29.5354	28.7569	29.7049	NaN	NaN	NaN	27.7858	NaN	NaN	6	6	6	39.4	39.4	39.4	14.627	0	127.28	3474000000	24	B1AHD1;P55769	B1AHD1;P55769	NHP2-like protein 1;NHP2-like protein 1, N-terminally processed	NHP2L1
NaN	NaN	NaN	NaN	NaN	NaN	NaN	30.3221	NaN	31.8106	NaN	31.4154	7	3	2	12.8	5.5	4.2	78.329	0	4.2773	2495600000	4	B1AHL2	B1AHL2	Fibulin-1	FBLN1
27.6624	27.4209	27.4584	27.2082	27.2377	27.4626	27.2264	NaN	NaN	NaN	NaN	NaN	7	7	7	43.7	43.7	43.7	24.576	0	26.183	629050000	15	B1AJQ6;Q86Y82	B1AJQ6;Q86Y82	Syntaxin-12	STX12
27.088	26.9743	27.7224	NaN	27.5839	28.343	NaN	NaN	NaN	NaN	NaN	NaN	4	4	4	32.1	32.1	32.1	20.808	0	9.2176	521060000	9	B1AJY7;O75832;B1AJY5;B1AJY6	B1AJY7;O75832;B1AJY5	26S proteasome non-ATPase regulatory subunit 10	PSMD10
31.3285	31.6916	30.9072	31.0138	30.9488	30.5824	31.3642	30.1609	31.7701	29.0217	28.7047	29.1977	26	26	26	69.2	69.2	69.2	29.295	0	150.43	10332000000	96	B1AK87;B1AK88;P47756;B1AK85	B1AK87;B1AK88;P47756;B1AK85	F-actin-capping protein subunit beta	CAPZB
30.4217	30.3274	29.9109	29.4661	29.2938	29.5634	27.609	32.4509	32.9346	33.0629	32.8037	33.4492	44	44	44	39	39	39	139.41	0	308.01	12441000000	147	B1AKJ5;O43847;G3V1R5;F5H7V1;H0Y5G9	B1AKJ5;O43847;G3V1R5;F5H7V1	Nardilysin	NRD1
27.7834	26.3505	27.5933	28.2847	28.5706	28.6724	NaN	NaN	NaN	NaN	NaN	NaN	4	4	4	35.8	35.8	35.8	16.253	0	10.939	668990000	14	B1AKR6;Q9NP97;H3BQI1;Q8TF09	B1AKR6;Q9NP97;H3BQI1;Q8TF09	Dynein light chain roadblock-type 1;Dynein light chain roadblock-type 2	DYNLRB1;DYNLRB2
25.8692	26.3694	24.8804	24.629	24.5014	24.2707	NaN	NaN	NaN	NaN	NaN	NaN	5	5	5	21.7	21.7	21.7	28.939	0	7.4892	185610000	6	B1AKV3;Q9NVA1;F6UTR7;B1AKV6;B1AKV2;B1AKV4;F8WCR2	B1AKV3;Q9NVA1;F6UTR7;B1AKV6;B1AKV2	Ubiquinol-cytochrome-c reductase complex assembly factor 1	UQCC1
28.2742	28.6582	28.3811	27.8544	27.6805	27.8118	NaN	NaN	NaN	NaN	NaN	NaN	7	7	7	39.1	39.1	39.1	18.657	0	9.2251	1302200000	15	H0Y6Y8;B1AL05;Q8N983;H0YBU8;M0R051	H0Y6Y8;B1AL05;Q8N983;H0YBU8	39S ribosomal protein L43, mitochondrial	MRPL43
26.4251	25.9344	NaN	NaN	NaN	NaN	NaN	NaN	NaN	NaN	NaN	NaN	7	7	7	12.8	12.8	12.8	79.831	0	24.743	169730000	9	B1ALK7;Q14155;E7EUY6;E9PDQ5;F6SJA5;E7EU80	B1ALK7;Q14155;E7EUY6;E9PDQ5	Rho guanine nucleotide exchange factor 7	ARHGEF7
NaN	NaN	NaN	26.1754	NaN	26.101	NaN	NaN	NaN	NaN	NaN	NaN	2	2	2	10.8	10.8	10.8	20.958	0.0020785	2.0356	400440000	2	B1ALM5;Q9P0T7	B1ALM5;Q9P0T7	Transmembrane protein 9	TMEM9
27.7392	27.2436	27.2607	27.6266	27.3111	27.5393	NaN	NaN	NaN	NaN	NaN	NaN	4	4	4	31.2	31.2	31.2	18.816	0	14.313	843100000	13	B1AMU3;Q9Y3B2;R4GNH9;R4GMQ7;B1AMU7;B1AMU4	B1AMU3;Q9Y3B2;R4GNH9;R4GMQ7;B1AMU7;B1AMU4	Exosome complex component CSL4	EXOSC1
27.672	28.6697	27.8609	27.6103	27.9785	28.4692	NaN	NaN	NaN	NaN	NaN	NaN	6	6	6	43.8	43.8	43.8	23.711	0	22.303	1007200000	16	B1ANH0;B1ANG9;B1ANH2;Q16774;B1ANH5;B1ANH6;B1ANH3	B1ANH0;B1ANG9;B1ANH2;Q16774;B1ANH5;B1ANH6;B1ANH3	Guanylate kinase	GUK1
NaN	27.2514	26.8534	26.3504	26.097	26.6424	NaN	NaN	NaN	NaN	NaN	NaN	4	4	4	8.2	8.2	8.2	55.998	0	8.6683	342330000	8	B1ANM7;Q9UNN5;B3KT28	B1ANM7;Q9UNN5	FAS-associated factor 1	FAF1
30.5963	30.7456	30.3172	28.3723	29.0685	28.8383	27.2417	NaN	28.962	28.1152	NaN	28.3896	29	17	16	41	26.7	25.2	67.97	0	69.69	4041100000	33	B1ANR0;Q13310;H0Y5F5;H0YEU6;H0YCC8;H0YEQ8;B1ANR1;P0CB38	B1ANR0;Q13310;H0Y5F5	Polyadenylate-binding protein;Polyadenylate-binding protein 4	PABPC4
NaN	NaN	NaN	28.2483	28.774	29.5563	NaN	NaN	NaN	NaN	NaN	NaN	3	3	3	6.3	6.3	6.3	49.338	0	4.3319	521890000	6	B1AP13;H3BLV0;H7BY55;P08174	B1AP13;H3BLV0;H7BY55;P08174	Complement decay-accelerating factor	CD55
26.9449	26.6003	26.5036	26.2662	NaN	25.964	NaN	NaN	NaN	NaN	NaN	NaN	6	6	6	7.2	7.2	7.2	94.584	0	7.3891	354320000	8	H7BXF4;B1PBA3;H7C1Q6;Q9NXE4;H7C0W5;H7C235;H7C2J2	H7BXF4;B1PBA3;H7C1Q6;Q9NXE4;H7C0W5	Sphingomyelin phosphodiesterase 4	SMPD4
33.9126	33.9352	34.1791	33.6186	33.4921	33.3141	30.4397	32.8432	33.3767	34.776	34.8444	34.9264	28	28	28	61.5	61.5	61.5	28.916	0	323.31	84191000000	212	G3V4W0;B4DY08;B2R5W2;G3V4C1;P07910;G3V2Q1;G3V576;G3V555;G3V575;G3V251;G3V2D6;G3V5X6;G3V3K6;B4DSU6;G3V5V7;A0A0G2JNQ3;O60812;B2RXH8;A0A0G2JPF8;P0DMR1;B7ZW38;G3V4M8;G3V2H6;E5RG71;B3KT61;Q86SE5	G3V4W0;B4DY08;B2R5W2;G3V4C1;P07910;G3V2Q1;G3V576;G3V555;G3V575;G3V251;G3V2D6;G3V5X6;G3V3K6	Heterogeneous nuclear ribonucleoproteins C1/C2	HNRNPC
27.6306	28.6064	28.4108	NaN	NaN	NaN	NaN	NaN	NaN	NaN	NaN	NaN	6	6	6	12.5	12.5	12.5	39.241	0	12.447	858230000	13	B2WTI3;B2WTI4;K7EJU9;Q6NYC1	B2WTI3;B2WTI4;K7EJU9;Q6NYC1	Bifunctional arginine demethylase and lysyl-hydroxylase JMJD6	JMJD6
30.5568	30.2858	30.5302	30.2402	30.3961	30.0818	30.3739	31.0539	31.1412	31.4183	31.4377	31.2698	23	23	23	57.1	57.1	57.1	41.581	0	238.78	8073800000	85	B3KS98;O15372;A0A087WZK9;E5RJT0;E5RGU4;E5RFH0;E5RFW7;E5RHC7;E5RH59	B3KS98;O15372;A0A087WZK9;E5RJT0	Eukaryotic translation initiation factor 3 subunit H	EIF3H
28.4286	28.7561	28.6113	28.2671	27.9755	28.3984	NaN	NaN	NaN	NaN	NaN	NaN	10	10	10	41.8	41.8	41.8	39.915	0	64.257	1253700000	33	B3KSI3;M0QZ10;M0QXF9;O15382;M0QZP4;M0R2K7	B3KSI3;M0QZ10;M0QXF9;O15382;M0QZP4	Branched-chain-amino-acid aminotransferase;Branched-chain-amino-acid aminotransferase, mitochondrial	BCAT2
26.155	26.5375	25.9914	NaN	NaN	NaN	NaN	NaN	NaN	NaN	NaN	NaN	3	3	3	15.1	15.1	15.1	28.207	0	4.9861	210180000	8	H0YMJ0;H0YLJ3;B3KTM8;Q9UBU8;H0YMT8;H0YM21	H0YMJ0;H0YLJ3;B3KTM8;Q9UBU8	Mortality factor 4-like protein 1	MORF4L1
27.9235	26.8536	25.482	26.2947	26.6688	27.2318	NaN	NaN	NaN	NaN	NaN	NaN	3	3	3	14.3	14.3	14.3	25.946	0	3.7396	341540000	7	B3KY94;O14735;H3BUR9	B3KY94;O14735	CDP-diacylglycerol--inositol 3-phosphatidyltransferase	CDIPT
27.8008	28.2493	27.4296	27.5404	27.3715	27.2258	NaN	NaN	NaN	NaN	NaN	NaN	7	7	7	14.1	14.1	14.1	77.12	0	10.302	686120000	9	B4DGL8;O75027;A0A087WW65;E9PJR8;E9PNQ5	B4DGL8;O75027;A0A087WW65	ATP-binding cassette sub-family B member 7, mitochondrial	ABCB7
26.2174	NaN	25.6502	25.7415	25.6124	25.9134	NaN	NaN	27.1705	NaN	NaN	26.2955	4	4	4	30.5	30.5	30.5	20.549	0	7.2944	337260000	10	K7EMQ8;J3QKS7;B4DGM3;Q969G3;H7C048	K7EMQ8;J3QKS7;B4DGM3;Q969G3;H7C048	SWI/SNF-related matrix-associated actin-dependent regulator of chromatin subfamily E member 1	SMARCE1
29.215	29.9537	29.1668	28.7675	28.7967	28.7055	27.8852	28.3047	29.5722	27.0125	27.3294	26.6886	22	18	18	37.9	33.5	33.5	84.765	0	66.949	2896400000	60	B4DGU4;P35222;E7EMJ5	B4DGU4;P35222	Catenin beta-1	CTNNB1
33.2658	33.5602	33.3344	32.8782	32.7015	32.8017	28.8587	29.5362	29.7278	27.4043	26.0135	26.367	29	29	27	65.1	65.1	62.3	50.431	0	323.31	34069000000	127	B4DJV2;O75390;A0A0C4DGI3;F8VPA1;H0YH82;F8VPF9;F8W1S4;F8W4S1;F8VRP1;F8VX68;F8VRI6;F8VTT8;F8VZK9;F8VX07;H0YIC4;F8W642;F8VWQ5;F8VR34;F8VU34	B4DJV2;O75390;A0A0C4DGI3	Citrate synthase;Citrate synthase, mitochondrial	CS
28.0294	29.1814	28.9047	28.5947	28.5593	28.651	29.2604	29.0056	28.7819	NaN	NaN	NaN	17	17	17	26.3	26.3	26.3	84.277	0	27.16	2169900000	37	B4DKY1;P49589;E9PRS8;C9JLN0;E9PLP0	B4DKY1;P49589	Cysteine--tRNA ligase, cytoplasmic	CARS
29.8536	29.9604	29.4435	29.9261	29.9713	30.0352	NaN	NaN	NaN	NaN	NaN	NaN	16	16	16	45.2	45.2	45.2	48.099	0	35.275	2438500000	37	B4DLN1;Q9UBX3;F6RGN5;P52815;I3L1E8	B4DLN1;Q9UBX3	Mitochondrial dicarboxylate carrier	SLC25A10
29.7356	30.0931	28.7153	28.7066	29.1984	29.1028	NaN	NaN	NaN	NaN	NaN	NaN	10	10	10	23.2	23.2	23.2	52.949	0	28.258	2103600000	24	B4DR61;P61619;F8W776;Q8TC24;Q9H9S3;H7C1Q9;C9JXC6;H7C069;A6NK38;F2Z2C7;A6NIF9;C9JJV4;H7C1S8	B4DR61;P61619;F8W776;Q8TC24;Q9H9S3	Protein transport protein Sec61 subunit alpha isoform 1;Protein transport protein Sec61 subunit alpha isoform 2	SEC61A1;SEC61A2
30.2965	30.9187	30.5912	29.3324	29.8549	29.6071	31.0989	28.7396	31.2219	27.4347	27.1655	27.6	17	17	17	59.3	59.3	59.3	33.186	0	56.038	6095500000	61	B4DUC8;Q13126;J3QSB7;F2Z2F3;F8WES2;J3KRN1	B4DUC8;Q13126;J3QSB7	S-methyl-5-thioadenosine phosphorylase;Purine nucleoside phosphorylase	MTAP
25.3808	26.1939	NaN	NaN	NaN	NaN	NaN	NaN	NaN	NaN	NaN	NaN	3	3	3	14.1	14.1	14.1	28.888	0.00049468	2.6205	122390000	4	E9PNU1;B4DXC8;Q9Y5B8	E9PNU1;B4DXC8;Q9Y5B8	Nucleoside diphosphate kinase 7	NME7
NaN	NaN	NaN	NaN	NaN	NaN	NaN	NaN	27.4016	28.1883	28.0028	28.737	5	5	5	6.1	6.1	6.1	98.283	0	9.9754	295200000	7	B4DYM4;Q9UBS9	B4DYM4;Q9UBS9	SUN domain-containing ossification factor	SUCO
26.1809	25.9097	25.949	NaN	NaN	NaN	NaN	NaN	NaN	NaN	NaN	NaN	3	3	3	11.7	11.7	11.7	32.357	0	3.9767	209810000	6	B4E0K5;Q16539;E7EX54	B4E0K5;Q16539	Mitogen-activated protein kinase 14	MAPK14
26.9517	NaN	26.6179	26.9572	26.6761	26.4544	NaN	26.6611	NaN	NaN	NaN	NaN	7	7	3	22.2	22.2	11.5	43.867	0	8.7927	310350000	15	Q8NBY1;B4E0Y9;Q9P289	Q8NBY1;B4E0Y9;Q9P289	Serine/threonine-protein kinase 26	STK26
NaN	NaN	NaN	NaN	NaN	NaN	26.6359	30.398	NaN	NaN	NaN	NaN	9	7	7	8.2	7.1	7.1	140.94	0	7.7867	213080000	7	B4E1Z4;A0A0G2JH38;E7ETN3;P00751;C9JRT3;A0A0G2JHM4;H0Y868;A0A0G2JJ82;H7C5H1;A0A0G2JK28;E9PDZ0;B4DQI1;A0A0G2JIE7;H0Y3H6;A0A0G2JL69;P06681	B4E1Z4;A0A0G2JH38;E7ETN3;P00751	Complement factor B;Complement factor B Ba fragment;Complement factor B Bb fragment	CFB
NaN	24.723	24.9494	NaN	NaN	24.6702	NaN	NaN	NaN	NaN	NaN	NaN	2	2	2	2.4	2.4	2.4	98.938	0.00025119	2.77	73656000	4	H0Y9V7;B4E2Q0;P98194;H0Y8X9;H0Y9S7	H0Y9V7;B4E2Q0;P98194;H0Y8X9;H0Y9S7	Calcium-transporting ATPase;Calcium-transporting ATPase type 2C member 1	ATP2C1
27.1847	27.1163	NaN	26.4195	NaN	26.6468	NaN	NaN	NaN	NaN	NaN	NaN	9	5	5	29	18.4	18.4	39.883	0	5.6607	402290000	10	B5MCC5;B7Z264;E9PIW2;B7Z2T4;E9PN83;Q15700;F8W750;H7C325;E9PQT9;E9PRL2;A8MVA8;E9PPV7;C9JFF9	B5MCC5;B7Z264;E9PIW2;B7Z2T4;E9PN83;Q15700;F8W750;H7C325	Disks large homolog 2	DLG2
30.1515	30.873	28.9372	28.8459	28.9135	28.928	NaN	NaN	27.3182	27.5077	27.3286	27.0779	21	21	21	39.8	39.8	39.8	66.077	0	63.667	3491000000	62	B5MCF9;O00541;B3KXD6;H7C267;H7BYY8	B5MCF9;O00541;B3KXD6	Pescadillo homolog	PES1
25.1595	NaN	25.46	NaN	NaN	NaN	NaN	NaN	NaN	NaN	NaN	NaN	4	4	4	5.8	5.8	5.8	93.293	0	4.361	13122000000	4	H7C128;H7C179;B5MCW3;H7C127;Q9H0E9;F8WBH2;H0YAH7;F8WDX5;D6RID0;F8WCS7;C9JV05;H0YA84	H7C128;H7C179;B5MCW3;H7C127;Q9H0E9;F8WBH2;H0YAH7	Bromodomain-containing protein 8	BRD8
26.2127	26.1334	26.1521	25.4901	25.6839	NaN	NaN	NaN	NaN	NaN	NaN	NaN	3	3	3	5.8	5.8	5.8	55.835	0	4.4231	219630000	6	B5MDE0;Q96AA3;C9JP01	B5MDE0;Q96AA3	Protein RFT1 homolog	RFT1
34.3468	34.2842	34.4226	34.0326	33.9972	33.7315	34.0345	33.0066	34.5923	32.7082	32.8214	33.2418	23	23	23	47.6	47.6	47.6	26.224	0	323.31	87292000000	167	B5MDF5;J3KQE5;P62826;F5H018;H0YFC6;B4DV51	B5MDF5;J3KQE5;P62826;F5H018;H0YFC6	GTP-binding nuclear protein Ran	RAN
NaN	NaN	NaN	26.3733	26.7124	26.7543	NaN	NaN	NaN	NaN	NaN	NaN	3	3	3	9.7	9.7	9.7	42.668	0.0016714	2.3187	137750000	6	B5MDU6;Q9H6V9;B5MCE2;B4DRG3;C9JHU6;C9JUM0;B5MCU4;A0A0A0MSH6	B5MDU6;Q9H6V9;B5MCE2;B4DRG3	UPF0554 protein C2orf43	LDAH;C2orf43;FLJ21820
27.6304	28.1354	27.518	29.4518	29.4714	28.7795	NaN	NaN	NaN	NaN	NaN	NaN	14	12	12	33.1	28.4	28.4	52.145	0	38.665	1120200000	25	E7EW69;E7EX04;B5ME97;Q9P0V9;C9JEW2;C9JNR7;F5H1F2;F5GYV2;C9JEQ7	E7EW69;E7EX04;B5ME97;Q9P0V9	Septin-10	2019-09-10
25.8801	25.6793	25.9041	NaN	NaN	NaN	NaN	NaN	NaN	NaN	NaN	NaN	7	7	7	7	7	7	145.56	0	6.337	202890000	6	E7EST9;B5MEG5;E7ESU0;O94966;A0A0A0MR08	E7EST9;B5MEG5;E7ESU0;O94966	Ubiquitin carboxyl-terminal hydrolase;Ubiquitin carboxyl-terminal hydrolase 19	USP19
26.4071	26.3405	NaN	NaN	NaN	NaN	NaN	NaN	NaN	NaN	NaN	NaN	7	7	7	10.6	10.6	10.6	85.576	0	9.8235	234940000	6	B7WP74;Q9HCG8	B7WP74;Q9HCG8	Pre-mRNA-splicing factor CWC22 homolog	CWC22
30.4591	30.9096	30.42	NaN	NaN	NaN	NaN	NaN	NaN	NaN	NaN	NaN	5	5	2	13	13	5.1	48.669	0	22.893	4120900000	14	B7Z5N5;Q15796;K7EJX0;H3BVD1;O15198;H0YMP2;H0YNV1;H0YL71;K7ESI8;K7EL92;H0YKE2;H3BP09;K7ERC7;H3BQ00;H0YAK7;Q99717;Q15797	B7Z5N5;Q15796;K7EJX0	Mothers against decapentaplegic homolog;Mothers against decapentaplegic homolog 2	SMAD2
30.3484	30.2653	30.1089	29.0989	28.7652	29.0683	NaN	NaN	28.534	NaN	NaN	NaN	21	21	21	29	29	29	86.604	0	43.415	4009700000	46	B7Z6D5;Q96GQ7;A0A087X059;A0A087WYH5	B7Z6D5;Q96GQ7	Probable ATP-dependent RNA helicase DDX27	DDX27
27.0919	26.2878	25.6223	NaN	NaN	NaN	28.4217	27.0266	NaN	NaN	26.3861	NaN	6	6	6	12.1	12.1	12.1	52.894	0	11.477	423330000	15	B7Z7F3;Q9H6Z4;K7EIJ4;K7EMH9;K7ESQ0	B7Z7F3;Q9H6Z4;K7EIJ4	Ran-binding protein 3	RANBP3
29.4652	29.3352	29.2982	28.7738	27.5265	27.5144	NaN	NaN	NaN	NaN	NaN	NaN	20	20	20	33.3	33.3	33.3	76.714	0	61.637	2226000000	41	B7Z896;F5H3M2;Q9BVG8;A0A0C4DGM9;H3BTL6;H3BTU1;H3BUC0	B7Z896;F5H3M2;Q9BVG8;A0A0C4DGM9	Kinesin-like protein;Kinesin-like protein KIFC3	KIFC3
26.9147	26.1417	26.2096	26.4048	26.0969	26.1264	NaN	NaN	NaN	NaN	NaN	NaN	6	5	5	20.5	18.5	18.5	44.361	0	7.4203	252770000	8	B7ZC38;Q9NR46;B7ZC39;F8WFB9	B7ZC38;Q9NR46;B7ZC39	Endophilin-B2	SH3GLB2
26.6331	26.9822	26.5407	NaN	NaN	NaN	NaN	NaN	NaN	NaN	NaN	NaN	4	4	4	5.4	5.4	5.4	96.881	0	6.8023	293650000	7	F8W9W0;F8VP57;B7ZKW7;B7ZKJ3;P54756;J3KR66;A0A0B4J1T8;Q9UF33;B4DXM2;B4DXQ6;C9JXA2;Q96L35;P29320;P54760;Q15375;P29322	F8W9W0;F8VP57;B7ZKW7;B7ZKJ3;P54756;J3KR66;A0A0B4J1T8;Q9UF33	Receptor protein-tyrosine kinase;Ephrin type-A receptor 5;Ephrin type-A receptor 6	EPHA5;EPHA6
28.9195	29.8962	28.7948	29.5397	29.2803	29.7731	NaN	NaN	28.0542	29.1309	29.3479	29.5127	12	12	12	25.4	25.4	25.4	53.847	0	21.751	3298900000	35	B7ZKQ9;Q8WTV0;F5H4X0;F5H5E8	B7ZKQ9;Q8WTV0;F5H4X0	Scavenger receptor class B member 1	SCARB1
28.0996	28.6949	27.5991	NaN	NaN	NaN	NaN	NaN	NaN	NaN	NaN	NaN	5	5	5	34.3	34.3	34.3	24.602	0	11.96	832750000	7	C9JEL3;B9A044;B8ZZ50;O60573;B4E1E4;B9A023;B8ZZL3	C9JEL3;B9A044;B8ZZ50;O60573;B4E1E4;B9A023;B8ZZL3	Eukaryotic translation initiation factor 4E type 2	EIF4E2
NaN	NaN	NaN	NaN	NaN	NaN	NaN	31.2275	29.7639	NaN	NaN	29.8665	3	3	3	23.4	23.4	23.4	11.758	0	3.9871	834890000	6	B8ZZQ6;B8ZZA1;B8ZZW7;H7C2N1;P06454	B8ZZQ6;B8ZZA1;B8ZZW7;H7C2N1;P06454	Prothymosin alpha;Prothymosin alpha, N-terminally processed;Thymosin alpha-1	PTMA
27.1851	27.5968	27.2628	NaN	NaN	NaN	NaN	NaN	NaN	NaN	NaN	NaN	6	6	6	7.4	7.4	7.4	93.609	0	6.3918	437650000	8	B8ZZD4;Q86VP1;H7C3L5	B8ZZD4;Q86VP1	Tax1-binding protein 1	TAX1BP1
26.916	27.2082	27.3328	NaN	NaN	NaN	NaN	NaN	NaN	NaN	NaN	NaN	6	6	6	15.2	15.2	15.2	48.757	0	6.5963	439380000	8	B8ZZG1;Q9NZW5;B4DZ84;D3DX48;A0A0A0MRU0;A0A0D9SFF8;D3DX49;A0A0C4DH75;Q14168	B8ZZG1;Q9NZW5	MAGUK p55 subfamily member 6	MPP6
29.9376	28.0686	30.1174	28.8453	28.7822	28.4709	27.6703	NaN	27.9298	28.8171	NaN	29.185	6	6	6	31.5	31.5	31.5	16.645	0	7.6464	2776300000	27	B8ZZN6;P63165;B8ZZ67;B8ZZJ0;B9A032	B8ZZN6;P63165;B8ZZ67;B8ZZJ0;B9A032	Small ubiquitin-related modifier 1	SUMO1
25.8031	26.1281	25.875	NaN	NaN	NaN	NaN	NaN	NaN	NaN	NaN	NaN	4	4	4	8.7	8.7	8.7	57.572	0	6.0614	202680000	6	B8ZZS4;Q9H8Y5	B8ZZS4;Q9H8Y5	Ankyrin repeat and zinc finger domain-containing protein 1	ANKZF1
28.7027	30.0263	29.528	28.6269	27.8911	28.6687	29.2192	28.6077	29.828	27.5322	NaN	NaN	10	10	10	61.1	61.1	61.1	12.527	0	85.899	3106800000	20	B8ZZU8;Q15370;I3L0M9;A0A0B4J296	B8ZZU8;Q15370;I3L0M9;A0A0B4J296	Transcription elongation factor B polypeptide 2	TCEB2
25.0587	NaN	25.8371	NaN	NaN	NaN	NaN	NaN	NaN	NaN	NaN	NaN	2	2	2	3.9	3.9	3.9	63.292	0	2.9342	104890000	3	H7C0I1;B8ZZW5;Q8NBF6	H7C0I1;B8ZZW5;Q8NBF6	Late secretory pathway protein AVL9 homolog	AVL9
28.8409	29.1495	28.3085	28.2041	28.1739	28.2939	NaN	NaN	NaN	NaN	NaN	NaN	6	6	6	15.2	15.2	15.2	56.413	0	11.063	1246200000	15	B8ZZY2;P52594;C9J2I0	B8ZZY2;P52594;C9J2I0	Arf-GAP domain and FG repeat-containing protein 1	AGFG1
NaN	27.0425	26.7977	NaN	NaN	NaN	NaN	NaN	NaN	NaN	NaN	NaN	3	3	3	7.4	7.4	7.4	54.945	0	6.0151	227030000	4	B8ZZZ7;Q9NUQ6;F8W6C2;H7C2G5;F8VZ02;C9JGM8;C9JW67	B8ZZZ7;Q9NUQ6;F8W6C2	SPATS2-like protein	SPATS2L
NaN	NaN	NaN	25.9605	NaN	25.4532	NaN	NaN	NaN	NaN	NaN	NaN	2	2	2	16.6	16.6	16.6	17.574	0.0020877	2.0791	28648000	2	B9A054;Q8TEB9	B9A054;Q8TEB9	Rhomboid-related protein 4	RHBDD1
31.3626	31.9215	31.1177	32.7547	33.6664	31.7671	NaN	NaN	27.1647	29.2947	28.4835	29.2861	52	52	52	66.2	66.2	66.2	78.973	0	323.31	17202000000	167	B9A067;Q16891;C9J406;H7C463;A0A087WYS0;D6RAW4	B9A067;Q16891;C9J406;H7C463	MICOS complex subunit MIC60	IMMT
28.4703	26.9195	27.9876	27.0992	26.726	26.6403	NaN	NaN	NaN	27.4779	NaN	28.0516	18	18	18	12.6	12.6	12.6	187.81	0	23.419	976660000	19	B9ZVN9;O95602	B9ZVN9;O95602	DNA-directed RNA polymerase;DNA-directed RNA polymerase I subunit RPA1	POLR1A
27.0912	26.3598	26.5125	NaN	NaN	NaN	NaN	NaN	NaN	NaN	NaN	NaN	4	4	4	6.2	6.2	6.2	102.7	0	8.3234	347880000	13	B9ZVT1;Q8IXT5;E5RJW8;E5RHG1;E5RJ83;E5RJV8	B9ZVT1;Q8IXT5	RNA-binding protein 12B	RBM12B
28.0728	29.1826	28.2413	28.0421	27.4985	26.978	NaN	NaN	28.5125	NaN	NaN	NaN	14	13	13	34.5	33.1	33.1	59.663	0	25.991	1273800000	26	C9IYN3;D6W592;Q8WVV9;B7WPG3;H7C464;H7BXH8;C9JJZ7	C9IYN3;D6W592;Q8WVV9;B7WPG3	Heterogeneous nuclear ribonucleoprotein L-like	HNRNPLL;HNRPLL
28.0365	28.4285	28.476	28.3445	28.0068	28.635	NaN	NaN	NaN	NaN	NaN	NaN	9	9	9	45.7	45.7	45.7	33.711	0	34.581	1232600000	25	C9J050;C9JEJ2;P49585;H7C1T3;C9J2E1;C9JPY0;H7BZN1;C9JVS0;F8WAZ5;Q9Y5K3;F2Z2B1	C9J050;C9JEJ2;P49585;H7C1T3;C9J2E1;C9JPY0	Choline-phosphate cytidylyltransferase A	PCYT1A
NaN	25.9231	24.5208	NaN	NaN	NaN	NaN	NaN	NaN	NaN	NaN	NaN	2	2	2	4.4	4.4	4.4	50.562	0	2.8834	148780000	2	C9J0I9;Q86WB0	C9J0I9;Q86WB0	Nuclear-interacting partner of ALK	ZC3HC1
26.4412	26.4078	26.275	27.5774	28.0236	28.0605	NaN	NaN	NaN	NaN	NaN	NaN	6	6	6	46.5	46.5	46.5	17.605	0	6.352	453240000	17	C9J0K6;P30626;B4DHQ6	C9J0K6;P30626	Sorcin	SRI
NaN	NaN	NaN	NaN	NaN	NaN	NaN	NaN	NaN	28.0248	27.0822	NaN	4	4	4	22.1	22.1	22.1	17.178	0	4.9709	127750000	6	C9J1D9;Q9NPH3;C9JT28	C9J1D9;Q9NPH3;C9JT28	Interleukin-1 receptor accessory protein	IL1RAP
28.981	26.9447	29.0667	27.9208	26.7161	28.0673	26.74	NaN	26.9789	28.1446	28.5211	28.7109	22	22	22	23.7	23.7	23.7	133.06	0	55.143	1538800000	46	C9J2Y9;P30876;C9J4M6;C9JMN3;C9JZW8	C9J2Y9;P30876;C9J4M6	DNA-directed RNA polymerase;DNA-directed RNA polymerase II subunit RPB2	POLR2B
27.6784	28.8221	28.0011	NaN	NaN	NaN	NaN	NaN	NaN	NaN	NaN	NaN	7	7	7	32.9	32.9	32.9	26.228	0	6.7983	826330000	7	C9J384;Q9BQ75;H7C515	C9J384;Q9BQ75	Protein CMSS1	CMSS1
26.9982	NaN	27.7288	27.8065	NaN	26.5871	NaN	NaN	NaN	NaN	NaN	NaN	8	8	8	17.3	17.3	17.3	68.011	0	12.156	550880000	13	C9J470;E9PHA2;Q15003;C9JZP1	C9J470;E9PHA2;Q15003	Condensin complex subunit 2	NCAPH
31.3292	30.2742	31.23	29.6418	28.9352	29.1169	NaN	NaN	NaN	NaN	NaN	NaN	4	4	4	69.1	69.1	69.1	7.624	0	29.501	7049000000	18	C9J4Z3;P61513;M0R0A1;Q6P4E4;E9PEL3;M0R2L6;G5E9R3;A6NKH3	C9J4Z3;P61513;M0R0A1;Q6P4E4;E9PEL3;M0R2L6;G5E9R3	60S ribosomal protein L37a	RPL37A
27.3254	26.2314	26.5997	28.2664	28.0574	28.5896	NaN	NaN	NaN	NaN	NaN	NaN	11	11	11	30.9	30.9	30.9	55.065	0	15.8	691390000	24	C9J5N1;Q9BTE6;K7EQ85;L7N2F4	C9J5N1;Q9BTE6	Alanyl-tRNA editing protein Aarsd1	PTGES3L-AARSD1;AARSD1
27.9555	29.2982	28.2713	28.2234	27.8146	27.6356	27.8456	NaN	NaN	NaN	NaN	NaN	16	16	16	21.9	21.9	21.9	108.05	0	28.79	1696000000	19	C9J7E5;Q9Y5L0;E9PFH4	C9J7E5;Q9Y5L0;E9PFH4	Transportin-3	TNPO3
25.5197	25.7172	25.8965	NaN	NaN	NaN	NaN	NaN	NaN	NaN	NaN	NaN	3	2	2	10.5	8.1	8.1	37.389	0	3.2615	144420000	4	C9J8E1;Q16644;C9JPW3	C9J8E1;Q16644	MAP kinase-activated protein kinase 3	MAPKAPK3
28.7391	26.4358	28.0058	26.7984	27.2501	NaN	NaN	NaN	NaN	NaN	NaN	NaN	10	10	10	56.5	56.5	56.5	23.648	0	14.763	701890000	14	C9J8M3;C9JZI1;P35249;C9JTT7;C9JXZ7;C9JGY5;F8WE44;C9JW34	C9J8M3;C9JZI1;P35249;C9JTT7;C9JXZ7	Replication factor C subunit 4	RFC4
26.8113	27.7139	26.529	28.0535	28.326	28.4149	NaN	NaN	NaN	NaN	NaN	NaN	7	7	7	15.8	15.8	15.8	53.867	0	18.351	982830000	18	C9J8Q5;P51649	C9J8Q5;P51649	Succinate-semialdehyde dehydrogenase, mitochondrial	ALDH5A1
25.9101	26.8413	NaN	NaN	NaN	NaN	NaN	NaN	NaN	NaN	NaN	NaN	6	6	6	11.9	11.9	11.9	60.125	0	5.8909	200500000	4	C9JA08;Q96D46;C9J0B9;C9IZW9;C9K0C2;C9IY70	C9JA08;Q96D46;C9J0B9	60S ribosomal export protein NMD3	NMD3
NaN	NaN	NaN	30.1921	30.3595	30.506	NaN	NaN	NaN	NaN	NaN	NaN	4	4	4	21.3	21.3	21.3	20.161	0	19.02	962900000	13	C9JA28;Q9UNL2;C9J365	C9JA28;Q9UNL2;C9J365	Translocon-associated protein subunit gamma	SSR3
NaN	NaN	NaN	NaN	NaN	NaN	NaN	NaN	NaN	29.3041	29.3063	30.2059	3	3	3	11.1	11.1	11.1	33.036	0	2.9374	610300000	4	C9JBB3;P10646;C9JP39;C9J103;C9JT76;C9JQ14;C9JKV3	C9JBB3;P10646	Tissue factor pathway inhibitor	TFPI
27.9137	28.0196	27.9644	NaN	NaN	26.2984	NaN	NaN	NaN	NaN	NaN	NaN	7	7	7	35.3	35.3	35.3	20.745	0	10.343	766760000	17	C9JBI3;P78330	C9JBI3;P78330	Phosphoserine phosphatase	PSPH
NaN	NaN	NaN	28.0168	28.2766	NaN	NaN	31.7678	NaN	27.7381	NaN	27.6986	4	4	4	10.8	10.8	10.8	50.322	0	6.4158	719000000	9	C9JEU5;C9JC84;P02679;C9JPQ9;C9JU00	C9JEU5;C9JC84;P02679	Fibrinogen gamma chain	FGG
NaN	NaN	NaN	NaN	NaN	NaN	29.3458	31.0536	29.9592	29.8753	29.8755	29.6928	17	17	17	17.9	17.9	17.9	147.01	0	28.602	1298400000	22	C9JD84;E7EV71;Q14766;H7C2H7;H7BZ76;H7C0I7;C9JDW2;H7C4L5	C9JD84;E7EV71;Q14766	Latent-transforming growth factor beta-binding protein 1	LTBP1
27.2678	28.4159	26.9192	26.951	27.9493	27.8609	28.2303	NaN	29.248	NaN	NaN	NaN	8	8	8	33.2	33.2	33.2	40.269	0	10.52	669740000	18	C9JDE9;P09110;H0Y4D4;H7C131	C9JDE9;P09110;H0Y4D4;H7C131	3-ketoacyl-CoA thiolase, peroxisomal	ACAA1
28.2383	NaN	NaN	26.6995	25.3782	NaN	31.2538	NaN	29.2157	28.1422	26.9835	27.4084	7	7	7	22.4	22.4	22.4	44.693	0	13.127	922300000	17	C9JG97;C9JEH3;Q13685;C9JTS3;H7C0R2	C9JG97;C9JEH3;Q13685;C9JTS3	Angio-associated migratory cell protein	AAMP
30.2978	30.8754	29.9725	28.9986	28.6276	28.3997	30.0738	29.7003	30.5695	29.5209	28.3087	28.6768	21	21	21	47.8	47.8	47.8	53.371	0	106.3	5382200000	63	C9JFE4;Q13098;A0A096LP07;A0A096LPJ3;A8K070;J3KSA5;J3QLT0;J3KRJ4;J3QS88;J3KTB0;J3QS84;J3QLE8;J3QL53;J3KRE8;J3QQX0	C9JFE4;Q13098;A0A096LP07;A0A096LPJ3;A8K070	COP9 signalosome complex subunit 1	GPS1
28.1766	25.7129	29.075	27.2603	27.6663	27.7748	NaN	NaN	NaN	27.0047	NaN	NaN	8	8	8	9.2	9.2	9.2	124.94	0	57.24	799800000	17	C9JFV4;Q8IZL8;E7EV54;I3L445;I3L1P4;I3L4M7	C9JFV4;Q8IZL8;E7EV54	Proline-, glutamic acid- and leucine-rich protein 1	PELP1
27.2458	NaN	26.6007	27.795	27.0047	26.9684	NaN	28.163	NaN	27.4551	NaN	27.7493	7	7	7	22.9	22.9	22.9	46.087	0	9.5551	407300000	22	C9JGI3;P19971	C9JGI3;P19971	Thymidine phosphorylase	TYMP
29.5781	29.4467	29.04	30.3334	30.3926	30.3085	28.958	32.9456	29.4465	30.0437	29.9011	28.7597	21	21	21	42.6	42.6	42.6	81.673	0	58.666	4806500000	69	C9JIF9;P13798;H7C393;H7C1U0;C9JLK2;F8WEH5;H0YFE5	C9JIF9;P13798;H7C393	Acylamino-acid-releasing enzyme	APEH
26.8208	NaN	NaN	NaN	NaN	NaN	NaN	NaN	NaN	30.7971	28.5944	NaN	4	4	4	8.5	8.5	8.5	58.44	0	4.4838	667980000	6	C9JIZ6;P07602;Q5BJH1;A0A0J9YXB8	C9JIZ6;P07602;Q5BJH1	Prosaposin;Saposin-A;Saposin-B-Val;Saposin-B;Saposin-C;Saposin-D	PSAP
27.9916	27.4967	26.9724	25.916	NaN	25.711	NaN	NaN	NaN	NaN	NaN	NaN	6	6	6	33.3	33.3	33.3	26.332	0	14.372	556230000	12	C9JJ19;P82930	C9JJ19;P82930	28S ribosomal protein S34, mitochondrial	MRPS34
29.1679	29.0645	27.9311	27.8351	28.3865	28.5749	29.0388	30.7901	28.4538	29.649	NaN	29.2969	8	8	8	60.2	60.2	60.2	20.365	0	84.981	2106600000	23	C9JJP5;Q92734;C9JUE0;C9JTY3	C9JJP5;Q92734;C9JUE0;C9JTY3	Protein TFG	TFG
27.2799	27.1654	26.7895	NaN	NaN	27.4984	NaN	NaN	NaN	28.4421	NaN	NaN	4	4	4	33.1	33.1	33.1	16.925	0	12.618	522680000	10	C9JLU1;P52434	C9JLU1;P52434	DNA-directed RNA polymerases I, II, and III subunit RPABC3	POLR2H
NaN	NaN	NaN	NaN	NaN	28.9673	NaN	NaN	NaN	32.3027	31.1164	30.9664	8	8	8	14.9	14.9	14.9	61.87	0	17.682	2643300000	19	C9JMN2;P12107;H7C381	C9JMN2;P12107;H7C381	Collagen alpha-1(XI) chain	COL11A1
28.0129	28.0517	28.2176	26.6618	26.3431	26.6535	NaN	NaN	NaN	NaN	NaN	NaN	8	8	8	30.5	30.5	30.5	27.409	0	24.767	887740000	15	C9JN15;E9PG73;Q13427;C9JM79;C9JT64;C9J679	C9JN15;E9PG73;Q13427;C9JM79	Peptidyl-prolyl cis-trans isomerase;Peptidyl-prolyl cis-trans isomerase G	PPIG
25.1242	26.8578	27.3365	27.9889	27.8621	28.6671	NaN	NaN	NaN	NaN	NaN	NaN	5	5	5	27.1	27.1	27.1	23.643	0	24.289	340530000	14	C9JNK6;O75431;C9JAZ1	C9JNK6;O75431;C9JAZ1	Metaxin-2	MTX2
30.8831	30.8232	31.9269	28.3741	28.0234	28.1151	28.818	NaN	NaN	NaN	NaN	NaN	8	8	8	45.5	45.5	45.5	14.369	0	17.478	7323700000	19	C9JXB8;C9JNW5;P83731	C9JXB8;C9JNW5;P83731	60S ribosomal protein L24	RPL24
25.0553	NaN	25.4599	24.9131	NaN	NaN	NaN	NaN	NaN	NaN	NaN	NaN	2	2	2	7.5	7.5	7.5	25.139	0.0094589	1.6099	130630000	5	C9JPE1;O43772	C9JPE1;O43772	Mitochondrial carnitine/acylcarnitine carrier protein	SLC25A20
28.7893	28.4927	27.0208	NaN	NaN	27.3335	NaN	NaN	NaN	NaN	NaN	NaN	4	4	4	41.5	41.5	41.5	15.296	0	73.947	993250000	11	C9JQ41;H7C525;Q4VC31;C9JBU9	C9JQ41;H7C525;Q4VC31	Coiled-coil domain-containing protein 58	CCDC58
29.9418	30.0467	29.6508	30.361	29.9086	29.9345	NaN	NaN	NaN	NaN	NaN	NaN	16	16	16	45.7	45.7	45.7	26.694	0	32.77	2345600000	40	C9JRZ6;Q9NX63;F8WAR4;F8WD73	C9JRZ6;Q9NX63;F8WAR4	MICOS complex subunit MIC19	CHCHD3
26.8501	27.8174	26.7297	NaN	NaN	NaN	NaN	NaN	NaN	NaN	NaN	NaN	3	3	3	48.8	48.8	48.8	9.5358	0	12.338	396320000	8	C9JXQ9;O95168;F2Z3P9	C9JXQ9;O95168;F2Z3P9	NADH dehydrogenase [ubiquinone] 1 beta subcomplex subunit 4	NDUFB4
27.0533	NaN	26.6362	26.3102	26.0948	26.1373	NaN	NaN	NaN	NaN	NaN	NaN	5	5	5	44.5	44.5	44.5	15.324	0	7.5382	338980000	11	C9JYM0;O75817	C9JYM0;O75817	Ribonuclease P protein subunit p20	POP7
29.9143	NaN	28.9957	29.7854	29.1197	29.9255	NaN	NaN	NaN	NaN	NaN	NaN	4	4	4	41.3	41.3	41.3	14.478	0	18.113	2089400000	9	C9JYQ9;H0Y8C2;Q6P5R6	C9JYQ9;H0Y8C2;Q6P5R6	60S ribosomal protein L22-like 1	RPL22L1
NaN	NaN	NaN	NaN	NaN	NaN	NaN	NaN	NaN	27.0576	27.747	26.8514	3	3	3	13.9	13.9	13.9	33.807	0	5.6529	126130000	9	C9JYX9;Q9UKZ9	C9JYX9;Q9UKZ9	Procollagen C-endopeptidase enhancer 2	PCOLCE2
27.4634	27.0613	27.7859	27.9959	28.6867	28.8546	NaN	NaN	27.0154	27.6391	27.2728	28.4687	13	13	13	12.8	12.8	12.8	133.81	0	39.495	848550000	29	C9JYY6;F8W775;Q92823;A0A087X2B3;C9JH43	C9JYY6;F8W775;Q92823;A0A087X2B3	Neuronal cell adhesion molecule	NRCAM
25.7486	26.159	NaN	NaN	NaN	NaN	NaN	NaN	NaN	NaN	NaN	NaN	3	3	3	37.9	37.9	37.9	11.545	0	5.0842	168590000	7	C9JZG9;C9JZY6;P62256;H7C4M9;C9J8Q9	C9JZG9;C9JZY6;P62256;H7C4M9	Ubiquitin-conjugating enzyme E2 H	UBE2H
28.8928	27.8488	29.4419	28.3734	28.5091	28.1098	NaN	NaN	26.3719	NaN	NaN	27.9848	19	19	19	27.8	27.8	27.8	104.85	0	57.526	1654100000	43	C9JZR2;O60716;E9PKY0;E9PRE2;H0YC95	C9JZR2;O60716	Catenin delta-1	CTNND1
29.4821	29.0808	28.5438	28.4589	28.5976	28.7368	NaN	NaN	NaN	NaN	NaN	NaN	20	20	20	25.3	25.3	25.3	98.117	0	41.861	2893900000	38	H0Y3P2;D3DQV9;P78344;H0YCH5;H0YD77;H0YEC5;H0YCF8;H0YEN8;H0YDC0;E9PKF8;H0YD99;H0YE44;H0YE22	H0Y3P2;D3DQV9;P78344;H0YCH5;H0YD77	Eukaryotic translation initiation factor 4 gamma 2	EIF4G2
31.2149	30.1305	31.7238	29.8089	29.3131	29.892	NaN	NaN	NaN	NaN	28.771	28.5106	6	6	6	45.1	45.1	45.1	15.616	0	31.354	7512100000	13	D3YTB1;F8W727;P62910	D3YTB1;F8W727;P62910	60S ribosomal protein L32	RPL32
29.5101	29.5484	29.2633	29.236	29.9658	29.7649	29.6185	29.0105	29.5027	29.175	29.0628	NaN	16	16	13	31.3	31.3	25.1	56.298	0	57.404	3746400000	39	D6R938;E9PBG7;E9PF82;Q13557;H0Y9C2;H0Y9J2	D6R938;E9PBG7;E9PF82;Q13557	Calcium/calmodulin-dependent protein kinase type II subunit delta	CAMK2D
31.8956	30.3713	32.7447	31.7439	31.2804	31.1538	30.8788	29.2506	28.5711	28.6825	28.8286	28.81	24	24	24	57.1	57.1	57.1	30.302	0	146.46	15170000000	97	D6R9P3;D6RD18;D6RBZ0;Q99729	D6R9P3;D6RD18;D6RBZ0;Q99729	Heterogeneous nuclear ribonucleoprotein A/B	HNRNPAB
26.3464	25.9197	NaN	25.1659	25.0594	25.2107	NaN	NaN	NaN	NaN	NaN	NaN	2	2	2	13.2	13.2	13.2	17.155	0	5.9842	170450000	7	D6RA57;H0Y9X1;Q96EY4	D6RA57;H0Y9X1;Q96EY4	Translation machinery-associated protein 16	TMA16
27.864	28.4887	27.9178	27.281	NaN	NaN	NaN	NaN	NaN	NaN	NaN	NaN	5	5	5	55.9	55.9	55.9	10.474	0	8.4384	876050000	11	D6RAN8;H7C5U8;Q9P0M9;D6RE11;B3KN43	D6RAN8;H7C5U8;Q9P0M9	39S ribosomal protein L27, mitochondrial	MRPL27
28.1327	28.1179	28.3373	NaN	NaN	NaN	NaN	NaN	NaN	NaN	NaN	NaN	8	8	8	24.7	24.7	24.7	53.241	0	18.918	814770000	15	D6RB59;O60645;H0Y995;D6RBR9	D6RB59;O60645	Exocyst complex component 3	EXOC3
NaN	26.0188	25.117	NaN	NaN	NaN	NaN	NaN	NaN	NaN	NaN	NaN	4	4	4	29.3	29.3	29.3	20.147	0	4.0079	137850000	5	D6RBS5;Q8IZ81;V9GY58;D6RHX2	D6RBS5;Q8IZ81;V9GY58	ELMO domain-containing protein 2	ELMOD2
30.1778	30.4868	30.3859	28.4209	28.0886	28.1529	29.7245	NaN	29.5183	NaN	28.2061	28.4086	8	8	8	40.4	40.4	40.4	28.512	0	42.232	4008400000	17	D6RBW1;P06730;H0Y8J7	D6RBW1;P06730;H0Y8J7	Eukaryotic translation initiation factor 4E	EIF4E
28.3793	28.9682	28.2225	28.0307	27.9838	27.9253	NaN	NaN	NaN	NaN	NaN	NaN	13	13	13	46.9	46.9	46.9	28.102	0	22.233	1247500000	22	D6RCD0;Q8NBQ5	D6RCD0;Q8NBQ5	Estradiol 17-beta-dehydrogenase 11	HSD17B11
25.4748	26.5428	25.4312	NaN	NaN	NaN	NaN	NaN	NaN	NaN	NaN	NaN	3	3	3	6.2	6.2	6.2	50.431	0	4.9097	212320000	5	D6RE79;Q14728;D6RIZ4;D6RA47	D6RE79;Q14728;D6RIZ4;D6RA47	Major facilitator superfamily domain-containing protein 10	MFSD10
NaN	NaN	NaN	25.8706	25.7977	26.0552	NaN	NaN	NaN	NaN	NaN	NaN	3	3	3	7	7	7	57.653	0	5.44	62961000	4	D6REA0;O75879;H0Y9W6;D6RDU9	D6REA0;O75879	Glutamyl-tRNA(Gln) amidotransferase subunit B, mitochondrial	PET112;GATB
NaN	NaN	NaN	NaN	NaN	27.9002	NaN	NaN	NaN	28.1873	28.0184	28.005	6	6	6	12.2	12.2	12.2	52.748	0	6.845	459180000	13	D6REA1;Q9H173;D6RG16;D6RBP7;D6RAI3;D6RIU8;A0RZB6	D6REA1;Q9H173	Nucleotide exchange factor SIL1	SIL1
27.6966	28.3722	27.5935	28.7984	28.4605	28.6211	NaN	28.6616	27.3635	NaN	NaN	NaN	8	8	8	20.5	20.5	20.5	39.908	0	11.655	1247800000	17	D6REB4;Q9H074;D6RJF2;D6RJ02;D6R9H8	D6REB4;Q9H074	Polyadenylate-binding protein-interacting protein 1	PAIP1
26.3838	26.2483	26.0361	NaN	NaN	NaN	NaN	NaN	NaN	NaN	NaN	NaN	4	4	4	27	27	27	21.772	0	6.3196	206460000	6	H0YAE9;D6REQ6;D6RHI9;O00584;A0A087WZM2	H0YAE9;D6REQ6;D6RHI9;O00584;A0A087WZM2	Ribonuclease T2	RNASET2
29.6376	29.4556	29.8458	28.4712	28.3338	28.3458	30.9981	29.2528	30.8137	28.3268	27.473	27.9125	15	15	10	35.8	35.8	26.6	49.005	0	245.4	3383700000	53	D6RGI3;D6RER5;Q9NVA2;D6RDU5;D6RDP1;D6R9Y6;H0Y961;H0Y9G8	D6RGI3;D6RER5;Q9NVA2;D6RDU5	Septin-11	2019-09-11
30.1484	29.8402	29.1871	29.0091	29.3365	29.2391	29.8331	28.0429	29.4416	NaN	NaN	NaN	21	21	21	22.6	22.6	22.6	136.22	0	80.796	3352400000	47	D6REX3;O94979;D6RHZ5;H7BXG7;H0YAB3;H0Y8V7;H0Y9K1;H0Y8W8;H0Y9T9;D6RE64;D6RCQ9;H0YAF5;D6RBT0;D6RHE8	D6REX3;O94979;D6RHZ5;H7BXG7	Protein transport protein Sec31A	SEC31A
26.2577	25.5214	26.1288	NaN	NaN	NaN	NaN	NaN	NaN	NaN	NaN	NaN	4	4	4	6.4	6.4	6.4	86.059	0	6.505	180670000	6	D6REY2;P23508;A0A096LNU0	D6REY2;P23508;A0A096LNU0	Colorectal mutant cancer protein	MCC
NaN	NaN	NaN	NaN	NaN	NaN	NaN	NaN	NaN	28.7803	28.4251	28.1637	6	6	6	11.5	11.5	11.5	67.402	0	7.03	277850000	11	D6RF86;P55285	D6RF86;P55285	Cadherin-6	CDH6
NaN	NaN	NaN	29.0045	29.0266	29.729	NaN	NaN	NaN	NaN	NaN	NaN	5	5	5	50.4	50.4	50.4	14.846	0	94.905	948210000	12	D6RFH4;H3BUX2;J3KNF8;O43169;J3QR91	D6RFH4;H3BUX2;J3KNF8;O43169	Cytochrome b5 type B	CYB5B
NaN	NaN	NaN	26.4053	26.6241	26.5598	NaN	NaN	NaN	NaN	NaN	NaN	3	3	3	43.1	43.1	43.1	12.29	0	9.3475	114440000	5	D6RGY8;D6RFI3;E7EQR8;Q9GZM5;H0Y9A1	D6RGY8;D6RFI3;E7EQR8;Q9GZM5	Protein YIPF3;Protein YIPF3, 36 kDa form III	YIPF3
NaN	NaN	NaN	NaN	26.5447	NaN	28.8669	27.6551	26.6231	31.7733	31.9169	31.2032	22	22	22	7.7	7.7	7.7	333.2	0	58.46	2733800000	35	D6RGG3;Q99715	D6RGG3;Q99715	Collagen alpha-1(XII) chain	COL12A1
25.2979	24.5401	NaN	NaN	NaN	NaN	NaN	NaN	NaN	NaN	NaN	NaN	2	2	2	14.1	14.1	14.1	18.588	0.00025329	2.8515	65910000	5	D6RGK9;H0Y9C1;H0Y9Z5;Q96LI5;Q9ULM6	D6RGK9;H0Y9C1;H0Y9Z5;Q96LI5;Q9ULM6	CCR4-NOT transcription complex subunit 6-like;CCR4-NOT transcription complex subunit 6	CNOT6L;CNOT6
25.2927	25.5723	26.0138	NaN	NaN	NaN	NaN	NaN	NaN	NaN	NaN	NaN	3	3	3	10.1	10.1	10.1	43.24	0	4.4352	143810000	6	D6RIW8;Q9NW82	D6RIW8;Q9NW82	WD repeat-containing protein 70	WDR70
27.9039	28.2527	27.9412	27.2161	26.3308	26.8156	NaN	NaN	NaN	26.7129	NaN	26.1304	6	6	6	15.6	15.6	15.6	46.977	0	14.258	827870000	26	D6RIY6;Q06265;D6R905;D6RA17;D6RAP4;H0Y9L5	D6RIY6;Q06265;D6R905;D6RA17	Exosome complex component RRP45	EXOSC9
29.8154	29.6488	29.2465	30.8582	30.0457	30.8684	NaN	NaN	26.0627	NaN	NaN	NaN	34	34	34	39.1	39.1	39.1	111.82	0	80.197	3163700000	80	E5KLK1;E5KLJ6;E5KLJ9;E5KLJ5;O60313;H7C141;H7C321;C9JY58;C9JMB8	E5KLK1;E5KLJ6;E5KLJ9;E5KLJ5;O60313	Dynamin-like 120 kDa protein, mitochondrial;Dynamin-like 120 kDa protein, form S1	OPA1
24.7892	25.2022	24.9347	NaN	NaN	NaN	NaN	NaN	NaN	NaN	NaN	NaN	3	3	3	22.9	22.9	22.9	22.653	0	5.9629	110560000	5	E5RFF9;Q9BRT9	E5RFF9;Q9BRT9	DNA replication complex GINS protein SLD5;DNA replication complex GINS protein SLD5;DNA replication complex GINS protein SLD5, N-terminally processed	GINS4
26.2474	26.6952	NaN	NaN	NaN	25.7065	NaN	NaN	NaN	NaN	NaN	NaN	5	5	5	19.6	19.6	19.6	36.418	0	13.234	218460000	9	E5RG17;Q6P1N9;G5EA19;U3KQS5;E5RGF2;A0A0D9SGD3;H0YBX2;E5RID7;E5RG62;E5RK70	E5RG17;Q6P1N9;G5EA19;U3KQS5;E5RGF2;A0A0D9SGD3;H0YBX2	Putative deoxyribonuclease TATDN1	TATDN1
25.551	26.2407	25.8708	26.0071	26.087	26.165	NaN	NaN	28.3702	NaN	NaN	NaN	4	4	4	40.3	40.3	40.3	8.5618	0	33.431	510780000	12	E5RGQ3;Q9H446;E5RGS5	E5RGQ3;Q9H446	RWD domain-containing protein 1	RWDD1
30.1198	30.7186	30.19	30.0241	29.7957	29.7461	29.8078	28.75	30.1358	30.2187	NaN	27.9222	8	8	8	83.1	83.1	83.1	9.9601	0	67.862	5356700000	45	E5RHG8;Q15369;R4GMY8	E5RHG8;Q15369;R4GMY8	Transcription elongation factor B polypeptide 1	TCEB1
NaN	26.3475	NaN	NaN	25.4653	25.6376	NaN	NaN	NaN	NaN	NaN	NaN	3	3	3	17.6	17.6	17.6	26.555	0	4.6397	99965000	7	E5RHT6;F8W1U7;F8VWH9;Q8N6T3;E5RHC5;F8VWB3;E5RHH7	E5RHT6;F8W1U7;F8VWH9;Q8N6T3;E5RHC5	ADP-ribosylation factor GTPase-activating protein 1	ARFGAP1
31.7582	31.499	31.5395	30.9068	30.9089	31.4736	29.7895	NaN	NaN	NaN	NaN	NaN	12	12	12	82.1	82.1	82.1	10.08	0	85.3	11593000000	42	E5RIW3;E5RJD8;O75347;E5RHG6;E5RIX8	E5RIW3;E5RJD8;O75347;E5RHG6	Tubulin-specific chaperone A	TBCA
NaN	27.489	28.6357	29.0683	28.5541	28.642	NaN	NaN	NaN	NaN	NaN	NaN	8	8	6	66.9	66.9	38.7	18.72	0	29.458	754480000	18	E5RJR5;P63208;E7ERH2;F8W8N3;E5RGM3	E5RJR5;P63208;E7ERH2;F8W8N3;E5RGM3	S-phase kinase-associated protein 1	SKP1
29.1616	28.8817	28.4888	28.3072	28.5792	28.3639	30.0465	28.9751	30.1991	28.2696	NaN	NaN	10	10	10	37.1	37.1	37.1	36.064	0	60.392	2340500000	36	E7EM64;Q7L5N1;H7C3T0	E7EM64;Q7L5N1	COP9 signalosome complex subunit 6	COPS6
27.3368	28.0334	28.7078	28.9477	29.6866	30.3836	30.0893	NaN	NaN	27.6751	27.3254	28.8799	5	5	5	45.3	45.3	45.3	16.966	0	58.284	1646300000	27	E7ETZ0;H0Y7A7;E7EMB3;P62158;Q96HY3;G3V361;M0QZ52;F8WBR5;G3V226;G3V479	E7ETZ0;H0Y7A7;E7EMB3;P62158;Q96HY3;G3V361	Calmodulin	CALM1;CALM2
27.758	27.577	27.3912	28.6624	28.4815	28.6885	NaN	NaN	NaN	27.6463	NaN	NaN	13	13	13	33.9	33.9	33.9	47.142	0	32.859	760530000	27	J3QLD9;E7EMK3;Q14254;K7EKW9	J3QLD9;E7EMK3;Q14254	Flotillin-2	FLOT2
28.0439	28.3374	28.3232	27.0468	27.6462	27.4556	NaN	NaN	NaN	NaN	NaN	NaN	20	20	20	9.8	9.8	9.8	308.57	0	25.439	963900000	27	E7EMW7;O95071;E7ET84;E5RFK7;H0YBB4;H0YAV7	E7EMW7;O95071	E3 ubiquitin-protein ligase UBR5	UBR5
25.3389	25.4191	NaN	NaN	NaN	NaN	NaN	NaN	NaN	NaN	NaN	NaN	2	2	2	16	16	16	18.931	0.0016498	2.2134	92644000	2	H3BQ67;E7EN44;Q86WA8	H3BQ67;E7EN44;Q86WA8	Lon protease homolog 2, peroxisomal	LONP2
NaN	NaN	NaN	25.7448	25.8944	26.2079	NaN	NaN	NaN	NaN	NaN	NaN	3	3	3	2.6	2.6	2.6	113.23	0.0016758	2.3428	73125000	3	E7EN73;Q8IZA0;C9J519;B1AN15	E7EN73;Q8IZA0;C9J519	Dyslexia-associated protein KIAA0319-like protein	KIAA0319L
NaN	NaN	NaN	NaN	NaN	NaN	NaN	NaN	NaN	27.717	27.9189	27.6343	6	6	6	2.3	2.3	2.3	278.11	0	7.142	256450000	9	E7ENL6;P12111	E7ENL6;P12111	Collagen alpha-3(VI) chain	COL6A3
28.1858	28.4308	28.5779	27.9412	NaN	27.7471	NaN	NaN	NaN	NaN	NaN	NaN	9	9	9	54.2	54.2	54.2	27.091	0	27.041	1127400000	15	E7ENR5;H0Y714;Q96G21;B9A008;B8ZZ47	E7ENR5;H0Y714;Q96G21;B9A008;B8ZZ47	U3 small nucleolar ribonucleoprotein protein IMP4	IMP4
27.1717	NaN	27.1461	27.2588	27.0278	26.8417	NaN	NaN	NaN	NaN	NaN	NaN	6	6	5	13	13	11.7	70.055	0	7.298	370700000	10	E7EV99;E7ENY0;P35611;A0A0A0MSR2;H0Y9H2;D6RF25;D6RJE2;D6RAH3	E7EV99;E7ENY0;P35611;A0A0A0MSR2;H0Y9H2	Alpha-adducin	ADD1
26.8888	27.6274	27.3255	27.5914	27.4371	27.2805	NaN	NaN	NaN	NaN	NaN	NaN	11	11	10	3.6	3.6	3.3	308.77	0	14.535	516730000	17	E7EPN9;Q9Y520;A0A0A0MS30;H7C5N8	E7EPN9;Q9Y520	Protein PRRC2C	PRRC2C
28.3155	28.219	28.1836	26.9162	26.3436	25.4919	NaN	NaN	NaN	NaN	NaN	NaN	7	7	7	36.5	36.5	36.5	27.907	0	12.018	885790000	21	E7EPT4;P19404	E7EPT4;P19404	NADH dehydrogenase [ubiquinone] flavoprotein 2, mitochondrial	NDUFV2
26.7009	26.689	26.6227	NaN	NaN	NaN	NaN	NaN	NaN	NaN	NaN	NaN	2	2	2	15.4	15.4	15.4	16.762	0	2.9212	304800000	7	I3L1K7;I3L4Z6;I3L0K1;E7EQ34;O14653;I3L3V4	I3L1K7;I3L4Z6;I3L0K1;E7EQ34;O14653;I3L3V4	Golgi SNAP receptor complex member 2	GOSR2
29.8157	29.7513	29.6244	27.2208	27.7842	27.4608	NaN	NaN	28.2149	NaN	NaN	NaN	14	14	14	67.9	67.9	67.9	19.311	0	48.984	2810000000	29	E7EQ69;Q9GZZ1;C9J5D1;A0A087WWJ2;B0AZT5;C9JZU6;C9J5J3;A0A0D9SF32;F8WCK0	E7EQ69;Q9GZZ1;C9J5D1;A0A087WWJ2;B0AZT5	N-alpha-acetyltransferase 50	NAA50
28.0008	27.9858	27.9525	28.5472	28.731	28.8312	NaN	NaN	NaN	NaN	NaN	NaN	15	15	15	18.5	18.5	18.5	102.57	0	26.743	793870000	34	E7EQN5;P98171;E9PCM6;A0A0B4J1X7;S4R352;S4R314;C9JLA8;C9J5M2;F8WAR0;H7C2Z8;H7C3G3;H7C3K8	E7EQN5;P98171;E9PCM6;A0A0B4J1X7	Rho GTPase-activating protein 4	ARHGAP4
33.6383	34.2481	34.0794	33.9095	34.1905	33.8735	29.8043	30.2879	31.4328	30.6249	31.5559	31.8755	57	44	42	75.4	61.4	60.1	69.371	0	294.12	51793000000	188	E7EQR4;P15311	E7EQR4;P15311	Ezrin	EZR
28.5415	29.6752	29.3675	28.0751	27.3464	28.1404	NaN	NaN	NaN	27.5794	28.861	NaN	16	16	16	15.1	15.1	15.1	145.44	0	36.293	2378800000	35	S4R3H4;E7EQT4;Q9UKV3;G3V3B0;G3V3T3	S4R3H4;E7EQT4;Q9UKV3;G3V3B0	Apoptotic chromatin condensation inducer in the nucleus	ACIN1
30.0746	29.2041	30.1358	28.2278	27.5972	28.4306	NaN	29.057	NaN	NaN	28.7262	NaN	13	13	13	47.7	47.7	47.7	17.522	0	50.052	3423700000	27	E9PES6;E7ES08;E7EQU1;O15347	E9PES6;E7ES08;E7EQU1;O15347	High mobility group protein B3	HMGB3
27.7489	28.7295	27.4102	27.9919	27.5414	28.1164	NaN	NaN	NaN	NaN	NaN	NaN	7	7	7	31	31	31	26.776	0	19.262	953540000	11	E7EQY1;Q96C01;C9JF51;C9J2Y4	E7EQY1;Q96C01;C9JF51	Protein FAM136A	FAM136A
27.3985	27.3154	26.4438	27.3142	27.4872	27.086	NaN	NaN	NaN	NaN	NaN	NaN	7	7	7	10.2	10.2	10.2	93.159	0	11.649	446300000	21	E7ER77;Q7Z2K6;A0A0C4DGF0	E7ER77;Q7Z2K6	Endoplasmic reticulum metallopeptidase 1	ERMP1
NaN	NaN	NaN	NaN	NaN	NaN	29.7944	32.8384	31.5326	33.3422	33.5848	33.3448	14	14	10	21.6	21.6	15.6	96.005	0	59.145	12096000000	49	E7ES19;P35443	E7ES19;P35443	Thrombospondin-4	THBS4
26.6389	26.7307	NaN	NaN	NaN	NaN	NaN	NaN	NaN	NaN	NaN	NaN	4	4	3	6.8	6.8	5.6	76.797	0	8.7814	214190000	9	E9PEI4;H0YB16;H0YBZ1;H0YBP1;E7ESA6;Q05397	E9PEI4;H0YB16;H0YBZ1;H0YBP1;E7ESA6;Q05397	Focal adhesion kinase 1	PTK2
27.2195	27.9073	26.8676	27.3243	27.144	27.4963	NaN	NaN	NaN	NaN	NaN	NaN	13	13	13	14.7	14.7	14.7	124.07	0	20.758	582770000	23	E7ESC6;Q9UIA9;H0YBE1;E5RIW1	E7ESC6;Q9UIA9	Exportin-7	XPO7
NaN	NaN	NaN	25.9553	26.1785	NaN	NaN	NaN	NaN	NaN	NaN	NaN	3	3	3	10.1	10.1	10.1	47.956	0	2.8924	86560000	4	E7ESJ7;Q9NRY5;E5RGF9	E7ESJ7;Q9NRY5	Protein FAM114A2	FAM114A2
27.3986	27.5037	27.1514	27.0644	NaN	NaN	NaN	NaN	NaN	NaN	NaN	NaN	7	7	7	31.6	31.6	31.6	24.325	0	16.703	565430000	12	E7ESL0;J3KQY1;Q9NWU5	E7ESL0;J3KQY1;Q9NWU5	39S ribosomal protein L22, mitochondrial	MRPL22
27.1345	27.9364	27.2686	27.5464	26.7305	26.485	NaN	NaN	NaN	26.5024	NaN	26.2968	9	6	3	15.8	11	5.7	79.372	0	11.247	631790000	14	E7ESY4;Q13330;H0Y4T7;H7C3F3;H0YIT0;E9PF88;F8W9Y9	E7ESY4;Q13330	Metastasis-associated protein MTA1	MTA1
28.9535	28.4105	28.8585	27.0168	27.0182	26.7912	NaN	NaN	NaN	NaN	NaN	NaN	11	11	7	27.2	27.2	17.8	54.502	0	22.713	1301800000	27	E7ETB3;Q9ULA0;E7EMB6;C9JBE1	E7ETB3;Q9ULA0;E7EMB6;C9JBE1	Aspartyl aminopeptidase	DNPEP
25.0585	24.5967	NaN	NaN	NaN	NaN	NaN	NaN	NaN	NaN	NaN	NaN	2	2	2	6.2	6.2	6.2	48.318	0	3.3303	55206000	2	J3QQQ8;J3KSK9;E9PE19;E7ETD6;Q12830	J3QQQ8;J3KSK9;E9PE19;E7ETD6;Q12830	Nucleosome-remodeling factor subunit BPTF	BPTF
27.376	NaN	27.0504	27.8103	28.6286	28.5304	NaN	NaN	NaN	NaN	NaN	NaN	10	10	10	27.2	27.2	27.2	52.423	0	13.438	447380000	15	E7ETT4;E7EUY3;E7ETT1;E9PDR0;E7EX59;P05166;C9JQS9;E9PEC3;F8WBI9;E7ENC1;C9JVY9;H7C5C9	E7ETT4;E7EUY3;E7ETT1;E9PDR0;E7EX59;P05166;C9JQS9;E9PEC3;F8WBI9	Propionyl-CoA carboxylase beta chain, mitochondrial	PCCB
29.769	29.2384	28.2473	NaN	NaN	27.0705	NaN	NaN	NaN	NaN	NaN	NaN	8	8	8	33.9	33.9	33.9	40.47	0	25.422	1700600000	17	H0Y9G6;E7ETU7;P09001;E9PF06;D6RC14;D6RBQ5	H0Y9G6;E7ETU7;P09001;E9PF06;D6RC14	39S ribosomal protein L3, mitochondrial	MRPL3
29.6302	28.6802	29.2129	29.4567	29.8018	29.8403	29.4633	28.9868	29.486	NaN	NaN	28.405	18	17	17	42.9	41.2	41.2	46.913	0	54.134	3104300000	38	E7ETZ4;Q9Y6E2;B5MCH7;Q75MG1;B5MCE7;E9PFD4;E7EMS9;E9PFE3;C9JF98;F8WDX8	E7ETZ4;Q9Y6E2;B5MCH7;Q75MG1;B5MCE7;E9PFD4	Basic leucine zipper and W2 domain-containing protein 2	BZW2
29.6996	29.8776	29.0156	29.0942	29.2419	29.0258	29.1761	30.8675	29.8988	29.8919	29.7624	29.8327	16	16	16	53	53	53	45.31	0	78.437	4161300000	69	E7EU96;P68400;Q8NEV1;A0A087WY74;V9GYA2;V9GY80;V9GYW6	E7EU96;P68400;Q8NEV1	Casein kinase II subunit alpha;Casein kinase II subunit alpha 3	CSNK2A1;CSNK2A3
27.6747	26.2236	27.4583	26.3691	NaN	NaN	NaN	NaN	NaN	NaN	NaN	NaN	5	5	5	11.4	11.4	11.4	51.388	0	5.7222	461740000	7	E7EUN9;Q9NX74;J3QLD5;I3L4Y9	E7EUN9;Q9NX74;J3QLD5	tRNA-dihydrouridine(20) synthase [NAD(P)+]-like	DUS2
25.5678	25.8494	NaN	NaN	NaN	NaN	NaN	NaN	NaN	NaN	NaN	NaN	4	4	3	12.7	12.7	10.1	49.859	0	6.5751	109960000	5	E7EUP3;O95251;H3BMX5;Q8WYB5	E7EUP3;O95251	Histone acetyltransferase;Histone acetyltransferase KAT7	KAT7
28.8768	30.5903	28.5981	29.9221	30.121	29.3398	NaN	29.4399	NaN	NaN	NaN	NaN	17	17	17	11	11	11	245.44	0	24.197	2904600000	29	E7EVA0;P27816;H7C4C5;B5MEG9;H0Y2V1;F8W9U4;H7C456	E7EVA0;P27816	Microtubule-associated protein;Microtubule-associated protein 4	MAP4
26.2246	26.0648	26.1073	NaN	NaN	NaN	NaN	NaN	NaN	NaN	NaN	NaN	4	4	4	3.1	3.1	3.1	168.45	0	4.1159	195190000	9	E7EVG2;Q86U86;H0Y5B5	E7EVG2;Q86U86;H0Y5B5	Protein polybromo-1	PBRM1
28.4551	29.1116	28.2145	28.7331	28.9515	28.7918	NaN	NaN	NaN	NaN	NaN	NaN	21	21	16	49.2	49.2	35.6	62.715	0	63.407	1495800000	34	G3V2E7;F8W6L3;G3V3H3;G3V5R9;E7EVH7;Q07866;G5E9S8;H0YG16;G3V2P7;H0YJU9;H0YJL0;H0YJT3;Q9NSK0;C9JZE5;C9J8T5;H0YGB8;H7C4M1	G3V2E7;F8W6L3;G3V3H3;G3V5R9;E7EVH7;Q07866;G5E9S8	Kinesin light chain 1	KLC1
NaN	NaN	NaN	NaN	NaN	NaN	NaN	NaN	NaN	27.1724	27.5339	27.3812	3	3	3	10.5	10.5	10.5	49.704	0	8.4584	172960000	6	E7EVW7;P14317	E7EVW7;P14317	Hematopoietic lineage cell-specific protein	HCLS1
NaN	NaN	NaN	27.603	27.3445	27.5054	NaN	NaN	NaN	NaN	NaN	NaN	5	5	5	13.8	13.8	13.8	54.766	0	11.57	194590000	12	E7EVX8;Q8WWY3;E7EU94;E7ESX0;E7EN72	E7EVX8;Q8WWY3;E7EU94;E7ESX0;E7EN72	U4/U6 small nuclear ribonucleoprotein Prp31	PRPF31
NaN	NaN	27.2343	25.3524	25.4623	26.0921	NaN	NaN	NaN	NaN	NaN	NaN	5	4	4	8.9	7.8	7.8	91.43	0	5.265	222210000	9	E7EWK3;Q9H2U1;A0A0G2JRP3;A0A0G2JQU7	E7EWK3;Q9H2U1	ATP-dependent RNA helicase DHX36	DHX36
27.7772	27.8656	26.8179	NaN	NaN	NaN	NaN	NaN	NaN	NaN	NaN	NaN	2	2	2	20.3	20.3	20.3	20.038	0	10.298	558680000	8	E7EWP0;H0Y886;O43674	E7EWP0;H0Y886;O43674	NADH dehydrogenase [ubiquinone] 1 beta subcomplex subunit 5, mitochondrial	NDUFB5
26.1935	26.3856	25.8975	NaN	NaN	NaN	NaN	NaN	NaN	NaN	NaN	NaN	9	9	6	4.2	4.2	2.9	262.68	0	8.7504	211950000	12	E7EWP2;O75962;F5H228;E7EPJ7;C9IZQ6;A0A087X139;H7C0I9	E7EWP2;O75962;F5H228;E7EPJ7	Triple functional domain protein	TRIO
26.9155	26.8862	NaN	NaN	NaN	NaN	NaN	NaN	NaN	NaN	NaN	NaN	4	4	4	30.3	30.3	30.3	21.405	0	4.3669	282010000	4	E7EWZ0;E9PF49;Q9Y6M9;E9PH64	E7EWZ0;E9PF49;Q9Y6M9;E9PH64	NADH dehydrogenase [ubiquinone] 1 beta subcomplex subunit 9	NDUFB9
30.3765	31.5512	31.6753	31.3794	31.1892	30.5345	NaN	NaN	NaN	NaN	NaN	NaN	20	20	20	38.5	38.5	38.5	69.697	0	177.54	7215400000	53	E7EX17;P23588;F8VX11;F8W0K0;F8VSC7;F8VP89;F8VYE9;F8VRU1	E7EX17;P23588;F8VX11	Eukaryotic translation initiation factor 4B	EIF4B
25.9337	NaN	25.6784	24.7685	24.6563	24.8071	NaN	NaN	NaN	NaN	NaN	NaN	3	2	2	25.5	15.6	15.6	15.862	0	3.7961	156390000	5	E7EX70	E7EX70		POLR1E
28.9488	29.3128	27.9499	29.373	29.2458	29.6051	30.9985	31.3969	31.1756	30.193	30.4525	29.9371	35	35	35	30	30	30	139.09	0	70.779	3931800000	102	E7EX90;Q14203;Q6AWB1;E7EWF7;C9JZA4;C9JTE5;C9JJN7;C9JJD0;C9JKG6;E9PCY0;C9J1B7	E7EX90;Q14203;Q6AWB1	Dynactin subunit 1	DCTN1;DKFZp686E0752
29.735	30.9953	30.0854	30.1105	30.214	29.8584	29.5292	30.2535	31.5396	31.4981	30.5867	30.1796	9	9	9	60.3	60.3	60.3	15.016	0	104.69	6620200000	46	F8VZJ2;H0YHX9;Q13765;E9PAV3;F8W0W4;F8W1N5;F8VNW4;F8VZ58;Q9BZK3	F8VZJ2;H0YHX9;Q13765;E9PAV3;F8W0W4;F8W1N5;F8VNW4	Nascent polypeptide-associated complex subunit alpha;Nascent polypeptide-associated complex subunit alpha, muscle-specific form	NACA
31.3472	31.1684	30.9379	29.7964	28.7708	28.8982	NaN	NaN	NaN	NaN	NaN	NaN	7	7	7	41.7	41.7	41.7	27.557	0	75.328	6591200000	22	E9PB61;Q86V81	E9PB61;Q86V81	THO complex subunit 4	ALYREF
28.3706	29.445	28.0984	27.6364	27.8624	28.413	NaN	NaN	NaN	NaN	NaN	NaN	10	10	10	34.8	34.8	34.8	43.796	0	33.506	1151500000	22	E9PC15;Q53H12;E9PG39;A0A0G2JLG5;A0A0G2JLD0	E9PC15;Q53H12;E9PG39;A0A0G2JLG5	Acylglycerol kinase, mitochondrial	AGK
30.7087	31.0804	30.746	32.0975	32.2422	32.4019	NaN	NaN	NaN	NaN	NaN	NaN	48	48	48	52.1	52.1	52.1	117.24	0	206.89	8068200000	119	E9PDF2;E9PCR7;Q02218;A0A0D9SFS3;E9PFG7;Q9ULD0;C9J4G7	E9PDF2;E9PCR7;Q02218;A0A0D9SFS3;E9PFG7	2-oxoglutarate dehydrogenase, mitochondrial	OGDH
28.0739	28.3482	29.0414	26.8345	26.181	26.3837	NaN	NaN	NaN	NaN	NaN	NaN	28	17	17	25.3	16.8	16.8	130.48	0	32.317	1169900000	30	E9PCY5;Q02880	E9PCY5;Q02880	DNA topoisomerase 2;DNA topoisomerase 2-beta	TOP2B
31.9192	31.3567	30.6822	28.9712	27.1031	27.4139	NaN	NaN	26.9499	NaN	NaN	NaN	49	49	49	41.3	41.3	41.3	144.45	0	323.31	7563300000	86	E9PD53;Q9NTJ3;C9JR83;C9J578;C9J9E4;C9JVD8;C9JWF0;C9IYK2;C9JJ64	E9PD53;Q9NTJ3	Structural maintenance of chromosomes protein;Structural maintenance of chromosomes protein 4	SMC4
28.5567	28.692	28.8054	27.1571	27.0587	26.8826	NaN	NaN	NaN	NaN	NaN	NaN	22	22	22	22.4	22.4	22.4	128.48	0	43.761	1493700000	25	E9PDF6;O43795;E7EQD9;H7C2Y7;A0A0U1RRI3;C9K0I9;C9JUP5;C9JYW1;G3V342;Q9UBC5	E9PDF6;O43795	Unconventional myosin-Ib	MYO1B
27.3343	27.6017	26.9243	26.9204	27.3054	NaN	NaN	NaN	NaN	NaN	NaN	NaN	8	8	8	3.8	3.8	3.8	286.97	0	11.475	496210000	13	E9PEM5;P50851;H0YAC6;Q5T321;A0A0D9SF28;F5GXV7;Q8NFP9	E9PEM5;P50851;H0YAC6	Lipopolysaccharide-responsive and beige-like anchor protein	LRBA
NaN	NaN	NaN	NaN	NaN	NaN	27.99	29.2017	28.125	30.8402	31.2687	31.1941	13	13	13	17.5	17.5	17.5	101.3	0	28.833	1866400000	28	E9PEP6;O14786;Q5JWQ6;E7EX60;Q5T7F0;Q5JWQ4;V9GYL7	E9PEP6;O14786;Q5JWQ6;E7EX60;Q5T7F0;Q5JWQ4	Neuropilin-1	NRP1
NaN	27.7362	27.4574	25.8607	25.2924	NaN	NaN	NaN	NaN	NaN	NaN	NaN	5	5	5	27.2	27.2	27.2	23.833	0	10.17	590230000	9	E9PKY5;E9PEQ6;Q9UNP9	E9PKY5;E9PEQ6;Q9UNP9	Peptidyl-prolyl cis-trans isomerase;Peptidyl-prolyl cis-trans isomerase E	PPIE
28.9928	29.5268	28.6125	28.9203	28.6536	29.0045	NaN	NaN	NaN	NaN	NaN	NaN	24	24	24	23.7	23.7	23.7	148.09	0	111.29	2028600000	60	E9PF10;O75694	E9PF10;O75694	Nuclear pore complex protein Nup155	NUP155
26.4233	NaN	NaN	27.9184	28.3937	27.8731	NaN	NaN	NaN	NaN	NaN	NaN	7	7	7	16.1	16.1	16.1	63.652	0	7.0033	225450000	16	E9PF16;Q96CM8;D6RF87	E9PF16;Q96CM8	Acyl-CoA synthetase family member 2, mitochondrial	ACSF2
NaN	NaN	NaN	NaN	NaN	NaN	34.7652	34.0555	34.0151	30.9394	31.6213	30.8895	15	15	8	9	9	5.4	176.83	0	147.58	13058000000	44	E9PF17;P13611	E9PF17;P13611	Versican core protein	VCAN
28.6563	28.7468	29.2493	28.944	29.2456	29.2932	NaN	NaN	NaN	NaN	NaN	NaN	17	17	17	47.7	47.7	47.7	45.935	0	37.267	1759600000	34	E9PF19;Q9Y4P3;Q96E41;A0A087WXC6;F8WDI9	E9PF19;Q9Y4P3;Q96E41	Transducin beta-like protein 2	TBL2
28.1338	28.6921	28.29	27.3168	27.3006	27.6082	NaN	NaN	NaN	NaN	NaN	27.0472	16	16	16	21.3	21.3	21.3	88.865	0	40.245	1168100000	30	E9PFK5;P78316	E9PFK5;P78316	Nucleolar protein 14	NOP14
27.8128	NaN	27.4904	28.032	28.3347	27.986	NaN	NaN	NaN	NaN	NaN	NaN	12	5	4	36.8	18	14.7	38.187	0	8.6458	797480000	14	E9PFP8;P57721;J3QT27;F8VTZ0;H3BSP4;C9K0A2;F8WC71;C9IZV9;C9J7A9;C9JSA6;C9J5V4;C9JTY5;C9JZY3;C9J0A4;F6TJN8;P57723	E9PFP8;P57721;J3QT27	Poly(rC)-binding protein 3	PCBP3
28.5045	28.0388	27.4158	27.8539	27.3785	27.3045	30.039	27.0906	30.1906	NaN	NaN	NaN	12	12	9	22.2	22.2	15.3	69.116	0	24.033	1206100000	24	E9PFR3;Q14738;H0Y8C4;H7C5Q9	E9PFR3;Q14738;H0Y8C4	Serine/threonine-protein phosphatase 2A 56 kDa regulatory subunit delta isoform	PPP2R5D
26.7366	26.4608	NaN	NaN	26.377	NaN	NaN	NaN	NaN	NaN	NaN	NaN	4	4	4	5.6	5.6	5.6	101.79	0	7.5622	264570000	7	E9PGC0;P20936	E9PGC0;P20936	Ras GTPase-activating protein 1	RASA1
28.5545	26.9943	26.9722	27.1108	27.1977	27.091	NaN	NaN	27.0627	NaN	NaN	NaN	16	15	15	5.8	5.5	5.5	331.25	0	24.383	762230000	27	E9PGC8;P78559	E9PGC8;P78559	Microtubule-associated protein 1A;MAP1A heavy chain;MAP1 light chain LC2	MAP1A
30.02	30.1322	29.53	29.0576	29.3304	28.9372	28.4549	26.3084	28.8074	NaN	27.096	NaN	14	14	14	65	65	65	25.572	0	67.888	3615500000	54	E9PGT1;Q15631;H7C1D4;A0A0J9YVW2	E9PGT1;Q15631;H7C1D4	Translin	TSN
26.5465	NaN	26.0937	26.3181	26.2651	26.2891	NaN	NaN	NaN	NaN	NaN	NaN	9	5	5	14.4	8.3	8.3	81.471	0	7.6949	242120000	7	E9PGT3;Q15418;Q5SVM6;B1AXG1;Q9UK32;B7Z3B5;F2Z2J1;Q15349;E9PMM7;D6R910;B1AXG2;E9PAN7;V9GXZ1;E7ERL6;E7EWQ5;J3QT34;Q96GX5;O60307;Q9Y2H9;Q6P0Q8;O15021	E9PGT3;Q15418	Ribosomal protein S6 kinase;Ribosomal protein S6 kinase alpha-1	RPS6KA1
27.068	27.4982	28.0148	27.5859	27.6485	27.7133	NaN	NaN	NaN	NaN	NaN	NaN	12	12	12	21.8	21.8	21.8	61.705	0	26.473	606630000	19	E9PGZ1;E7EX44;C9J813;Q05682	E9PGZ1;E7EX44;C9J813;Q05682	Caldesmon	CALD1
28.1072	28.179	27.6494	NaN	NaN	NaN	NaN	NaN	NaN	NaN	NaN	NaN	11	11	11	9.2	9.2	9.2	145.47	0	16.253	768950000	20	E9PH70;Q9ULH0;H0Y8E4	E9PH70;Q9ULH0;H0Y8E4	Kinase D-interacting substrate of 220 kDa	KIDINS220
27.4476	NaN	27.2513	27.793	27.8976	27.3968	NaN	NaN	NaN	NaN	NaN	NaN	8	7	7	26	21.5	21.5	34.431	0	46.074	630490000	18	E9PH82;Q8NCA5;C9J3G8	E9PH82;Q8NCA5	Protein FAM98A	FAM98A
28.3588	27.1331	27.5814	27.493	NaN	27.5458	NaN	NaN	NaN	28.5732	NaN	27.9961	10	10	10	29.2	29.2	29.2	46.189	0	51.436	780330000	18	E9PHH9;Q9BUI4	E9PHH9;Q9BUI4	DNA-directed RNA polymerase III subunit RPC3	POLR3C
26.8555	26.1466	26.5237	26.996	27.1608	27.4216	NaN	NaN	NaN	NaN	NaN	NaN	7	7	7	12.8	12.8	12.8	70.932	0	7.7497	391900000	10	H0Y6N5;E9PHI4;H0Y742;O94901;H7C2K3;H7C3X3	H0Y6N5;E9PHI4;H0Y742;O94901;H7C2K3	SUN domain-containing protein 1	SUN1
26.5972	27.0282	NaN	NaN	NaN	NaN	NaN	NaN	NaN	NaN	NaN	NaN	12	10	9	2.5	2.1	1.8	629.78	0	8.9112	237020000	12	E9PHM6;F6QMI7;Q03001;E7ERU0;F8W9J4;E7ETB9;Q6P0N6;A0A0U1RQJ2;H0YBX0;Q5T0V7	E9PHM6;F6QMI7;Q03001;E7ERU0;F8W9J4	Dystonin	DST
NaN	NaN	NaN	27.2703	27.932	27.8284	NaN	NaN	NaN	NaN	NaN	NaN	8	8	8	7.9	7.9	7.9	136.14	0	12.83	208830000	16	E9PHV5;P28290;E7EUL7	E9PHV5;P28290;E7EUL7	Sperm-specific antigen 2	SSFA2
NaN	26.3911	26.3283	NaN	NaN	NaN	NaN	NaN	NaN	NaN	NaN	NaN	8	5	5	10.4	7.3	7.3	104.36	0	8.5292	401330000	11	E9PHY5;O43491;E9PII3;E9PK52;Q6ZSX4;Q6R5J7;E9PPC9;E9PN54	E9PHY5;O43491;E9PII3;E9PK52	Band 4.1-like protein 2	EPB41L2
NaN	NaN	NaN	27.9115	27.7351	27.8346	NaN	NaN	NaN	NaN	NaN	NaN	8	8	4	27.9	27.9	13.5	46.665	0	41.528	433170000	13	E9PID8;P33240;E7EWR4;A0A0A0MT56	E9PID8;P33240;E7EWR4;A0A0A0MT56	Cleavage stimulation factor subunit 2	CSTF2
29.6877	28.381	28.6151	28.9825	27.6415	28.3494	NaN	NaN	NaN	NaN	NaN	NaN	19	19	19	24.4	24.4	24.4	96.454	0	23.045	1530600000	25	E9PIF2;Q13206	E9PIF2;Q13206	Probable ATP-dependent RNA helicase DDX10	DDX10
NaN	NaN	NaN	26.6483	26.5863	26.9406	NaN	NaN	NaN	NaN	NaN	NaN	2	2	2	13.8	13.8	13.8	21.72	0.00098039	2.5397	127270000	5	E9PJ42;Q5BJD5	E9PJ42;Q5BJD5	Transmembrane protein 41B	TMEM41B
27.2255	26.9762	27.6266	27.3669	NaN	27.4233	NaN	NaN	NaN	NaN	NaN	NaN	2	2	2	6.9	6.9	6.9	32.611	0	3.0159	571350000	5	E9PJ81;E9PRQ7;Q04323;A0A087WTZ5	E9PJ81;E9PRQ7;Q04323;A0A087WTZ5	UBX domain-containing protein 1	UBXN1
26.5506	NaN	26.3614	NaN	NaN	NaN	NaN	NaN	NaN	NaN	NaN	NaN	10	4	4	33.2	17.4	17.4	35.737	0	4.7677	254290000	7	E9PJF0;E9PQW4;P27361;B3KR49;E9PBK7;H0YDH9;H0YEX6;E9PRH7;K7ELV1;K7EN18;P31152	E9PJF0;E9PQW4;P27361;B3KR49;E9PBK7	Mitogen-activated protein kinase;Mitogen-activated protein kinase 3	MAPK3
25.5787	NaN	25.5326	NaN	NaN	NaN	NaN	NaN	NaN	NaN	NaN	NaN	2	2	2	7.3	7.3	7.3	41.09	0	7.6023	100810000	4	G3V1E0;E9PJM3;Q9UK99;Q49AF1	G3V1E0;E9PJM3;Q9UK99;Q49AF1	F-box only protein 3	FBXO3
NaN	27.7231	27.5357	29.0583	28.0029	27.8497	NaN	NaN	NaN	NaN	NaN	28.772	8	8	8	10.9	10.9	10.9	83.134	0	15.771	863360000	14	E9PK09;E9PQN2;E9PKI6;E9PK91;Q9NYF8;E9PJA7;H0YF00	E9PK09;E9PQN2;E9PKI6;E9PK91;Q9NYF8;E9PJA7	Bcl-2-associated transcription factor 1	BCLAF1
32.1726	29.8802	33.5726	33.4272	33.1573	33.2828	32.2767	31.8744	32.9067	31.6879	31.4886	31.8066	21	21	15	95.3	95.3	66.4	16.811	0	206.74	26172000000	105	G3V1A4;E9PK25;P23528;E9PP50;E9PQB7;E9PLJ3;E9PS23	G3V1A4;E9PK25;P23528;E9PP50;E9PQB7	Cofilin-1	CFL1
27.6217	NaN	26.8081	NaN	NaN	NaN	NaN	NaN	NaN	NaN	NaN	NaN	6	6	6	9.7	9.7	9.7	85.718	0	11.038	423620000	8	E9PS17;E9PK59;Q96KG9;E9PPN3;H0YCI6;A0A0A0MQX4	E9PS17;E9PK59;Q96KG9;E9PPN3	N-terminal kinase-like protein	SCYL1
27.8865	26.9697	26.741	NaN	NaN	NaN	NaN	NaN	NaN	NaN	NaN	NaN	6	6	6	7.9	7.9	7.9	92.407	0	8.6177	584500000	8	H7BXH2;E9PKF6;Q5H9R7;H0YEN2;E9PQP7;H0YEV0;H0YDW1;E9PK08	H7BXH2;E9PKF6;Q5H9R7;H0YEN2;E9PQP7	Serine/threonine-protein phosphatase 6 regulatory subunit 3	PPP6R3
31.8403	32.0792	31.2727	29.7714	29.8192	29.9067	30.7828	29.7916	30.7086	29.2428	28.0855	29.3532	27	27	27	79.1	79.1	79.1	37.709	0	316.18	11183000000	104	E9PKG1;H7C2I1;Q99873;E9PIX6;A0A087X1W2;E9PQ98;H0YDE4;E9PNR9;E9PMW9;E9PMZ2;Q9NR22	E9PKG1;H7C2I1;Q99873;E9PIX6;A0A087X1W2;E9PQ98;H0YDE4;E9PNR9	Protein arginine N-methyltransferase 1	PRMT1
NaN	NaN	NaN	27.1138	NaN	27.136	NaN	NaN	NaN	NaN	NaN	NaN	4	4	4	21.3	21.3	21.3	29.666	0	6.2275	236500000	8	E9PKL9;Q13630;E9PLH9;E9PP14;A0A0J9YX13;E9PP60	E9PKL9;Q13630;E9PLH9;E9PP14;A0A0J9YX13	GDP-L-fucose synthase	TSTA3
31.3834	32.6348	32.8027	30.9447	30.896	31.067	NaN	29.9005	NaN	30.0832	30.9274	30.1878	20	20	20	69.3	69.3	69.3	22.389	0	139.32	17477000000	74	E9PKZ0;P62917;G3V1A1;E9PKU4;E9PP36	E9PKZ0;P62917;G3V1A1;E9PKU4	60S ribosomal protein L8	RPL8
32.7625	32.7324	32.451	31.5714	31.3524	31.4733	32.8372	31.7982	32.0808	28.9748	28.5864	28.5885	50	50	50	56.2	56.2	56.2	102.99	0	290.62	23805000000	159	E9PLK3;P55786;A6NEC2;H0YDG0;E9PP11;E9PJ74;E9PRQ5;H0YCQ5;E9PJY4;E9PPD4;E9PJF9;E9PPZ2	E9PLK3;P55786	Puromycin-sensitive aminopeptidase	NPEPPS
28.1299	28.726	29.7973	28.7064	28.8345	28.9243	NaN	NaN	NaN	NaN	27.8936	NaN	5	5	5	44.4	44.4	44.4	12.201	0	19.076	1694500000	19	E9PLL6;P46776;E9PJD9;E9PLX7	E9PLL6;P46776;E9PJD9	60S ribosomal protein L27a	RPL27A
NaN	NaN	NaN	28.1491	28.0345	27.8389	NaN	29.6625	29.558	NaN	NaN	NaN	4	4	4	29.3	29.3	29.3	17.634	0	8.6523	446230000	6	E9PM92;O00193;E9PRZ9;E9PQA1	E9PM92;O00193;E9PRZ9	Small acidic protein	C11orf58;SMAP
NaN	NaN	NaN	28.2332	27.9936	28.0199	NaN	NaN	NaN	NaN	NaN	NaN	5	5	5	59.9	59.9	59.9	18.259	0	14.903	586750000	13	E9PMI6;J3KN38;P54105;E9PJF4;E9PQ83	E9PMI6;J3KN38;P54105;E9PJF4	Methylosome subunit pICln	CLNS1A
NaN	25.8079	25.5621	NaN	NaN	NaN	NaN	NaN	NaN	NaN	NaN	NaN	2	2	2	34.5	34.5	34.5	12.791	0	5.7743	145230000	4	F2Z3M0;E9PPN1;H0YCV5;Q8WW01	F2Z3M0;E9PPN1;H0YCV5;Q8WW01	tRNA-splicing endonuclease subunit Sen15	TSEN15
25.6027	NaN	28.1591	NaN	NaN	24.9629	NaN	NaN	NaN	NaN	NaN	NaN	2	2	2	14.2	14.2	14.2	19.483	0	7.027	336850000	5	E9PQE8;J3KP27;Q9Y296;G3V1A0;E9PKS9;G5EA23;E9PN70	E9PQE8;J3KP27;Q9Y296;G3V1A0;E9PKS9;G5EA23;E9PN70	Trafficking protein particle complex subunit 4	TRAPPC4
25.3175	27.3987	27.5766	26.4223	26.9896	26.0304	NaN	NaN	NaN	NaN	NaN	NaN	9	9	6	10.6	10.6	8.2	100.5	0	18.385	375330000	15	E9PR38;H0YEH2;Q5T1Z4;Q5T1Z8;Q14671;H0YDK8;H0YC97;E9PM68;E9PL65;E9PMX1;H0YDC5	E9PR38;H0YEH2;Q5T1Z4;Q5T1Z8;Q14671;H0YDK8	Pumilio homolog 1	PUM1
26.984	27.3631	27.2767	26.468	26.5894	26.2231	NaN	NaN	NaN	NaN	NaN	NaN	3	3	3	31	31	31	12.516	0	9.2023	474380000	8	E9PRR7;Q14331;E9PLY7	E9PRR7;Q14331	Protein FRG1	FRG1
31.8617	31.628	31.5175	32.9228	32.7804	32.8226	31.3217	34.2214	33.0401	34.3785	33.9366	34.1898	25	25	11	32.6	32.6	16.5	76.569	0	254.95	31587000000	129	E9PRY8;P29692;E9PK01;A0A087X1X7;E9PQ49;E9PI39;E9PQZ1;E9PPR1;E9PL12;E9PMW7;E9PIZ1;H0YCK7;H0YE72;H0YE58;E9PK06;E9PK72;E9PQC9;E9PKK3	E9PRY8;P29692;E9PK01;A0A087X1X7;E9PQ49;E9PI39;E9PQZ1;E9PPR1;E9PL12;E9PMW7;E9PIZ1;H0YCK7	Elongation factor 1-delta	EEF1D
25.4809	26.377	25.5749	NaN	NaN	NaN	NaN	NaN	NaN	NaN	NaN	NaN	3	3	3	10.1	10.1	10.1	39.313	0	4.8567	155220000	5	E9PSD3;O43427;H0YCE7;E9PJW6	E9PSD3;O43427	Acidic fibroblast growth factor intracellular-binding protein	FIBP
27.7129	28.8021	28.2433	28.6694	28.3349	28.4728	NaN	NaN	27.0852	28.1022	26.66	27.255	9	9	9	14.5	14.5	14.5	92.386	0	20.726	1358400000	36	E9PSI1;E9PQI5;E9PQ80;Q9BY43;E9PMQ9;O15321;E9PJC4;E9PQY7;E9PS99;E9PL78;E9PJM1;G3V1B9;H0YI89;E9PNW2	E9PSI1;E9PQI5;E9PQ80;Q9BY43	Charged multivesicular body protein 4a	CHMP4A
28.0557	27.6478	27.6401	27.5834	27.724	27.755	NaN	NaN	NaN	NaN	NaN	NaN	9	9	9	12.7	12.7	12.7	115.22	0	87.324	725990000	33	X6RGP5;F1T0I1;J3KNL6;O15027;A0A0C4DH09	X6RGP5;F1T0I1;J3KNL6;O15027;A0A0C4DH09	Protein transport protein Sec16A	SEC16A
27.0595	27.2274	26.0717	26.7209	26.631	26.3619	NaN	NaN	NaN	NaN	NaN	NaN	9	9	9	16.2	16.2	16.2	82.603	0	14.679	459270000	21	F2Z2B9;Q9BSJ2;R4GMM4;B3KTU7	F2Z2B9;Q9BSJ2	Gamma-tubulin complex component 2	TUBGCP2
28.1184	27.906	27.2629	NaN	NaN	NaN	NaN	NaN	NaN	NaN	NaN	NaN	12	12	12	3.5	3.5	3.5	405.8	0	15.332	689460000	15	H0Y4W2;F2Z2U4;Q9Y4A5	H0Y4W2;F2Z2U4;Q9Y4A5	Transformation/transcription domain-associated protein	TRRAP
28.3609	28.5734	28.569	28.3044	28.2615	28.5363	NaN	NaN	NaN	NaN	NaN	NaN	6	6	6	39.5	39.5	39.5	21.521	0	17.178	1329200000	24	Q4TT34;F2Z2X0;O00746;A0A087WVT9;H0Y6J0;A2IDC9;F2Z297	Q4TT34;F2Z2X0;O00746;A0A087WVT9;H0Y6J0	Nucleoside diphosphate kinase;Nucleoside diphosphate kinase, mitochondrial	NME4
NaN	27.5833	26.9857	NaN	NaN	NaN	NaN	NaN	NaN	NaN	NaN	NaN	3	3	3	49.3	49.3	49.3	7.3713	0	8.7408	566580000	7	F2Z2Y6;O95777;C9JIZ0;C9JNV3	F2Z2Y6;O95777;C9JIZ0;C9JNV3	U6 snRNA-associated Sm-like protein LSm8	LSM8
28.2754	28.2676	26.8874	NaN	27.2989	NaN	NaN	NaN	NaN	NaN	NaN	NaN	6	4	4	23.4	19.6	19.6	24.64	0	4.8987	939400000	6	I3L4H1;F5GWE5;Q00169;I3L4C0;I3L459;I3L2X8;I3L3W1;I3L471;I3L4U7;I3NI10	I3L4H1;F5GWE5;Q00169;I3L4C0;I3L459;I3L2X8;I3L3W1;I3L471;I3L4U7	Phosphatidylinositol transfer protein alpha isoform	PITPNA
26.0973	NaN	26.0174	NaN	26.0694	NaN	NaN	NaN	NaN	NaN	NaN	NaN	5	5	3	14	14	8.1	42.434	0	5.2549	191200000	6	F6UYG0;F5GWT4;Q9H4A3;A6PVV2;F8W9F9;H0Y7T5;Q9Y3S1;K7ENT7;Q96J92	F6UYG0;F5GWT4;Q9H4A3;A6PVV2;F8W9F9;H0Y7T5;Q9Y3S1	Serine/threonine-protein kinase WNK1;Serine/threonine-protein kinase WNK2	WNK1;WNK2
28.5888	29.035	28.874	NaN	NaN	NaN	NaN	NaN	NaN	NaN	NaN	NaN	8	8	8	15.2	15.2	15.2	59.528	0	11.859	1218600000	10	F5GXJ9;Q13740;H7C543	F5GXJ9;Q13740;H7C543	CD166 antigen	ALCAM
NaN	NaN	NaN	NaN	NaN	NaN	NaN	29.0856	28.4421	28.74	29.5355	29.0002	3	3	3	4.2	4.2	4.2	60.04	0	3.8299	593950000	11	F5GY80;F5H7G1;P07358	F5GY80;F5H7G1;P07358	Complement component C8 beta chain	C8B
NaN	NaN	NaN	26.4615	26.693	26.3904	NaN	NaN	27.5399	NaN	NaN	NaN	5	5	5	30.2	30.2	30.2	21.306	0	5.9702	186980000	11	F5H7C6;F5GYF7;F5H248;Q9UBW8;F5H4U8;F5H4Z0;F5H3M6;G3XAP1;F5GXT7	F5H7C6;F5GYF7;F5H248;Q9UBW8;F5H4U8	COP9 signalosome complex subunit 7a	COPS7A
27.8978	28.112	27.8393	NaN	NaN	NaN	NaN	NaN	NaN	NaN	NaN	NaN	7	7	7	37.8	37.8	37.8	21.848	0	43.254	731400000	15	H0YG54;H0YGR4;F5GYG5;Q9Y3B8	H0YG54;H0YGR4;F5GYG5;Q9Y3B8	Oligoribonuclease, mitochondrial	REXO2
28.7444	28.808	28.1183	28.7973	28.9474	29.0581	30.6461	29.1272	30.516	NaN	NaN	28.2907	10	10	10	48.1	48.1	48.1	28.05	0	34.266	2605600000	33	F5GYN4;J3KR44;Q96FW1;F5H6Q1;F5GYJ8;F5H3F0	F5GYN4;J3KR44;Q96FW1;F5H6Q1;F5GYJ8;F5H3F0	Ubiquitin thioesterase OTUB1	OTUB1
27.8404	28.1343	27.8006	28.6851	28.4979	28.352	NaN	NaN	NaN	27.4469	NaN	27.8456	8	8	8	32.8	32.8	32.8	26.705	0	21.262	1059400000	26	J3QL14;R4GN72;F5GYQ1;P61421	J3QL14;R4GN72;F5GYQ1;P61421	V-type proton ATPase subunit d 1	ATP6V0D1
26.1072	NaN	27.1659	26.3486	NaN	25.9911	NaN	NaN	NaN	NaN	NaN	NaN	7	7	7	10.5	10.5	10.5	93.946	0	11.275	443010000	11	F5GZ28;P18858;M0R0Q7;B4E135	F5GZ28;P18858;M0R0Q7	DNA ligase;DNA ligase 1	LIG1
33.3469	33.3157	32.7407	31.7142	31.222	31.3534	31.1724	32.0615	31.4821	33.3018	32.914	33.44	36	36	36	48.1	48.1	48.1	64.872	0	304.46	38638000000	205	F5GZS6;J3KPF3;P08195;F5GZI0;H0YFS2;F5H0E2;F5H867;H0YFX4;F5GZR9	F5GZS6;J3KPF3;P08195	4F2 cell-surface antigen heavy chain	SLC3A2
28.4219	28.0065	27.5662	28.1229	27.2313	27.951	NaN	NaN	NaN	NaN	26.6417	NaN	6	5	5	39.5	33.5	33.5	21.214	0	13.731	726270000	17	F5H157;Q15286;E9PI18;E9PJQ5;E9PRF7;E9PNB9;E9PS06;E9PMJ1;Q15771;E9PQ07;C9JFM7;A8MSP2;A8MTC6;A8MZI4;B7Z3L0;Q86YS6;Q96AX2	F5H157;Q15286	Ras-related protein Rab-35	RAB35
28.7589	NaN	28.4369	NaN	NaN	NaN	NaN	NaN	NaN	NaN	NaN	NaN	16	2	2	98.7	25.5	25.5	16.841	0	18.258	760360000	5	F5H265;J3QS39;J3QTR3;F5H6Q2;F5GYU3;F5H2Z3;B4DV12;F5H388;F5H747;F5GXK7;J3QKN0;Q5PY61;Q96C32;P62987;P0CG47;P0CG48;M0R1V7;M0R1M6;M0R2S1;F5GZ39;J3QSA3	F5H265;J3QS39;J3QTR3;F5H6Q2;F5GYU3;F5H2Z3;B4DV12;F5H388;F5H747;F5GXK7;J3QKN0;Q5PY61;Q96C32;P62987;P0CG47;P0CG48;M0R1V7;M0R1M6;M0R2S1	Ubiquitin-60S ribosomal protein L40;Ubiquitin;60S ribosomal protein L40;Polyubiquitin-B;Ubiquitin;Polyubiquitin-C;Ubiquitin	UBC;UBB;RPS27A;UBA52
28.2373	27.5912	27.0861	27.5388	27.3625	27.7627	NaN	NaN	NaN	NaN	NaN	NaN	8	8	8	32.4	32.4	32.4	35.761	0	9.0332	805150000	13	F5H345;P08397;F5GY90;F5H226;F5H0P4;F5H4W5;F5H4X2	F5H345;P08397;F5GY90;F5H226	Porphobilinogen deaminase	HMBS
30.2639	29.9691	29.6779	29.4118	29.5076	29.6175	29.2771	NaN	29.7559	NaN	NaN	NaN	23	23	20	38	38	35.1	82.968	0	75.594	4443100000	64	F5H365;Q15436;G3V4V1;G3V1W4;G3V3G5;G3V2R6;G3V5X8;G3V4Q2;G3V5K1	F5H365;Q15436	Protein transport protein Sec23A	SEC23A
27.6949	27.543	27.1034	27.4022	27.2075	27.1662	NaN	NaN	NaN	26.76	27.082	27.1472	9	9	9	27.1	27.1	27.1	40.917	0	19.657	852500000	23	F5H442;Q99816;J3QRU6;J3QKS4	F5H442;Q99816	Tumor susceptibility gene 101 protein	TSG101
27.9451	27.1537	27.7514	29.9091	29.5237	29.2551	NaN	NaN	NaN	NaN	NaN	NaN	43	2	2	64.7	7.9	7.9	57.73	0	102.25	1020100000	20	F5H5D3;Q9BQE3;F8VVB9;F8VRZ4;F8VS66;F8VWV9;F8VX09;A6NHL2;F8VRK0;C9K0S6;F8W0F6;F8VXZ7;Q9H853	F5H5D3;Q9BQE3	Tubulin alpha-1C chain	TUBA1C
26.2575	25.8877	NaN	25.3348	NaN	NaN	NaN	NaN	NaN	NaN	NaN	NaN	3	3	3	16	16	16	23.162	0	3.0604	151150000	5	F5H5G4;Q9Y2W2	F5H5G4;Q9Y2W2	WW domain-binding protein 11	WBP11
28.897	29.8419	29.0745	30.1761	29.7212	29.8843	NaN	NaN	NaN	NaN	NaN	NaN	11	11	11	34.3	34.3	34.3	47.27	0	51.29	3948900000	23	H0Y8R1;F5H5I6;H0YAK1;Q12849;H0YAM1	H0Y8R1;F5H5I6;H0YAK1;Q12849	G-rich sequence factor 1	GRSF1
27.0188	26.6755	27.1001	27.7343	27.8554	27.7407	NaN	NaN	NaN	NaN	NaN	NaN	7	7	7	21.3	21.3	21.3	54.202	0	12.684	356320000	14	F5H5P2;P12694;F5GXU9;H0YH31	F5H5P2;P12694;F5GXU9	2-oxoisovalerate dehydrogenase subunit alpha, mitochondrial	BCKDHA
26.4577	NaN	26.9839	26.7192	NaN	26.579	NaN	NaN	NaN	NaN	NaN	NaN	11	11	11	27.4	27.4	27.4	65.19	0	22.341	353940000	14	F5H5U2;Q8NHQ9;E7EX41	F5H5U2;Q8NHQ9	ATP-dependent RNA helicase DDX55	DDX55
28.0035	28.7455	28.654	NaN	27.0876	NaN	NaN	NaN	NaN	NaN	NaN	NaN	7	7	7	24.6	24.6	24.6	41.265	0	9.6221	1110300000	12	F5H669;Q8N684;F5H6M0;F5H047;J3QT54;C9J286;C9J323	F5H669;Q8N684;F5H6M0;F5H047	Cleavage and polyadenylation specificity factor subunit 7	CPSF7
29.7915	29.4569	29.9183	28.4053	28.3576	28.6604	28.2081	NaN	28.4738	27.447	NaN	27.5259	34	34	34	34.8	34.8	34.8	118.99	0	89.797	2820700000	59	F5H6E2;O00159;I3L204;I3L501;I3L4D4;I3L3Y6;I3L168;I3L3F5	F5H6E2;O00159	Unconventional myosin-Ic	MYO1C
NaN	NaN	NaN	28.6283	28.4443	28.8794	NaN	NaN	NaN	NaN	NaN	NaN	10	10	10	30.8	30.8	30.8	58.772	0	39.292	707190000	22	F5H6I7;Q6DD88;F5GWF8	F5H6I7;Q6DD88	Atlastin-3	ATL3
26.9099	27.5424	26.7468	27.3162	28.0877	27.721	NaN	NaN	NaN	NaN	NaN	NaN	4	4	4	56.6	56.6	56.6	12.77	0	23.162	545980000	15	F5H702;Q96GC5;F5H8D0	F5H702;Q96GC5	39S ribosomal protein L48, mitochondrial	MRPL48
NaN	NaN	NaN	26.571	25.9113	26.0272	NaN	NaN	NaN	NaN	NaN	NaN	3	3	3	16.9	16.9	16.9	37.171	0	3.7678	88954000	5	F5H8H2;Q03426;F5GXC0;F5H092;F5H163;F5H368;A0A1B0GWF3;A0A1B0GWC2	F5H8H2;Q03426;F5GXC0;F5H092	Mevalonate kinase	MVK
29.3369	29.5149	28.9516	30.2534	30.2118	30.1718	NaN	NaN	NaN	NaN	NaN	NaN	12	12	12	27.8	27.8	27.8	56.374	0	28.414	2596800000	37	H7C3P4;F6S8M0;P15586;H0YFA9;F5H4C6	H7C3P4;F6S8M0;P15586;H0YFA9;F5H4C6	N-acetylglucosamine-6-sulfatase	GNS
30.5091	31.4119	30.8755	29.8667	30.1258	29.6303	NaN	NaN	28.1632	NaN	27.1161	NaN	21	21	21	39.2	39.2	39.2	54.719	0	112.45	5860200000	63	F6TLX2;Q9HC38;I3L3Q4;I3L1I0;I3L1F4;I3NI27;I3NI24;I3L2C2;I3L277	F6TLX2;Q9HC38;I3L3Q4	Glyoxalase domain-containing protein 4	GLOD4
24.9966	NaN	26.3661	NaN	NaN	NaN	NaN	NaN	NaN	NaN	NaN	NaN	2	2	2	5	5	5	48.103	0.0009828	2.5598	103830000	2	F6VRR5;Q9BY77	F6VRR5;Q9BY77	Polymerase delta-interacting protein 3	POLDIP3
31.342	31.3769	31.0291	28.1814	26.6583	28.3189	28.9241	NaN	29.2254	NaN	NaN	28.3268	11	11	11	36.3	36.3	36.3	31.904	0	68.633	6863700000	45	F6WQW2;P43487;C9JXG8;C9JJ34;C9JGV6;C9JDM3;C9JIC6	F6WQW2;P43487;C9JXG8;C9JJ34;C9JGV6;C9JDM3	Ran-specific GTPase-activating protein	RANBP1
32.4396	31.2421	31.9259	31.4961	31.0674	31.291	28.5727	27.3247	29.8734	29.0479	26.6451	26.9941	70	67	67	43.4	42.3	42.3	236.02	0	175.43	12570000000	171	F8VPD4;P27708;H7C2E4;H7C3Z5;H7BZB3	F8VPD4;P27708	CAD protein;Glutamine-dependent carbamoyl-phosphate synthase;Aspartate carbamoyltransferase;Dihydroorotase	CAD
26.0536	26.7136	NaN	NaN	NaN	NaN	NaN	NaN	NaN	NaN	NaN	NaN	2	2	2	53.7	53.7	53.7	4.7756	0.00208	2.0388	201110000	4	F8VQW0;F8VX73;F8VPI1;F8W201;F8W086;F8VR05;F8VQQ5;F8VSI7;F8VVJ4;P55061;F8W1G3	F8VQW0;F8VX73;F8VPI1;F8W201;F8W086;F8VR05;F8VQQ5;F8VSI7;F8VVJ4;P55061;F8W1G3	Bax inhibitor 1	TMBIM6
NaN	NaN	26.1612	27.4601	27.4439	27.4926	NaN	NaN	NaN	NaN	NaN	NaN	7	7	7	10.4	10.4	10.4	98.004	0	7.9618	206040000	14	H0YH87;F8WB06;F8VQP2;V9GY86;Q99700;F8VRK6;F8VVY6	H0YH87;F8WB06;F8VQP2;V9GY86;Q99700;F8VRK6	Ataxin-2	ATXN2
25.207	25.9368	25.1974	NaN	NaN	NaN	NaN	NaN	NaN	NaN	NaN	NaN	5	5	5	2.5	2.5	2.5	208.07	0	5.8861	137140000	7	J3KPG5;F8VU39;Q9UIF9;A0A0C4DGI9	J3KPG5;F8VU39;Q9UIF9;A0A0C4DGI9	Bromodomain adjacent to zinc finger domain protein 2A	BAZ2A
27.2142	NaN	26.6667	NaN	NaN	26.7576	NaN	NaN	NaN	NaN	NaN	NaN	6	6	6	26.4	26.4	26.4	19.814	0	10.355	305560000	8	F8VU90;Q9NYL4;H0YHM7;E9PAR0	F8VU90;Q9NYL4	Peptidyl-prolyl cis-trans isomerase;Peptidyl-prolyl cis-trans isomerase FKBP11	FKBP11
NaN	26.6115	NaN	27.5678	28.5443	27.7674	NaN	NaN	NaN	NaN	NaN	NaN	8	7	7	15.1	15.1	15.1	66.237	0	7.2427	240340000	7	F8VUJ3;Q8N4A0	F8VUJ3;Q8N4A0	Polypeptide N-acetylgalactosaminyltransferase;Polypeptide N-acetylgalactosaminyltransferase 4	POC1B-GALNT4;GALNT4
28.6237	27.9188	27.7342	29.1765	29.0735	29.2692	NaN	NaN	28.5744	NaN	NaN	NaN	4	4	4	24.2	24.2	24.2	22.34	0	14.671	1127300000	23	F8VVA7;P61923;F8VXB1;F8VUC5;F8W156;F8W651;F8VXR1;F8VYZ4;F8VYK5	F8VVA7;P61923;F8VXB1;F8VUC5;F8W156;F8W651;F8VXR1;F8VYZ4	Coatomer subunit zeta-1	COPZ1
NaN	NaN	NaN	27.1664	27.2493	27.2494	NaN	NaN	NaN	NaN	NaN	NaN	3	3	3	9.3	9.3	9.3	45.314	0	5.6933	102530000	9	F8VWW8;Q92485;Q5T0Y8	F8VWW8;Q92485	Acid sphingomyelinase-like phosphodiesterase 3b	SMPDL3B
29.0932	29.0567	28.1506	27.5966	27.5201	27.8537	NaN	NaN	28.7778	NaN	NaN	NaN	16	16	8	14.9	14.9	9.6	136.18	0	59.201	1875900000	27	F8VXC8;Q8TAQ2;F8VZW6	F8VXC8;Q8TAQ2	SWI/SNF complex subunit SMARCC2	SMARCC2
29.5526	29.0028	28.6008	26.7112	26.8054	26.5296	NaN	NaN	NaN	NaN	NaN	NaN	12	12	12	39.7	39.7	39.7	41.474	0	44.876	1583900000	26	F8VXY3;P00973;H0YI20;F8VUC8;F8VPW7;H0YIB8	F8VXY3;P00973;H0YI20;F8VUC8	2-5-oligoadenylate synthase 1	OAS1
26.9249	26.9467	26.7068	26.8086	26.7627	27.1925	NaN	NaN	NaN	NaN	NaN	NaN	5	5	5	30.4	30.4	30.4	21.778	0	8.2224	304160000	10	F8VYN9;P40616;B4DZG7;F8VP99;F8VP63	F8VYN9;P40616;B4DZG7	ADP-ribosylation factor-like protein 1	ARL1
27.4159	27.4758	26.5982	27.3193	NaN	27.4218	NaN	NaN	NaN	NaN	NaN	NaN	8	8	8	24.9	24.9	24.9	45.634	0	15.596	584000000	16	F8VZ44;Q9NRG9;H3BU82;F8VUB6	F8VZ44;Q9NRG9;H3BU82	Aladin	AAAS
31.352	31.8978	31.5103	31.1386	31.2744	31.1032	28.1578	28.0045	28.013	NaN	NaN	NaN	21	21	21	82.3	82.3	82.3	25.63	0	107.82	9215100000	96	F8W1A4;P54819;F8VZG5;F8VY04;G3V213;F8VPP1	F8W1A4;P54819;F8VZG5;F8VY04;G3V213	Adenylate kinase 2, mitochondrial;Adenylate kinase 2, mitochondrial;Adenylate kinase 2, mitochondrial, N-terminally processed	AK2
NaN	26.6075	25.6914	NaN	NaN	25.6261	NaN	NaN	NaN	NaN	NaN	NaN	6	6	4	21.2	21.2	15.7	37.186	0	7.9314	322310000	9	F8W1T6;Q15434;F5H5C8;F8VV01;F8VQS9	F8W1T6;Q15434	RNA-binding motif, single-stranded-interacting protein 2	RBMS2
35.1391	35.2407	35.0197	33.3128	33.0504	33.1361	30.0835	30.2679	31.0699	28.5754	26.9839	28.4213	38	37	21	70.7	70.7	44	33.155	0	323.31	94135000000	202	F8W6I7;P09651;F8VZ49;Q32P51;F8VTQ5;F8VYN5;F8W646	F8W6I7;P09651;F8VZ49;Q32P51;F8VTQ5	Heterogeneous nuclear ribonucleoprotein A1;Heterogeneous nuclear ribonucleoprotein A1, N-terminally processed;Heterogeneous nuclear ribonucleoprotein A1-like 2	HNRNPA1;HNRNPA1L2
28.4962	28.7069	28.5136	27.9182	27.7465	28.3704	NaN	NaN	NaN	NaN	NaN	NaN	6	6	6	40.3	40.3	40.3	16.515	0	26.205	1252400000	13	F8W7Q4;Q96A26;E9PH05	F8W7Q4;Q96A26;E9PH05	Protein FAM162A	FAM162A
26.1313	NaN	25.4445	NaN	NaN	NaN	NaN	NaN	NaN	NaN	NaN	NaN	3	2	2	3.7	2.8	2.8	99.351	0	3.7662	162730000	5	F8W881;Q9NX05	F8W881;Q9NX05	Constitutive coactivator of PPAR-gamma-like protein 2	FAM120C
28.369	27.9922	28.5496	28.4365	28.8362	28.8323	NaN	NaN	27.5485	NaN	NaN	NaN	18	18	18	14.3	14.3	14.3	157.46	0	38.64	1440100000	36	F8W9S7;Q14C86;B0QZ65;B4DGD8;C9IZ08;C9IZX9;A0A0A0MQV8;H0Y4E7;H0Y7I9	F8W9S7;Q14C86;B0QZ65;B4DGD8;C9IZ08	GTPase-activating protein and VPS9 domain-containing protein 1	GAPVD1
27.0713	26.6369	26.0425	25.758	NaN	NaN	NaN	NaN	NaN	NaN	NaN	NaN	5	5	5	8.1	8.1	8.1	73.041	0	6.8254	297420000	9	F8W9X7;Q567U6;H7C050	F8W9X7;Q567U6	Coiled-coil domain-containing protein 93	CCDC93
27.1294	26.4084	27.2287	27.1521	26.7078	26.6709	NaN	NaN	NaN	NaN	NaN	NaN	13	13	10	11.5	11.5	9	162.76	0	22.734	475990000	21	F8WA11;Q7Z460;H0Y5T1;C9J151	F8WA11;Q7Z460;H0Y5T1	CLIP-associating protein 1	CLASP1
25.1984	25.354	NaN	NaN	NaN	NaN	NaN	NaN	NaN	NaN	NaN	NaN	3	3	3	8.8	8.8	8.8	39.822	0	3.0934	83194000	7	Q8NEC6;H0YDX3;F8WA39;Q13613;E9PIH9	Q8NEC6;H0YDX3;F8WA39;Q13613	Myotubularin-related protein 1	MTMR1
26.5774	28.1665	27.5442	NaN	NaN	NaN	NaN	NaN	NaN	NaN	NaN	NaN	5	5	5	48.2	48.2	48.2	9.8703	0	6.4135	528970000	8	F8WF48;Q99442;F8WCJ7	F8WF48;Q99442;F8WCJ7	Translocation protein SEC62	SEC62
29.4032	29.3321	29.2667	28.4005	28.2182	28.1696	28.3129	NaN	28.5631	NaN	NaN	NaN	12	12	12	24.1	24.1	24.1	52.269	0	119.82	49172000000	39	F8WJN3;Q16630;F8W084	F8WJN3;Q16630	Cleavage and polyadenylation specificity factor subunit 6	CPSF6
29.1018	29.3815	28.9217	NaN	NaN	NaN	NaN	NaN	NaN	NaN	NaN	NaN	15	15	15	37.4	37.4	37.4	50.054	0	30.673	1567900000	23	G3V0I5;P49821;B4DE93;E9PQP1;E9PMX3;E9PPR0;E9PLC6;E9PPS5;E9PJL9;H0YE81;H0YD04;E9PPD6	G3V0I5;P49821;B4DE93	NADH dehydrogenase [ubiquinone] flavoprotein 1, mitochondrial	NDUFV1
NaN	NaN	NaN	27.3561	27.8455	27.6016	NaN	NaN	NaN	NaN	NaN	NaN	3	3	3	12.6	12.6	12.6	35.133	0	4.4064	126230000	9	G3V145;Q8N3Y7	G3V145;Q8N3Y7	Epidermal retinol dehydrogenase 2	SDR16C5
NaN	26.5019	26.2419	NaN	NaN	NaN	NaN	NaN	NaN	NaN	NaN	NaN	5	5	5	12.1	12.1	12.1	60.214	0	3.0426	215320000	5	G3V167;Q9UGN5;H0YH02	G3V167;Q9UGN5	Poly [ADP-ribose] polymerase 2	PARP2
28.6331	28.7936	28.9779	30.0135	30.2319	30.0836	29.0752	NaN	NaN	NaN	NaN	NaN	16	16	16	34.1	34.1	34.1	84.304	0	98.893	1990700000	48	G3V1D3;G3V180;Q9NY33;E9PQ14;E9PNX5;E9PKK8;E9PPK9	G3V1D3;G3V180;Q9NY33	Dipeptidyl peptidase 3	DPP3
27.7779	27.6853	26.9769	26.8096	26.7171	NaN	NaN	NaN	NaN	NaN	NaN	NaN	13	13	13	10.7	10.7	10.7	148.86	0	15.685	637060000	12	G3V198;Q12769;E9PR16;E9PSI3	G3V198;Q12769;E9PR16	Nuclear pore complex protein Nup160	NUP160
NaN	NaN	NaN	26.8071	26.5382	26.5785	NaN	NaN	NaN	NaN	NaN	NaN	2	2	2	22.8	22.8	22.8	13.101	0	3.3503	65114000	4	G3V1B6;H7C1U8;Q9BUR5	G3V1B6;H7C1U8;Q9BUR5	Apolipoprotein O	APOO
26.9302	29.0692	28.9062	29.0513	28.5458	28.9766	28.8866	28.4402	29.7501	27.9727	NaN	28.0169	12	12	12	27.3	27.3	27.3	57.56	0	39.377	1396700000	32	G3V1C3;Q9BZZ5;H0YER7;E9PQK6	G3V1C3;Q9BZZ5;H0YER7	Apoptosis inhibitor 5	API5
27.874	27.4338	28.1746	NaN	NaN	NaN	NaN	NaN	NaN	NaN	NaN	NaN	14	14	14	11	11	11	189.67	0	17.464	704780000	20	G5E9E7;G3V1L9;Q07157;A0A087X0K9;H0YKB1;H0Y3R8;H0YLT6	G5E9E7;G3V1L9;Q07157;A0A087X0K9	Tight junction protein ZO-1	TJP1
27.0472	27.6216	26.7196	NaN	NaN	NaN	NaN	NaN	NaN	NaN	NaN	NaN	7	7	7	30.1	30.1	30.1	21.491	0	12.224	424970000	9	G3V5S9;G3V1S4;Q9Y324;G3V2M5	G3V5S9;G3V1S4;Q9Y324	rRNA-processing protein FCF1 homolog	FCF1
NaN	NaN	NaN	26.879	26.2823	26.0357	NaN	NaN	NaN	NaN	NaN	NaN	2	2	2	5	5	5	47.76	0.0016592	2.2537	60173000	4	G3V5I6;G3V256;H0YJA2;Q6PJT7;H0YJ87;A0A087WTC9;G3V3Y4	G3V5I6;G3V256;H0YJA2;Q6PJT7;H0YJ87;A0A087WTC9;G3V3Y4	Zinc finger CCCH domain-containing protein 14	ZC3H14
27.6603	28.0999	27.4329	NaN	NaN	NaN	NaN	NaN	NaN	NaN	NaN	NaN	4	4	4	30.2	30.2	30.2	14.125	0	3.7332	581020000	5	G3V2U7;P07311;G3V3F8;G3V597	G3V2U7;P07311	Acylphosphatase;Acylphosphatase-1	ACYP1
29.5552	29.3239	29.0863	27.6935	27.8137	27.7434	NaN	NaN	NaN	NaN	NaN	NaN	4	4	4	5.1	5.1	5.1	84.109	0	9.6082	2204400000	13	G3V325;C9JJT5;C9JU26;P56134;O75127	G3V325;C9JJT5;C9JU26;P56134	ATP synthase subunit f, mitochondrial	ATP5J2-PTCD1;ATP5J2
26.0299	26.7627	26.9525	27.2503	27.4882	26.8275	NaN	27.8621	27.0538	26.4094	NaN	26.6566	9	9	9	14.6	14.6	14.6	84.752	0	15.711	545230000	23	G3V3G9;Q5TAQ9;V9GY54;Q5TAQ8;V9GZ39;V9GYZ9	G3V3G9;Q5TAQ9;V9GY54	DDB1- and CUL4-associated factor 8	DCAF8
NaN	26.6033	26.2697	NaN	NaN	NaN	NaN	NaN	NaN	NaN	NaN	NaN	3	3	2	10.9	10.9	8.1	28.978	0.00050201	2.7622	249850000	3	G3V3R1;P49757;G3V3M5;G3V4S6;G3V433	G3V3R1;P49757;G3V3M5	Protein numb homolog	NUMB
28.0756	28.7275	27.7385	28.5321	28.7207	28.5409	NaN	NaN	NaN	27.434	27.0546	27.2405	8	8	8	40.7	40.7	40.7	17.512	0	20.412	1318000000	23	G3V4P8;P60983;M0QYG8;M0R1D2;M0R0C1;M0QYJ8;O60234	G3V4P8;P60983	Glia maturation factor beta	GMFB
29.6116	28.5238	30.0343	28.5702	28.6184	28.2679	NaN	NaN	NaN	NaN	NaN	NaN	24	24	24	34.1	34.1	34.1	91.48	0	57.529	2312300000	43	G3V529;Q9GZR7;F5GYL3;A0A087WXU8	G3V529;Q9GZR7;F5GYL3;A0A087WXU8	ATP-dependent RNA helicase DDX24	DDX24
28.2387	27.9583	27.5617	27.9479	28.2968	28.0697	NaN	NaN	NaN	NaN	NaN	NaN	10	10	10	9.9	9.9	9.9	151.72	0	21.421	989620000	27	G3V599;O15320;Q96PC5;G3V5K6;G3V3C4;Q8IX95;Q96RT6;A4FU28	G3V599;O15320;Q96PC5	cTAGE family member 5;Melanoma inhibitory activity protein 2	CTAGE5;MIA2
27.1969	26.732	27.9383	26.6351	26.2794	26.3834	NaN	NaN	NaN	NaN	NaN	NaN	7	7	7	7.8	7.8	7.8	113.95	0	12.076	532920000	10	G3V5V3;O60524;G3V4D9;G3V547	G3V5V3;O60524;G3V4D9	Nuclear export mediator factor NEMF	NEMF
32.7614	33.2497	33.08	32.4381	32.3925	32.4789	32.5199	33.0492	32.4819	32.4104	31.3027	31.0123	23	23	23	67.9	67.9	67.9	28.147	0	216.82	32942000000	154	G3V5Z7;P60900;G3V295;G3V3I1;G3V3U4;H0YJC4;G3V4S5;G3V2S7	G3V5Z7;P60900;G3V295;G3V3I1	Proteasome subunit alpha type;Proteasome subunit alpha type-6	PSMA6
27.5047	27.3953	27.4971	NaN	NaN	NaN	NaN	NaN	NaN	NaN	NaN	NaN	9	9	7	16.3	16.3	13.5	80.625	0	15.069	505120000	13	G3XAH6;P51003;G3V3I9;A0A0C4DGK1;G3V2A0;Q9NRJ5;G3V457;H0YJ00	G3XAH6;P51003;G3V3I9;A0A0C4DGK1	Poly(A) polymerase alpha	PAPOLA
26.9825	27.9178	26.6334	23.5109	24.9805	24.7278	30.3788	34.8401	31.4066	35.3346	35.4715	35.1911	77	77	77	40.2	40.2	40.2	200.48	0	251.24	34462000000	227	G3XAI2;P07942;E7EPA6;E9PCS6;C9J296	G3XAI2;P07942	Laminin subunit beta-1	LAMB1
NaN	NaN	NaN	NaN	NaN	NaN	NaN	NaN	NaN	27.2252	28.5507	NaN	4	4	4	5.7	5.7	5.7	81.998	0	4.8504	148170000	5	G3XAK1;P26927;Q2TV78;H7C0F8	G3XAK1;P26927;Q2TV78	Hepatocyte growth factor-like protein;Hepatocyte growth factor-like protein alpha chain;Hepatocyte growth factor-like protein beta chain;Putative macrophage stimulating 1-like protein	MST1;MST1L
NaN	24.9838	25.0814	NaN	NaN	NaN	NaN	NaN	NaN	NaN	NaN	NaN	5	4	4	6.3	5.3	5.3	105.03	0	6.8307	102180000	3	G5E9A6;P51784	G5E9A6;P51784	Ubiquitin carboxyl-terminal hydrolase;Ubiquitin carboxyl-terminal hydrolase 11	USP11
NaN	NaN	NaN	27.509	27.4361	26.9286	NaN	NaN	NaN	NaN	NaN	NaN	4	4	4	10.8	10.8	10.8	53.476	0	7.1526	234590000	10	G5E9L0;Q8N6H7;E9PQP3;E9PIY6;A0A0D9SF70;H0YF45;H0YDX1;E9PJT7;H0YDN9;E9PK28;E9PN48	G5E9L0;Q8N6H7;E9PQP3;E9PIY6;A0A0D9SF70	ADP-ribosylation factor GTPase-activating protein 2	ARFGAP2
30.3718	29.9411	29.1601	29.3363	29.5131	29.1305	NaN	29.5048	30.6713	NaN	27.4268	27.6551	11	11	3	55.3	55.3	14.9	20.787	0	30.758	3793800000	39	G5E9Q6;C9J0J7;C9JQ45	G5E9Q6;C9J0J7;C9JQ45	Profilin	PFN2
28.5822	28.845	28.177	28.6118	28.5792	28.5291	NaN	NaN	NaN	NaN	NaN	NaN	14	14	14	46.4	46.4	46.4	36.805	0	42.205	1323800000	32	G5E9W7;G5E9V5;P82650;H7C5L9;H7C5H3;H7C5F2;C9J5D8	G5E9W7;G5E9V5;P82650;H7C5L9	28S ribosomal protein S22, mitochondrial	MRPS22
30.0001	30.2375	29.4475	29.4741	28.8987	29.1371	NaN	NaN	NaN	NaN	NaN	NaN	13	13	13	24.9	24.9	24.9	55.142	0	47.858	3462200000	32	G5EA30;Q92879;E9PSH0;E9PQK4;E9PKU1;Q5VZZ6;A0A0J9YX66;A0A1B0GU44;E9PC62;A0A1B0GUN8;A0A0J9YXJ0;O95319;F5H4Y5;F5H0D8;V9GYD9;E9PKA1	G5EA30;Q92879	CUGBP Elav-like family member 1	CELF1
28.5284	29.2647	29.5498	29.7352	30.6961	30.4014	30.6786	31.6027	31.1625	29.9787	29.6197	29.6492	9	9	7	73.7	73.7	57.9	17.089	0	46.832	4428100000	57	G8JLA2;F8W1R7;J3KND3;G3V1V0;B7Z6Z4;P60660;F8VPF3;F8VZU9;G3V1Y7;F8W180;F8VXL3;H0YI43	G8JLA2;F8W1R7;J3KND3;G3V1V0;B7Z6Z4;P60660;F8VPF3;F8VZU9;G3V1Y7;F8W180	Myosin light polypeptide 6	MYL6
29.743	29.0851	28.6843	29.3986	29.3952	29.0328	NaN	NaN	NaN	30.14	29.6223	NaN	16	16	16	55.2	55.2	55.2	42.92	0	133.05	2801400000	33	G8JLB3;Q9Y606;F5H1S9;F5GY32;F5H168;F8W9U5;F5H1B2;F5GXL3	G8JLB3;Q9Y606;F5H1S9	tRNA pseudouridine synthase;tRNA pseudouridine synthase A, mitochondrial	PUS1
32.1539	32.9722	32.7125	32.9611	32.874	32.8287	30.1001	27.9526	29.8458	28.8257	27.9761	28.8052	27	27	18	62.5	62.5	46.8	51.229	0	323.31	25751000000	111	G8JLB6;P31943;E9PCY7;D6RBM0;D6RIU0;H0YB39;D6RFM3;E5RGV0;D6RIT2;E7EQJ0;D6RAM1;D6R9T0;D6RDU3;D6RJ04;D6RIH9;E7EN40;E5RGH4;H0YBD7;D6RDL0;H0YBG7;D6RF17;H0YAQ2;D6R9D3;E5RJ94	G8JLB6;P31943;E9PCY7;D6RBM0;D6RIU0;H0YB39	Heterogeneous nuclear ribonucleoprotein H;Heterogeneous nuclear ribonucleoprotein H, N-terminally processed	HNRNPH1
28.3521	28.1619	27.6321	27.2048	27.3392	27.241	NaN	NaN	NaN	NaN	27.0544	NaN	12	12	12	14.4	14.4	14.4	111.97	0	16.359	986560000	20	X6RM00;G8JLD3;X6RLX0;Q8IUD2;K7EPP6;A0A0U1RQM4;H7C4G9;O15083;K7EPD6;A0A0U1RQN0	X6RM00;G8JLD3;X6RLX0;Q8IUD2;K7EPP6;A0A0U1RQM4	ELKS/Rab6-interacting/CAST family member 1	ERC1
NaN	27.1127	27.2007	27.4964	26.8454	27.1145	NaN	NaN	29.3749	28.1953	27.7313	28.5958	4	4	4	22.3	22.3	22.3	22.683	0	6.7113	754890000	21	H0YD13;H0Y2P0;P16070;H0YE40;H0YDX6;H0YD17;J3KN83;H0YDW7;H0YCV9;H0Y5E4;E9PKC6	H0YD13;H0Y2P0;P16070;H0YE40;H0YDX6;H0YD17;J3KN83;H0YDW7;H0YCV9;H0Y5E4	CD44 antigen	CD44
26.5155	26.612	26.9681	27.222	26.7706	26.2415	NaN	NaN	NaN	NaN	NaN	NaN	8	8	8	17.2	17.2	17.2	56.897	0	9.4575	377050000	16	H0Y2S1;O43824	H0Y2S1;O43824	Putative GTP-binding protein 6	GTPBP6
28.3829	28.5794	27.9294	28.1991	28.461	28.2338	NaN	NaN	NaN	NaN	NaN	NaN	9	9	9	23.3	23.3	23.3	57.643	0	28.303	1323200000	18	H0Y2Y8;Q15942;C9JJK5;C9IZ41;H7C3D3	H0Y2Y8;Q15942;C9JJK5	Zyxin	ZYX
29.1605	28.8748	29.4054	28.6078	29.2249	29.8218	NaN	NaN	NaN	27.8286	NaN	NaN	23	23	23	28.5	28.5	28.5	98.401	0	32.646	1927800000	40	H0Y360;Q01433;H0YCL9;E9PIJ1;E9PJF6;H0YF16	H0Y360;Q01433	AMP deaminase 2	AMPD2
29.1532	28.8562	28.3233	27.9308	27.6168	27.6304	NaN	NaN	NaN	NaN	NaN	NaN	9	9	9	40.1	40.1	40.1	32.426	0	24.428	1354900000	16	Q5QPK2;H0Y368;O60762;Q5QPJ9	Q5QPK2;H0Y368;O60762	Dolichol-phosphate mannosyltransferase subunit 1	DPM1
26.0258	26.4978	25.5173	NaN	NaN	NaN	NaN	NaN	NaN	NaN	NaN	NaN	2	2	2	14.2	14.2	14.2	22.89	0	4.3956	184220000	7	H0Y4B0;O43414;F6QUN3	H0Y4B0;O43414;F6QUN3	ERI1 exoribonuclease 3	ERI3
25.2716	25.5538	25.9352	NaN	NaN	NaN	NaN	NaN	NaN	NaN	NaN	NaN	2	2	2	3.1	3.1	3.1	59.729	0.0022883	1.9369	127230000	5	H0Y4R5;Q5SNT2	H0Y4R5;Q5SNT2	Transmembrane protein 201	TMEM201
26.851	NaN	27.6678	28.7765	28.6482	28.9299	NaN	NaN	NaN	26.3559	27.4367	26.932	4	4	4	25	25	25	13.228	0	3.6267	582850000	11	H0Y5B4;H7BZ11;J3KQN4;P83881;Q969Q0;R4GN19;H7BY91;H0Y3V9	H0Y5B4;H7BZ11;J3KQN4;P83881;Q969Q0;R4GN19	60S ribosomal protein L36a;60S ribosomal protein L36a-like	RPL36A;RPL36A-HNRNPH2;RPL36AL
26.9436	27.3468	26.976	NaN	NaN	NaN	NaN	NaN	NaN	NaN	NaN	NaN	6	6	6	8.1	8.1	8.1	98.891	0	11.13	371020000	12	H0Y612;Q9UPN9	H0Y612;Q9UPN9	E3 ubiquitin-protein ligase TRIM33	TRIM33
26.5224	NaN	28.328	27.4147	27.0017	26.8016	NaN	NaN	NaN	NaN	NaN	NaN	2	2	2	28.4	28.4	28.4	8.5507	0	3.1922	436710000	6	H0Y614;P61960	H0Y614;P61960	Ubiquitin-fold modifier 1	UFM1
25.4845	25.929	NaN	NaN	NaN	NaN	NaN	NaN	NaN	NaN	NaN	NaN	4	4	4	2	2	2	246.6	0	4.828	132740000	4	H0Y6I0;Q13439;C9JHJ5	H0Y6I0;Q13439	Golgin subfamily A member 4	GOLGA4
NaN	27.8125	27.0341	27.2244	NaN	27.5272	NaN	NaN	NaN	NaN	NaN	NaN	4	4	4	15.6	15.6	15.6	30.045	0	13.723	750220000	10	H0Y6T7;Q92542;Q5T205;H0Y3Z4	H0Y6T7;Q92542;Q5T205;H0Y3Z4	Nicastrin	NCSTN
26.2787	26.142	26.071	NaN	NaN	NaN	NaN	NaN	NaN	NaN	NaN	NaN	7	7	6	14.9	14.9	12.8	59.27	0	8.2684	567850000	9	H0Y6W0;O95985;H7C4B0	H0Y6W0;O95985;H7C4B0	DNA topoisomerase;DNA topoisomerase 3-beta-1	TOP3B
29.3582	29.2873	29.3592	29.26	29.1532	29.223	29.3122	28.5766	29.6529	NaN	29.0292	29.2128	14	14	6	32.4	32.4	17.8	58.004	0	45.671	3246600000	39	H0Y8B3;Q96HN2;C9K0S0	H0Y8B3;Q96HN2	Adenosylhomocysteinase;Putative adenosylhomocysteinase 3	AHCYL2
27.7667	27.9286	27.6232	28.8807	29.6713	29.8912	NaN	NaN	NaN	NaN	NaN	NaN	8	8	8	18.5	18.5	18.5	43.121	0	18.982	1679500000	19	H0Y8C3;Q9NZJ7	H0Y8C3;Q9NZJ7	Mitochondrial carrier homolog 1	MTCH1
27.4386	27.4164	27.2185	NaN	NaN	NaN	NaN	NaN	27.8808	NaN	NaN	NaN	5	5	3	6	6	3.6	104.69	0	6.1602	543010000	8	H0Y8X6;P46934;K7ERN1;A0A1B0GVY1;K7EKL1	H0Y8X6;P46934	E3 ubiquitin-protein ligase NEDD4	NEDD4
27.9641	28.6027	28.2595	27.8742	28.1372	28.3403	NaN	NaN	NaN	NaN	NaN	NaN	9	9	6	37.4	37.4	24.1	31.17	0	18.219	797470000	14	H0YC42;P55327;E5RFR7;H0YC44	H0YC42;P55327	Tumor protein D52	TPD52
26.3134	26.3316	25.9274	NaN	NaN	25.9731	NaN	NaN	NaN	NaN	NaN	NaN	3	3	3	20.5	20.5	20.5	20.484	0	7.0443	300840000	5	H0YE76;H0YCB3;Q8N9N2;H0YER2;E9PR40	H0YE76;H0YCB3;Q8N9N2;H0YER2	Activating signal cointegrator 1 complex subunit 1	ASCC1
28.9592	29.341	29.181	29.1276	28.7234	28.5641	NaN	NaN	27.7267	NaN	NaN	NaN	15	15	15	38.4	38.4	38.4	55.096	0	40.453	1664700000	33	H0YDU8;P53041;A8MU39;M0R196;A0A087WY80;E7EU14	H0YDU8;P53041;A8MU39	Serine/threonine-protein phosphatase;Serine/threonine-protein phosphatase 5	PPP5C
26.2472	25.9701	26.0753	NaN	NaN	NaN	NaN	NaN	NaN	NaN	NaN	NaN	4	4	4	27.2	27.2	27.2	28.487	0	9.7502	204660000	5	H0YF29;Q6P1X6	H0YF29;Q6P1X6	UPF0598 protein C8orf82	C8orf82
31.7727	32.0143	32.3419	30.8596	30.7722	30.7235	27.9535	28.9896	29.3756	29.8136	30.1545	30.1552	11	11	11	49.1	49.1	49.1	18.863	0	99.491	13913000000	50	H0YHA7;J3QQ67;Q07020;G3V203;F8VUA6;F8VYV2;A0A075B7A0	H0YHA7;J3QQ67;Q07020;G3V203;F8VUA6;F8VYV2;A0A075B7A0	60S ribosomal protein L18	RPL18
28.2314	26.9736	26.3004	28.5045	26.6492	27.2978	NaN	NaN	NaN	NaN	NaN	NaN	4	4	4	9.4	9.4	9.4	59.075	0	4.8474	518080000	7	H0YHG0;P82979;F8VZQ9;F8VS12	H0YHG0;P82979;F8VZQ9;F8VS12	SAP domain-containing ribonucleoprotein	SARNP
24.7981	NaN	25.1063	NaN	NaN	NaN	NaN	NaN	NaN	NaN	NaN	NaN	4	2	2	35.1	11.9	11.9	18.606	0.008634	1.6532	100220000	2	H0YIV9;F8VRU3;O43716	H0YIV9;F8VRU3;O43716	Glutamyl-tRNA(Gln) amidotransferase subunit C, mitochondrial	GATC
26.9218	26.8322	NaN	NaN	NaN	NaN	NaN	NaN	NaN	NaN	NaN	NaN	8	5	5	15.4	11	11	64.063	0	6.5717	251410000	9	H0YJ75;Q13362;Q96B13;H0YN84;G3V2U3;H0YJ49;H0YJ35;H0YJU0	H0YJ75;Q13362;Q96B13	Serine/threonine-protein phosphatase 2A 56 kDa regulatory subunit gamma isoform	PPP2R5C
25.5085	25.6913	NaN	NaN	NaN	NaN	NaN	NaN	NaN	NaN	NaN	NaN	4	4	4	2.9	2.9	2.9	195.7	0	3.9041	95772000	4	H0YJ97;Q15643	H0YJ97;Q15643	Thyroid receptor-interacting protein 11	TRIP11
31.0912	31.182	31.393	30.2084	30.2661	30.9265	NaN	NaN	NaN	NaN	NaN	NaN	10	10	10	32.9	32.9	32.9	19.072	0	43.882	7508600000	29	H0YKD8;P46779;H0YLP6;H0YMF4	H0YKD8;P46779;H0YLP6;H0YMF4	60S ribosomal protein L28	RPL28
25.7428	25.9012	25.1538	NaN	24.7921	NaN	NaN	NaN	NaN	NaN	NaN	NaN	2	2	2	27.1	27.1	27.1	13.46	0	5.1652	150120000	5	H0YKL0;Q9NP66	H0YKL0;Q9NP66	High mobility group protein 20A	HMG20A
27.5657	27.441	27.373	27.4569	27.0531	27.3591	NaN	NaN	NaN	NaN	NaN	NaN	15	15	9	7.5	7.5	4.2	263.25	0	23.285	742580000	22	H0YM23;O75179;H0YLQ3	H0YM23;O75179;H0YLQ3	Ankyrin repeat domain-containing protein 17	ANKRD17
27.5137	27.7309	27.5533	NaN	NaN	NaN	NaN	NaN	NaN	NaN	NaN	NaN	3	3	3	15.2	15.2	15.2	27.409	0	7.9594	573180000	8	H0YM91;J3KP65;O15178;H0Y5A7;O60806	H0YM91;J3KP65;O15178	Brachyury protein	T
NaN	26.9722	NaN	28.2066	27.3368	28.0816	NaN	27.539	25.5586	NaN	NaN	NaN	5	5	5	6.6	6.6	6.6	104.56	0	6.2935	321200000	10	J3KMZ9;H0YMD1;P01130;H0YM92;H0YMQ3	J3KMZ9;H0YMD1;P01130;H0YM92	Low-density lipoprotein receptor	LDLR
NaN	27.7985	27.4519	27.8812	27.5831	27.6241	NaN	NaN	NaN	NaN	NaN	NaN	5	2	2	35	13	13	11.345	0	3.5502	563270000	7	H0YMV8;Q71UM5;C9JLI6	H0YMV8;Q71UM5;C9JLI6	40S ribosomal protein S27;40S ribosomal protein S27-like	RPS27L
31.7239	32.1542	31.9803	30.3549	30.4924	30.9448	29.3177	33.6396	32.42	34.7832	34.5346	34.8597	20	20	17	61	61	57.6	19.997	0	323.31	36769000000	121	H0YN26;P39687;H7BZ09;O95626;O43423	H0YN26;P39687	Acidic leucine-rich nuclear phosphoprotein 32 family member A	ANP32A
NaN	NaN	NaN	27.2895	26.8772	27.399	NaN	NaN	NaN	NaN	NaN	NaN	4	2	2	23.9	13.8	13.8	21.868	0	4.2195	96132000	5	H0YNE9;Q92930	H0YNE9;Q92930	Ras-related protein Rab-8B	RAB8B
26.9212	28.4321	28.2666	28.6716	28.6157	28.5018	NaN	NaN	NaN	NaN	NaN	NaN	8	8	8	35	35	35	18.651	0	14.346	971240000	12	H0YNG3;P67812;H0YKT4;H0YNX5;H0YNA5;P0C7V7	H0YNG3;P67812;H0YKT4;H0YNX5	Signal peptidase complex catalytic subunit SEC11;Signal peptidase complex catalytic subunit SEC11A	SEC11A
25.3914	NaN	25.6076	NaN	NaN	NaN	NaN	NaN	NaN	NaN	NaN	NaN	2	2	2	21.6	21.6	21.6	15.377	0	3.0661	112220000	4	H0YNH6;Q9Y3B6	H0YNH6;Q9Y3B6	ER membrane protein complex subunit 9	EMC9
28.0735	27.9518	27.4977	NaN	NaN	NaN	NaN	NaN	NaN	NaN	NaN	NaN	12	12	12	10.6	10.6	10.6	161.31	0	25.279	648930000	16	H0YNH8;Q9BZF9;F5H2B9;H0YN48;H0YMI1	H0YNH8;Q9BZF9;F5H2B9;H0YN48	Uveal autoantigen with coiled-coil domains and ankyrin repeats	UACA
26.614	26.7863	NaN	27.9622	28.364	28.6175	NaN	NaN	NaN	NaN	27.4483	NaN	9	9	9	19.7	19.7	19.7	62.886	0	10.318	471180000	16	H0YNP1;O94923	H0YNP1;O94923	D-glucuronyl C5-epimerase	GLCE
31.345	29.7461	31.8913	30.6272	29.5807	29.8328	NaN	NaN	NaN	NaN	NaN	NaN	12	12	3	73.7	73.7	21	17.827	0	49.022	7819800000	37	H0YNW5;P33316;H0YKC5;A0A0C4DGL3;H0YMP1	H0YNW5;P33316;H0YKC5;A0A0C4DGL3;H0YMP1	Deoxyuridine 5-triphosphate nucleotidohydrolase, mitochondrial	DUT
30.4219	30.7823	31.0311	28.9853	28.6884	28.895	NaN	NaN	NaN	NaN	NaN	NaN	17	17	13	24.1	24.1	20.7	76.039	0	72.646	5510900000	41	H3BLV9;Q96SB4;A8MPP7;A8MPY5;E7ETV6;Q9UPE1;H7C2I2;D6RBF8;D6RBM8	H3BLV9;Q96SB4	SRSF protein kinase 1	SRPK1
31.0375	29.8295	29.9799	30.0995	29.524	29.9671	27.4812	NaN	27.942	NaN	27.6855	27.0492	36	24	24	46.2	34.9	34.9	80.439	0	92.289	4527700000	72	H3BLZ8;Q92841;A0A0U1RQJ0	H3BLZ8;Q92841	Probable ATP-dependent RNA helicase DDX17	DDX17
27.6646	28.1654	27.7813	28.9314	27.7805	29.1648	28.6205	30.7223	28.9219	30.6995	31.7446	30.8607	11	11	11	77.5	77.5	77.5	14.924	0	86.347	3054200000	42	H3BM67;H3BUP2;H3BUN4;O60936;H3BQJ5;J3QLT7	H3BM67;H3BUP2;H3BUN4;O60936	Nucleolar protein 3	NOL3
28.8368	29.9701	29.5094	29.0503	28.8456	28.4275	NaN	NaN	28.3288	28.0691	28.9373	29.08	9	9	9	41.2	41.2	41.2	24.561	0	24.26	3444400000	33	H3BV80;H3BMM9;H3BTC0;Q15287;H3BMS0;H3BPG5	H3BV80;H3BMM9;H3BTC0;Q15287;H3BMS0;H3BPG5	RNA-binding protein with serine-rich domain 1	RNPS1
27.7851	28.3432	27.4205	28.4313	28.3399	28.1365	28.0557	NaN	28.1529	28.3774	28.419	28.3462	6	6	6	30.1	30.1	30.1	19.013	0	8.3616	1333600000	15	H3BQF7;H3BMU1;H3BUI0;P53990;F5GXM3;J3KR23;H3BRE2;H3BPP6	H3BQF7;H3BMU1;H3BUI0;P53990;F5GXM3;J3KR23;H3BRE2	IST1 homolog	IST1
NaN	NaN	NaN	26.3052	25.7389	25.7374	NaN	NaN	NaN	NaN	NaN	NaN	3	3	3	27.1	27.1	27.1	11.814	0	4.4718	59834000	5	H3BQQ6;H3BTI2;H3BTP8;H3BSY6;H3BP64;H3BUL4;H3BMX9;Q9GZU8;H3BPF9;H3BN22;Q6P4H7;H3BSF0;H3BPH9;H3BU93	H3BQQ6;H3BTI2;H3BTP8;H3BSY6;H3BP64;H3BUL4;H3BMX9;Q9GZU8;H3BPF9;H3BN22;Q6P4H7;H3BSF0	Protein FAM192A	FAM192A;NIP30
25.2679	25.5691	25.6273	NaN	NaN	NaN	NaN	NaN	NaN	NaN	NaN	NaN	2	2	2	11.2	11.2	11.2	24.763	0.00050188	2.755	132340000	4	H3BPZ8;H3BNC0;Q9NVM4;H3BRD3;H3BNS2;H3BRQ9;H3BSS9	H3BPZ8;H3BNC0;Q9NVM4;H3BRD3;H3BNS2;H3BRQ9;H3BSS9	Protein arginine N-methyltransferase 7	PRMT7
26.5415	NaN	26.791	NaN	NaN	NaN	NaN	NaN	NaN	NaN	NaN	NaN	7	7	7	8.3	8.3	8.3	88.761	0	10.904	267020000	10	H3BND4;Q6P996;Q6XYB5;Q86XE2;Q6P474	H3BND4;Q6P996	Pyridoxal-dependent decarboxylase domain-containing protein 1	PDXDC1
27.8558	28.5478	28.1939	28.3531	29.5532	28.5069	NaN	27.9277	27.3443	28.4941	27.9779	27.7112	10	10	10	17.9	17.9	17.9	58.44	0	9.924	1926800000	25	H3BS10;H3BP20;P06865;H3BU85;H3BTD4	H3BS10;H3BP20;P06865;H3BU85;H3BTD4	Beta-hexosaminidase;Beta-hexosaminidase subunit alpha	HEXA
NaN	NaN	NaN	27.7968	27.4551	27.7277	NaN	NaN	NaN	NaN	NaN	NaN	8	8	8	46.9	46.9	46.9	31.886	0	32.894	480810000	14	H3BP57;H3BPB8;P34949;H3BMZ9;H3BPP3;H3BT48;H3BUZ9;F5GX71;H3BPM5;H3BPU7;H3BU66;H3BQX0;H3BNY8;H3BT46;H3BUG1;H3BN01;B4DYB8	H3BP57;H3BPB8;P34949;H3BMZ9;H3BPP3;H3BT48;H3BUZ9;F5GX71;H3BPM5;H3BPU7;H3BU66;H3BQX0;H3BNY8;H3BT46	Mannose-6-phosphate isomerase	MPI
27.9256	28.632	28.2676	27.4019	27.5111	27.6202	NaN	NaN	NaN	NaN	NaN	NaN	15	15	13	20.2	20.2	17.1	109.05	0	53.887	1189300000	24	H3BP71;O75150;A0A087WTK2;H3BS50;H3BQ99;H3BUL6;I3L332	H3BP71;O75150	E3 ubiquitin-protein ligase BRE1B	RNF40
29.112	28.6773	27.9197	28.7588	29.1543	29.2311	NaN	NaN	NaN	NaN	NaN	NaN	8	8	8	39.3	39.3	39.3	26.305	0	52.719	1451600000	27	H3BPK3;Q16775;H3BPQ4;H3BQW8;H3BV79	H3BPK3;Q16775;H3BPQ4	Hydroxyacylglutathione hydrolase, mitochondrial	HAGH
26.2305	25.8759	26.0814	NaN	NaN	NaN	NaN	NaN	NaN	NaN	NaN	NaN	4	4	4	14.1	14.1	14.1	37.075	0	4.5721	637610000	5	H3BQH3;Q8TBB5;Q9UF94	H3BQH3;Q8TBB5;Q9UF94	Kelch domain-containing protein 4	KLHDC4;DKFZp434G0522
27.5704	28.4188	27.2276	26.4597	26.4638	26.3086	NaN	NaN	NaN	NaN	NaN	NaN	6	6	6	23.3	23.3	23.3	32.64	0	7.5403	747750000	10	H3BRL3;O14562;H3BUM8	H3BRL3;O14562	Ubiquitin domain-containing protein UBFD1	UBFD1
26.7643	26.7375	25.7994	NaN	NaN	NaN	NaN	NaN	NaN	NaN	NaN	NaN	5	5	5	21	21	21	35.059	0	9.198	311880000	11	H3BRU4;Q86Y34;F8W8F7;H3BS78	H3BRU4;Q86Y34;F8W8F7	Probable G-protein coupled receptor 97	ADGRG3;GPR97
29.1169	29.289	29.26	NaN	NaN	NaN	NaN	NaN	NaN	NaN	NaN	NaN	15	15	15	31.7	31.7	31.7	77.942	0	40.566	1705700000	32	H3BSH7;Q969X6;A0A0J9YWM9;A0A0J9YWK2;A0A0J9YXV4;H3BRM8;H3BPD7;I3L4T9;J3KSI1;J3KTR0;J3KSE6	H3BSH7;Q969X6;A0A0J9YWM9;A0A0J9YWK2	Cirhin	CIRH1A
26.4964	NaN	25.9267	NaN	NaN	NaN	NaN	NaN	NaN	NaN	NaN	NaN	5	5	5	9.4	9.4	9.4	63.681	0	5.2894	156240000	6	H3BSW6;Q2VPK5	H3BSW6;Q2VPK5	Cytoplasmic tRNA 2-thiolation protein 2	CTU2
28.1804	26.7529	27.5859	28.3979	28.2382	28.2247	NaN	NaN	NaN	NaN	26.7986	NaN	13	13	13	24.8	24.8	24.8	62.913	0	17.154	838320000	36	H3BT57;P29590;H3BT29;H3BUJ5;H3BVD2	H3BT57;P29590;H3BT29;H3BUJ5	Protein PML	PML
NaN	25.3387	NaN	26.1269	26.4142	NaN	NaN	NaN	NaN	NaN	NaN	NaN	7	5	5	33.5	26.1	26.1	23.145	0	16.614	196270000	10	H3BV22;H3BTA2;P60510;I3L4X0;H3BPN5;H3BVE3	H3BV22;H3BTA2;P60510	Serine/threonine-protein phosphatase;Serine/threonine-protein phosphatase 4 catalytic subunit	PPP4C
27.1817	25.9275	26.9757	27.4572	27.1978	27.4015	NaN	NaN	NaN	NaN	NaN	NaN	8	8	8	20	20	20	56.825	0	9.6513	343960000	14	H3BTB7;Q5JPH6;H3BPY3;H3BQP8;H3BQI0	H3BTB7;Q5JPH6	Probable glutamate--tRNA ligase, mitochondrial	EARS2
NaN	NaN	NaN	25.6074	25.9183	26.0106	NaN	NaN	NaN	NaN	NaN	NaN	3	3	3	12.4	12.4	12.4	23.021	0.0016541	2.229	63101000	5	Q96NX8;H3BU86;O14662;F8W9Z6;B7ZBM8;B7ZBM4;B7ZBM5	Q96NX8;H3BU86;O14662;F8W9Z6;B7ZBM8	Syntaxin-16	STX16;STX16-NPEPL1
27.367	NaN	27.3916	26.4279	NaN	27.081	NaN	NaN	NaN	NaN	NaN	NaN	3	3	3	50	50	50	7.5737	0	4.6419	468260000	8	H3BUR4;Q9ULX3	H3BUR4;Q9ULX3	RNA-binding protein NOB1	NOB1
26.9328	NaN	NaN	27.2998	27.4622	27.4277	NaN	NaN	NaN	28.4898	28.56	29.1488	7	7	7	11.9	11.9	11.9	73.792	0	11.931	656850000	22	H3BUU9;P55287	H3BUU9;P55287	Cadherin-11	CDH11
26.7223	27.6909	27.2858	NaN	NaN	NaN	NaN	NaN	NaN	NaN	NaN	NaN	3	3	2	19.4	19.4	12.2	11.658	0	7.2778	420580000	5	H6UMI1;O95166;I3L3J4	H6UMI1;O95166;I3L3J4	Gamma-aminobutyric acid receptor-associated protein	GABARAP
28.2662	27.5978	28.0301	29.6232	29.8444	29.9852	NaN	NaN	NaN	NaN	NaN	NaN	12	12	12	28.6	28.6	28.6	77.434	0	53.288	1094800000	34	H7BXK9;Q9NP58	H7BXK9;Q9NP58	ATP-binding cassette sub-family B member 6, mitochondrial	ABCB6
30.8213	30.4068	30.4625	30.3854	30.0246	30.1427	30.3101	NaN	NaN	NaN	NaN	NaN	30	30	30	29.6	29.6	29.6	130.55	0	72.261	6274200000	71	H7BXY3;Q7L2E3	H7BXY3;Q7L2E3	Putative ATP-dependent RNA helicase DHX30	DHX30
NaN	NaN	NaN	26.064	26.2321	NaN	NaN	NaN	NaN	NaN	NaN	NaN	4	4	4	5	5	5	89.847	0	4.4256	103120000	5	H7BY83;Q5JSH3	H7BY83;Q5JSH3	WD repeat-containing protein 44	WDR44
25.9936	26.0579	NaN	25.255	NaN	NaN	NaN	NaN	NaN	NaN	NaN	NaN	5	5	5	7.2	7.2	7.2	109.13	0	7.62	173060000	5	H7BYN4;Q02241;H0YME6	H7BYN4;Q02241	Kinesin-like protein;Kinesin-like protein KIF23	KIF23
27.3157	28.0178	27.5091	27.5368	27.634	27.4869	NaN	NaN	NaN	NaN	NaN	NaN	7	7	7	41.1	41.1	41.1	20.272	0	26.774	799200000	14	H7BZ14;Q9H2H8;B8ZZ77;C9K058	H7BZ14;Q9H2H8;B8ZZ77	Peptidyl-prolyl cis-trans isomerase;Peptidyl-prolyl cis-trans isomerase-like 3	PPIL3
NaN	NaN	NaN	27.668	27.8356	27.6647	NaN	NaN	NaN	NaN	NaN	NaN	4	4	4	19.5	19.5	19.5	29.004	0	5.2713	189560000	9	H7BZK2;Q9Y5S1	H7BZK2;Q9Y5S1	Transient receptor potential cation channel subfamily V member 2	TRPV2
27.732	28.5156	28.4808	28.1812	27.9581	28.1738	NaN	NaN	NaN	NaN	NaN	NaN	10	10	10	37.3	37.3	37.3	42.542	0	16.869	1100200000	25	H7C0E5;O75312;H7BZM7	H7C0E5;O75312;H7BZM7	Zinc finger protein ZPR1	ZPR1
28.0613	27.5627	26.0149	25.3409	25.4739	25.5795	NaN	NaN	27.0468	NaN	NaN	NaN	3	3	2	17.3	17.3	13.1	22.065	0	6.259	537080000	10	H7C1E4;P61966	H7C1E4;P61966	AP-1 complex subunit sigma-1A	AP1S1
27.3002	27.1778	27.187	27.4251	27.452	27.112	NaN	NaN	NaN	NaN	NaN	NaN	3	3	3	5	5	5	159.91	0.0012207	2.4885	543610000	6	H7C1M2;P18583	H7C1M2;P18583	Protein SON	SON
27.9585	28.9669	29.0026	28.8081	28.6654	29.2195	NaN	NaN	NaN	NaN	NaN	NaN	14	14	14	34.6	34.6	34.6	40.684	0	18.697	1624500000	24	H7C2Q8;Q99848	H7C2Q8;Q99848	Probable rRNA-processing protein EBP2	EBNA1BP2
NaN	NaN	25.8271	27.8485	27.303	27.6393	NaN	NaN	NaN	NaN	NaN	NaN	6	6	2	8.1	8.1	3.2	89.843	0	15.314	390560000	14	H7C3C4	H7C3C4	Anion exchange protein	SLC4A7
25.3779	25.3828	26.5074	25.5645	25.999	26.0973	NaN	NaN	NaN	NaN	NaN	NaN	4	4	4	17.1	17.1	17.1	30.235	0	6.0646	174690000	9	H7C3J3;Q9BV44;H7C0R6	H7C3J3;Q9BV44;H7C0R6	THUMP domain-containing protein 3	THUMPD3
NaN	NaN	NaN	NaN	NaN	NaN	NaN	NaN	NaN	27.5089	27.3146	27.8199	4	4	4	5.4	5.4	5.4	91.122	0	5.7609	155710000	6	H9KV31;O15394	H9KV31;O15394	Neural cell adhesion molecule 2	NCAM2
28.8266	28.4734	28.1495	26.7792	27.6546	27.7332	NaN	NaN	NaN	NaN	NaN	NaN	11	5	5	28.6	13.5	13.5	42.208	0	17.855	960330000	15	I3L0A0;Q13404;G3V2F7;A0A0A0MSL3;Q5TGE2;A5PLL7	I3L0A0;Q13404;G3V2F7;A0A0A0MSL3	Ubiquitin-conjugating enzyme E2 variant 1	TMEM189-UBE2V1;UBE2V1
28.6546	27.295	28.5519	29.5614	28.4313	29.0038	NaN	NaN	28.0427	NaN	NaN	NaN	14	14	14	35.1	35.1	35.1	50.519	0	56.648	1627100000	30	I3L0H8;Q9NUU7;F6QDS0;H3BQK0;Q9UMR2;I3L352;H3BTB3;H3BN59;H3BMQ5;J3QRH0;H3BSL8;H0YD26;A0A1B0GV69;E9PR46;J3QL17;Q9UHL0	I3L0H8;Q9NUU7;F6QDS0;H3BQK0;Q9UMR2;I3L352	ATP-dependent RNA helicase DDX19A;ATP-dependent RNA helicase DDX19B	DDX19A;DDX19B
29.4095	28.7075	29.6585	30.1928	30.0462	30.0874	28.6187	NaN	28.9456	NaN	NaN	NaN	24	24	24	36.8	36.8	36.8	82.091	0	49.01	2708600000	62	I3L0N3;P46459;I3L2G1;I3L0L3;K7EQD6;I3L338;I3L4Q9	I3L0N3;P46459	Vesicle-fusing ATPase	NSF
24.8091	25.4751	NaN	NaN	NaN	NaN	NaN	NaN	NaN	NaN	NaN	NaN	2	2	2	13.6	13.6	13.6	20.083	0.0053872	1.7773	102930000	3	I3L0X5;O75391;I3L0Q5;I3L4C3	I3L0X5;O75391;I3L0Q5;I3L4C3	Sperm-associated antigen 7	SPAG7
NaN	27.9351	27.1112	26.6099	NaN	NaN	NaN	NaN	NaN	NaN	NaN	NaN	2	2	2	19.3	19.3	19.3	15.642	0	5.6418	360520000	6	I3L139;Q9HA64;I3L407;I3L3W5;I3L2G3	I3L139;Q9HA64;I3L407;I3L3W5;I3L2G3	Ketosamine-3-kinase	FN3KRP
NaN	NaN	NaN	NaN	NaN	NaN	NaN	NaN	NaN	29.5255	29.8451	NaN	2	2	2	5.9	5.9	5.9	45.414	0.00049419	2.617	633440000	3	I3L1J2;P33151	I3L1J2;P33151	Cadherin-5	CDH5
29.6078	29.7032	28.5392	30.415	30.1827	29.918	NaN	NaN	NaN	NaN	NaN	NaN	14	14	14	49.7	49.7	49.7	32.182	0	24.529	2627600000	30	I3L1P8;Q02978	I3L1P8;Q02978	Mitochondrial 2-oxoglutarate/malate carrier protein	SLC25A11
NaN	NaN	NaN	27.439	27.3684	27.3585	NaN	NaN	NaN	NaN	NaN	NaN	4	4	4	13.9	13.9	13.9	41.395	0	9.6307	234890000	12	I3L1R7;Q99447;I3L1L9;I3L3V9;I3L2Q1;I3L102;I3L1C4	I3L1R7;Q99447;I3L1L9;I3L3V9;I3L2Q1	Ethanolamine-phosphate cytidylyltransferase	PCYT2
NaN	NaN	NaN	26.5219	25.9324	25.8641	NaN	NaN	NaN	NaN	NaN	NaN	2	2	2	9	9	9	15.604	0.0049505	1.7942	48260000	4	I3L1Y9;Q96CP2	I3L1Y9;Q96CP2	FLYWCH family member 2	FLYWCH2
27.5161	27.0553	27.4581	25.9618	25.665	25.4019	NaN	NaN	NaN	NaN	NaN	NaN	9	9	9	11	11	11	118.82	0	12.806	458160000	12	I3L2C7;P57678;I3L4A4;I3L399;I3L4M4;I3L1J7;E7EN12	I3L2C7;P57678	Gem-associated protein 4	GEMIN4
26.2725	26.1801	NaN	NaN	NaN	NaN	NaN	NaN	NaN	NaN	NaN	NaN	2	2	2	28.3	28.3	28.3	10.906	0	2.9252	195990000	4	I3L4V0;I3L3Z2;Q9BRA0;A0A0B4J297;I3L310	I3L4V0;I3L3Z2;Q9BRA0;A0A0B4J297;I3L310	N-alpha-acetyltransferase 38, NatC auxiliary subunit	NAA38
26.4586	27.5524	26.0316	25.2264	25.6268	NaN	NaN	NaN	NaN	NaN	NaN	NaN	8	8	7	8.7	8.7	8	115.05	0	9.1299	347540000	11	I3L4N6;Q9UP95;B3KXX3;Q9UHW9;H0YMQ9;H0YKQ8;Q9H2X9;A0A1B0GVB1;J3QSF2	I3L4N6;Q9UP95;B3KXX3;Q9UHW9	Solute carrier family 12 member 4;Solute carrier family 12 member 6	SLC12A4;SLC12A6
25.4003	25.5732	25.0744	NaN	NaN	NaN	NaN	NaN	NaN	NaN	NaN	NaN	2	2	2	1.9	1.9	1.9	130.66	0.00025246	2.8122	111810000	5	I3VM54;Q9Y2K7	I3VM54;Q9Y2K7	Lysine-specific demethylase 2A	KDM2A
26.1289	27.1682	26.6264	26.9247	26.3718	27.2365	NaN	NaN	NaN	NaN	NaN	NaN	9	9	9	14.1	14.1	14.1	78.77	0	8.1424	347450000	14	J3KMX1;Q99567;I3L245	J3KMX1;Q99567	Nuclear pore complex protein Nup88	NUP88
29.7136	27.6982	30.0547	28.2226	28.1025	28.7108	27.7219	NaN	29.2383	NaN	NaN	NaN	8	8	8	43.2	43.2	43.2	16.733	0	32.677	2331600000	23	J3KMX5;P62277;E9PS50	J3KMX5;P62277;E9PS50	40S ribosomal protein S13	RPS13
30.6225	28.1829	30.661	29.3589	29.1948	29.1699	28.1543	NaN	28.2059	NaN	NaN	NaN	41	41	41	26.9	26.9	26.9	223.69	0	185.47	3490400000	86	J3KN16;Q5VYK3;R4GMY1;F6XAQ5;R4GMY3	J3KN16;Q5VYK3	Proteasome-associated protein ECM29 homolog	KIAA0368;ECM29
30.0892	29.0198	28.9894	28.1772	27.8715	28.0572	NaN	27.0884	NaN	27.0241	NaN	NaN	9	9	9	46.8	46.8	46.8	24.553	0	99.039	2393900000	22	J3KN29;O00233;F5H5V4;F5GX23;F5H169;F5H7X1	J3KN29;O00233;F5H5V4;F5GX23;F5H169	26S proteasome non-ATPase regulatory subunit 9	PSMD9
27.5447	28.4918	27.9331	29.7877	29.3767	30.106	NaN	NaN	NaN	26.4141	26.5411	NaN	21	21	21	22.9	22.9	22.9	139.38	0	39.451	1585900000	44	J3KN36;P69849;Q5JPE7;A0A0G2JN29;A0A087X117;Q15155;A0A0G2JP90;A0A087WW46;A0A087WTD5;H3BPS9;H3BUC9	J3KN36;P69849;Q5JPE7;A0A0G2JN29;A0A087X117;Q15155;A0A0G2JP90;A0A087WW46	Nodal modulator 3;Nodal modulator 2;Nodal modulator 1	NOMO3;NOMO2;NOMO1
28.7524	28.8939	28.5607	29.2065	28.4996	27.9132	NaN	NaN	NaN	NaN	NaN	NaN	7	7	7	14	14	14	48.519	0	10.549	1628600000	16	S4R3Q9;J3KNA0;Q15070;E7EVY0;C9JC63	S4R3Q9;J3KNA0;Q15070;E7EVY0;C9JC63	Mitochondrial inner membrane protein OXA1L	OXA1L
NaN	NaN	26.918	26.6905	27.3041	27.0631	NaN	NaN	NaN	NaN	NaN	NaN	5	5	5	25.1	25.1	25.1	27.086	0	8.5716	344020000	9	J3KNF4;O14618;E9PP76;E9PK03	J3KNF4;O14618;E9PP76	Copper chaperone for superoxide dismutase;Superoxide dismutase [Cu-Zn]	CCS
27.6456	28.4392	28.4683	28.8601	28.2548	28.3373	NaN	NaN	NaN	NaN	NaN	NaN	18	18	18	32.3	32.3	32.3	71.648	0	28.514	1371300000	29	J3KNN5;Q9UJV9;H0Y8L8;H0YA06;D6RGI7	J3KNN5;Q9UJV9	Probable ATP-dependent RNA helicase DDX41	DDX41
31.0524	29.5222	31.0654	29.8823	29.7186	30.0755	NaN	NaN	NaN	29.1321	NaN	29.961	9	9	9	54.1	54.1	54.1	15.371	0	114.02	7006900000	28	J3KP15;Q01130;J3QL05;Q9BRL6	J3KP15;Q01130;J3QL05	Serine/arginine-rich splicing factor 2	SRSF2
27.7492	26.8998	28.0505	27.2264	NaN	NaN	NaN	NaN	NaN	NaN	NaN	NaN	8	8	8	18	18	18	58.22	0	46.914	631220000	14	J3KPP4;O95232;D6RDI2;H0YA81;D6RHH0;H7C5U7;U3KQT3;C9JL41	J3KPP4;O95232	Luc7-like protein 3	LUC7L3
32.6613	32.4852	31.8459	32.1224	32.1521	31.6875	29.7329	30.4732	30.5191	27.6237	28.476	29.0111	27	27	27	61.5	61.5	61.5	46.937	0	251.31	22396000000	97	J3KQ32;Q9NTK5;C9JCJ9;C9JTK6	J3KQ32;Q9NTK5	Obg-like ATPase 1	OLA1
NaN	27.5688	27.5655	29.1232	28.9774	29.3461	NaN	NaN	NaN	NaN	NaN	NaN	6	6	6	52.8	52.8	52.8	19.325	0	38.225	1183200000	19	J3KQ48;Q9Y3E5	J3KQ48;Q9Y3E5	Peptidyl-tRNA hydrolase 2, mitochondrial	PTRH2
27.1239	26.966	27.3267	27.3796	27.4045	27.9407	NaN	NaN	NaN	NaN	NaN	NaN	8	8	8	33.1	33.1	33.1	35.922	0	15.594	584450000	20	J3KQJ1;Q8NBJ7;C9JL30;C9J660;H7C3B2;A8MXB9;F8WA42;E9PBT8;E9PG02;J3QT17;F8WEX5;F8WEV7;F8WES7	J3KQJ1;Q8NBJ7;C9JL30;C9J660;H7C3B2;A8MXB9;F8WA42;E9PBT8;E9PG02;J3QT17	Sulfatase-modifying factor 2	SUMF2
28.7304	28.669	28.8773	28.5268	28.4282	28.4354	NaN	NaN	28.0761	27.6527	NaN	NaN	22	22	22	22.4	22.4	22.4	136.55	0	51.206	1938000000	47	J3KR97;Q9BTW9;A0A0J9YWI5;A0A0J9YVR1;I3L439;I3L0V3;I3L163;I3L3H4;I3L131;I3L143;I3L500;I3L4D2;I3L120;A0A0J9YXU4;A0A0J9YVU1;I3L1S3;A0A0J9YY08;A0A0J9YYG2	J3KR97;Q9BTW9	Tubulin-specific chaperone D	TBCD
25.1442	25.321	25.3567	NaN	NaN	NaN	NaN	NaN	NaN	NaN	NaN	NaN	4	4	4	1.2	1.2	1.2	398.84	0	3.9793	110220000	6	J3KRA9;Q96Q15	J3KRA9;Q96Q15	Serine/threonine-protein kinase SMG1	SMG1
NaN	28.1554	26.6663	NaN	NaN	NaN	NaN	NaN	NaN	NaN	NaN	NaN	3	2	2	20.8	11.6	11.6	20.03	0	2.9657	806010000	6	J3KS05;P83916;K7ELA4;B5MD17;C9JWS9	J3KS05;P83916;K7ELA4;B5MD17	Chromobox protein homolog 1	CBX1
27.2873	27.3463	27.7836	27.3451	27.2407	27.2822	NaN	NaN	NaN	NaN	NaN	NaN	7	7	7	41.1	41.1	41.1	21.905	0	13.164	686180000	13	J3KS15;Q14197;J3QRF8	J3KS15;Q14197	Peptidyl-tRNA hydrolase ICT1, mitochondrial	ICT1
28.7691	28.9408	28.5366	28.2069	28.2522	28.5354	NaN	NaN	28.064	27.9112	NaN	NaN	8	8	8	38.6	38.6	38.6	23.803	0	14.599	1209600000	22	J3KS22;J3QS36;Q7Z4W1;J3QS45;J3KRZ4;J3KSZ5;J3QL34	J3KS22;J3QS36;Q7Z4W1;J3QS45;J3KRZ4;J3KSZ5;J3QL34	L-xylulose reductase	DCXR
NaN	27.189	26.6296	29.0292	28.337	28.4712	NaN	NaN	NaN	NaN	NaN	NaN	3	3	3	55.8	55.8	55.8	11.012	0	9.9949	502640000	10	J3KT51;Q9UK76;J3KSH8	J3KT51;Q9UK76;J3KSH8	Hematological and neurological expressed 1 protein;Hematological and neurological expressed 1 protein, N-terminally processed	HN1
25.8553	NaN	27.6611	NaN	27.6088	27.256	NaN	NaN	27.8277	NaN	NaN	NaN	2	2	2	39.1	39.1	39.1	7.5649	0	19.196	490390000	8	J3KT73;J3QL01;P63173;J3KSP2	J3KT73;J3QL01;P63173;J3KSP2	60S ribosomal protein L38	RPL38
25	NaN	25.8677	NaN	NaN	NaN	NaN	NaN	NaN	NaN	NaN	NaN	3	2	2	14.9	11.6	11.6	27.956	0	5.4647	118670000	5	J3KT86;Q96GD4;J3KRJ2;J3QR41;J3KTD6;J3QLN8;J3KRF8	J3KT86;Q96GD4;J3KRJ2;J3QR41;J3KTD6;J3QLN8	Aurora kinase B	AURKB
33.5911	34.0742	33.6583	32.6469	31.99	32.2955	29.0261	28.739	29.6785	29.4238	27.7928	28.5042	56	56	44	61.6	61.6	51.3	69.086	0	323.31	39969000000	196	J3KTA4;P17844;J3KRZ1;J3QRQ7;J3QSF1;J3KRX8;J3QR02;X6RLV5;J3QRN5;J3QLG9;J3QR62	J3KTA4;P17844	Probable ATP-dependent RNA helicase DDX5	DDX5
27.9358	27.0666	28.8204	30.2144	30.0539	30.4888	NaN	NaN	NaN	NaN	NaN	NaN	12	12	12	36.3	36.3	36.3	23.134	0	28.355	2141200000	28	J3QR09;J3KTE4;P84098;J3QL15	J3QR09;J3KTE4;P84098	Ribosomal protein L19;60S ribosomal protein L19	RPL19
30.7003	31.4558	30.9133	30.4449	30.4991	30.3899	NaN	27.9431	27.9117	27.6658	28.596	27.5131	15	15	15	43.9	43.9	43.9	28.329	0	84.055	5804400000	76	J3KTL2;Q07955;J3KSR8;J3QQV5;J3KSW7	J3KTL2;Q07955;J3KSR8	Serine/arginine-rich splicing factor 1	SRSF1
28.5733	28.6214	28.7096	29.1739	29.452	29.0563	NaN	NaN	NaN	NaN	NaN	NaN	5	5	5	21.1	21.1	21.1	30.178	0	14.366	1573200000	15	J3QL56;O75880	J3QL56;O75880	Protein SCO1 homolog, mitochondrial	SCO1
NaN	NaN	NaN	26.8477	27.1354	26.9459	NaN	NaN	NaN	NaN	NaN	NaN	3	3	3	10.2	10.2	10.2	47.493	0	11.765	158460000	8	J3QL71;Q96FV2;J3QRJ1;J3KT79;J3QR84;J3QQM9	J3QL71;Q96FV2;J3QRJ1	Secernin-2	SCRN2
26.5552	26.3046	25.7383	NaN	NaN	NaN	NaN	NaN	NaN	NaN	NaN	NaN	3	3	3	12	12	12	33.116	0	3.8433	207040000	8	J3QQZ0;J3QLE4;Q6P1R4;J3QQL9;J3QKP9;H0YGW8	J3QQZ0;J3QLE4;Q6P1R4;J3QQL9;J3QKP9	tRNA-dihydrouridine(16/17) synthase [NAD(P)(+)]-like	DUS1L
27.6177	27.7667	27.3257	26.9566	26.6759	26.9783	NaN	NaN	NaN	NaN	NaN	NaN	5	5	5	34.2	34.2	34.2	17.517	0	4.4146	557470000	9	J3QLR8;Q9Y3D9	J3QLR8;Q9Y3D9	28S ribosomal protein S23, mitochondrial	MRPS23
28.0098	28.5706	28.2087	26.8545	NaN	NaN	NaN	NaN	NaN	NaN	NaN	NaN	7	7	7	29.2	29.2	29.2	31.704	0	16.639	911440000	10	J3QLS3;Q9Y2R9;J3QQS1;J3QKW2;J3KSI8	J3QLS3;Q9Y2R9;J3QQS1;J3QKW2;J3KSI8	28S ribosomal protein S7, mitochondrial	MRPS7
26.5717	28.384	NaN	NaN	NaN	NaN	NaN	NaN	NaN	NaN	NaN	NaN	5	5	5	7.5	7.5	7.5	85.586	0	8.7244	518560000	6	J3QR07;Q96MU7;J3KS01	J3QR07;Q96MU7	YTH domain-containing protein 1	YTHDC1
28.7212	29.4691	29.4862	30.4492	30.9504	31.281	30.2468	29.5436	30.2933	29.6469	28.9363	29.12	8	8	8	50.3	50.3	50.3	20.457	0	278.58	4471300000	41	J3QRS3;P19105;O14950;P24844;J3KTJ1	J3QRS3;P19105;O14950;P24844	Myosin regulatory light chain 12A;Myosin regulatory light chain 12B;Myosin regulatory light polypeptide 9	MYL12A;MYL12B;MYL9
28.518	28.8001	28.7868	27.5334	27.3736	27.6738	NaN	NaN	NaN	NaN	NaN	NaN	7	7	7	13.6	13.6	13.6	52.541	0	12.094	1520800000	15	J3QRS9;X6R4W8;O43670;J3KTL1;J3KRB6;J3KRW6;H0Y3M2;J3KS31;J3QS27	J3QRS9;X6R4W8;O43670	BUB3-interacting and GLEBS motif-containing protein ZNF207	ZNF207
NaN	26.6585	25.8746	NaN	NaN	NaN	NaN	NaN	NaN	NaN	NaN	NaN	9	5	3	16.2	8.6	6.4	61.386	0	5.6339	155220000	8	J3QRU1;P07947	J3QRU1;P07947	Non-specific protein-tyrosine kinase;Tyrosine-protein kinase Yes	YES1
NaN	26.9131	NaN	NaN	NaN	NaN	32.7565	31.8668	33.1702	28.6786	29.013	27.8289	25	25	25	14.9	14.9	14.9	220.85	0	56.658	4080300000	46	J3QSU6;P24821;F5H7V9;E9PC84;H0YGZ3	J3QSU6;P24821;F5H7V9;E9PC84	Tenascin	TNC
30.0213	30.3144	30.8216	30.1556	30.0301	30.1383	NaN	NaN	NaN	NaN	NaN	26.9977	5	5	5	24.3	24.3	24.3	27.079	0	22.1	4571600000	24	J9JIE6;Q9UM00;J3QQY2;J3KS45;J3KTQ7;J3QRB3	J9JIE6;Q9UM00;J3QQY2;J3KS45	Transmembrane and coiled-coil domain-containing protein 1	TMCO1
27.6339	28.1168	28.1438	27.4914	28.008	27.6796	NaN	NaN	NaN	NaN	NaN	NaN	16	10	10	21	14.1	14.1	102.75	0	19.817	576250000	13	K4DI93;Q13620;A6NE76	K4DI93;Q13620	Cullin-4B	CUL4B
26.7729	NaN	NaN	26.6736	27.4572	27.5612	NaN	NaN	NaN	NaN	NaN	NaN	6	6	6	14.7	14.7	14.7	84.729	0	11.43	169080000	12	K7EIK7;O95834;A0A0C4DGQ7;C9JRL6;K7EIM1;K7ELI8;K7EQR0;K7ERY9;K7EII6;K7EKG3;K7EKU5;K7ERR2	K7EIK7;O95834;A0A0C4DGQ7;C9JRL6	Echinoderm microtubule-associated protein-like 2	EML2
24.6498	24.6226	NaN	NaN	NaN	NaN	NaN	NaN	NaN	NaN	NaN	NaN	3	3	3	21.6	21.6	21.6	18.944	0	4.1099	52949000	3	K7ENA3;W4VSQ8;K7EIN2;Q9BRJ7	K7ENA3;W4VSQ8;K7EIN2;Q9BRJ7	Protein syndesmos	NUDT16L1
NaN	25.2081	24.7995	NaN	NaN	NaN	NaN	NaN	NaN	NaN	NaN	NaN	16	2	2	78	18.7	18.7	21.43	0	5.3089	59683000	3	K7EJH8	K7EJH8		ACTN4
28.2113	29.3463	28.4866	28.3474	28.4429	28.157	28.917	28.8663	29.5642	27.5807	27.6622	27.902	12	12	12	35.6	35.6	35.6	40.296	0	20.866	1749900000	24	K7EJL1;Q9BXS5;E7ENJ6;A0A087WZX7;K7EQX3;Q9Y6Q5;K7EPR4;K7EJJ1;K7EK69;K7ERH5;K7EPJ8;K7EL08;K7EMG5	K7EJL1;Q9BXS5;E7ENJ6	AP-1 complex subunit mu-1	AP1M1
30.0718	29.8268	29.8366	29.6745	29.7748	29.6079	NaN	NaN	NaN	NaN	NaN	NaN	11	11	11	35.7	35.7	35.7	43.312	0	73.598	3608400000	41	K7EQ55;K7EK33;Q96EP5;K7EQ02	K7EQ55;K7EK33;Q96EP5;K7EQ02	DAZ-associated protein 1	DAZAP1
30.5952	30.8074	30.4258	31.5952	30.779	31.2695	NaN	NaN	27.3676	NaN	NaN	NaN	38	38	38	55.7	55.7	55.7	95.179	0	110.91	5903100000	104	K7EKE6;P36776;K7EJE8;K7ER27;K7ER56;K7ERR6;K7EQF8	K7EKE6;P36776;K7EJE8	Lon protease homolog, mitochondrial	LONP1
30.6258	29.6275	29.8418	29.8237	30.0855	30.0991	NaN	NaN	NaN	NaN	NaN	NaN	9	9	3	65.8	65.8	19.7	17.723	0	88.802	4737800000	25	K7ELC2;P62841;K7EJ78;K7EQJ5	K7ELC2;P62841;K7EJ78;K7EQJ5	40S ribosomal protein S15	RPS15
31.5003	31.919	31.3433	31.5578	32.0163	31.9124	33.462	36.0254	33.9059	35.5149	35.9381	35.7752	28	28	20	33.8	33.8	17.9	60.192	0	200.08	68249000000	172	K7ELL7;P14314;K7EPW7;K7EKX1;K7EJ70	K7ELL7;P14314	Glucosidase 2 subunit beta	PRKCSH
28.3922	29.349	28.9531	29.6378	29.9317	30.3916	NaN	NaN	NaN	NaN	NaN	NaN	6	6	6	32.9	32.9	32.9	19.27	0	38.517	1595300000	20	K7ELQ9;Q6UW68;K7EM09;K7EPR0;K7ER05;K7EJQ9;K7EMV9	K7ELQ9;Q6UW68;K7EM09;K7EPR0	Transmembrane protein 205	TMEM205
26.8283	26.46	26.884	26.3276	NaN	25.7598	NaN	NaN	NaN	NaN	NaN	NaN	4	4	4	13.7	13.7	13.7	57.215	0	11.084	333690000	12	K7EMM8;Q49A26	K7EMM8;Q49A26	Putative oxidoreductase GLYR1	GLYR1
28.0166	28.3994	28.2313	26.8397	27.067	26.3787	NaN	NaN	NaN	NaN	NaN	NaN	6	6	6	21.7	21.7	21.7	26.696	0	6.7516	898810000	9	K7ENR6;Q969U7;V9GZ55;K7ER45	K7ENR6;Q969U7;V9GZ55	Proteasome assembly chaperone 2	PSMG2
26.359	26.5382	25.9882	NaN	NaN	NaN	NaN	NaN	NaN	NaN	NaN	NaN	2	2	2	7.5	7.5	7.5	44.638	0	31.07	219430000	7	K7EQ03;K7EP90;Q9BTD8;K7EML2	K7EQ03;K7EP90;Q9BTD8;K7EML2	RNA-binding protein 42	RBM42
NaN	NaN	NaN	25.9635	26.104	26.177	NaN	NaN	NaN	NaN	NaN	NaN	4	4	4	7.3	7.3	7.3	108.06	0	3.3353	145500000	7	K7EQ23;O15118	K7EQ23;O15118	Niemann-Pick C1 protein	NPC1
28.4661	NaN	28.066	30.1855	30.3832	29.8069	NaN	NaN	27.6269	27.8098	27.3401	27.4002	16	16	16	43.6	43.6	43.6	62.395	0	211.65	1883600000	47	K7ER00;Q9Y285;K7ER16;K7EPH2;K7EK06;K7ERS0	K7ER00;Q9Y285;K7ER16;K7EPH2	Phenylalanine--tRNA ligase alpha subunit	FARSA
27.0544	26.3574	NaN	27.3594	27.6179	27.3611	28.2608	NaN	27.9673	NaN	NaN	NaN	4	4	4	31.4	31.4	31.4	15.875	0	9.7832	441140000	10	K7ES31;K7ERF1;Q9UBQ5;K7EQM4;A0A087WVB9	K7ES31;K7ERF1;Q9UBQ5	Eukaryotic translation initiation factor 3 subunit K	EIF3K
NaN	NaN	NaN	NaN	NaN	NaN	NaN	NaN	NaN	29.8254	30.5659	30.077	6	6	6	26.2	26.2	26.2	27.862	0	9.7826	874790000	10	K7ERG9;P00746	K7ERG9;P00746	Complement factor D	CFD
27.5798	26.2167	26.4653	NaN	25.5128	25.6692	NaN	NaN	NaN	NaN	NaN	NaN	6	6	6	29	29	29	33.792	0	11.49	423430000	13	K7ES61;Q9BYD3;K7ELQ0;X6RAY8;K7EKI4;K7ELF1;K7EJ73	K7ES61;Q9BYD3;K7ELQ0;X6RAY8;K7EKI4;K7ELF1	39S ribosomal protein L4, mitochondrial	MRPL4
28.0033	27.7015	27.7113	27.8913	27.9346	27.8437	NaN	NaN	NaN	NaN	NaN	NaN	12	12	12	31.7	31.7	31.7	58.182	0	14.044	783110000	23	M0QWZ7;Q9NP81;M0R2C6;M0R259;B4DJM9;M0QX29;M0R1C0;M0R2H5	M0QWZ7;Q9NP81;M0R2C6;M0R259	Serine--tRNA ligase, mitochondrial	SARS2
25.2099	25.8327	24.9879	NaN	NaN	NaN	NaN	NaN	NaN	NaN	NaN	NaN	4	4	4	11.4	11.4	11.4	53.64	0	10.015	141780000	12	M0QYH2;Q96T60;A0A0D9SFL2;M0R3C8;A0A1B0GW17;M0R097;M0QYI1;A0A0D9SFD6	M0QYH2;Q96T60;A0A0D9SFL2;M0R3C8	Bifunctional polynucleotide phosphatase/kinase;Polynucleotide 3-phosphatase;Polynucleotide 5-hydroxyl-kinase	PNKP
25.446	26.7189	NaN	NaN	NaN	NaN	NaN	NaN	NaN	NaN	NaN	NaN	3	3	3	22.9	22.9	22.9	17.303	0	5.4316	229300000	8	M0R0N4;X6R390;M0QYZ2;P53680;M0QZ21;M0R1S0	M0R0N4;X6R390;M0QYZ2;P53680;M0QZ21	AP-2 complex subunit sigma	AP2S1
NaN	NaN	NaN	NaN	NaN	NaN	NaN	NaN	NaN	28.5404	28.0889	NaN	4	4	4	30.2	30.2	30.2	19.813	0	7.813	295460000	7	M0QZH0;Q96D15;M0QYB8	M0QZH0;Q96D15;M0QYB8	Reticulocalbin-3	RCN3
28.5489	28.2581	28.3566	27.9783	27.7191	27.8819	NaN	NaN	NaN	NaN	NaN	NaN	11	11	11	13.6	13.6	13.6	108.32	0	25.295	1102000000	20	M0QZR4;Q92888;M0QYC1;M0QYS3;M0R2C7;M0QXV6;M0R3H5;M0QZH8	M0QZR4;Q92888;M0QYC1	Rho guanine nucleotide exchange factor 1	ARHGEF1
26.528	25.0964	25.2997	NaN	NaN	NaN	NaN	NaN	NaN	NaN	NaN	NaN	5	5	5	6.5	6.5	6.5	111.68	0	5.6515	173150000	6	M0QZR8;M0R2B7;P28340;M0QXE6;M0QXQ2	M0QZR8;M0R2B7;P28340	DNA polymerase;DNA polymerase delta catalytic subunit	POLD1
33.6074	32.5359	33.638	33.0611	32.6755	32.7525	31.9987	31.2987	32.0034	30.8629	31.05	30.5295	19	19	19	70	70	70	22.391	0	255.05	38025000000	84	M0R0F0;P46782;M0R0R2;M0QZN2	M0R0F0;P46782;M0R0R2;M0QZN2	40S ribosomal protein S5;40S ribosomal protein S5, N-terminally processed	RPS5
NaN	NaN	NaN	26.8336	27.1078	27.1727	NaN	NaN	NaN	NaN	NaN	NaN	3	3	3	23.8	23.8	23.8	19.636	0	7.1988	283780000	9	M0R3F4;M0R2A4;M0R2K3;M0R193;M0R0I0;M0R2I2;Q9NWV8;M0QXG9;J3KQS6;M0QYV1	M0R3F4;M0R2A4;M0R2K3;M0R193;M0R0I0;M0R2I2;Q9NWV8;M0QXG9;J3KQS6	BRISC and BRCA1-A complex member 1	BABAM1
26.2787	NaN	26.2118	NaN	NaN	NaN	NaN	NaN	NaN	NaN	NaN	NaN	3	3	3	10.8	10.8	10.8	45.873	0	7.3926	154050000	5	M0R0M7;Q15833;M0R0D4;M0R118;M0QZ54	M0R0M7;Q15833;M0R0D4;M0R118	Syntaxin-binding protein 2	STXBP2
32.4162	33.4025	33.0095	30.8955	31.3289	31.5407	NaN	NaN	26.905	NaN	28.8438	28.4427	18	18	18	66.2	66.2	66.2	18.079	0	177.53	23902000000	77	M0R117;Q02543;M0R3D6;M0R1A7;M0R0P7	M0R117;Q02543;M0R3D6;M0R1A7;M0R0P7	60S ribosomal protein L18a	RPL18A
25.8305	25.6087	25.2377	25.6674	26.706	25.6431	NaN	NaN	NaN	NaN	NaN	NaN	4	4	4	12.3	12.3	12.3	49.856	0	9.2706	161000000	6	M0R2S2;M0R165;Q9UBC2	M0R2S2;M0R165;Q9UBC2	Epidermal growth factor receptor substrate 15-like 1	EPS15L1
28.3971	27.5614	28.2507	NaN	NaN	NaN	26.9808	NaN	NaN	27.6429	NaN	28.3562	7	7	7	22	22	22	24.781	0	13.236	1267200000	19	M0R1T5;O43633;M0R1L7	M0R1T5;O43633	Charged multivesicular body protein 2a	CHMP2A
26.6901	27.1545	27.5856	NaN	NaN	NaN	NaN	NaN	NaN	NaN	NaN	NaN	3	3	3	7.8	7.8	7.8	38.975	0	12.112	415390000	10	M0R2A0;Q5UCC4	M0R2A0;Q5UCC4	ER membrane protein complex subunit 10	EMC10
30.2431	30.56	30.0969	30.0186	29.7004	29.9588	NaN	NaN	NaN	NaN	NaN	NaN	25	25	25	52.3	52.3	52.3	72.911	0	120.57	4488700000	65	O00116;A0A1B0GWA2;B8ZZ81	O00116;A0A1B0GWA2	Alkyldihydroxyacetonephosphate synthase, peroxisomal	AGPS
28.1302	28.4247	27.6743	27.6727	27.4908	27.7148	NaN	NaN	NaN	NaN	NaN	NaN	10	10	9	14.2	14.2	12	79.954	0	11.642	1093800000	18	O00139;D6R9M0;H0Y8H2	O00139	Kinesin-like protein KIF2A	KIF2A
29.7615	28.737	29.4335	29.0357	28.4701	28.7008	NaN	NaN	28.4656	NaN	NaN	NaN	26	11	11	54.6	27.9	27.9	49.129	0	142.34	2612700000	32	O00148;K7EQN7;K7EPJ3;A0A0D9SEM9	O00148;K7EQN7	ATP-dependent RNA helicase DDX39A	DDX39A
25.6875	25.9721	25.6178	NaN	25.4976	NaN	NaN	NaN	NaN	NaN	NaN	NaN	7	7	7	29.8	29.8	29.8	36.071	0	7.8483	208310000	7	O00151	O00151	PDZ and LIM domain protein 1	PDLIM1
29.8148	30.235	29.7481	29.482	29.5482	29.7368	30.8656	28.482	31.3902	NaN	27.3421	27.2535	16	16	16	43.9	43.9	43.9	41.796	0	54.663	4581100000	55	O00154;K7EKP8;Q6ZUV0	O00154;K7EKP8	Cytosolic acyl coenzyme A thioester hydrolase	ACOT7
26.4632	NaN	26.9047	25.9608	26.2018	NaN	NaN	NaN	NaN	NaN	NaN	NaN	4	4	4	16.1	16.1	16.1	31.62	0	4.336	248290000	6	O00165;E9PIQ7;Q5VYD6	O00165	HCLS1-associated protein X-1	HAX1
28.3721	27.8025	28.2878	27.7745	28.0105	27.8761	NaN	NaN	NaN	NaN	NaN	NaN	12	12	12	44.5	44.5	44.5	37.636	0	16.131	1065400000	29	O00170;E9PMH2;V9GYQ3	O00170;E9PMH2	AH receptor-interacting protein	AIP
27.3128	NaN	27.3227	26.8147	26.9971	27.5852	NaN	NaN	NaN	26.901	26.9018	NaN	8	8	8	13.2	13.2	13.2	67.764	0	8.9781	528990000	18	O00186	O00186	Syntaxin-binding protein 3	STXBP3
26.302	26.5136	25.4752	26.9882	26.3908	26.6105	NaN	NaN	NaN	NaN	NaN	NaN	5	5	4	27.1	27.1	22.5	24.608	0	10.666	338100000	12	O00194;K7ES41	O00194;K7ES41	Ras-related protein Rab-27B	RAB27B
29.8801	28.8175	29.2813	28.9628	28.5553	28.7414	28.7911	28.7622	28.969	29.9246	30.3656	30.6081	30	30	30	31.3	31.3	31.3	121.32	0	96.23	3559300000	66	O00203;Q13367;H0YBD0;F5GWU4;F5GYB0	O00203	AP-3 complex subunit beta-1	AP3B1
28.3107	28.5852	28.0288	27.3244	27.517	27.9184	NaN	NaN	NaN	26.7089	NaN	NaN	10	10	10	30.6	30.6	30.6	35.808	0	16.284	1190200000	20	O00214;E9PN19;F6V2D4;H7BXD8;B1ANM0;Q5T3P9;E9PJ77;E9PRN3	O00214;E9PN19;F6V2D4;H7BXD8	Galectin-8;Galectin	LGALS8
NaN	NaN	NaN	27.0089	26.5587	25.9563	NaN	NaN	NaN	NaN	NaN	NaN	3	3	3	21	21	21	23.705	0	13.62	484730000	11	O00217;E9PN51;F8W9K7;E9PPW7;Q08E91;E9PKH6	O00217;E9PN51;F8W9K7;E9PPW7	NADH dehydrogenase [ubiquinone] iron-sulfur protein 8, mitochondrial	NDUFS8
31.6948	30.673	31.7597	31.8304	31.4697	31.4352	32.0321	30.5348	31.9283	30.2216	29.4423	29.9879	30	30	30	61.1	61.1	61.1	47.463	0	121.65	14883000000	97	O00231;J3QRY4;J3QS13;J3KSW3	O00231	26S proteasome non-ATPase regulatory subunit 11	PSMD11
30.9355	31.2522	30.302	31.0729	30.9068	31.375	31.1712	29.3751	30.3834	28.3645	27.3637	28.3444	32	32	32	63.6	63.6	63.6	52.904	0	139.02	8070000000	112	O00232;J3KTJ5;J3KSK1	O00232	26S proteasome non-ATPase regulatory subunit 12	PSMD12
28.2748	27.9824	27.7236	NaN	NaN	NaN	NaN	NaN	NaN	NaN	NaN	NaN	7	7	7	88.2	88.2	88.2	7.4016	0	15.532	723070000	10	O00244;E5RGN3;E5RIM7	O00244;E5RGN3;E5RIM7	Copper transport protein ATOX1	ATOX1
29.6935	30.3735	30.3908	29.3851	30.1325	30.2308	NaN	NaN	NaN	28.4908	28.5134	28.6586	10	10	9	51.8	51.8	47.2	21.671	0	27.937	4440400000	28	O00264	O00264	Membrane-associated progesterone receptor component 1	PGRMC1
28.5629	28.9647	27.7444	27.6556	27.9991	27.2904	NaN	27.9522	28.9474	28.1171	28.3199	28.9381	20	20	20	25	25	25	121	0	38.487	1888700000	42	O00267;M0QYL9	O00267	Transcription elongation factor SPT5	SUPT5H
26.8777	26.7189	26.9787	26.7057	NaN	NaN	NaN	NaN	NaN	NaN	NaN	NaN	4	4	4	14.2	14.2	14.2	36.521	0	6.7094	409400000	11	O00273;K7ERT1	O00273;K7ERT1	DNA fragmentation factor subunit alpha	DFFA
32.3288	32.7273	32.5576	32.2418	32.4718	32.1441	31.5817	31.6918	31.9439	30.5598	29.0875	30.6485	21	21	21	85.9	85.9	85.9	26.922	0	231.09	20506000000	109	O00299	O00299	Chloride intracellular channel protein 1	CLIC1
31.2775	31.07	30.385	29.5141	29.2548	29.1226	30.2914	30.5625	31.2568	30.8692	30.3737	30.9292	16	16	16	46.5	46.5	46.5	37.563	0	98.502	8348300000	85	O00303;H0YDT6;E9PQV8;A0A0D9SEZ9	O00303	Eukaryotic translation initiation factor 3 subunit F	EIF3F
27.8909	28.5256	28.2878	28.3138	28.2983	28.2732	NaN	NaN	NaN	NaN	NaN	NaN	13	13	13	31.3	31.3	31.3	54.122	0	19.185	911410000	26	O00330;H0YD97;E9PLU0;E9PRI6	O00330	Pyruvate dehydrogenase protein X component, mitochondrial	PDHX
NaN	NaN	NaN	NaN	NaN	NaN	NaN	NaN	NaN	27.6352	28.1351	NaN	6	6	6	9.4	9.4	9.4	82.577	0	5.487	167580000	9	O00391	O00391	Sulfhydryl oxidase 1	QSOX1
29.5016	29.4469	29.1718	30.4927	29.7928	30.0527	32.0812	31.8059	31.4634	29.497	28.4515	29.1462	34	34	33	40.4	40.4	39.3	123.63	0	148.76	4511100000	105	O00410;H0Y8C6;C9JMV5;E7ETV3;H0Y3V4;E7EQT5;E7EV12;C9JZD8;C9JQT6;E7ESA1;E7ESZ1;E7EWK4;E7EX05;E7ETV8;C9J875;C9JZ53;C9JXE0	O00410;H0Y8C6	Importin-5	IPO5
26.7095	26.6503	25.9798	NaN	NaN	NaN	NaN	NaN	NaN	NaN	NaN	NaN	9	9	9	9.1	9.1	9.1	138.62	0	9.8333	286040000	12	O00411;K7EMH3	O00411	DNA-directed RNA polymerase, mitochondrial	POLRMT
28.0549	28.4565	29.0148	28.9031	28.5661	29.0071	NaN	NaN	NaN	NaN	NaN	NaN	7	7	7	45.3	45.3	45.3	19.526	0	165.04	1547800000	15	X6RAL5;O00422;H7BZW6;U3KPY7;U3KQ12	X6RAL5;O00422;H7BZW6	Histone deacetylase complex subunit SAP18	SAP18
28.0425	NaN	27.5535	28.3735	28.2402	28.453	NaN	NaN	NaN	NaN	NaN	NaN	10	10	10	23.7	23.7	23.7	63.704	0	20.963	776460000	21	O00425;F8WD15;F8W930;Q9NZI8;Q9Y6M1	O00425	Insulin-like growth factor 2 mRNA-binding protein 3	IGF2BP3
30.3015	29.7345	30.1219	29.952	29.6491	29.5399	NaN	NaN	29.0403	NaN	NaN	NaN	26	26	26	44.4	44.4	44.4	81.876	0	106.09	3973900000	58	O00429;G8JLD5;F8VZ52;B4DPZ9;F8W1W3;B4DDQ3;F8VUJ9;H0YHY4;F8VR28;F8VYL3;H0YI79	O00429;G8JLD5	Dynamin-1-like protein	DNM1L
NaN	NaN	NaN	26.3059	26.4657	26.2703	NaN	NaN	NaN	NaN	NaN	NaN	6	6	6	24.6	24.6	24.6	39.336	0	8.4224	214320000	11	O00442;A6NIC1	O00442	RNA 3-terminal phosphate cyclase	RTCA
29.5734	27.9085	29.1978	26.5306	26.7667	26.7363	NaN	25.8752	NaN	NaN	NaN	NaN	11	11	11	24.6	24.6	24.6	50.268	0	46.05	1593100000	21	O00458;C9JA65;E9PMY4;C9JNM6;C9JFH1;C9JLG5;H0YEE3	O00458;C9JA65;E9PMY4;C9JNM6	Interferon-related developmental regulator 1	IFRD1
27.3888	28.4084	28.1606	26.453	26.9146	27.1305	NaN	30.1592	27.258	29.8847	30.0923	29.232	12	12	12	20	20	20	81.879	0	77.895	1538300000	33	O00461;F8W785	O00461;F8W785	Golgi integral membrane protein 4	GOLIM4
28.1828	28.5523	27.8321	28.2259	27.7763	27.526	NaN	NaN	NaN	NaN	NaN	NaN	16	16	16	24	24	24	81.852	0	16.29	807580000	17	O00471;A0A0A0MSI8;F8W9B8	O00471;A0A0A0MSI8;F8W9B8	Exocyst complex component 5	EXOC5
27.182	29.7538	27.8067	26.0319	25.8376	25.5748	NaN	NaN	NaN	NaN	NaN	NaN	4	4	4	46.9	46.9	46.9	9.3697	0	5.5973	1103500000	7	O00483	O00483	Cytochrome c oxidase subunit NDUFA4	NDUFA4
29.399	29.6507	29.5869	29.5539	29.7502	30.3007	29.9837	29.5258	30.0877	28.5901	28.4263	28.4959	11	11	11	47.1	47.1	47.1	34.577	0	73.27	4396100000	39	O00487;C9JW37	O00487	26S proteasome non-ATPase regulatory subunit 14	PSMD14
26.8441	26.2707	27.0696	27.1952	NaN	NaN	NaN	28.1829	29.0001	NaN	NaN	NaN	7	7	7	14	14	14	64.699	0	12.664	670380000	10	O00499;S4R418;F5H0W4;A0A0A0MT10;A0A087X188;Q9UBW5;P49418	O00499	Myc box-dependent-interacting protein 1	BIN1
27.515	26.9933	27.0389	29.7641	29.5094	29.1222	NaN	NaN	NaN	NaN	NaN	NaN	14	14	14	25.2	25.2	25.2	86.488	0	19.311	735010000	32	O00534;B4DHS6	O00534	von Willebrand factor A domain-containing protein 5A	VWA5A
26.9995	27.19	26.4831	NaN	NaN	25.9562	NaN	NaN	NaN	NaN	NaN	NaN	4	4	4	8.4	8.4	8.4	78.863	0	15.813	386730000	8	O00566;U3KQ48	O00566	U3 small nucleolar ribonucleoprotein protein MPP10	MPHOSPH10
30.6608	29.4113	30.9148	31.1084	30.5916	30.939	NaN	NaN	27.7415	29.587	29.5629	28.9462	24	24	24	45.3	45.3	45.3	66.049	0	135.04	5213100000	75	O00567;H0YDU4;H0Y653;Q5JXT2	O00567;H0YDU4	Nucleolar protein 56	NOP56
29.9078	29.4583	29.026	29.9299	30.0851	29.9603	NaN	NaN	NaN	NaN	NaN	NaN	13	13	13	60	60	60	32.113	0	51.203	3011800000	38	O00625	O00625	Pirin	PIR
29.2982	29.1744	28.7403	28.2074	28.2515	27.9399	29.3604	NaN	29.4429	28.7231	28.8085	29.1491	7	7	7	25.6	25.6	25.6	35.144	0	27.137	2452600000	27	O00743;Q5T1S7	O00743	Serine/threonine-protein phosphatase 6 catalytic subunit;Serine/threonine-protein phosphatase 6 catalytic subunit, N-terminally processed	PPP6C
NaN	26.7081	26.5959	NaN	NaN	NaN	NaN	NaN	NaN	NaN	NaN	NaN	5	5	5	6.1	6.1	6.1	113.74	0	9.5968	301970000	8	O00754;M0QZ24;M0R2P5	O00754	Lysosomal alpha-mannosidase;Lysosomal alpha-mannosidase A peptide;Lysosomal alpha-mannosidase B peptide;Lysosomal alpha-mannosidase C peptide;Lysosomal alpha-mannosidase D peptide;Lysosomal alpha-mannosidase E peptide	MAN2B1
28.1003	28.1299	28.4956	27.7806	28.3153	27.1026	NaN	NaN	NaN	NaN	NaN	NaN	9	9	9	35.9	35.9	35.9	35.102	0	27.689	932400000	19	O00764;F2Z2Y4;A8MV33	O00764;F2Z2Y4	Pyridoxal kinase	PDXK
NaN	NaN	NaN	27.2489	27.6373	27.6193	NaN	NaN	NaN	NaN	NaN	NaN	5	5	5	19.8	19.8	19.8	41.522	0	11.947	232300000	8	O00767	O00767	Acyl-CoA desaturase	SCD
26.9331	27.7017	26.9382	NaN	NaN	NaN	NaN	NaN	NaN	NaN	NaN	NaN	5	5	5	53.5	53.5	53.5	12.615	0	6.3498	584880000	8	O14548;E5RJZ1;H0YBD2;E5RFH8	O14548;E5RJZ1;H0YBD2	Cytochrome c oxidase subunit 7A-related protein, mitochondrial	COX7A2L
29.3041	30.3814	29.3829	29.2654	29.0903	29.403	27.2221	NaN	NaN	29.2415	28.3772	28.7705	14	14	14	75.6	75.6	75.6	34.482	0	174.28	3157900000	47	O14579;M0QXB4;M0R061	O14579;M0QXB4	Coatomer subunit epsilon	COPE
28.7463	27.0114	28.6252	27.321	27.0609	27.3649	26.4512	NaN	NaN	NaN	NaN	26.5125	10	3	3	53.5	11.8	11.8	16.442	0	4.2534	1187600000	11	O14602;A6NJH9	O14602;A6NJH9	Eukaryotic translation initiation factor 1A, Y-chromosomal	EIF1AY
29.031	28.3099	28.9925	28.4019	28.6194	28.0687	NaN	NaN	26.9103	NaN	NaN	NaN	21	21	21	22.9	22.9	22.9	130.16	0	37.122	1579100000	42	O14617;K7ELX8;A0A087WYN6;K7ERW8	O14617	AP-3 complex subunit delta-1	AP3D1
27.4421	27.14	27.3117	26.7723	NaN	NaN	NaN	NaN	NaN	NaN	NaN	NaN	13	13	10	8.5	8.5	6.8	196.69	0	12.441	550830000	16	O14646;H0Y8V4;H0YJG4;H3BTW3;Q9P2D1	O14646	Chromodomain-helicase-DNA-binding protein 1	CHD1
26.1798	26.2036	NaN	NaN	NaN	NaN	NaN	NaN	NaN	NaN	NaN	NaN	3	3	3	11.1	11.1	11.1	37.808	0	6.801	215160000	6	O14656	O14656	Torsin-1A	TOR1A
NaN	NaN	NaN	26.52	26.3477	26.4284	NaN	NaN	NaN	NaN	NaN	NaN	6	6	6	20.5	20.5	20.5	37.978	0	6.3941	255370000	10	O14657;H0Y7C8	O14657	Torsin-1B	TOR1B
26.4957	26.2725	NaN	26.7396	26.813	26.6281	NaN	NaN	26.6155	NaN	28.7381	NaN	9	9	9	16.2	16.2	16.2	84.141	0	17.364	715390000	16	O14672;H3BS53;H0YK87;C9J9B4;H0YNC5	O14672	Disintegrin and metalloproteinase domain-containing protein 10	ADAM10
28.5081	28.4358	28.0917	27.8457	NaN	NaN	NaN	NaN	NaN	NaN	NaN	NaN	3	3	3	18.4	18.4	18.4	17.102	0	5.9452	1206800000	12	O14684	O14684	Prostaglandin E synthase	PTGES
NaN	NaN	NaN	26.4858	26.8257	26.8935	NaN	NaN	NaN	NaN	NaN	NaN	3	3	3	10.4	10.4	10.4	31.321	0	3.0387	122670000	8	O14732;K7EL65;K7EIH6;K7ELF8	O14732	Inositol monophosphatase 2	IMPA2
29.8687	26.2807	29.561	28.0401	27.248	27.0757	NaN	NaN	NaN	NaN	NaN	NaN	7	7	7	53.6	53.6	53.6	14.285	0	46.843	1903400000	19	O14737;K7EQA1;K7ESJ4;Q3HM38;X6R2P6	O14737;K7EQA1	Programmed cell death protein 5	PDCD5
29.6127	29.8941	29.6556	29.0001	28.3225	28.0526	28.2549	NaN	28.7841	28.3135	27.7643	27.2877	17	17	17	28.7	28.7	28.7	72.683	0	39.867	3278800000	48	O14744;G3V580;G3V5L5;G3V2L6;C9JSX3;H0YJX6;G3V2X6;H0YJ77;H0YJD3;H7BZ44;G3V5T6	O14744;G3V580;G3V5L5	Protein arginine N-methyltransferase 5;Protein arginine N-methyltransferase 5, N-terminally processed	PRMT5
27.9746	28.0576	28.0066	28.3145	28.565	28.3895	NaN	NaN	NaN	NaN	27.8209	NaN	13	13	13	42.5	42.5	42.5	38.868	0	49.185	2309500000	30	O14745;J3QRP6;J3QRA3	O14745;J3QRP6	Na(+)/H(+) exchange regulatory cofactor NHE-RF1	SLC9A3R1
NaN	NaN	NaN	25.4067	25.7486	25.7112	NaN	NaN	NaN	NaN	NaN	NaN	2	2	2	7.3	7.3	7.3	47.878	0	3.6421	31750000	4	O14763	O14763	Tumor necrosis factor receptor superfamily member 10B	TNFRSF10B
30.2875	30.3487	29.9011	29.3141	28.8208	29.3769	NaN	NaN	NaN	NaN	NaN	NaN	31	31	31	27	27	27	123.9	0	59.098	4188900000	63	O14776;G3V220	O14776;G3V220	Transcription elongation regulator 1	TCERG1
25.8965	NaN	25.168	NaN	NaN	NaN	NaN	NaN	NaN	NaN	NaN	NaN	9	9	9	7.6	7.6	7.6	155.64	0	11.389	256710000	13	O14802;Q7Z755	O14802;Q7Z755	DNA-directed RNA polymerase III subunit RPC1	POLR3A
32.1913	32.4179	32.2807	31.9977	32.0876	32.2248	31.8213	33.2245	31.7841	32.183	31.502	30.8362	26	26	26	79.8	79.8	79.8	27.887	0	323.31	24993000000	149	O14818;H0Y586;Q8TAA3;A0A087WYS6;F5GY34	O14818	Proteasome subunit alpha type-7	PSMA7
29.0206	29.6419	29.6875	30.1159	30.0033	29.6445	NaN	NaN	NaN	28.9924	NaN	28.8666	7	7	7	28	28	28	38.287	0	67.486	3138900000	36	O14828	O14828	Secretory carrier-associated membrane protein 3	SCAMP3
NaN	NaN	NaN	25.6923	26.4472	NaN	NaN	NaN	NaN	NaN	NaN	NaN	3	3	3	3.3	3.3	3.3	137.46	0	3.3096	49436000	3	O14841;A0A087WY99	O14841	5-oxoprolinase	OPLAH
26.9041	27.0313	26.4403	28.0699	28.2747	28.6098	NaN	NaN	NaN	NaN	NaN	NaN	5	5	5	46.4	46.4	46.4	18.416	0	29.258	557310000	22	Q5VV89;O14880;Q5VV87	Q5VV89;O14880;Q5VV87	Microsomal glutathione S-transferase 3	MGST3
NaN	NaN	NaN	27.4175	NaN	26.8946	NaN	NaN	NaN	NaN	NaN	NaN	3	3	3	22.5	22.5	22.5	21.943	0	8.2235	110340000	8	O14925;Q5SRD1;B4DDK6	O14925;Q5SRD1;B4DDK6	Mitochondrial import inner membrane translocase subunit Tim23;Putative mitochondrial import inner membrane translocase subunit Tim23B	TIMM23;TIMM23B
28.2008	28.4255	28.6915	28.9776	27.7894	28.1925	NaN	NaN	29.225	NaN	NaN	NaN	6	6	6	22	22	22	49.512	0	69.373	1755200000	19	O14929;F8WEW1;F8W9G7	O14929	Histone acetyltransferase type B catalytic subunit	HAT1
29.1243	29.2139	28.4379	27.4442	NaN	28.1874	NaN	NaN	NaN	NaN	NaN	NaN	20	20	20	26.2	26.2	26.2	105.12	0	48.496	1685000000	37	O14936;Q5JS74;Q5JS72;Q5JS79	O14936;Q5JS74	Peripheral plasma membrane protein CASK	CASK
28.1078	28.6465	28.6501	27.1616	NaN	NaN	NaN	NaN	NaN	NaN	NaN	NaN	4	4	4	45.1	45.1	45.1	9.9062	0	59.292	1072700000	10	O14949	O14949	Cytochrome b-c1 complex subunit 8	UQCRQ
29.1677	29.2253	28.9261	28.4919	28.3733	28.3262	NaN	NaN	28.0919	NaN	NaN	NaN	15	15	15	19.7	19.7	19.7	86.191	0	22.883	1946400000	31	O14964;I3L1P5;I3L1E3;I3L165;I3L2H4	O14964	Hepatocyte growth factor-regulated tyrosine kinase substrate	HGS
28.9584	29.2555	28.6676	28.444	28.7156	27.866	29.0472	28.3334	28.4821	29.8133	30.7463	29.9779	18	18	18	21.7	21.7	21.7	115.28	0	118.55	2969700000	50	O14974;F8VZN8;H0YIM2;A0A0U1RQZ1;H0YHL8;H0YIS3;H0YHI8;F8VW28;H0YIS4;E1CKY7;A0A0A0MS24;O60237	O14974;F8VZN8	Protein phosphatase 1 regulatory subunit 12A	PPP1R12A
26.924	26.2673	26.4072	NaN	NaN	NaN	NaN	NaN	NaN	NaN	NaN	NaN	7	7	7	7.3	7.3	7.3	143.19	0	14.875	282040000	7	O14976;D6RC24	O14976	Cyclin-G-associated kinase	GAK
31.5326	30.1778	30.7486	30.2227	29.9418	30.3197	32.2534	31.0755	31.7455	26.9524	26.8375	26.9696	36	36	36	40.1	40.1	40.1	123.38	0	220.54	9171200000	133	O14980;C9JKM9;C9J673;C9IZS4;C9JQ02;C9JV99;F8WF71;C9IYM2;C9JF49;H7BZC5	O14980	Exportin-1	XPO1
25.2207	25.673	26.4769	NaN	NaN	NaN	NaN	NaN	NaN	28.026	28.5783	28.2472	9	9	9	6.5	6.5	6.5	205.12	0	11.416	472060000	13	O15031;E2PU09;A0A087WU36	O15031	Plexin-B2	PLXNB2
29.9702	29.1213	29.0973	26.2586	26.5489	26.3014	NaN	NaN	27.4861	27.8208	NaN	27.838	15	15	15	16.6	16.6	16.6	118.29	0	40.437	2212800000	37	O15042;E7ET15;H0Y8D9;E7EW00;U3KPT1;C9JDJ7;C9J5L1;H7C4V2	O15042;E7ET15	U2 snRNP-associated SURP motif-containing protein	U2SURP
26.4711	26.1138	26.0388	26.371	26.6339	26.6744	NaN	NaN	NaN	NaN	NaN	NaN	6	6	5	10.7	10.7	9	85.124	0	21.084	256630000	13	O15066;F8WAR6;F8WER6;O14782	O15066	Kinesin-like protein KIF3B;Kinesin-like protein KIF3B, N-terminally processed	KIF3B
32.1345	31.344	32.5233	31.5931	30.8668	31.3926	29.522	29.1917	29.302	28.6333	27.7856	27.0188	52	52	52	50.4	50.4	50.4	144.73	0	323.31	15067000000	150	O15067;H0YGH1;J3QSG0;J3QSH6;J3KT98;J3KTQ5;J3KTL4;J3QL39	O15067	Phosphoribosylformylglycinamidine synthase	PFAS
25.0505	NaN	24.5886	NaN	NaN	NaN	NaN	NaN	NaN	NaN	NaN	NaN	3	3	3	2.2	2.2	2.2	167.7	0.0038357	1.8171	60756000	3	O15085	O15085	Rho guanine nucleotide exchange factor 11	ARHGEF11
25.9467	26.5928	26.8531	27.4013	NaN	NaN	NaN	NaN	NaN	NaN	NaN	NaN	5	5	5	12.2	12.2	12.2	67.315	0	12.462	313610000	11	O15091;A0A0A0MTQ0	O15091;A0A0A0MTQ0	Mitochondrial ribonuclease P protein 3	KIAA0391
NaN	NaN	NaN	27.9175	27.956	27.6733	NaN	NaN	NaN	NaN	NaN	NaN	2	2	2	9.7	9.7	9.7	36.648	0	28.081	582600000	6	O15127;H3BV04;H3BN93;H3BUB6;H3BPL9	O15127;H3BV04;H3BN93;H3BUB6;H3BPL9	Secretory carrier-associated membrane protein 2	SCAMP2
30.0958	29.1249	29.3473	30.6446	30.6894	30.7303	30.8891	29.1824	31.2674	28.099	27.5438	28.1653	16	16	15	49.7	49.7	43.5	40.949	0	167.95	4807900000	62	O15143;C9J4Z7;F8VXW2;C9JEY1;C9JQM8;C9JFG9;C9J6C8;C9JTT6;C9JBJ7;C9K057	O15143;C9J4Z7;F8VXW2;C9JEY1;C9JQM8;C9JFG9;C9J6C8	Actin-related protein 2/3 complex subunit 1B	ARPC1B
30.6909	31.4498	30.1655	29.7906	30.2847	30.1365	31.3615	29.8287	30.5803	28.5807	27.4741	28.1656	21	21	21	62.3	62.3	62.3	34.333	0	54.722	7879100000	74	O15144;C9JTV5;G5E9J0;H7C3F9;G5E9S7	O15144	Actin-related protein 2/3 complex subunit 2	ARPC2
30.8853	30.7475	30.1432	30.1072	30.3529	30.4214	NaN	NaN	29.9844	NaN	NaN	NaN	9	9	9	47.8	47.8	47.8	20.546	0	25.2	5540600000	30	O15145;C9JZD1;F8VR50	O15145;C9JZD1	Actin-related protein 2/3 complex subunit 3	ARPC3
29.3339	28.0942	28.6733	28.6831	28.1063	28.1704	27.7072	NaN	28.5557	29.2749	29.0602	29.7089	10	10	10	37.9	37.9	37.9	39.249	0	31.055	2389300000	36	O15160;E7EQB9;D6RDJ3;H0Y723	O15160;E7EQB9;D6RDJ3	DNA-directed RNA polymerases I and III subunit RPAC1	POLR1C
29.1073	29.693	29.2181	27.8622	28.2096	28.3342	NaN	NaN	NaN	NaN	25.9422	26.4151	7	6	6	30	26	26	23.818	0	10.901	1976200000	20	O15173;U3KQM0;D3DNX8	O15173	Membrane-associated progesterone receptor component 2	PGRMC2
29.4033	29.7826	28.9937	28.555	28.5889	28.5249	NaN	NaN	NaN	NaN	NaN	NaN	10	10	10	66.7	66.7	66.7	14.582	0	27.325	2196000000	27	O15212;A2AB88	O15212	Prefoldin subunit 6	PFDN6
27.5339	27.8398	27.495	26.0083	NaN	NaN	NaN	NaN	NaN	NaN	NaN	NaN	7	7	7	15.1	15.1	15.1	68.07	0	8.7184	566210000	14	O15213;H0Y6G3;A0A140T9L0;A0A0G2JJL1	O15213;H0Y6G3;A0A140T9L0;A0A0G2JJL1	WD repeat-containing protein 46	WDR46
29.8373	29.3591	28.6191	29.3273	29.0402	29.5148	NaN	NaN	NaN	NaN	NaN	NaN	11	11	11	19.4	19.4	19.4	77.672	0	35.183	1587200000	18	O15226	O15226	NF-kappa-B-repressing factor	NKRF
27.5647	26.959	27.2817	26.9863	26.9683	26.9458	NaN	NaN	NaN	NaN	NaN	NaN	10	10	10	19	19	19	77.187	0	19.504	471130000	19	O15228;Q5TBH8;Q5TBH6	O15228;Q5TBH8	Dihydroxyacetone phosphate acyltransferase	GNPAT
25.5695	27.1162	27.4716	27.5735	28.9638	28.0648	28.5671	33.1386	32.5853	36.2356	36.2905	36.2303	147	147	147	47.7	47.7	47.7	399.73	0	323.31	61804000000	422	O15230;A0A087WYH7;A0A075B783;A0A0A0MSA0;Q16787	O15230	Laminin subunit alpha-5	LAMA5
NaN	NaN	NaN	NaN	NaN	NaN	NaN	NaN	NaN	27.5722	27.494	NaN	4	4	4	11.7	11.7	11.7	52.816	0	6.5166	94037000	6	O15232	O15232	Matrilin-3	MATN3
NaN	NaN	NaN	NaN	NaN	NaN	29.6387	32.58	29.3369	29.9524	31.0297	30.0057	15	15	15	23.4	23.4	23.4	67.257	0	26.88	2074200000	31	O15240;Q05BJ3	O15240;Q05BJ3	Neurosecretory protein VGF;Neuroendocrine regulatory peptide-1;Neuroendocrine regulatory peptide-2;Antimicrobial peptide VGF[554-577]	VGF
27.6856	NaN	26.7898	NaN	NaN	NaN	NaN	NaN	NaN	NaN	NaN	NaN	3	3	3	14.8	14.8	14.8	22.958	0	4.0343	338670000	4	O15258;Q5T092;A0A0A0MR06;Q5T091;Q5T093	O15258;Q5T092;A0A0A0MR06;Q5T091	Protein RER1	RER1
30.3741	28.9305	28.8173	30.5976	31.0477	30.9652	NaN	NaN	NaN	NaN	NaN	NaN	6	6	6	39.8	39.8	39.8	21.127	0	81.003	3283300000	29	Q5T8U5;O15260;B7Z1G8	Q5T8U5;O15260;B7Z1G8	Surfeit locus protein 4	SURF4
27.8789	28.0437	27.5639	27.6618	27.5767	27.5805	NaN	NaN	NaN	NaN	NaN	NaN	7	7	7	20.1	20.1	20.1	52.743	0	17.946	710960000	20	O15269	O15269	Serine palmitoyltransferase 1	SPTLC1
NaN	NaN	NaN	25.7363	25.5103	NaN	NaN	NaN	NaN	NaN	NaN	NaN	4	4	4	10.9	10.9	10.9	62.924	0	8.7584	117870000	10	O15270;H0YJV2	O15270;H0YJV2	Serine palmitoyltransferase 2	SPTLC2
27.408	26.6351	26.8668	26.6559	26.4766	26.8987	NaN	NaN	26.6721	NaN	NaN	NaN	9	9	9	10.8	10.8	10.8	116.92	0	12.401	548480000	17	O15294;C9JZL3	O15294	UDP-N-acetylglucosamine--peptide N-acetylglucosaminyltransferase 110 kDa subunit	OGT
28.2337	28.5045	27.9115	28.2593	28.1971	28.4077	NaN	NaN	NaN	NaN	27.3866	NaN	9	9	9	39	39	39	28.082	0	17.861	1388500000	30	O15305;H3BV55;H3BRM0;H3BPH4;H3BR08;H3BM92;H3BV34;H3BT06;H3BNY9	O15305;H3BV55;H3BRM0;H3BPH4	Phosphomannomutase 2;Phosphomannomutase	PMM2
30.7517	31.0314	31.3897	30.9461	31.1646	30.6777	29.5435	31.5714	32.2989	32.4358	32.5105	32.9752	22	22	22	42.9	42.9	42.9	59.271	0	104.94	13283000000	95	O15355	O15355	Protein phosphatase 1G	PPM1G
31.2778	31.5462	31.0118	31.4774	31.2034	31.1408	29.6178	31.4513	31.4798	32.0228	31.9249	32.3442	28	28	28	58.9	58.9	58.9	63.972	0	323.31	14136000000	148	O15371;B0QYA5;B0QYA4;B0QYA6;B0QYA8;A0A0D9SGB5	O15371	Eukaryotic translation initiation factor 3 subunit D	EIF3D
NaN	NaN	NaN	28.8732	29.2404	28.952	NaN	NaN	NaN	29.4296	28.0371	28.954	3	3	3	11.1	11.1	11.1	54.021	0	13.679	781330000	11	O15374;H0YEG4	O15374	Monocarboxylate transporter 5	SLC16A4
27.2895	27.1924	27.418	NaN	NaN	27.0676	NaN	NaN	NaN	NaN	NaN	NaN	10	10	10	15	15	15	95.05	0	24.999	555220000	11	O15381;E9PGD8;E7EWK7;E9PH71;F8WF01;A0A087WV72	O15381	Nuclear valosin-containing protein-like	NVL
NaN	26.5725	26.2488	26.4285	26.3052	26.1402	NaN	NaN	NaN	NaN	NaN	NaN	4	4	4	26.1	26.1	26.1	29.815	0	10.139	202720000	8	O15400	O15400	Syntaxin-7	STX7
NaN	25.5586	24.9117	NaN	NaN	NaN	NaN	NaN	NaN	NaN	NaN	NaN	2	2	2	4.7	4.7	4.7	63.341	0	4.5462	67026000	3	O15405;O94842;Q96NM4;O94900	O15405;O94842;Q96NM4;O94900	TOX high mobility group box family member 3;TOX high mobility group box family member 4;TOX high mobility group box family member 2;Thymocyte selection-associated high mobility group box protein TOX	TOX3;TOX4;TOX2;TOX
NaN	30.0259	29.7994	27.8157	28.1013	29.6244	28.4211	NaN	NaN	29.7475	28.8922	30.2685	4	4	4	10.1	10.1	10.1	49.469	0	7.8944	2693800000	18	O15427;J3QQS9;J3QQV2;J3QSC3;J3QRP8;J3QLE3;J3KTM6;J3QRU2;J3KT83;J3QRA0;J3KTI8	O15427;J3QQS9;J3QQV2;J3QSC3	Monocarboxylate transporter 4	SLC16A3
26.9461	27.4385	27.8104	27.7411	28.0537	27.9913	27.8726	27.1758	29.9765	31.7492	31.983	31.8738	14	14	14	33.8	33.8	33.8	60.901	0	146.72	3618100000	49	O15460;C9JX45;A8MXE0;E7ERI1;E7ENX0;E7EPI9;C9JN43;C9JIG4;C9JCP0	O15460	Prolyl 4-hydroxylase subunit alpha-2	P4HA2
27.3564	27.2957	27.8834	27.9465	27.5457	28.0236	NaN	NaN	NaN	NaN	NaN	NaN	11	11	11	32	32	32	35.277	0	15.002	849670000	16	O15479	O15479	Melanoma-associated antigen B2	MAGEB2
26.9196	26.1227	26.082	25.7519	NaN	25.7998	NaN	NaN	NaN	NaN	NaN	NaN	6	6	6	32.3	32.3	32.3	22.417	0	9.6325	289090000	9	O15498	O15498	Synaptobrevin homolog YKT6	YKT6
29.09	29.8995	29.3605	28.3113	28.281	28.2815	27.8621	NaN	NaN	28.1819	NaN	NaN	7	7	6	64.9	64.9	64.9	16.32	0	44.897	2274700000	18	O15511;B1ALC0	O15511;B1ALC0	Actin-related protein 2/3 complex subunit 5	ARPC5
28.5409	28.5061	28.1185	27.8239	27.631	27.6748	NaN	NaN	NaN	NaN	NaN	NaN	36	4	4	53.9	9.1	9.1	73.153	0	36.785	1079200000	15	O15523;C9J081	O15523	ATP-dependent RNA helicase DDX3Y	DDX3Y
26.4873	26.7955	NaN	NaN	25.0682	24.7014	NaN	NaN	NaN	NaN	NaN	NaN	2	2	2	6.7	6.7	6.7	38.787	0	4.8795	215400000	5	O15541	O15541	RING finger protein 113A	RNF113A
32.0828	32.3154	31.0154	30.8853	30.2818	29.9101	29.3875	27.9857	29.9923	28.1673	27.1942	28.6488	38	38	37	48.9	48.9	47.8	90.932	0	126.84	11896000000	96	O43143	O43143	Pre-mRNA-splicing factor ATP-dependent RNA helicase DHX15	DHX15
26.7767	27.1872	26.6903	26.6926	NaN	27.2029	NaN	NaN	NaN	NaN	NaN	NaN	8	8	8	22.1	22.1	22.1	54.843	0	19.916	478040000	12	O43148;K7EP06;K7ERH6	O43148;K7EP06	mRNA cap guanine-N7 methyltransferase	RNMT
29.1744	29.0206	29.2733	28.567	28.5356	28.5799	NaN	NaN	27.5216	NaN	NaN	NaN	16	16	16	36	36	36	58.449	0	26.708	1993200000	34	O43172	O43172	U4/U6 small nuclear ribonucleoprotein Prp4	PRPF4
31.9498	32.2291	32.4877	32.162	32.1137	32.0837	31.8153	30.3104	32.5082	29.7921	29.6616	29.2605	32	32	32	52.5	52.5	52.5	56.65	0	315.63	18942000000	130	O43175;Q5SZU1	O43175;Q5SZU1	D-3-phosphoglycerate dehydrogenase	PHGDH
28.3048	27.7272	28.177	28.8933	29.2701	28.503	26.79	NaN	28.2445	NaN	NaN	NaN	12	11	11	27	24.4	24.4	54.099	0	19.474	949710000	21	O43237;J3KRZ2;J3KRI4;B4E2E0;H3BUM4	O43237	Cytoplasmic dynein 1 light intermediate chain 2	DYNC1LI2
31.705	31.7966	30.7871	31.181	31.3345	31.0899	32.0889	29.7258	31.6321	30.8899	28.8456	30.1926	38	38	38	65.7	65.7	65.7	60.977	0	183.33	12719000000	137	O43242;H0YGV8	O43242	26S proteasome non-ATPase regulatory subunit 3	PSMD3
26.8484	26.698	28.7882	26.5161	26.3568	27.1157	29.3521	NaN	29.5239	NaN	NaN	NaN	15	14	14	31.6	29.3	29.3	70.832	0	17.641	778590000	20	O43252	O43252	Bifunctional 3-phosphoadenosine 5-phosphosulfate synthase 1;Sulfate adenylyltransferase;Adenylyl-sulfate kinase	PAPSS1
27.0082	25.8929	27.0183	26.5889	26.0726	26.0082	NaN	NaN	NaN	NaN	NaN	NaN	7	7	7	9.8	9.8	9.8	88.828	0	20.028	387930000	13	O43264	O43264	Centromere/kinetochore protein zw10 homolog	ZW10
NaN	NaN	NaN	26.5527	26.7695	26.4883	NaN	NaN	NaN	NaN	NaN	NaN	6	6	6	9.4	9.4	9.4	90.254	0	7.0749	156880000	5	O43290;E9PQI8	O43290	U4/U6.U5 tri-snRNP-associated protein 1	SART1
28.836	28.6481	27.8221	27.5923	27.9726	28.7542	NaN	NaN	NaN	NaN	NaN	NaN	7	7	6	46	46	41.4	19.81	0	18.673	1407300000	18	O43324;H0YAL7;D6RBD7;C9J1V9;D6RCQ0	O43324;H0YAL7;D6RBD7;C9J1V9	Eukaryotic translation elongation factor 1 epsilon-1	EEF1E1;EEF1E1-BLOC1S5
31.2894	32.6719	32.6977	31.1358	30.1055	31.0282	26.3573	NaN	26.9681	30.3303	NaN	26.6369	35	26	26	44.5	36.8	36.8	70.942	0	124.24	13260000000	96	O43390;B4DT28	O43390;B4DT28	Heterogeneous nuclear ribonucleoprotein R	HNRNPR
27.2838	26.5832	26.7037	NaN	NaN	NaN	NaN	NaN	NaN	NaN	NaN	NaN	9	9	9	13.3	13.3	13.3	77.528	0	11.832	365480000	14	O43395	O43395	U4/U6 small nuclear ribonucleoprotein Prp3	PRPF3
29.9549	29.6794	29.1446	29.5009	29.6844	29.8743	NaN	NaN	28.2547	NaN	NaN	28.4935	15	15	15	66.8	66.8	66.8	32.251	0	55.815	2792000000	50	O43396;K7ER96;K7EML9;K7EPB7;K7EME7;K7EKG2	O43396;K7ER96	Thioredoxin-like protein 1	TXNL1
27.2857	27.381	26.8896	27.4091	26.9239	26.9525	NaN	NaN	NaN	NaN	NaN	NaN	4	4	4	22.4	22.4	22.4	23.773	0	13.005	512000000	12	O43402;M0R1B0	O43402;M0R1B0	ER membrane protein complex subunit 8	EMC8
29.0449	29.5267	29.3991	27.5711	26.4326	27.1312	NaN	NaN	NaN	NaN	NaN	NaN	11	11	11	63.3	63.3	63.3	19.208	0	75.454	1883500000	18	O43447;C9JQD4;H0YEL5;A6NM32;C9JAN8	O43447;C9JQD4;H0YEL5	Peptidyl-prolyl cis-trans isomerase H;Peptidyl-prolyl cis-trans isomerase	PPIH
28.6004	27.9756	27.5441	27.5856	27.8204	27.4006	NaN	NaN	NaN	NaN	NaN	NaN	8	8	8	29.8	29.8	29.8	39.589	0	14.706	1058800000	18	O43488;H3BLU7;H7C5H7;Q8NHP1	O43488;H3BLU7	Aflatoxin B1 aldehyde reductase member 2	AKR7A2
26.2978	27.4422	26.7128	NaN	NaN	NaN	NaN	NaN	NaN	NaN	NaN	NaN	4	4	4	13.6	13.6	13.6	39.45	0	7.8189	366420000	11	O43570;B3KUB4	O43570;B3KUB4	Carbonic anhydrase 12	CA12
29.5638	29.7598	28.595	28.8085	29.0268	29.0026	NaN	NaN	27.8525	NaN	NaN	NaN	15	15	15	19.5	19.5	19.5	109.96	0	44.653	2154000000	45	O43592;F8WDU6;F5GYW6;F5GZM3	O43592	Exportin-T	XPOT
28.2283	29.7258	29.082	28.8924	28.522	28.3672	NaN	NaN	NaN	NaN	NaN	NaN	5	5	5	52.3	52.3	52.3	19.108	0	57.914	1683400000	16	O43598;H0Y8X4	O43598;H0Y8X4	2-deoxynucleoside 5-phosphate N-hydrolase 1	DNPH1
28.7506	29.2292	28.5844	28.7172	29.2174	28.6076	NaN	NaN	NaN	NaN	NaN	NaN	19	19	19	40.5	40.5	40.5	51.355	0	29.605	1615700000	33	O43615;M0QXU7;M0R301;M0QXM9;M0R124	O43615;M0QXU7	Mitochondrial import inner membrane translocase subunit TIM44	TIMM44
28.9742	28.9079	28.407	26.1224	27.0068	26.4133	NaN	NaN	NaN	NaN	NaN	NaN	9	9	9	24.5	24.5	24.5	57.193	0	27.758	1392000000	18	O43660;H0YA24;H0YAA2	O43660;H0YA24	Pleiotropic regulator 1	PLRG1
27.7033	27.6961	27.0657	27.3863	NaN	NaN	NaN	NaN	NaN	NaN	NaN	NaN	5	5	5	50.5	50.5	50.5	10.921	0	67.495	660380000	7	O43678	O43678	NADH dehydrogenase [ubiquinone] 1 alpha subcomplex subunit 2	NDUFA2
30.0069	30.9898	30.2169	29.574	28.8469	29.2368	30.8219	29.581	30.2759	28.8639	28.7813	28.6607	15	15	15	50.9	50.9	50.9	37.154	0	97.45	6695100000	58	O43684;J3QT28;J3QSX4	O43684;J3QT28	Mitotic checkpoint protein BUB3	BUB3
34.0963	34.4556	34.0746	33.2155	33.3573	33.4508	33.6116	33.8625	33.8563	31.8673	31.3325	31.4738	84	84	49	81.8	81.8	53.8	104.85	0	323.31	74372000000	477	O43707;F5GXS2;H7C144;K7EP19	O43707;F5GXS2	Alpha-actinin-4	ACTN4
27.4177	27.413	27.0962	27.4149	27.2174	27.1654	NaN	NaN	NaN	NaN	NaN	NaN	4	4	4	19.6	19.6	19.6	31.88	0	3.6833	561880000	7	O43709;F8WD87;F8WD67;E9PCQ7;F8VZ18;B3KR83;H7C170;F2Z3D9	O43709;F8WD87;F8WD67;E9PCQ7	Probable 18S rRNA (guanine-N(7))-methyltransferase	WBSCR22
28.206	27.0205	27.3275	28.6227	27.9855	26.9444	NaN	28.1556	28.1947	29.6969	NaN	30.2552	11	11	11	14.2	14.2	14.2	85.852	0	18.571	1984500000	28	O43719;Q5H919;Q5H918	O43719;Q5H919;Q5H918	HIV Tat-specific factor 1	HTATSF1
29.1595	28.9481	27.8309	28.748	28.8712	28.887	30.8397	NaN	NaN	NaN	NaN	NaN	18	18	18	26	26	26	91.35	0	29.622	2528800000	37	O43747;H3BNR4;H3BR36;H3BUN9;B4DGE1;H3BRM7;H3BN71;H3BS13;H3BV30;H3BN75	O43747;H3BNR4	AP-1 complex subunit gamma-1	AP1G1
28.6124	29.6135	27.4151	27.5382	27.4672	27.2744	NaN	27.8746	NaN	NaN	NaN	26.6411	10	10	10	31	31	31	34.063	0	22.556	1398000000	28	O43765;K7EMD6;K7ERW5	O43765;K7EMD6	Small glutamine-rich tetratricopeptide repeat-containing protein alpha	SGTA
31.6803	31.4007	31.6745	31.5071	31.2003	30.9359	27.1875	NaN	29.3097	27.3781	28.1652	26.8844	25	25	25	43.8	43.8	43.8	62.942	0	206.85	10219000000	105	O43776;K7EIU7;K7EQ35;K7EJ19;K7EPK2;K7EMQ6	O43776	Asparagine--tRNA ligase, cytoplasmic	NARS
29.9602	29.6435	29.1426	29.3932	27.7503	28.5889	27.8461	NaN	28.8833	27.0284	NaN	NaN	12	12	12	60.8	60.8	60.8	26.227	0	36.815	3094800000	33	O43809;H3BND3;H3BV41	O43809;H3BND3	Cleavage and polyadenylation specificity factor subunit 5	NUDT21
28.8583	30.4601	29.6802	29.5916	29.8052	29.2794	NaN	NaN	NaN	28.7237	27.8449	28.7208	12	12	12	38.3	38.3	38.3	45.283	0	23.429	3717700000	35	O43813;E9PHS0;F8WDS9;H7C2E3	O43813;E9PHS0	LanC-like protein 1	LANCL1
26.1176	26.5084	NaN	NaN	NaN	NaN	NaN	NaN	NaN	NaN	NaN	NaN	6	5	5	10	8.7	8.7	86.131	0	5.5436	230190000	6	O43815;M0QXN2;M0R2A7;M0QYS2;M0R0P4;M0R0W8	O43815	Striatin	STRN
27.6157	28.2053	27.1986	27.0418	26.9785	27.2915	NaN	NaN	NaN	NaN	NaN	NaN	6	6	6	13.7	13.7	13.7	51.84	0	4.9931	495040000	8	O43818	O43818	U3 small nucleolar RNA-interacting protein 2	RRP9
27.7913	28.56	28.4549	28.3345	28.0417	28.0528	NaN	NaN	NaN	NaN	NaN	NaN	6	6	6	27.8	27.8	27.8	29.81	0	11.61	1047900000	12	O43819	O43819	Protein SCO2 homolog, mitochondrial	SCO2
30.6939	31.0125	30.915	30.5836	31.48	30.9701	33.6881	33.3518	31.2763	34.3846	34.025	33.64	26	26	26	69.2	69.2	69.2	37.106	0	323.31	21622000000	147	O43852;H0Y875	O43852	Calumenin	CALU
NaN	NaN	NaN	NaN	NaN	NaN	29.8028	32.306	30.8983	32.9715	33.8019	33.3428	21	21	21	46.5	46.5	46.5	53.764	0	192.69	9645100000	75	O43854	O43854	EGF-like repeat and discoidin I-like domain-containing protein 3	EDIL3
NaN	27.5343	26.7996	NaN	NaN	NaN	NaN	NaN	NaN	NaN	NaN	NaN	14	6	6	31.7	17.4	17.4	58.951	0	41.831	377150000	10	O43865	O43865	Putative adenosylhomocysteinase 2	AHCYL1
28.3136	27.4943	27.3109	NaN	26.2981	26.5475	NaN	NaN	NaN	NaN	NaN	NaN	8	8	8	17.1	17.1	17.1	71.689	0	24.835	731260000	15	O60216;E5RJW1;E5RJK5;E5RI01;E5RFZ5;E5RFV8;E5RIN7;E5RG18;Q9H4I0;A0A140T8W2	O60216	Double-strand-break repair protein rad21 homolog	RAD21
34.9035	35.2189	34.7046	36.4817	36.5643	36.6612	32.8653	32.7858	32.3195	31.5581	31.3864	31.5791	37	37	26	85.1	85.1	66.5	36.019	0	323.31	155680000000	228	O60218	O60218	Aldo-keto reductase family 1 member B10	AKR1B10
25.8721	26.0976	25.7504	NaN	NaN	NaN	NaN	NaN	NaN	NaN	NaN	NaN	7	6	6	6.8	6	6	119.26	0	13.818	294520000	11	O60231;Q5SQH5;A0A140T8Y5;A0A140T947;A0A140T9T4	O60231;Q5SQH5;A0A140T8Y5;A0A140T947;A0A140T9T4	Putative pre-mRNA-splicing factor ATP-dependent RNA helicase DHX16	DHX16
28.6766	28.23	28.6587	28.2777	28.3131	27.6139	28.8704	28.538	27.507	NaN	27.6434	NaN	14	14	13	35.2	35.2	31.4	40.925	0	23.513	1580100000	34	O60256;E7EPA1;C9JDU5;C9JJS3;C9K0K7;C9JDH0;E7EW35;I3L331;I3L164;I3L0S1;I3L4G9	O60256;E7EPA1;C9JDU5;C9JJS3;C9K0K7;C9JDH0;E7EW35	Phosphoribosyl pyrophosphate synthase-associated protein 2	PRPSAP2
30.8785	31.2359	30.8651	29.3161	28.7618	28.6432	29.0607	29.6487	29.0729	27.0041	NaN	25.9122	30	30	18	30.3	30.3	18.5	121.9	0	91.053	6123900000	73	O60264	O60264	SWI/SNF-related matrix-associated actin-dependent regulator of chromatin subfamily A member 5	SMARCA5
30.5082	29.2902	29.2914	28.9359	29.2768	29.1335	28.2799	29.4134	28.9895	29.0154	NaN	27.3805	30	30	30	24.8	24.8	24.8	146.2	0	94.333	3271100000	67	O60271;A0A087X2D8;E9PFH7;A0A087WYG2;Q9UPT6;H0YBE9;D6RHI8	O60271;A0A087X2D8	C-Jun-amino-terminal kinase-interacting protein 4	SPAG9
27.2119	26.955	26.7391	NaN	NaN	NaN	NaN	NaN	NaN	NaN	NaN	NaN	12	12	12	6.7	6.7	6.7	254.39	0	18.781	366990000	15	O60287	O60287	Nucleolar pre-ribosomal-associated protein 1	URB1
28.2589	27.4064	26.5865	26.6502	26.4082	26.9682	NaN	NaN	NaN	NaN	NaN	NaN	14	14	14	13.1	13.1	13.1	171.29	0	88.464	635630000	27	O60306;H0YH15;H0YLN9	O60306	Intron-binding protein aquarius	AQR
28.684	28.7281	28.1382	26.5213	NaN	NaN	NaN	NaN	NaN	NaN	NaN	NaN	11	11	11	16.5	16.5	16.5	92.902	0	32.268	1677300000	18	O60341;R4GMP9;R4GMQ1	O60341	Lysine-specific histone demethylase 1A	KDM1A
22.4489	32.122	NaN	NaN	NaN	NaN	NaN	NaN	NaN	24.0193	NaN	NaN	5	5	5	4.2	4.2	4.2	146.56	0	5.8238	3749400000	5	O60343	O60343	TBC1 domain family member 4	TBC1D4
27.1711	27.1843	26.3262	28.2965	28.241	28.5249	NaN	NaN	NaN	NaN	NaN	NaN	5	5	5	13.7	13.7	13.7	51.964	0	9.302	502810000	18	O60427;A0A0A0MR51;H0YB97;H7C2V0;F5H8G5;F5H3P6;F5H3U5	O60427;A0A0A0MR51	Fatty acid desaturase 1	FADS1
30.2319	30.1209	31.4063	31.0767	32.2662	31.2623	27.7251	NaN	26.7624	28.514	27.2103	NaN	32	32	28	53	53	47.8	79.187	0	145.12	5841300000	84	O60488;H0Y9A0;D6RD96;D6RF95;D6RFW9;D6RDA8	O60488	Long-chain-fatty-acid--CoA ligase 4	ACSL4
29.2385	27.4822	28.7586	28.2742	28.4522	28.6828	NaN	NaN	NaN	NaN	NaN	NaN	8	7	7	48.1	48.1	48.1	18.762	0	17.448	975150000	15	O60493	O60493	Sorting nexin-3	SNX3
28.1222	28.848	29.1772	27.3885	26.5795	26.6551	NaN	NaN	NaN	NaN	NaN	NaN	12	12	12	15.8	15.8	15.8	102.91	0	16.755	1404200000	29	O60502;H7C3X0	O60502	Protein O-GlcNAcase	MGEA5
33.114	33.6867	33.2481	32.612	32.452	32.3521	28.8454	30.418	29.7027	29.4234	29.2005	29.6735	45	45	36	54.1	54.1	47.5	69.602	0	323.31	33481000000	163	O60506;B7Z645;F6UXX1	O60506;B7Z645	Heterogeneous nuclear ribonucleoprotein Q	SYNCRIP
25.9586	25.2391	25.1609	25.308	NaN	25.0953	NaN	NaN	NaN	NaN	NaN	NaN	3	3	3	8	8	8	60.83	0	3.3997	143980000	7	Q5SRN1;O60508	Q5SRN1;O60508	Pre-mRNA-processing factor 17	CDC40
27.6718	28.2871	27.4704	28.228	28.5291	28.2932	NaN	27.8251	28.1601	27.3835	NaN	NaN	11	11	11	38.2	38.2	38.2	41.949	0	22.516	972890000	28	O60547	O60547	GDP-mannose 4,6 dehydratase	GMDS
30.416	30.5662	30.1141	30.5961	31.0733	31.5497	30.0602	27.8585	28.5062	31.1029	31.2045	30.7944	30	30	30	46.6	46.6	46.6	84.784	0	211.34	8074100000	136	O60568;H7C2V1;H7C2S8;C9JU11;H7C0B8;H7C2A8;C9JIX5	O60568	Procollagen-lysine,2-oxoglutarate 5-dioxygenase 3	PLOD3
26.844	26.75	NaN	31.6791	31.4498	29.8932	NaN	NaN	NaN	NaN	NaN	NaN	16	16	16	50.7	50.7	50.7	47.074	0	55.778	1882200000	37	O60664;K7ERZ3;K7EL96;K7ER39	O60664;K7ERZ3;K7EL96	Perilipin-3	PLIN3
28.0798	28.3047	27.6621	27.5167	27.2587	27.1708	NaN	NaN	NaN	NaN	NaN	NaN	7	7	7	16.9	16.9	16.9	59.875	0	10.764	939800000	17	O60678;A0A0A0MSN7	O60678;A0A0A0MSN7	Protein arginine N-methyltransferase 3	PRMT3
26.5734	24.7364	26.1462	NaN	NaN	NaN	NaN	NaN	NaN	NaN	NaN	NaN	9	4	4	22.4	12.9	12.9	60.029	0	22.746	197280000	7	O60684;Q5TFJ7;O15131;S4R3E5	O60684;Q5TFJ7;O15131	Importin subunit alpha-7;Importin subunit alpha-6	KPNA6;KPNA5
NaN	NaN	NaN	NaN	NaN	NaN	NaN	NaN	28.2264	31.5263	31.9504	30.9751	14	14	14	31.4	31.4	31.4	52.971	0	39.597	2319100000	28	O60687	O60687	Sushi repeat-containing protein SRPX2	SRPX2
34.4293	34.1107	34.5905	34.0261	34.0645	33.9984	33.1571	32.6082	33.7385	33.1631	32.9721	33.0062	57	57	57	92.9	92.9	92.9	55.023	0	323.31	85792000000	323	O60701;E7ETF4;E7EV97;E7ER83;E7ER95;D6RHF4;E9PBD2	O60701	UDP-glucose 6-dehydrogenase	UGDH
29.1988	28.7342	29.1094	28.8294	28.5845	28.7209	29.1964	29.4564	30.0375	27.8234	28.0455	27.8805	16	14	14	37.2	33.1	33.1	58.47	0	65.789	2290200000	44	O60749;D6RC15	O60749	Sorting nexin-2	SNX2
30.1317	30.2103	29.9708	30.2465	30.3372	30.4375	31.3997	31.8102	31.673	31.3023	31.8409	31.4509	30	30	30	40.4	40.4	40.4	107.89	0	235.68	8029700000	132	O60763;REV__R4GMN2;REV__Q5VZ89;REV__R4GNB2;REV__R4GN35	O60763	General vesicular transport factor p115	USO1
27.2187	26.9679	27.0389	27.1285	26.9093	26.7933	NaN	NaN	NaN	NaN	NaN	NaN	13	13	13	26.6	26.6	26.6	70.755	0	29.205	540860000	21	O60826	O60826	Coiled-coil domain-containing protein 22	CCDC22
29.8223	30.3255	30.0196	29.1907	28.9948	29.3993	27.3476	28.5793	NaN	28.9	28.8149	28.5774	21	21	21	53.1	53.1	53.1	57.673	0	71.059	3886600000	57	O60832;H7C0M1;C9IYT0;H7C2Q9;H7C2Q2;H7BZF2	O60832;H7C0M1;C9IYT0	H/ACA ribonucleoprotein complex subunit 4	DKC1
27.5538	27.236	27.657	27.4278	27.3814	28.0335	NaN	NaN	NaN	NaN	NaN	NaN	9	9	9	56.8	56.8	56.8	16.368	0	28.375	790570000	21	O60869	O60869	Endothelial differentiation-related factor 1	EDF1
31.3974	31.2353	31.4691	30.1621	29.7042	30.1544	28.4792	29.0563	30.1939	29.7781	29.6538	29.4238	19	19	19	47.8	47.8	47.8	45.745	0	95.595	8881300000	70	O60884;A0A087WT48;I3L320	O60884	DnaJ homolog subfamily A member 2	DNAJA2
27.2921	26.9968	27.1627	NaN	NaN	NaN	NaN	NaN	NaN	NaN	NaN	NaN	6	6	5	5.4	5.4	4.5	152.22	0	9.9272	413820000	9	O60885;M0QZD9;Q15059	O60885;M0QZD9;Q15059	Bromodomain-containing protein 4;Bromodomain-containing protein 3	BRD4;BRD3
28.9229	29.4935	29.2509	28.5654	28.5108	28.1401	28.0098	NaN	NaN	NaN	NaN	NaN	6	6	6	57.4	57.4	57.4	14.21	0	35.899	1756700000	14	O60925;E5RGS4	O60925;E5RGS4	Prefoldin subunit 1	PFDN1
NaN	26.2888	25.6737	NaN	NaN	NaN	NaN	NaN	NaN	NaN	NaN	NaN	3	3	3	19.8	19.8	19.8	13.952	0	4.4569	168060000	4	O60927;Q5SRK2	O60927	Protein phosphatase 1 regulatory subunit 11	PPP1R11
26.272	25.7381	NaN	NaN	NaN	NaN	NaN	NaN	NaN	NaN	NaN	NaN	3	3	3	12.2	12.2	12.2	32.064	0	4.3529	193100000	6	O60930	O60930	Ribonuclease H1	RNASEH1
25.42	24.9729	25.2293	24.7469	NaN	25.3996	NaN	NaN	NaN	NaN	NaN	NaN	7	7	7	14.2	14.2	14.2	68.556	0	8.8248	131950000	7	O60942	O60942	mRNA-capping enzyme;Polynucleotide 5-triphosphatase;mRNA guanylyltransferase	RNGTT
NaN	NaN	25.6313	26.2358	26.3077	26.5047	NaN	NaN	26.0102	NaN	NaN	NaN	2	2	2	4.9	4.9	4.9	46.432	0.00073837	2.5756	201400000	7	O75063;X6RH03	O75063;X6RH03	Glycosaminoglycan xylosylkinase	FAM20B
30.9575	30.4533	30.2137	29.761	30.1822	29.7176	29.5923	29.693	31.0945	28.2509	29.5612	29.2981	26	26	26	58.9	58.9	58.9	66.193	0	98.501	6157300000	58	O75083;D6RD66	O75083	WD repeat-containing protein 1	WDR1
27.971	28.2834	28.0824	28.0193	27.8763	27.7482	28.6868	28.183	27.6188	NaN	NaN	NaN	21	21	16	16.7	16.7	13.9	160.9	0	106.98	1401900000	45	O75116;E9PF63;D6REE7;Q14DU5;C9JFJ0	O75116;E9PF63	Rho-associated protein kinase 2	ROCK2
30.4083	30.5374	29.795	30.0393	29.7357	29.8542	NaN	28.353	28.3072	28.4371	28.0622	28.9626	16	16	15	34.3	34.3	32.6	60.13	0	34.407	5244600000	54	O75131;A0A087WYQ3;E5RHZ0;A0A087WXR6;A0A087WUS8;E5RFT7;H0YB26;Q8IYJ1;Q96A23;O95741;Q9HCH3;Q9UBL6	O75131;A0A087WYQ3	Copine-3	CPNE3
28.7932	28.5656	28.6378	27.9889	28.7057	28.5637	NaN	NaN	NaN	NaN	NaN	NaN	24	24	22	25.7	25.7	23.4	119.39	0	36.732	1269600000	43	O75146	O75146	Huntingtin-interacting protein 1-related protein	HIP1R
31.5762	29.5186	31.3932	30.2399	29.0996	28.9284	30.079	25.7193	28.8839	26.5048	NaN	NaN	33	33	5	28.3	28.3	4.3	146.67	0	138.02	6589000000	87	O75153;K7EIG1;Q9Y5I4	O75153;K7EIG1	Clustered mitochondria protein homolog	CLUH
27.0266	27.5884	26.9131	27.0134	26.933	26.891	NaN	NaN	NaN	NaN	NaN	NaN	16	16	16	9	9	9	254.41	0	19.46	597630000	23	O75165;H0Y8Q2	O75165	DnaJ homolog subfamily C member 13	DNAJC13
26.3931	26.4011	25.9075	NaN	NaN	NaN	NaN	NaN	NaN	NaN	NaN	NaN	5	5	5	6.6	6.6	6.6	81.871	0	4.6217	210940000	7	O75175;H7C148;H7C3F5;H7C5J4;A0A0G2JPP0;A0A0G2JN65;H0Y5X7	O75175;H7C148	CCR4-NOT transcription complex subunit 3	CNOT3
NaN	NaN	NaN	27.6815	27.9685	28.1413	NaN	NaN	NaN	NaN	NaN	NaN	4	4	4	18.9	18.9	18.9	35.509	0	5.6201	165670000	6	O75208;H3BRC0;H3BSJ5;H3BNT2;H3BPY0;H3BPW3;H3BVA5;H3BPC6	O75208;H3BRC0;H3BSJ5;H3BNT2	Ubiquinone biosynthesis protein COQ9, mitochondrial	COQ9
26.6661	28.0684	27.5104	27.9227	27.7538	28.1561	NaN	NaN	NaN	NaN	NaN	NaN	8	8	8	54.3	54.3	54.3	21.007	0	55.088	709080000	16	O75223;B8ZZK2;M0QZK8;H7BZK5;A0A0B4J1Y4	O75223;B8ZZK2;M0QZK8;H7BZK5	Gamma-glutamylcyclotransferase	GGCT
30.4951	30.696	29.938	29.5502	28.3975	29.133	NaN	NaN	NaN	NaN	NaN	NaN	16	16	16	43.2	43.2	43.2	52.545	0	38.933	4343000000	34	O75306	O75306	NADH dehydrogenase [ubiquinone] iron-sulfur protein 2, mitochondrial	NDUFS2
25.9284	NaN	NaN	26.4884	26.5891	NaN	NaN	NaN	NaN	NaN	NaN	NaN	6	5	5	25.2	22.4	22.4	33.742	0	17.116	152850000	5	O75323;F8WBI5;C9K068;C9J7B1;H7C333	O75323;F8WBI5	Protein NipSnap homolog 2	GBAS
27.5814	28.304	27.9189	28.898	28.2767	28.5287	NaN	NaN	NaN	NaN	NaN	NaN	5	5	5	38.7	38.7	38.7	21.868	0	19.575	959570000	18	O75340;A0A024QZ42;H0Y9X3;E7EPW6;A0A087WZ38	O75340;A0A024QZ42	Programmed cell death protein 6	PDCD6
27.4491	NaN	26.5966	NaN	NaN	NaN	NaN	NaN	NaN	NaN	NaN	NaN	4	4	4	41.5	41.5	41.5	13.757	0	16.547	285440000	6	O75348	O75348	V-type proton ATPase subunit G 1	ATP6V1G1
26.3829	NaN	NaN	26.3006	25.5088	NaN	NaN	NaN	NaN	NaN	NaN	NaN	6	5	5	17.8	15.1	15.1	49.301	0	4.8618	212670000	6	O75351	O75351	Vacuolar protein sorting-associated protein 4B	VPS4B
30.585	30.4255	31.5635	31.2984	30.8196	31.1886	30.1515	31.3328	30.8583	32.0688	31.7535	31.789	22	22	20	66.4	66.4	59.4	39.617	0	312.58	11746000000	118	O75367;B4DJC3;D6RCF2	O75367;B4DJC3	Core histone macro-H2A.1;Histone H2A	H2AFY
27.7955	27.7038	26.5349	28.3528	28.829	28.8868	NaN	NaN	NaN	NaN	NaN	NaN	6	6	6	61.4	61.4	61.4	12.774	0	23.133	874800000	16	O75368	O75368	SH3 domain-binding glutamic acid-rich-like protein	SH3BGRL
35.0563	35.5488	35.1779	33.8898	34.4038	34.252	34.5089	32.4667	34.7168	31.6204	30.1581	31.013	188	188	172	76.4	76.4	73.3	278.16	0	323.31	141170000000	796	O75369;E7EN95;H7C5L4;A0A0A0MT44;A0A0C4DGA1	O75369;E7EN95	Filamin-B	FLNB
28.5	29.3538	29.0635	26.2195	26.3306	25.6802	NaN	NaN	NaN	NaN	NaN	NaN	3	3	3	29.8	29.8	29.8	13.711	0	8.6323	1432200000	12	O75380;D6RBT3	O75380	NADH dehydrogenase [ubiquinone] iron-sulfur protein 6, mitochondrial	NDUFS6
28.6969	28.4497	29.295	29.3879	29.5524	29.7225	NaN	NaN	28.4245	NaN	NaN	28.003	9	9	9	38.6	38.6	38.6	24.593	0	19.355	1716100000	25	O75396;A0A087X1A9	O75396	Vesicle-trafficking protein SEC22b	SEC22B
30.371	29.4276	29.2872	29.5314	29.3211	28.6542	NaN	NaN	27.6847	28.8933	NaN	27.6947	17	17	17	22.4	22.4	22.4	108.8	0	57.578	3206300000	36	O75400;F5H578;H0YG38;H7C2N3	O75400	Pre-mRNA-processing factor 40 homolog A	PRPF40A
29.1702	29.0991	28.7517	29.0852	28.9371	28.8944	29.7285	28.3955	28.4377	NaN	NaN	NaN	14	14	14	49.8	49.8	49.8	38.169	0	32.397	2491400000	43	O75436;S4R3Q6;S4R2Y3	O75436;S4R3Q6	Vacuolar protein sorting-associated protein 26A	VPS26A
29.8078	30.1156	29.7517	30.2808	30.2657	30.4563	NaN	NaN	NaN	NaN	NaN	NaN	20	20	20	48.9	48.9	48.9	54.366	0	132.81	3643300000	49	O75439;G3V0E4;F8WAZ6;F8WEA6;F8WBE1	O75439;G3V0E4	Mitochondrial-processing peptidase subunit beta	PMPCB
25.959	26.3325	25.8231	NaN	NaN	NaN	NaN	NaN	NaN	NaN	NaN	NaN	4	4	4	8.4	8.4	8.4	55.964	0	4.5958	190360000	5	O75449;Q9BW62;B7ZBC8	O75449;Q9BW62	Katanin p60 ATPase-containing subunit A1;Katanin p60 ATPase-containing subunit A-like 1	KATNA1;KATNAL1
29.333	28.3396	28.5413	27.2957	27.3324	27.674	NaN	NaN	NaN	NaN	NaN	NaN	9	8	8	16.4	14.9	14.9	60.103	0	18.805	1522600000	16	O75475;H3BPQ6	O75475	PC4 and SFRS1-interacting protein	PSIP1
29.6865	30.7645	30.0133	30.5657	30.5439	30.5439	NaN	NaN	NaN	27.7324	NaN	28.1488	19	19	13	41.6	41.6	28.9	38.925	0	53.82	3996500000	47	O75477;B0QZ43	O75477;B0QZ43	Erlin-1	ERLIN1
30.2482	30.3501	29.3693	29.0901	28.6372	28.7996	NaN	NaN	NaN	NaN	NaN	NaN	15	15	15	57.2	57.2	57.2	30.241	0	87.391	3072000000	40	O75489;E9PS48;G3V194;E9PKL8	O75489	NADH dehydrogenase [ubiquinone] iron-sulfur protein 3, mitochondrial	NDUFS3
27.1634	27.8733	NaN	NaN	NaN	NaN	NaN	NaN	NaN	NaN	NaN	NaN	6	6	6	29.7	29.7	29.7	20.913	0	10.501	475380000	5	Q5JRI1;O75494;Q8WXF0;Q6IQ42	Q5JRI1;O75494;Q8WXF0	Serine/arginine-rich splicing factor 10;Serine/arginine-rich splicing factor 12	SRSF10;SRSF12
26.9438	26.4436	NaN	NaN	NaN	NaN	NaN	NaN	NaN	NaN	NaN	NaN	5	5	5	13.6	13.6	13.6	50.197	0	6.2517	218130000	6	O75530;E9PJK2	O75530;E9PJK2	Polycomb protein EED	EED
27.0975	NaN	26.2507	NaN	NaN	NaN	NaN	NaN	NaN	NaN	NaN	NaN	5	5	5	60.7	60.7	60.7	10.058	0	8.2037	284540000	5	O75531	O75531	Barrier-to-autointegration factor;Barrier-to-autointegration factor, N-terminally processed	BANF1
30.8039	31.0108	30.5891	30.7835	30.4741	30.764	30.2033	31.2808	30.9535	30.7051	30.8637	30.2683	44	44	44	38.4	38.4	38.4	145.83	0	219.18	10040000000	149	O75533;H7C341;B4DGZ4;F8WC19	O75533	Splicing factor 3B subunit 1	SF3B1
30.3698	31.3787	30.5815	30.6363	29.4852	30.3857	29.211	NaN	28.4306	NaN	NaN	NaN	25	25	25	35.5	35.5	35.5	88.884	0	113.15	6502600000	68	O75534;E9PLT0;E9PLD4;E9PNG3;E9PKN4	O75534;E9PLT0	Cold shock domain-containing protein E1	CSDE1
27.8507	27.4182	27.8767	27.5883	27.0374	27.6413	NaN	NaN	NaN	NaN	NaN	NaN	7	7	7	27.5	27.5	27.5	34.404	0	16.244	839440000	17	O75569;F8WEG8;G5E9Q4;C9JMM3	O75569;F8WEG8;G5E9Q4;C9JMM3	Interferon-inducible double-stranded RNA-dependent protein kinase activator A	PRKRA
30.1337	27.9966	29.8535	28.912	29.2533	29.4783	NaN	30.2941	30.4006	31.5104	29.6539	32.8017	6	6	6	55.6	55.6	55.6	19.343	0	251.94	5707400000	33	O75607	O75607	Nucleoplasmin-3	NPM3
28.2458	27.6897	28.4638	29.0586	29.1016	28.8906	NaN	NaN	NaN	NaN	NaN	NaN	8	8	8	44.3	44.3	44.3	24.669	0	54.133	1374300000	21	O75608;A0A087X1K9;B4DP64;E5RGR0;E5RJ48;E5RI35	O75608;A0A087X1K9;B4DP64;E5RGR0	Acyl-protein thioesterase 1	LYPLA1
26.9108	27.1201	27.2319	NaN	NaN	NaN	NaN	NaN	NaN	NaN	NaN	NaN	6	6	6	16.9	16.9	16.9	48.349	0	16.611	406660000	9	O75616;J3QSB2;J3QRV9;J3QT61;K7EQJ8	O75616;J3QSB2;J3QRV9	GTPase Era, mitochondrial	ERAL1
NaN	28.7742	27.85	28.8464	NaN	NaN	NaN	NaN	NaN	NaN	NaN	NaN	3	3	3	20	20	20	24.074	0	66.208	1519900000	5	O75629	O75629	Protein CREG1	CREG1
31.3358	31.334	31.2239	30.5737	30.3704	30.4358	28.215	28.9215	30.722	31.8983	31.9176	32.1239	77	77	77	41.7	41.7	41.7	244.5	0	323.31	12215000000	212	O75643;B4E0P5	O75643	U5 small nuclear ribonucleoprotein 200 kDa helicase	SNRNP200
28.6274	29.2333	29.088	28.4852	28.9198	28.6386	NaN	NaN	27.9117	NaN	NaN	NaN	16	16	16	73.5	73.5	73.5	31.444	0	48.923	1654200000	39	O75663	O75663	TIP41-like protein	TIPRL
29.2553	29.4282	29.4276	28.0331	26.4145	26.558	NaN	NaN	NaN	NaN	NaN	NaN	31	31	31	13.1	13.1	13.1	318.38	0	76.986	1842100000	53	O75691	O75691	Small subunit processome component 20 homolog	UTP20
26.7847	NaN	NaN	25.4886	25.526	24.7075	NaN	NaN	NaN	NaN	NaN	NaN	3	3	3	8.9	8.9	8.9	39.641	0	3.685	256930000	7	O75695	O75695	Protein XRP2	RP2
28.3206	27.3155	26.9861	NaN	NaN	26.1597	NaN	NaN	NaN	NaN	NaN	NaN	9	9	9	10.5	10.5	10.5	125.97	0	18.511	624310000	13	O75717;C9JYB3	O75717	WD repeat and HMG-box DNA-binding protein 1	WDHD1
28.9356	27.7823	26.8135	28.3585	28.1235	28.2081	NaN	26.4443	28.5351	31.7135	29.9929	30.8545	16	16	15	39.4	39.4	35.7	46.561	0	29.538	2537900000	38	O75718;C9JP16	O75718;C9JP16	Cartilage-associated protein	CRTAP
27.0968	27.694	26.7223	27.1269	26.7909	25.88	NaN	NaN	NaN	NaN	NaN	NaN	14	10	10	25.4	19	19	74.761	0	55.064	536710000	21	O75746;F8W9J0;H0YFB2;B4DGK6	O75746	Calcium-binding mitochondrial carrier protein Aralar1	SLC25A12
25.8547	26.2702	26.0274	NaN	NaN	NaN	NaN	NaN	NaN	NaN	NaN	NaN	5	5	5	16.1	16.1	16.1	39.134	0	8.0881	179460000	9	O75794;X6RKY7;X6RA30;H7BZW7;X6RF82	O75794;X6RKY7;X6RA30	Cell division cycle protein 123 homolog	CDC123
28.5701	29.3122	29.3356	29.7179	29.7367	29.5504	28.4599	29.2567	NaN	30.1579	28.7062	29.1613	11	11	2	35.6	35.6	10.6	35.611	0	16.194	3068300000	27	O75821;K7ENA8;K7EP16;K7EL60	O75821;K7ENA8	Eukaryotic translation initiation factor 3 subunit G	EIF3G
30.2048	30.4401	30.2686	30.0634	29.9218	29.4324	29.0976	29.5845	28.8938	29.6202	29.6173	29.1644	13	13	13	31.4	31.4	31.4	29.062	0	38.862	5328200000	42	O75822;H0YLP3;H0YGJ7	O75822	Eukaryotic translation initiation factor 3 subunit J	EIF3J
29.7358	29.908	29.3848	28.9923	28.8929	29.1813	NaN	NaN	NaN	NaN	NaN	NaN	16	14	14	60.3	49.8	49.8	30.85	0	100.57	3169300000	33	O75828	O75828	Carbonyl reductase [NADPH] 3	CBR3
29.1912	29.8453	29.0378	28.3062	28.7171	29.4548	NaN	NaN	NaN	NaN	NaN	NaN	12	12	12	33.3	33.3	33.3	54.812	0	54.705	2146000000	29	O75844	O75844	CAAX prenyl protease 1 homolog	ZMPSTE24
33.2077	31.5873	32.9791	34.4767	34.6359	34.5186	32.7746	32.5598	33.7815	29.0687	29.1936	29.2227	42	42	40	89.4	89.4	87.7	46.659	0	323.31	41383000000	219	O75874;C9J4N6;C9JLU6;C9JJE5	O75874	Isocitrate dehydrogenase [NADP] cytoplasmic	IDH1
27.8352	27.9976	27.3476	29.3011	28.7039	29.0376	NaN	NaN	NaN	NaN	NaN	NaN	5	5	5	20.2	20.2	20.2	21.614	0	67.116	777570000	19	O75915;F8WF90;C9JQU6;F8WF33	O75915	PRA1 family protein 3	ARL6IP5
NaN	NaN	NaN	28.4911	29.2645	29.1	NaN	NaN	NaN	NaN	NaN	NaN	18	17	17	11.2	10.6	10.6	237.29	0	23.407	441490000	30	O75923	O75923	Dysferlin	DYSF
27.0059	27.8568	26.8817	27.1994	NaN	27.1405	NaN	NaN	27.2222	NaN	NaN	NaN	9	9	9	47.6	47.6	47.6	26.131	0	13.903	614580000	15	O75934	O75934	Pre-mRNA-splicing factor SPF27	BCAS2
27.3801	28.0566	28.2719	27.9179	27.3407	27.8308	NaN	NaN	NaN	NaN	NaN	NaN	9	9	9	29.6	29.6	29.6	29.841	0	21.629	1058100000	17	O75937	O75937	DnaJ homolog subfamily C member 8	DNAJC8
30.3731	31.0098	30.5715	30.5724	31.522	30.8983	NaN	NaN	NaN	NaN	NaN	NaN	13	13	13	82	82	82	18.491	0	38.69	5797600000	44	O75947;F5H608	O75947;F5H608	ATP synthase subunit d, mitochondrial	ATP5H
27.0867	27.7295	27.4374	28.1664	28.5814	28.6617	NaN	NaN	NaN	28.581	28.4577	29.1003	12	12	12	33.7	33.7	33.7	47.355	0	26.554	1526300000	26	O75955;A0A140T9R1;A0A140T9W4;A0A140T9X0;A2AB09;A2AB12;A2AB10;A2AB13;A0A0G2JJQ6;A0A140T907;A0A140T9C3;A0A140T959;A2AB11;A0A140T9B1;A0A140T957;A0A140T910;A0A140T905;A0A140T974;A2ABJ5	O75955;A0A140T9R1;A0A140T9W4;A0A140T9X0;A2AB09	Flotillin-1	FLOT1
28.3672	28.7606	28.3914	28.2606	28.4914	28.3059	NaN	28.0584	26.5745	27.3711	27.3831	27.9563	19	19	19	17.8	17.8	17.8	152.93	0	22.009	1471900000	39	O75976;J3QQJ4;J3QRJ9	O75976	Carboxypeptidase D	CPD
30.9161	30.2955	30.9853	29.6292	29.3149	29.513	28.5371	27.8043	27.7881	NaN	27.1166	NaN	19	19	19	57.9	57.9	57.9	37.432	0	111.73	5654000000	51	O76003	O76003	Glutaredoxin-3	GLRX3
32.4081	32.3553	33.1732	31.3413	30.1538	30.2415	NaN	NaN	NaN	26.4235	29.032	NaN	28	28	28	54.9	54.9	54.9	54.972	0	323.31	17764000000	93	O76021;J3QSV6;I3L3U9;I3L3C4;I3L234;I3L1A3	O76021;J3QSV6;I3L3U9	Ribosomal L1 domain-containing protein 1	RSL1D1
31.1327	31.6907	30.767	31.4798	31.2573	31.5769	NaN	NaN	NaN	NaN	NaN	NaN	17	17	17	33.8	33.8	33.8	69.223	0	35.568	4279600000	40	O76031;H0YM48;H0YK07	O76031	ATP-dependent Clp protease ATP-binding subunit clpX-like, mitochondrial	CLPX
27.0611	26.8498	26.8491	26.387	NaN	NaN	NaN	NaN	NaN	NaN	NaN	NaN	7	7	7	29.5	29.5	29.5	37.84	0	14.679	441030000	15	O76071	O76071	Probable cytosolic iron-sulfur protein assembly protein CIAO1	CIAO1
30.3203	30.1358	30.4581	30.3454	30.329	30.5941	NaN	NaN	NaN	NaN	NaN	NaN	27	27	27	49.5	49.5	49.5	74.605	0	168.52	4077600000	69	O76094;R4GNC1;D6RDY6	O76094	Signal recognition particle subunit SRP72	SRP72
27.7554	28.0447	27.5336	29.0389	28.4831	28.5715	28.2398	NaN	NaN	28.6364	28.6654	27.9504	16	16	12	29.8	29.8	23.4	75.022	0	61.233	1532700000	43	O94776	O94776	Metastasis-associated protein MTA2	MTA2
30.6449	30.5865	30.4056	30.4865	30.6074	30.9151	NaN	NaN	NaN	NaN	NaN	NaN	25	25	25	54.9	54.9	54.9	67.454	0	121.09	5736400000	64	O94826	O94826	Mitochondrial import receptor subunit TOM70	TOMM70A
26.9641	27.1348	26.0718	NaN	NaN	NaN	NaN	NaN	NaN	NaN	NaN	NaN	7	6	6	9	7.7	7.7	113.01	0	11.02	334100000	9	O94855;E9PC44;E9PDM8	O94855;E9PC44;E9PDM8	Protein transport protein Sec24D	SEC24D
29.2012	28.087	29.2572	29.1011	28.8299	28.6717	NaN	NaN	NaN	NaN	NaN	NaN	22	22	22	34.6	34.6	34.6	89.594	0	40.561	1707600000	43	O94874	O94874	E3 UFM1-protein ligase 1	UFL1
27.5358	26.8197	28.4954	27.7782	27.7299	27.8104	28.1314	NaN	NaN	NaN	NaN	NaN	7	7	7	28.4	28.4	28.4	30.344	0	10.225	855840000	14	O94903;E5RG77;H0YBG2;E5RFX7;E5RFZ4	O94903;E5RG77	Proline synthase co-transcribed bacterial homolog protein	PROSC
28.1846	28.2448	27.8558	29.3698	29.7127	29.8704	NaN	NaN	NaN	NaN	NaN	NaN	17	11	11	48.7	35.7	35.7	37.839	0	22.079	1412500000	24	O94905;E5RHW4;E5RJ09	O94905;E5RHW4	Erlin-2	ERLIN2
29.2714	29.9096	29.5882	30.1306	29.9631	30.0686	NaN	NaN	NaN	27.6547	NaN	NaN	28	28	28	35.2	35.2	35.2	106.92	0	81.535	3726900000	68	O94906	O94906	Pre-mRNA-processing factor 6	PRPF6
26.6287	25.9857	25.9031	NaN	NaN	25.9182	NaN	NaN	NaN	NaN	NaN	NaN	5	5	5	9.4	9.4	9.4	55.016	0	10.684	243010000	8	O94919	O94919	Endonuclease domain-containing 1 protein	ENDOD1
30.6236	30.287	30.2065	29.9028	29.8329	29.8578	NaN	NaN	NaN	NaN	NaN	NaN	25	25	23	47.1	47.1	42.8	73.46	0	195.82	4870200000	79	O94925;H7BZD1;C9JIJ6;B7Z509;H7C201	O94925	Glutaminase kidney isoform, mitochondrial	GLS
30.0673	30.3013	29.4822	29.4179	29.5714	29.6231	29.2311	28.3518	29.463	NaN	NaN	29.0808	31	31	22	44.2	44.2	32.5	103.96	0	150.14	4077500000	83	O94973;A0A0G2JS82;A0A0G2JQM1;E9PR62;A0A0G2JRF9;A0A0G2JQA4;A0A0G2JQT9;H0YEG0;A0A0G2JRS3;A0A0G2JS17;H0YDE9;E9PNC4;E9PQP4;M0R2D9;E9PPY8	O94973;A0A0G2JS82;A0A0G2JQM1	AP-2 complex subunit alpha-2	AP2A2
NaN	NaN	NaN	NaN	NaN	NaN	NaN	NaN	NaN	28.0772	27.7286	27.424	8	8	8	9.4	9.4	9.4	109.79	0	8.5805	228490000	7	O94985;Q5SR54	O94985;Q5SR54	Calsyntenin-1;Soluble Alc-alpha;CTF1-alpha	CLSTN1
27.7136	28.4419	27.1496	NaN	25.4758	NaN	NaN	28.3029	27.238	28.8525	28.5298	28.4521	8	8	8	20.9	20.9	20.9	40.623	0	31.491	874610000	20	O94992	O94992	Protein HEXIM1	HEXIM1
NaN	NaN	NaN	NaN	NaN	NaN	NaN	29.921	29.7413	30.504	30.8686	30.4367	14	14	14	19.3	19.3	19.3	89.65	0	24.127	2266800000	28	O95025;C9JYT6	O95025	Semaphorin-3D	SEMA3D
NaN	NaN	NaN	27.193	26.9808	26.8028	NaN	NaN	28.6571	30.9695	33.8603	31.033	15	15	15	41.3	41.3	41.3	43.001	0	134.35	4935200000	32	O95084;E9PRR2	O95084	Serine protease 23	PRSS23
26.888	NaN	NaN	26.385	26.414	26.6987	NaN	NaN	NaN	NaN	NaN	NaN	4	4	4	5.8	5.8	5.8	86.401	0.0016843	2.3788	129960000	7	O95140	O95140	Mitofusin-2	MFN2
25.37	24.9858	NaN	NaN	NaN	NaN	NaN	NaN	NaN	NaN	NaN	NaN	5	5	5	4.8	4.8	4.8	146.18	0	7.0309	96814000	6	O95155;K7ERA7;K7EP75	O95155	Ubiquitin conjugation factor E4 B	UBE4B
28.899	28.2822	28.4134	27.7212	27.1781	27.4658	NaN	NaN	27.9927	27.0034	26.8162	26.7469	17	17	17	14.4	14.4	14.4	150.25	0	34.293	1534600000	31	O95163;F5H2T0;H0YDF3	O95163;F5H2T0	Elongator complex protein 1	IKBKAP
28.2066	28.6092	28.1186	NaN	NaN	NaN	NaN	NaN	NaN	NaN	NaN	NaN	6	6	6	40.9	40.9	40.9	21.766	0	13.916	876070000	13	O95169;E9PQ68;K9J7I2;E9PIZ8	O95169;E9PQ68;K9J7I2	NADH dehydrogenase [ubiquinone] 1 beta subcomplex subunit 8, mitochondrial	NDUFB8
26.7345	26.805	26.7208	NaN	NaN	NaN	NaN	NaN	NaN	NaN	NaN	NaN	4	4	4	36.3	36.3	36.3	12.551	0	4.2891	287910000	5	O95182;M0R0N0;M0R1K9	O95182	NADH dehydrogenase [ubiquinone] 1 alpha subcomplex subunit 7	NDUFA7
30.1046	30.3641	30.039	30.0883	30.29	30.1634	NaN	NaN	NaN	NaN	27.1412	NaN	25	25	25	41.9	41.9	41.9	83.353	0	177.76	3527600000	65	O95202	O95202	LETM1 and EF-hand domain-containing protein 1, mitochondrial	LETM1
NaN	28.128	27.9819	27.6663	27.1106	27.058	NaN	NaN	28.4209	27.5986	28.1992	27.8835	6	6	6	14.8	14.8	14.8	37.404	0	8.0265	853030000	16	O95218	O95218	Zinc finger Ran-binding domain-containing protein 2	ZRANB2
26.577	26.8042	26.8637	27.0409	26.3206	26.5617	NaN	NaN	NaN	NaN	NaN	NaN	7	7	6	6.7	6.7	6.7	139.88	0	26.448	449270000	14	O95239;Q2VIQ3;Q5JRK0;H0Y718;Q6ZMV9	O95239;Q2VIQ3	Chromosome-associated kinesin KIF4A;Chromosome-associated kinesin KIF4B	KIF4A;KIF4B
29.4656	29.1865	29.2947	29.2982	29.2501	29.4213	NaN	NaN	NaN	NaN	NaN	NaN	10	9	9	45.3	45.3	45.3	27.228	0	17.743	1536400000	20	O95292;E5RK64	O95292	Vesicle-associated membrane protein-associated protein B/C	VAPB
26.2422	26.6836	25.6768	NaN	NaN	NaN	NaN	NaN	NaN	NaN	NaN	NaN	10	10	10	17.8	17.8	17.8	90.015	0	43.737	255080000	12	O95294	O95294	RasGAP-activating-like protein 1	RASAL1
27.1828	27.7178	27.6124	NaN	NaN	NaN	NaN	NaN	NaN	NaN	NaN	NaN	4	4	4	28.6	28.6	28.6	14.187	0	3.7087	502230000	5	O95298;E9PRJ5;E9PM14;A0A087WUM3;E9PQ53	O95298;E9PRJ5	NADH dehydrogenase [ubiquinone] 1 subunit C2	NDUFC2
27.9524	28.3383	27.8061	28.4766	28.3554	28.523	NaN	NaN	NaN	NaN	NaN	NaN	6	6	6	15.8	15.8	15.8	63.083	0	6.8589	1163500000	11	O95302;C9J4P8;Q75LS8	O95302	Peptidyl-prolyl cis-trans isomerase FKBP9	FKBP9
29.5767	27.299	29.7288	28.9298	28.9214	28.8031	NaN	NaN	28.6718	NaN	NaN	NaN	11	11	11	58.9	58.9	58.9	27.547	0	26.501	1906200000	23	O95336;M0R261;M0R1L2;M0R0U3	O95336;M0R261;M0R1L2	6-phosphogluconolactonase	PGLS
32.1656	31.3605	32.162	31.5988	31.9625	31.7691	NaN	NaN	28.2446	30.6782	29.7484	30.8754	40	40	39	68.9	68.9	66.6	69.5	0	323.31	15213000000	141	O95340	O95340	Bifunctional 3-phosphoadenosine 5-phosphosulfate synthase 2;Sulfate adenylyltransferase;Adenylyl-sulfate kinase	PAPSS2
30.8033	30.4771	29.8433	28.9662	26.4942	26.798	28.3001	NaN	28.3958	NaN	NaN	NaN	40	40	40	38.9	38.9	38.9	135.65	0	195.17	3926800000	74	O95347;A0A0C4DGE5;Q5T821	O95347	Structural maintenance of chromosomes protein 2	SMC2
25.3945	25.2876	24.7724	25.1062	NaN	NaN	NaN	NaN	NaN	NaN	NaN	NaN	3	3	3	5	5	5	77.959	0	5.7581	117530000	6	O95352;C9JGL2;F8WDY9;C9JNU2;C9JKA3;H7C059;C9JE55;C9J415;C9JFF4	O95352	Ubiquitin-like modifier-activating enzyme ATG7	ATG7
28.8907	29.1675	29.2199	29.573	29.0124	29.1419	NaN	NaN	NaN	NaN	NaN	NaN	19	19	19	38.8	38.8	38.8	63.954	0	57.3	2279500000	46	O95361;H0Y626;B3KP96;K7ENN8;Q309B1;I3L3K9;I3L2F3;J3QKY5;K7EL43;I3L1X9;J3QL38;J3KSX4;J3QR69;C9JWX7;J3QLP0	O95361;H0Y626;B3KP96;K7ENN8;Q309B1	Tripartite motif-containing protein 16;Tripartite motif-containing protein 16-like protein	TRIM16;TRIM16L
NaN	NaN	NaN	27.2457	NaN	27.2318	NaN	NaN	NaN	NaN	NaN	NaN	5	5	5	40.3	40.3	40.3	24.737	0	8.8444	233650000	7	O95372;Q5QPQ1;Q5QPQ0;Q5QPQ3;Q5QPQ2;Q5QPN9;Q5QPN5	O95372;Q5QPQ1;Q5QPQ0;Q5QPQ3;Q5QPQ2	Acyl-protein thioesterase 2	LYPLA2
29.7032	29.4265	29.9017	28.4382	27.0435	27.4608	30.0182	31.8902	32.0498	29.5491	29.326	29.6277	29	29	28	29.1	29.1	28.1	119.52	0	105.08	4354700000	79	O95373;E9PLB2;E9PLJ0	O95373	Importin-7	IPO7
25.952	25.9458	26.5031	26.1181	26.7761	26.7054	NaN	NaN	NaN	NaN	27.7908	27.1111	8	8	8	21.3	21.3	21.3	57.818	0	9.0565	361310000	11	O95376;C9JZ71	O95376	E3 ubiquitin-protein ligase ARIH2	ARIH2
27.9267	27.5936	27.6157	27.7312	28.1044	27.9854	NaN	NaN	NaN	NaN	NaN	NaN	13	13	13	28.4	28.4	28.4	59.851	0	16.012	1233800000	17	O95394;J3KN95;A0A087WT27;H0Y8I3;H0Y987;D6RCD1;D6RC77;D6RCQ8;D6RF77;D6RIS6	O95394;J3KN95;A0A087WT27	Phosphoacetylglucosamine mutase	PGM3
NaN	28.1711	27.619	27.6501	27.3529	27.4765	NaN	NaN	28.016	28.187	27.9036	29.1803	5	5	5	15.5	15.5	15.5	37.646	0	7.2154	998240000	18	O95400	O95400	CD2 antigen cytoplasmic tail-binding protein 2	CD2BP2
30.9603	30.1426	30.9503	30.2593	30.286	30.0913	28.7097	NaN	28.8658	NaN	NaN	NaN	16	16	16	62.7	62.7	62.7	38.274	0	323.31	5432900000	53	O95433;G3V438;H0YJG7;H0YJU2;H0YJ63;G3V3W9	O95433;G3V438;H0YJG7	Activator of 90 kDa heat shock protein ATPase homolog 1	AHSA1
28.8007	29.4147	29.3663	NaN	NaN	NaN	NaN	NaN	NaN	NaN	NaN	NaN	15	15	15	19.4	19.4	19.4	73.45	0	28.768	1750700000	22	O95453;H3BRK1;F5H1Z4	O95453;H3BRK1	Poly(A)-specific ribonuclease PARN	PARN
28.1201	NaN	28.5078	26.6151	26.7677	27.5083	NaN	NaN	NaN	NaN	NaN	NaN	7	7	6	7	7	6.4	121.85	0	9.894	507110000	12	O95466;K7EJE6;K7EK60;A0A0A0MR62;K7ERL1	O95466;K7EJE6;K7EK60;A0A0A0MR62	Formin-like protein 1	FMNL1
28.1525	27.6956	28.0839	27.5701	27.8017	27.4246	NaN	NaN	NaN	NaN	NaN	NaN	7	7	7	16	16	16	63.523	0	17.257	666640000	16	O95470;H0Y3V8;H7BXL7	O95470	Sphingosine-1-phosphate lyase 1	SGPL1
NaN	NaN	NaN	27.1367	27.4885	27.41	NaN	NaN	NaN	NaN	NaN	NaN	5	5	5	7.6	7.6	7.6	90.172	0	6.8387	151100000	8	R4GMU1;O95479	R4GMU1;O95479	GDH/6PGL endoplasmic bifunctional protein;Glucose 1-dehydrogenase;6-phosphogluconolactonase	H6PD
28.7028	27.9304	27.8777	27.5711	28.0458	27.6897	NaN	26.225	NaN	NaN	NaN	NaN	15	15	13	15.3	15.3	13.8	119.75	0	21.885	940650000	29	O95486	O95486	Protein transport protein Sec24A	SEC24A
26.2032	26.5567	26.1218	NaN	NaN	NaN	NaN	NaN	NaN	NaN	NaN	NaN	8	6	6	7.3	6	6	137.42	0	10.158	247330000	10	O95487	O95487	Protein transport protein Sec24B	SEC24B
26.1544	26.0061	26.0461	NaN	NaN	NaN	NaN	NaN	NaN	NaN	NaN	NaN	4	4	4	16.4	16.4	16.4	34.461	0	14.17	207190000	7	X6R5A3;O95551	X6R5A3;O95551	Tyrosyl-DNA phosphodiesterase 2	TDP2
30.2907	30.9012	30.1648	30.2257	30.0659	29.8839	NaN	NaN	NaN	NaN	NaN	NaN	29	25	25	51.5	46.4	46.4	80.419	0	145.71	4295500000	63	O95573;F5GWH2;C9JC11;F5H062	O95573	Long-chain-fatty-acid--CoA ligase 3	ACSL3
27.791	27.8931	27.4137	27.2628	27.8002	27.4798	NaN	NaN	NaN	NaN	NaN	NaN	9	9	9	27.4	27.4	27.4	48.076	0	14.241	836660000	22	O95630;C9JK83;F5H5B9;C9JEK5	O95630;C9JK83	STAM-binding protein	STAMBP
NaN	NaN	NaN	NaN	NaN	NaN	NaN	NaN	NaN	28.0278	28.6024	NaN	2	2	2	6.8	6.8	6.8	27.663	0.0004985	2.6853	233630000	4	O95633;K7EM71;A0A087X1Q2;A0A087WTD3	O95633;K7EM71;A0A087X1Q2;A0A087WTD3	Follistatin-related protein 3	FSTL3
NaN	26.8451	26.9375	27.8764	28.4331	28.3754	NaN	NaN	NaN	NaN	NaN	NaN	10	10	10	22.7	22.7	22.7	68.856	0	23.565	342550000	19	O95671	O95671	N-acetylserotonin O-methyltransferase-like protein	ASMTL
NaN	29.7001	27.3528	NaN	NaN	NaN	NaN	NaN	NaN	NaN	NaN	NaN	3	3	3	13.2	13.2	13.2	28.97	0.0031739	1.8631	846350000	3	O95721;C9JAF7	O95721	Synaptosomal-associated protein 29	SNAP29
30.3987	30.6697	30.3202	29.5856	29.3841	29.4512	28.474	NaN	29.3043	26.7398	NaN	NaN	37	29	29	48.9	42.6	42.6	94.511	0	98.568	3915100000	81	O95757;E9PDE8;D6RJ96	O95757;E9PDE8;D6RJ96	Heat shock 70 kDa protein 4L	HSPA4L
27.4313	27.357	26.1406	26.918	27.6538	27.0373	NaN	NaN	NaN	NaN	NaN	NaN	9	7	7	23.7	20.1	20.1	59.689	0	54.295	638490000	16	O95758;X6R242	O95758	Polypyrimidine tract-binding protein 3	PTBP3
29.2519	28.9313	28.5317	28.2725	28.1721	28.3484	28.817	29.0752	28.6287	NaN	NaN	NaN	31	22	22	38.4	27.1	27.1	107.54	0	42.203	2171300000	44	O95782	O95782	AP-2 complex subunit alpha-1	AP2A1
28.6879	29.7292	28.171	28.2619	27.5147	28.3495	NaN	NaN	NaN	NaN	NaN	NaN	18	18	16	38.1	38.1	35.5	63.182	0	52.231	1904900000	29	O95793;Q5JW30;A0A087X1A5;Q5JW28;F6UDC6	O95793;Q5JW30;A0A087X1A5	Double-stranded RNA-binding protein Staufen homolog 1	STAU1
27.3287	27.6059	27.4159	NaN	26.9374	NaN	NaN	NaN	NaN	NaN	NaN	NaN	5	5	5	13.7	13.7	13.7	44.678	0	6.2661	563080000	9	O95801	O95801	Tetratricopeptide repeat protein 4	TTC4
29.1919	28.6648	29.0399	27.9022	27.9755	NaN	27.4167	NaN	29.0636	29.0462	30.4622	28.5638	10	10	10	24	24	24	47.173	0	16.774	2031700000	17	O95810	O95810	Serum deprivation-response protein	SDPR
29.2955	29.4402	29.1027	29.6331	29.7608	29.7646	NaN	NaN	28.8088	28.1829	27.9078	28.708	12	12	12	66.4	66.4	66.4	23.772	0	83.577	2675600000	46	O95816	O95816	BAG family molecular chaperone regulator 2	BAG2
26.6994	26.7491	27.1822	27.1652	27.7615	27.4916	NaN	NaN	NaN	NaN	NaN	NaN	7	7	7	16.9	16.9	16.9	61.594	0	12.233	596460000	19	O95817;C9JFK9	O95817	BAG family molecular chaperone regulator 3	BAG3
31.5888	32.0662	31.9942	32.4291	32.479	33.075	29.4673	27.8899	29.5057	27.5419	28.6009	27.5262	38	38	38	57.6	57.6	57.6	66.9	0	189.4	12639000000	125	O95831;E9PMA0	O95831	Apoptosis-inducing factor 1, mitochondrial	AIFM1
29.4871	29.8373	29.3758	29.4338	29.4276	29.5115	NaN	NaN	27.7142	NaN	NaN	NaN	12	12	12	42.5	42.5	42.5	33.392	0	27.657	2788000000	45	O95861;A6NF51;F8VVW8;F8VZG4;F8W1J0	O95861;A6NF51	3(2),5-bisphosphate nucleotidase 1	BPNT1
27.5897	NaN	27.0738	28.7143	28.1494	28.4114	NaN	NaN	NaN	NaN	NaN	NaN	4	4	4	12.8	12.8	12.8	52.259	0	7.0588	416700000	15	O95864	O95864	Fatty acid desaturase 2	FADS2
30.685	30.5885	29.7184	29.9121	30.2097	30.2175	NaN	NaN	NaN	26.742	NaN	NaN	9	9	9	65.7	65.7	65.7	19.206	0	70.679	4739300000	40	O95881;V9GY50;V9GYV4	O95881	Thioredoxin domain-containing protein 12	TXNDC12
25.0439	25.053	25.149	NaN	NaN	NaN	NaN	NaN	NaN	NaN	NaN	NaN	5	5	5	16.3	16.3	16.3	36.694	0	7.0636	107420000	9	O95900	O95900	Probable tRNA pseudouridine synthase 2	TRUB2
NaN	24.5384	24.4406	NaN	NaN	NaN	NaN	NaN	NaN	NaN	NaN	NaN	3	3	3	5.7	5.7	5.7	72.757	0.0012107	2.4176	62138000	3	O95905;C9JGV1;C9J316	O95905;C9JGV1	Protein SGT1	ECD
NaN	NaN	NaN	NaN	NaN	NaN	NaN	30.4002	NaN	31.5753	31.6543	31.2192	11	11	11	24.7	24.7	24.7	53.921	0	29.184	2369100000	31	O95965;A0A087WY35;A0A087WXI7;U3KPX5	O95965;A0A087WY35;A0A087WXI7;U3KPX5	Integrin beta-like protein 1	ITGBL1
34.3146	35.0771	34.1455	34.0496	34.0316	34.6278	26.0554	26.8789	25.9994	30.4453	27.0909	27.2819	23	23	23	80.6	80.6	80.6	19.979	0	269.75	76658000000	112	O95994;B5MC07;C9J3E2;H7C3Z9;H7C040;B5MC62;Q8TD06	O95994;B5MC07;C9J3E2	Anterior gradient protein 2 homolog	AGR2
28.2208	29.0142	27.6882	27.1609	NaN	26.691	NaN	NaN	NaN	NaN	NaN	NaN	8	8	8	46.5	46.5	46.5	20.776	0	11.203	984400000	13	O96000;H3BPJ9;H3BV16	O96000;H3BPJ9;H3BV16	NADH dehydrogenase [ubiquinone] 1 beta subcomplex subunit 10	NDUFB10
27.5863	27.9052	NaN	27.9238	27.6209	27.8052	NaN	NaN	NaN	NaN	NaN	NaN	7	7	7	9.7	9.7	9.7	76.096	0	6.7836	450740000	12	O96005;K7EJ16;K7EQQ1;K7ERL5	O96005	Cleft lip and palate transmembrane protein 1	CLPTM1
29.5208	29.5332	28.5394	30.3026	29.8887	30.0196	NaN	NaN	NaN	NaN	NaN	NaN	9	9	9	37.7	37.7	37.7	37.893	0	37.506	2623500000	26	O96008;K7EKG4;K7EJ57	O96008;K7EKG4;K7EJ57	Mitochondrial import receptor subunit TOM40 homolog	TOMM40
27.9319	28.0336	26.6736	27.6144	28.3502	27.7756	NaN	NaN	NaN	NaN	NaN	NaN	9	9	9	33.6	33.6	33.6	28.431	0	14.94	747980000	19	O96011	O96011	Peroxisomal membrane protein 11B	PEX11B
28.6164	28.7705	27.7339	27.9649	27.7048	28.2544	29.3935	28.3582	29.2377	NaN	NaN	NaN	11	11	11	37.3	37.3	37.3	47.46	0	39.012	1623300000	31	O96019;H7C5S0;C9JQT2;O94805	O96019;H7C5S0	Actin-like protein 6A	ACTL6A
28.5591	28.6723	27.8915	28.2138	28.7481	28.1759	NaN	NaN	NaN	NaN	NaN	NaN	6	6	6	49.3	49.3	49.3	15.33	0	34.614	1058500000	17	P00167;J3KNC7	P00167	Cytochrome b5	CYB5A
34.3441	33.3457	34.5422	34.2665	34.1385	34.2715	34.295	36.5496	34.4868	33.8645	33.1919	33.4001	37	37	30	86.4	86.4	75	36.688	0	323.31	100870000000	229	P00338;F5GXY2;F5GYU2;F5GXH2;F5H5J4;F5H6W8;A0A087WUM2;Q6ZMR3;F5H8H6;F5GXC7;F5GWW2;F5GXU1	P00338	L-lactate dehydrogenase A chain	LDHA
31.3137	31.0303	31.396	32.6217	32.7284	32.382	30.9976	31.2273	32.034	27.2521	27.3785	28.5936	27	27	25	52.9	52.9	49.9	54.861	0	135.8	15007000000	132	P00352;Q5SYQ7;Q5SYQ9;Q5SYQ8;H0Y2X5;H0YMG7;P47895;O94788	P00352	Retinal dehydrogenase 1	ALDH1A1
30.8223	31.7276	31.3364	31.7637	32.6523	32.8188	32.3316	32.2389	32.2427	NaN	NaN	26.5508	35	35	35	62.9	62.9	62.9	61.397	0	186.27	14206000000	156	P00367;P49448	P00367;P49448	Glutamate dehydrogenase 1, mitochondrial;Glutamate dehydrogenase 2, mitochondrial	GLUD1;GLUD2
28.271	28.5793	27.6813	28.9471	NaN	NaN	30.0209	NaN	28.3344	NaN	NaN	NaN	6	6	5	37.4	37.4	32.1	21.452	0	17.637	893230000	18	P00374;B4DM58	P00374;B4DM58	Dihydrofolate reductase	DHFR
29.6322	29.8869	29.647	29.3639	29.9636	29.7144	NaN	NaN	NaN	NaN	NaN	NaN	12	12	12	59.5	59.5	59.5	34.234	0	102.72	3155600000	40	P00387;B1AHF3	P00387;B1AHF3	NADH-cytochrome b5 reductase 3;NADH-cytochrome b5 reductase 3 membrane-bound form;NADH-cytochrome b5 reductase 3 soluble form	CYB5R3
33.0162	33.2618	33.2743	32.181	32.1088	31.8627	NaN	27.1754	26.0977	27.8495	26.5551	28.0433	31	31	31	69.5	69.5	69.5	56.256	0	323.31	23797000000	103	P00390;H0YC68;E5RI06	P00390	Glutathione reductase, mitochondrial	GSR
29.9871	30.9571	30.1116	NaN	NaN	NaN	NaN	NaN	NaN	NaN	NaN	NaN	4	4	4	23.3	23.3	23.3	25.565	0	116.54	3581900000	11	P00403	P00403	Cytochrome c oxidase subunit 2	MT-CO2
33.0988	33.8742	33.0518	31.5049	31.5545	32.1592	NaN	NaN	28.8328	NaN	29.0306	27.4834	13	13	13	91.6	91.6	91.6	15.936	0	323.31	28021000000	68	P00441;H7BYH4	P00441;H7BYH4	Superoxide dismutase [Cu-Zn]	SOD1
NaN	NaN	NaN	NaN	NaN	NaN	NaN	28.7244	NaN	28.6819	28.4865	28.7196	9	6	6	11.4	7.8	7.8	122.2	0	7.6419	378290000	9	P00450;E9PFZ2;H7C5R1;D6RE86	P00450;E9PFZ2;H7C5R1	Ceruloplasmin	CP
32.0095	32.4722	31.3595	31.039	30.8972	31.4494	30.208	29.4039	28.6522	27.6287	NaN	NaN	20	20	20	75.1	75.1	75.1	32.118	0	179.52	13456000000	89	P00491;G3V5M2;G3V2H3;G3V393	P00491;G3V5M2	Purine nucleoside phosphorylase	PNP
31.2439	31.9166	31.0987	29.9422	29.6162	29.7403	29.0125	31.2073	NaN	NaN	NaN	NaN	15	15	14	81.7	81.7	78.4	24.579	0	77.167	10025000000	60	P00492	P00492	Hypoxanthine-guanine phosphoribosyltransferase	HPRT1
33.3893	35.0148	34.6899	34.4473	34.2498	34.1236	30.7593	29.2974	29.2916	28.172	30.2458	29.4466	37	37	37	72.3	72.3	72.3	47.517	0	286.06	79416000000	175	P00505	P00505	Aspartate aminotransferase, mitochondrial	GOT2
25.9533	26.5074	26.6978	NaN	NaN	NaN	NaN	NaN	NaN	NaN	27.6897	NaN	8	8	7	8.1	8.1	7.1	134.28	0	16.943	375260000	13	P00533;Q504U8;E9PFD7;C9JYS6	P00533;Q504U8;E9PFD7	Epidermal growth factor receptor;Receptor protein-tyrosine kinase	EGFR
35.0711	33.7066	35.811	35.7804	35.5682	35.5139	35.8803	35.7938	36.4029	33.7292	33.6104	33.7848	53	53	45	96.2	96.2	86.8	44.614	0	323.31	189900000000	372	P00558	P00558	Phosphoglycerate kinase 1	PGK1
30.1556	28.5187	29.4037	29.392	29.6875	29.5603	NaN	NaN	28.4099	NaN	NaN	27.0892	12	12	12	55.7	55.7	55.7	23.411	0	42.781	2201900000	35	Q5T9B7;P00568;H0Y4J6;H0YID2;Q9Y6K8	Q5T9B7;P00568;H0Y4J6	Adenylate kinase isoenzyme 1	AK1
NaN	NaN	NaN	NaN	NaN	NaN	NaN	NaN	NaN	28.4089	29.2103	28.5921	2	2	2	4.3	4.3	4.3	51.778	0	3.1484	348330000	6	P00740	P00740	Coagulation factor IX;Coagulation factor IXa light chain;Coagulation factor IXa heavy chain	F9
NaN	NaN	NaN	NaN	NaN	NaN	29.3699	30.1185	31.0301	31.3817	32.0352	31.0628	4	4	4	9.8	9.8	9.8	54.731	0	8.7493	3020100000	10	P00742	P00742	Coagulation factor X;Factor X light chain;Factor X heavy chain;Activated factor Xa heavy chain	F10
27.7372	27.8566	27.5954	28.4873	28.3693	28.2967	NaN	NaN	NaN	NaN	NaN	NaN	7	7	7	34.2	34.2	34.2	29.246	0	15.246	686460000	18	P00918;E5RID5;E5RK37	P00918	Carbonic anhydrase 2	CA2
32.0413	30.2066	32.1383	34.2241	33.9962	33.8748	30.4359	32.0772	30.485	32.9531	32.6608	32.8448	37	37	37	79.1	79.1	79.1	46.53	0	247.1	28245000000	156	P00966;Q5T6L6;Q5T6L5	P00966;Q5T6L6	Argininosuccinate synthase	ASS1
NaN	NaN	NaN	NaN	NaN	NaN	28.3489	29.8342	29.7809	NaN	NaN	NaN	16	6	6	10.2	5.5	5.5	187.15	0	52.623	632100000	13	P01024	P01024	Complement C3;Complement C3 beta chain;C3-beta-c;Complement C3 alpha chain;C3a anaphylatoxin;Acylation stimulating protein;Complement C3b alpha chain;Complement C3c alpha chain fragment 1;Complement C3dg fragment;Complement C3g fragment;Complement C3d fragment;Complement C3f fragment;Complement C3c alpha chain fragment 2	C3
NaN	NaN	NaN	27.5359	28.4466	28.2196	28.3192	31.5865	30.7644	31.5507	32.6364	32.2006	8	8	8	71.3	71.3	71.3	16.057	0	25.392	4705700000	34	Q5H9A7;P01033;H0Y789;Q5H9B5;Q5H9B4	Q5H9A7;P01033;H0Y789	Metalloproteinase inhibitor 1	TIMP1
NaN	NaN	NaN	28.5063	28.5065	28.7654	NaN	NaN	NaN	NaN	NaN	NaN	3	3	3	25.3	25.3	25.3	15.799	0	4.4282	511820000	13	P01034	P01034	Cystatin-C	CST3
26.3975	25.7904	NaN	NaN	NaN	NaN	NaN	NaN	NaN	NaN	NaN	NaN	6	2	2	46.6	12.7	12.7	21.656	0.0073497	1.7009	281200000	5	P01116	P01116	GTPase KRas;GTPase KRas, N-terminally processed	KRAS
29.8739	29.6207	28.8008	30.2873	30.6584	30.7737	NaN	NaN	29.6945	31.6113	30.8994	31.2794	22	13	5	55.6	31.5	11.5	40.908	0	45.716	5814000000	53	P01891;A0A140T9J8;A0A0G2JNV5	P01891	HLA class I histocompatibility antigen, A-68 alpha chain	HLA-A
NaN	NaN	NaN	NaN	NaN	NaN	NaN	28.7516	28.8284	30.6565	30.851	29.8147	8	8	8	5.6	5.6	5.6	138.94	0	18.841	1288500000	19	P02452;CON__Q862S4	P02452	Collagen alpha-1(I) chain	COL1A1
34.6134	35.094	35.1256	34.8611	35.3232	34.948	31.7963	31.8584	32.6214	31.5941	30.9688	31.8689	93	93	5	89.9	89.9	14.5	74.139	0	323.31	106040000000	412	P02545;H0YAB0;A0A0C4DGC5	P02545	Prelamin-A/C;Lamin-A/C	LMNA
27.37	28.5297	27.6527	27.2573	26.7261	26.93	33.3548	34.8449	34.4483	38.0296	37.7494	37.4715	123	123	123	58.3	58.3	58.3	262.62	0	323.31	180400000000	523	P02751;H0Y7Z1;H0Y4K8	P02751	Fibronectin;Anastellin;Ugl-Y1;Ugl-Y2;Ugl-Y3	FN1
NaN	NaN	NaN	NaN	NaN	NaN	NaN	29.8648	29.4297	31.6652	30.9894	32.0009	5	5	5	15.6	15.6	15.6	22.974	0	11.799	2706500000	11	Q5VY30;P02753	Q5VY30;P02753	Retinol-binding protein 4;Plasma retinol-binding protein(1-182);Plasma retinol-binding protein(1-181);Plasma retinol-binding protein(1-179);Plasma retinol-binding protein(1-176)	RBP4
32.4586	32.0637	31.9863	31.5441	30.5787	30.6644	27.3241	29.9421	27.6369	31.3279	31.3869	31.213	39	39	39	46.4	46.4	46.4	84.87	0	281.55	16657000000	153	P02786;G3V0E5;H7C3V5;F8WBE5	P02786;G3V0E5	Transferrin receptor protein 1;Transferrin receptor protein 1, serum form	TFRC
NaN	27.294	NaN	31.5634	31.3236	32.7315	33.8182	36.7737	33.6158	30.8906	33.2942	NaN	43	41	41	63	60.2	60.2	77.063	0	323.31	28147000000	117	P02787;H7C5E8;C9JVG0;F8WCI6;C9JB55;F8WEK9;F8WC57	P02787	Serotransferrin	TF
NaN	NaN	NaN	NaN	NaN	NaN	NaN	29.8522	28.1677	NaN	NaN	NaN	4	4	4	9.7	9.7	9.7	51.676	0	6.0788	347120000	6	P02790;Q9BS19	P02790;Q9BS19	Hemopexin	HPX
32.2475	31.8219	31.2547	31.5738	32.0819	31.4576	NaN	30.6285	NaN	NaN	NaN	NaN	11	11	11	62.9	62.9	62.9	20.019	0	64.951	9912000000	54	P02792	P02792	Ferritin light chain	FTL
30.6653	30.7748	29.5509	31.3338	32.5803	32.6336	30.5875	34.2815	NaN	27.9018	NaN	NaN	13	13	13	63.4	63.4	63.4	21.225	0	122.48	11233000000	61	P02794;G3V192;G3V1D1;E9PPQ4;E9PRK8;E9PKY7;E9PQR3;E9PKM5;E9PK45	P02794;G3V192;G3V1D1	Ferritin heavy chain;Ferritin heavy chain, N-terminally processed;Ferritin	FTH1
NaN	NaN	NaN	27.3372	27.0653	26.9836	NaN	28.6527	28.2527	30.3414	31.1122	30.3153	12	7	7	25.5	15.9	15.9	54.305	0	25	1419300000	25	P04004;H0YJW9;F5GX75	P04004	Vitronectin;Vitronectin V65 subunit;Vitronectin V10 subunit;Somatomedin-B	VTN
NaN	NaN	NaN	31.3892	31.1897	28.8963	32.8982	32.2478	31.501	NaN	NaN	NaN	16	16	16	33.4	33.4	33.4	59.755	0	54.352	3986000000	29	P04040	P04040	Catalase	CAT
29.0007	28.7808	28.5195	29.89	30.1289	30.6127	29.9836	30.1084	31.1066	31.185	30.5898	30.7127	16	16	16	34.3	34.3	34.3	59.716	0	23.044	3621400000	40	P04062;A0A0G2JNZ5;A0A0G2JLB3;A0A0G2JNZ0	P04062;A0A0G2JNZ5;A0A0G2JLB3;A0A0G2JNZ0	Glucosylceramidase	GBA
36.2835	36.961	36.9529	36.999	36.9443	36.8431	34.5355	35.0462	35.3576	33.6064	33.7802	33.9943	54	54	44	95.6	95.6	81.9	39.42	0	323.31	404160000000	586	P04075;J3KPS3;H3BQN4;H3BPS8;H3BUH7;H3BR04;H3BMQ8;H3BU78;H3BR68	P04075;J3KPS3;H3BQN4;H3BPS8;H3BUH7	Fructose-bisphosphate aldolase A;Fructose-bisphosphate aldolase	ALDOA
30.6185	30.7508	30.0776	29.9662	30.3358	30.2359	NaN	NaN	NaN	NaN	NaN	28.8843	4	4	4	55.1	55.1	55.1	11.139	0	23.592	5807900000	18	P04080	P04080	Cystatin-B	CSTB
34.4974	34.5961	34.53	35.5751	35.3534	35.3206	32.3855	31.3389	31.0323	31.6641	31.5154	32.6075	49	49	49	87.6	87.6	87.6	38.714	0	323.31	110220000000	251	P04083;Q5T3N1;Q5T3N0	P04083;Q5T3N1	Annexin A1;Annexin	ANXA1
NaN	NaN	NaN	NaN	NaN	NaN	NaN	29.4966	NaN	29.0887	29.589	29.8292	5	3	3	1.1	0.7	0.7	515.6	0	4.5669	695420000	9	P04114	P04114	Apolipoprotein B-100;Apolipoprotein B-48	APOB
31.7966	31.2115	31.4009	31.451	31.2386	32.1275	26.799	NaN	27.2551	25.8033	NaN	27.7881	25	25	25	62.6	62.6	62.6	48.534	0	155.26	10746000000	96	P04181	P04181	Ornithine aminotransferase, mitochondrial;Ornithine aminotransferase, hepatic form;Ornithine aminotransferase, renal form	OAT
25.6468	25.308	NaN	NaN	NaN	NaN	NaN	NaN	NaN	NaN	NaN	NaN	4	4	4	23.1	23.1	23.1	25.468	0	5.5408	93661000	5	P04183;K7ES52;K7ERJ1;K7ERV3;K7ENW5	P04183;K7ES52;K7ERJ1;K7ERV3	Thymidine kinase, cytosolic;Thymidine kinase	TK1
28.2386	28.5374	28.5624	31.9223	32.1651	32.241	28.8396	NaN	30.5544	30.8305	30.44	29.9393	38	9	6	78.4	20	15.8	49.585	0	110.98	5571200000	63	P04350;M0QYM7;M0R278;M0QY85;M0R042;M0R0X0;M0QY37;M0QX14;M0QZL7;M0R1I1	P04350	Tubulin beta-4A chain	TUBB4A
36.7041	36.2935	37.3584	37.6382	37.3833	37.3246	35.8962	36.9743	36.8819	37.205	37.2632	37.25	52	52	52	97.9	97.9	97.9	36.053	0	323.31	637700000000	629	P04406;E7EUT5;O14556	P04406;E7EUT5	Glyceraldehyde-3-phosphate dehydrogenase	GAPDH
26.8085	NaN	27.4676	28.7283	27.8178	27.5975	29.2103	28.7598	31.6053	NaN	NaN	NaN	11	11	11	26.3	26.3	26.3	51.657	0	15.31	1285700000	19	P04424;F8W943;H7C0S8	P04424	Argininosuccinate lyase	ASL
28.1891	26.7913	27.5835	29.4695	29.5225	29.3738	NaN	30.2526	NaN	NaN	NaN	NaN	7	7	7	41.5	41.5	41.5	22.782	0	57.502	1096800000	25	P04792;F8WE04;C9J3N8	P04792;F8WE04	Heat shock protein beta-1	HSPB1
26.5853	26.2137	26.4658	NaN	NaN	NaN	NaN	NaN	NaN	NaN	NaN	NaN	7	7	7	32.6	32.6	32.6	35.716	0	10.656	248390000	9	P04818	P04818	Thymidylate synthase	TYMS
32.2641	33.0363	32.2104	32.666	33.0027	33.149	27.4557	NaN	NaN	26.6812	28.5252	25.755	43	43	43	72	72	72	68.569	0	289.81	20679000000	166	P04843;B7Z4L4;F8WF32	P04843;B7Z4L4	Dolichyl-diphosphooligosaccharide--protein glycosyltransferase subunit 1	RPN1
30.0103	30.1801	29.8745	31.3183	31.2203	31.0752	NaN	NaN	NaN	NaN	NaN	NaN	20	20	20	46.9	46.9	46.9	69.283	0	323.31	4543900000	66	P04844;Q5JYR7;Q5JYR4;F2Z3K5	P04844	Dolichyl-diphosphooligosaccharide--protein glycosyltransferase subunit 2	RPN2
28.818	29.1064	28.8137	28.5441	29.3173	29.1469	28.4647	NaN	28.5553	NaN	28.1314	28.3122	16	15	10	55.5	52.4	32.4	40.45	0	51.571	2118800000	33	P04899	P04899	Guanine nucleotide-binding protein G(i) subunit alpha-2	GNAI2
31.9802	32.5491	32.14	32.4103	32.3006	32.2305	31.212	30.2672	31.1348	31.9988	31.9125	32.2379	54	54	50	48.4	48.4	46.2	112.89	0	315.3	22072000000	212	P05023;M0R116;A0A0A0MT26;P13637;B1AKY9;P50993;H0Y7C1;Q13733;Q5TC01;E9PRA5;Q5TC02;P20648;M0QXF2;Q5TC05	P05023	Sodium/potassium-transporting ATPase subunit alpha-1	ATP1A1
27.9925	27.6638	27.2147	28.3447	27.9451	27.8912	NaN	NaN	27.3534	28.5734	28.1469	28.5451	8	8	8	26.1	26.1	26.1	35.061	0	13.22	1067600000	20	P05026;V9GYR2	P05026	Sodium/potassium-transporting ATPase subunit beta-1	ATP1B1
24.7937	25.9951	25.7123	24.1008	24.9598	24.2858	32.5638	34.9544	33.5138	35.9777	36.2947	36.3505	32	32	29	37.5	37.5	36.2	86.942	0	191.26	64446000000	154	P05067;A0A0A0MRG2;E9PG40;H7C0V9;H7C2L2	P05067;A0A0A0MRG2;E9PG40;H7C0V9	Amyloid beta A4 protein;N-APP;Soluble APP-alpha;Soluble APP-beta;C99;Beta-amyloid protein 42;Beta-amyloid protein 40;C83;P3(42);P3(40);C80;Gamma-secretase C-terminal fragment 59;Gamma-secretase C-terminal fragment 57;Gamma-secretase C-terminal fragment 50;C31	APP
NaN	NaN	NaN	26.3273	NaN	NaN	28.0245	NaN	27.0592	NaN	27.0807	27.0218	3	3	3	12.4	12.4	12.4	34.735	0	3.2835	148390000	4	P05089	P05089	Arginase-1	ARG1
NaN	NaN	NaN	NaN	26.9261	NaN	29.2934	29.0764	29.886	NaN	NaN	NaN	7	5	5	16.4	13.2	13.2	56.381	0	7.0691	436270000	8	P05091;F8VP50;S4R3S4	P05091;F8VP50	Aldehyde dehydrogenase, mitochondrial	ALDH2
NaN	NaN	NaN	32.943	33.4769	33.3591	NaN	29.6593	27.1573	28.4554	28.0747	28.2811	8	8	8	55.9	55.9	55.9	10.834	0	56.563	6767400000	20	P05109	P05109	Protein S100-A8;Protein S100-A8, N-terminally processed	S100A8
30.1957	30.6783	30.1862	26.4156	26.8608	25.9322	NaN	26.4134	NaN	NaN	NaN	NaN	21	21	21	56.9	56.9	56.9	46.596	0	80.293	4195400000	47	P05120;H7C004;H7BYS2;E7EPJ9;E7ERB5;E9PDK7	P05120	Plasminogen activator inhibitor 2	SERPINB2
32.7362	32.0178	32.7542	32.0071	31.8548	31.8531	NaN	NaN	NaN	NaN	28.3103	NaN	34	16	15	78.2	48	45.3	32.852	0	249.67	17074000000	100	P05141	P05141	ADP/ATP translocase 2;ADP/ATP translocase 2, N-terminally processed	SLC25A5
32.0427	32.3621	31.5816	31.7395	31.5279	31.4031	31.4801	31.4118	31.8415	31.2884	30.5472	30.8671	31	31	31	67.3	67.3	67.3	36.112	0	231.92	19971000000	139	P05198;G3V4T5;H0YJS4	P05198;G3V4T5;H0YJS4	Eukaryotic translation initiation factor 2 subunit 1	EIF2S1
NaN	NaN	NaN	28.4973	28.6887	28.8895	NaN	NaN	NaN	NaN	NaN	NaN	6	6	6	53.3	53.3	53.3	9.3926	0	12.284	1676800000	8	P05204;A0A087WZE9;Q15651	P05204	Non-histone chromosomal protein HMG-17	HMGN2
28.5707	NaN	27.5851	28.6581	29.4058	29.1651	NaN	NaN	NaN	27.8116	28.8085	29.0702	5	5	4	46.1	46.1	31.3	11.665	0	11.112	1328400000	13	P05387;H0YDD8	P05387	60S acidic ribosomal protein P2	RPLP2
33.6437	33.6688	33.517	34.0463	33.5514	33.392	32.3608	34.3904	33.9596	34.4935	34.6896	34.6095	24	24	24	67.8	67.8	67.8	34.273	0	323.31	69506000000	195	P05388;F8VWS0;F8VU65;F8VZS0;G3V210;F8VW21;F8VQY6;F8VRK7;F8VPE8;Q8NHW5;F8VS58;F8VWV4;F8W1K8	P05388;F8VWS0;F8VU65;F8VZS0;G3V210;F8VW21;F8VQY6;F8VRK7;F8VPE8;Q8NHW5;F8VS58	60S acidic ribosomal protein P0;60S acidic ribosomal protein P0-like	RPLP0;RPLP0P6
33.182	33.3165	31.9592	31.4124	31.9015	31.8642	NaN	28.7617	26.56	26.3674	26.3174	27.7964	38	38	38	63	63	63	46.836	0	323.31	22115000000	136	P05455;E7ERC4;E9PFL9;E9PGX9	P05455	Lupus La protein	SSB
30.5169	31.0974	30.7712	32.3634	32.6634	32.3774	29.8756	29.4322	31.7197	32.8801	33.2095	32.7471	26	26	3	61.4	61.4	3.6	40.688	0	151.38	15266000000	133	P05534;Q09160	P05534	HLA class I histocompatibility antigen, A-24 alpha chain	HLA-A
29.7095	30.0394	29.5161	29.7071	29.6616	29.5548	30.8756	31.7367	30.4577	30.1253	30.2361	30.4143	17	17	17	28.4	28.4	28.4	88.414	0	51.662	4843800000	74	P05556;E7EQW5;C9JPK5;H7C4N8;E7ERX5;Q5T3E6;E9PLR6;E7EUI6	P05556	Integrin beta-1	ITGB1
33.8664	34.5306	33.8901	35.4391	35.0699	35.3358	32.8908	33.2154	31.3669	33.0161	32.0124	32.9684	54	54	36	91.2	91.2	71.9	48.057	0	323.31	85413000000	236	P05783;F8VZY9;CON__H-INV:HIT000015463	P05783;F8VZY9	Keratin, type I cytoskeletal 18	KRT18
27.5586	27.6153	27.7316	27.8897	28.4118	28.6286	NaN	NaN	NaN	NaN	NaN	NaN	2	2	2	8.2	8.2	8.2	21.145	0	7.87	763980000	10	P05976;P08590	P05976;P08590	Myosin light chain 1/3, skeletal muscle isoform;Myosin light chain 3	MYL1;MYL3
28.0387	27.6444	26.8697	27.9864	27.6053	28.014	28.2798	31.1707	28.2411	32.9743	33.2005	33.0384	21	21	20	17.7	17.7	17	144.91	0	134.38	7329600000	70	P05997;A0A087WYX9	P05997;A0A087WYX9	Collagen alpha-2(V) chain	COL5A2
28.948	28.3778	28.3694	28.3623	28.0271	28.421	NaN	NaN	NaN	NaN	NaN	NaN	11	11	11	45.5	45.5	45.5	40.786	0	68.673	1311200000	31	P06132;A0A1B0GVZ4;A0A1B0GVN9;H0Y5R6;Q5T446	P06132;A0A1B0GVZ4;A0A1B0GVN9;H0Y5R6	Uroporphyrinogen decarboxylase	UROD
29.1217	29.0242	28.9889	28.8807	28.6863	29.0785	27.8396	27.9045	29.2081	31.2973	30.976	31.0228	12	12	12	30.3	30.3	30.3	48.766	0	25.814	3651800000	46	P06280;V9GYN5	P06280	Alpha-galactosidase A	GLA
29.8408	28.8142	29.9147	28.7572	27.1705	27.2563	31.5928	28.1045	31.3464	NaN	NaN	NaN	16	16	15	56.2	56.2	53.5	34.095	0	45.879	4699800000	44	P06493;A0A024QZP7;A0A087WZZ9;E5RIU6;K7ELV5;E7ESI2;G3V5T9;P24941;Q00526;G3V317	P06493;A0A024QZP7;A0A087WZZ9;E5RIU6	Cyclin-dependent kinase 1	CDK1;CDC2
34.3482	34.2871	34.3556	35.315	35.2681	35.2117	31.0118	31.2519	30.6503	30.5404	29.7506	30.3331	42	42	42	83.2	83.2	83.2	56.559	0	323.31	86205000000	270	P06576;H0YH81;F8W079;F8W0P7;H0YI37	P06576;H0YH81;F8W079	ATP synthase subunit beta, mitochondrial;ATP synthase subunit beta	ATP5B
NaN	NaN	NaN	31.9902	33.2296	32.3824	29.785	30.4863	28.2226	27.7917	28.838	28.5123	6	6	6	59.6	59.6	59.6	13.242	0	223.98	4705400000	30	P06702	P06702	Protein S100-A9	S100A9
31.5516	31.4508	31.8386	30.0666	31.68	31.7449	32.485	31.4026	32.991	NaN	29.7464	30.6235	7	7	7	37.6	37.6	37.6	9.681	0	62.091	9419300000	28	R4GN98;P06703	R4GN98;P06703	Protein S100;Protein S100-A6	S100A6
36.3602	34.7297	36.7987	37.1292	37.0653	37.051	35.5779	35.6055	36.0075	33.9181	34.0106	34.0899	69	69	63	96.1	96.1	88.9	47.168	0	323.31	355120000000	700	P06733;K7EM90	P06733	Alpha-enolase	ENO1
30.8024	29.5189	31.2137	32.0757	32.1128	32.0411	31.6553	32.7549	32.028	30.3732	29.4122	29.5794	59	46	44	68.4	57	55	97.147	0	214.69	11789000000	188	P06737;E9PK47	P06737;E9PK47	Glycogen phosphorylase, liver form;Alpha-1,4 glucan phosphorylase	PYGL
35.0731	35.2049	35.2144	35.3471	35.1691	35.0388	34.9626	37.7236	37.6514	37.9326	37.963	38.2741	46	46	46	82.3	82.3	82.3	32.575	0	323.31	419480000000	365	P06748;E5RI98;E5RGW4	P06748	Nucleophosmin	NPM1
28.287	28.8119	27.5633	27.75	27.3632	27.6636	27.2065	28.0894	27.9984	29.8827	29.5056	29.761	17	17	17	19.9	19.9	19.9	116.04	0	27.129	1588500000	43	P06756;H7BZG1	P06756	Integrin alpha-V;Integrin alpha-V heavy chain;Integrin alpha-V light chain	ITGAV
NaN	NaN	28.0633	29.6614	27.4392	NaN	27.4485	29.5412	30.3216	33.5025	32.6156	33.2688	22	22	22	57	57	57	44.002	0	59.995	7886100000	51	P07093;C9JN98;C9K031	P07093	Glia-derived nexin	SERPINE2
33.0958	33.4788	32.9884	34.0436	34.0656	34.6493	28.3552	29.8329	29.4819	33.0608	33.3581	33.4018	41	41	41	76.3	76.3	76.3	52.948	0	323.31	49058000000	208	P07099;B1AQP9;B1AQP8	P07099	Epoxide hydrolase 1	EPHX1
34.739	34.3597	34.718	34.9994	34.9348	35.0015	32.1136	34.8787	32.4026	32.5561	31.9165	32.1366	32	29	29	70.4	68.6	68.6	36.638	0	323.31	103870000000	194	P07195;A8MW50;C9J7H8;F5H793;F5H5G7;F5H155;G3XAP5;F5H245;P07864	P07195;A8MW50	L-lactate dehydrogenase B chain;L-lactate dehydrogenase	LDHB
26.9745	26.5894	26.0237	NaN	NaN	NaN	NaN	NaN	NaN	NaN	NaN	NaN	6	5	5	10.9	9.2	9.2	61.516	0	5.7385	277500000	9	P07196;A0A087X0W2	P07196	Neurofilament light polypeptide	NEFL
34.3817	34.5657	33.9001	34.7067	35.1039	35.1637	34.0252	36.628	35.0823	36.9385	36.7672	36.2979	63	63	63	81.9	81.9	81.9	57.116	0	323.31	201880000000	538	P07237;H7BZ94;H0Y3Z3;I3L398;I3L312;I3NI03;I3L3U6;I3L4M2;I3L0S0;I3L3P5;I3L514;I3L1Y5	P07237;H7BZ94	Protein disulfide-isomerase	P4HB
35.2911	35.8859	35.6637	35.9611	36.074	35.9137	34.4845	34.4163	34.3738	34.1861	34.6138	34.9477	58	58	58	88.8	88.8	88.8	38.604	0	323.31	233730000000	428	P07355;H0YN42;H0YMD0;H0YMU9;H0YM50;A6NMY6;H0YNP5;H0YKS4;H0YN28;H0YL33;H0YMM1;H0YKZ7;H0YLV6;H0YMT9;H0YKX9;H0YMW4;H0YNA0;H0YKL9;H0YN52;H0YKV8;H0YMD9;H0YKN4;H0YLE2;H0YNB8	P07355;H0YN42;H0YMD0;H0YMU9;H0YM50;A6NMY6;H0YNP5;H0YKS4;H0YN28;H0YL33	Annexin A2;Annexin;Putative annexin A2-like protein	ANXA2;ANXA2P2
28.8906	28.9043	28.3489	28.7143	28.7821	28.6774	28.5695	28.0645	28.7014	27.8817	28.4155	28.6085	19	19	19	27.7	27.7	27.7	81.889	0	31.135	2194900000	49	P07384;E9PL37;E9PRM1;E9PLX0;E9PJJ3;E9PLC9;E9PMC6;E9PJA6;E9PSA6;E9PQB3;E9PIA9	P07384	Calpain-1 catalytic subunit	CAPN1
32.6977	32.481	32.4943	33.5823	33.0985	33.2329	34.5913	33.4545	34.5845	32.5875	32.1844	32.7288	36	7	6	77.2	21.4	17.8	47.766	0	299.99	42062000000	132	Q5JP53;P07437;Q5ST81;A6NNZ2	Q5JP53;P07437;Q5ST81	Tubulin beta chain	TUBB
30.0478	29.5114	28.7934	29.7243	30.4894	30.5746	28.2548	29.5317	27.5611	29.016	27.4769	28.622	19	19	19	31.5	31.5	31.5	63.111	0	71.22	3701700000	50	P07686;Q5URX0;H0YA83;H0Y9B6;D6REQ8;H0Y9M3	P07686;Q5URX0;H0YA83;H0Y9B6	Beta-hexosaminidase subunit beta;Beta-hexosaminidase subunit beta chain B;Beta-hexosaminidase subunit beta chain A	HEXB
31.7101	31.6486	31.2316	30.1907	30.9248	30.6285	NaN	NaN	28.4827	31.6751	30.3002	31.6899	14	14	13	44.4	44.4	44.4	37.564	0	121.38	12660000000	69	P07711;Q5T8F0;Q5NE16;Q5QP40;P43235	P07711;Q5T8F0	Cathepsin L1;Cathepsin L1 heavy chain;Cathepsin L1 light chain	CTSL
35.175	35.0977	35.1329	34.6696	34.5276	34.5498	33.0416	33.1842	32.6916	32.211	31.6008	32.4405	20	20	15	79.3	79.3	63.6	15.054	0	228.8	121860000000	187	P07737;K7EJ44;I3L3D5	P07737;K7EJ44	Profilin-1	PFN1
30.2392	29.3561	30.0434	30.5309	30.1794	30.129	28.758	28.4844	29.0904	28.908	26.8832	27.7106	9	9	9	75	75	75	19.608	0	58.708	4060500000	39	P07741;H3BQZ9;H3BQB1;H3BQF1;H3BSW3	P07741;H3BQZ9;H3BQB1;H3BQF1	Adenine phosphoribosyltransferase	APRT
33.9532	32.7437	33.9472	33.6573	33.5951	33.5288	30.3144	29.6597	31.275	30.2836	30.4633	30.3811	99	99	99	67.6	67.6	67.6	170.59	0	323.31	43609000000	389	P07814;V9GYZ6;V9GZ76	P07814;V9GYZ6	Bifunctional glutamate/proline--tRNA ligase;Glutamate--tRNA ligase;Proline--tRNA ligase	EPRS
29.4879	29.4545	28.7194	28.8873	29.1329	29.3985	28.2047	29.3326	27.9921	28.7557	29.4907	28.9225	11	11	11	41.9	41.9	41.9	37.821	0	34.754	2644100000	34	P07858;E9PKQ7;E9PNL5;E9PHZ5;E9PLY3;E9PSG5;E9PQM1;R4GMQ5;E9PR54;E9PJ67;E9PCB3;E9PS78	P07858	Cathepsin B;Cathepsin B light chain;Cathepsin B heavy chain	CTSB
35.7136	35.9612	35.7249	35.2277	34.7259	34.9109	34.7782	36.75	36.5404	37.0305	37.5622	37.1984	94	68	67	75.7	57.8	57.8	84.659	0	323.31	346090000000	704	P07900;G3V2J8;Q14568;Q58FG0	P07900	Heat shock protein HSP 90-alpha	HSP90AA1
26.3681	26.1164	NaN	NaN	NaN	NaN	NaN	NaN	NaN	NaN	NaN	NaN	7	6	6	16.4	14.8	14.8	58.573	0	10.312	184900000	6	P07948;E5RJ37	P07948	Tyrosine-protein kinase Lyn	LYN
31.7527	31.7908	31.8785	32.8888	32.6809	32.6272	28.9328	29.6678	28.8031	29.9311	NaN	NaN	27	27	27	68	68	68	54.636	0	320.12	16788000000	93	P07954	P07954	Fumarate hydratase, mitochondrial	FH
NaN	NaN	NaN	NaN	NaN	NaN	NaN	NaN	NaN	28.5928	28.9986	28.5508	25	4	3	24.3	4.4	3.2	129.38	0	22.398	467580000	8	P07996;A8MZG1	P07996	Thrombospondin-1	THBS1
32.3632	32.3039	31.6859	31.6809	31.4903	31.326	29.9671	30.1641	31.1042	29.7882	29.9661	31.0057	46	46	46	63.4	63.4	63.4	75.872	0	269.3	16355000000	170	P08133;E5RK69;E7EMC6;E5RK63;E5RJF5;E5RFF0;E5RI05;E5RJR0;E5RIU8;H0YC77	P08133;E5RK69;E7EMC6	Annexin A6;Annexin	ANXA6
NaN	NaN	26.5462	28.0511	28.5975	28.5341	NaN	NaN	NaN	NaN	NaN	NaN	9	3	3	46.8	19.1	19.1	21.523	0	6.6514	543080000	8	Q5JR08;P08134;E9PQH6	Q5JR08;P08134;E9PQH6	Rho-related GTP-binding protein RhoC	RHOC
NaN	NaN	NaN	26.2995	26.58	26.8218	NaN	NaN	NaN	NaN	NaN	NaN	3	3	3	4.6	4.6	4.6	74.731	0.00074038	2.6045	74216000	4	P08236;F8WBK6;F2Z3L6	P08236	Beta-glucuronidase	GUSB
31.6338	29.0636	30.6709	30.5906	30.5929	30.7647	27.3096	NaN	28.9327	28.3718	28.1849	27.5342	27	25	24	48.1	45.8	44.6	85.182	0	235.27	6717900000	89	P08237;F8VP00;F8VX13;F8VNX2;F8VZQ1;F8VSL1;F8W1J8;F8VSF7;F8VW30;F8VUB8;F8VYK8;F8VTQ3;F8VZI0;F8VVE3;H0YHB8;H0YIS9	P08237	ATP-dependent 6-phosphofructokinase, muscle type	PFKM
36.3256	36.6367	36.5049	36.5598	36.2275	36.2063	37.3229	37.0396	38.2245	37.4131	37.4153	37.4688	97	94	59	88	85.6	66.4	83.263	0	323.31	573460000000	1130	P08238;Q58FF7	P08238	Heat shock protein HSP 90-beta	HSP90AB1
28.9827	27.375	28.8179	28.2448	27.9373	27.8341	NaN	NaN	NaN	NaN	NaN	NaN	14	14	14	28.4	28.4	28.4	69.81	0	18.317	1057900000	25	P08240	P08240	Signal recognition particle receptor subunit alpha	SRPR
30.9406	29.8332	30.3421	30.697	30.1153	30.0652	30.5723	29.4685	31.1074	NaN	NaN	NaN	27	27	27	51.2	51.2	51.2	64.369	0	70.349	6445300000	63	P08243;F8WEJ5;C9J057;C9JT45;C9JM09;C9JLN6	P08243;F8WEJ5	Asparagine synthetase [glutamine-hydrolyzing]	ASNS
29.7209	29.978	29.5104	31.193	31.4257	31.2462	NaN	NaN	NaN	NaN	NaN	NaN	24	24	24	52.1	52.1	52.1	43.295	0	65.049	3829600000	51	P08559;Q5JPU0;Q5JPU1;Q5JPU3;Q5JPT9;P29803;Q5JPU2	P08559	Pyruvate dehydrogenase E1 component subunit alpha, somatic form, mitochondrial	PDHA1
29.642	30.585	30.0029	29.4512	29.3624	29.46	NaN	NaN	NaN	NaN	NaN	NaN	7	7	7	32.6	32.6	32.6	35.422	0	25.357	3386000000	36	P08574	P08574	Cytochrome c1, heme protein, mitochondrial	CYC1
28.0833	27.4509	28.7031	NaN	26.9131	NaN	NaN	NaN	NaN	NaN	NaN	NaN	6	5	5	31.6	31.6	31.6	25.486	0	14.382	796890000	12	P08579	P08579	U2 small nuclear ribonucleoprotein B	SNRPB2
NaN	NaN	NaN	NaN	NaN	NaN	27.1998	NaN	NaN	27.0073	27.2571	27.5036	6	6	6	8	8	8	80.214	0	6.6325	210980000	8	P08582;C9JVN1	P08582	Melanotransferrin	MFI2
NaN	NaN	NaN	NaN	NaN	NaN	NaN	NaN	NaN	29.1428	29.2861	29.0392	6	6	6	5.3	5.3	5.3	139.09	0	6.731	428120000	9	P08603;Q5TFM2;A0A0D9SG88	P08603	Complement factor H	CFH
31.0809	31.4994	30.6052	30.2778	29.4963	29.7085	29.6144	30.6381	29.9847	30.9596	30.3437	31.0258	24	24	24	41	41	41	51.556	0	86.487	8660800000	68	P08621;M0QYR1;M0QX04	P08621;M0QYR1	U1 small nuclear ribonucleoprotein 70 kDa	SNRNP70
26.6675	27.1575	26.7792	NaN	26.361	NaN	NaN	NaN	NaN	NaN	NaN	NaN	8	8	8	10.7	10.7	10.7	114.54	0	9.4409	404720000	11	P08648;H0YIV7	P08648	Integrin alpha-5;Integrin alpha-5 heavy chain;Integrin alpha-5 light chain	ITGA5
26.6974	26.5219	26.7406	NaN	NaN	25.8241	NaN	NaN	NaN	NaN	NaN	NaN	3	3	3	7.3	7.3	7.3	55.674	0	3.6848	306690000	4	P08651	P08651	Nuclear factor 1 C-type	NFIC
34.4335	34.6408	34.6873	33.9176	34.3469	34.2268	37.1295	36.2459	36.876	33.5424	32.1905	32.6397	82	82	76	96.1	96.1	96.1	53.651	0	323.31	160720000000	466	P08670;B0YJC4;B0YJC5;A0A1B0GUA0;Q5JVS8;A0A1B0GTT5;A0A1B0GVG8;H7C5W5;P41219;P17661;E7EMV2;E7ESP9;Q16352;P07197	P08670;B0YJC4;B0YJC5	Vimentin	VIM
32.4253	29.7657	32.594	29.723	29.4199	30.0105	29.0622	NaN	29.8672	27.6484	28.7831	27.2739	12	12	12	72.6	72.6	72.6	15.55	0	88.302	11109000000	43	P08708;H0YN88;A0A075B716;H0YN73;H3BNC9	P08708;H0YN88;A0A075B716	40S ribosomal protein S17	RPS17
26.8529	27.6619	27.0105	28.3095	27.8513	28.2112	NaN	NaN	NaN	NaN	NaN	NaN	12	7	7	43.2	26.6	26.6	40.532	0	18.337	555390000	20	P08754	P08754	Guanine nucleotide-binding protein G(k) subunit alpha	GNAI3
31.1578	32.1972	31.51	33.3569	33.4994	33.4733	30.6995	29.5462	29.0704	28.1453	29.6935	30.4344	29	29	29	86.2	86.2	86.2	35.936	0	274.28	16172000000	108	P08758;D6RBL5;E9PHT9;D6RBE9;D6RCN3	P08758;D6RBL5;E9PHT9;D6RBE9	Annexin A5;Annexin	ANXA5
29.951	31.02	29.6438	27.0035	26.7517	26.7406	29.2683	NaN	NaN	28.3857	29.4186	NaN	10	10	9	38.7	38.7	38.7	31.279	0	33.004	4403700000	37	P09012;M0R221;M0R2B8;M0R268;M0QZG7;M0QXK2;M0R0G9	P09012;M0R221;M0R2B8;M0R268;M0QZG7;M0QXK2	U1 small nuclear ribonucleoprotein A	SNRPA
33.6927	33.8903	33.357	34.2405	34.0111	34.2964	30.2728	31.1518	30.299	30.9081	30.3517	31.2899	19	19	19	64.3	64.3	64.3	23.356	0	323.31	53549000000	132	P09211;A8MX94;A0A087X2E9;A0A087X243	P09211;A8MX94	Glutathione S-transferase P	GSTP1
28.5839	28.8054	28.3709	25.2829	25.5021	25.6812	NaN	NaN	NaN	NaN	NaN	NaN	5	5	5	31.4	31.4	31.4	17.394	0	101.64	1070900000	16	P09234;A0A0A0MRR7	P09234;A0A0A0MRR7	U1 small nuclear ribonucleoprotein C	SNRPC
31.6329	31.1027	31.4543	31.3316	32.5964	31.9046	33.1437	31.5033	33.2757	29.758	29.4352	29.4799	10	10	10	63	63	63	14.716	0	242.47	16612000000	72	P09382;F8WEI7	P09382	Galectin-1	LGALS1
29.5375	29.4752	28.7438	27.8471	28.3293	27.6167	NaN	NaN	29.2085	NaN	NaN	NaN	6	6	6	36.9	36.9	36.9	25.789	0	23.259	2520200000	23	P09417;H0Y8F7;B7Z415;D6RGG7	P09417;H0Y8F7;B7Z415;D6RGG7	Dihydropteridine reductase	QDPR
33.1192	33.3534	33.5368	30.9084	30.9049	30.8058	33.0691	34.4143	36.7214	34.86	35.6138	35.9248	27	27	17	59.1	59.1	36.3	24.893	0	323.31	97887000000	207	P09429;Q5T7C4;B2RPK0	P09429;Q5T7C4;B2RPK0	High mobility group protein B1;Putative high mobility group protein B1-like 1	HMGB1;HMGB1P1
NaN	NaN	NaN	26.9143	NaN	NaN	33.2159	34.5667	33.1041	35.1029	33.6645	33.4955	21	21	21	57.8	57.8	57.8	34.632	0	176.49	22709000000	81	P09486;F5GY03;E5RK62	P09486;F5GY03;E5RK62	SPARC	SPARC
29.3418	30.0409	29.6085	29.1397	29.1699	29.1679	NaN	NaN	27.4445	29.2784	NaN	29.1202	18	18	6	70.2	70.2	24.8	25.712	0	46.98	3313800000	48	P09488;E7EWW9;B9ZVX7;H3BQT3;H3BRM6	P09488;E7EWW9;B9ZVX7	Glutathione S-transferase Mu 1	GSTM1
NaN	NaN	NaN	NaN	NaN	NaN	30.4528	28.1927	30.0223	NaN	27.539	NaN	21	5	2	40.5	15.1	4.6	32.708	0	6.2859	633640000	12	P09493;H0YL52;Q6ZN40;H0YKX5;H0YKP3;H0YKZ6;A0A087WTJ7	P09493;H0YL52;Q6ZN40;H0YKX5;H0YKP3	Tropomyosin alpha-1 chain	TPM1
29.6936	30.0725	30.0165	29.5093	29.6677	29.5265	30.4439	28.7495	29.7067	28.2517	NaN	NaN	10	10	10	27	27	27	27.076	0	42.38	3702100000	37	P09496;F8WF69;C9J8P9	P09496;F8WF69;C9J8P9	Clathrin light chain A	CLTA
27.3233	28.272	27.4338	26.9373	27.8922	28.4974	NaN	NaN	NaN	NaN	NaN	NaN	9	9	9	24.5	24.5	24.5	25.19	0	14.961	799730000	15	P09497;H0Y9Q6;D6RJD1	P09497	Clathrin light chain B	CLTB
30.3196	30.3595	30.2596	31.1473	31.2612	32.0993	29.5088	28.5788	28.4718	29.5691	29.6673	29.8621	21	21	21	56.1	56.1	56.1	35.882	0	187.81	6098100000	86	P09525;Q6P452;B4E1S2	P09525;Q6P452	Annexin A4;Annexin	ANXA4
28.9162	29.1719	28.9262	29.0465	29.3042	28.9882	NaN	NaN	29.3498	NaN	28.0395	29.1208	20	20	20	50.6	50.6	50.6	47.578	0	132.33	2730800000	58	P09543;K7ERC4;K7EN66;C9K0L8;K7ERZ0	P09543	2,3-cyclic-nucleotide 3-phosphodiesterase	CNP
27.6093	27.9848	27.353	28.5153	26.4882	27.0451	NaN	NaN	NaN	NaN	NaN	NaN	8	8	8	34	34	34	32.818	0	31.06	681190000	15	P09601;B1AHA8	P09601;B1AHA8	Heme oxygenase 1	HMOX1
30.7393	30.7837	30.9757	31.5833	31.3974	31.5998	NaN	30.9182	NaN	29.3965	NaN	NaN	25	25	25	53.2	53.2	53.2	54.177	0	180.73	8027600000	58	P09622;E9PEX6;F8WDM5;F2Z2E3	P09622;E9PEX6	Dihydrolipoyl dehydrogenase, mitochondrial;Dihydrolipoyl dehydrogenase	DLD
29.176	28.2305	28.5094	28.8012	28.458	28.3293	NaN	NaN	NaN	27.7981	28.3293	27.9647	10	10	10	36.9	36.9	36.9	28.415	0	65.767	2084600000	26	P09661;H0YMA0;H0YKK0;H0YLR3	P09661;H0YMA0;H0YKK0	U2 small nuclear ribonucleoprotein A	SNRPA1
30.3044	28.9008	29.0864	26.3877	NaN	NaN	NaN	NaN	NaN	NaN	NaN	NaN	5	5	5	50.7	50.7	50.7	8.7813	0	5.323	2147500000	19	P09669	P09669	Cytochrome c oxidase subunit 6C	COX6C
34.0256	33.7962	33.1764	31.9876	31.796	32.1017	29.473	27.9584	27.5846	29.5455	28.7073	30.2621	73	73	73	59.9	59.9	59.9	113.08	0	323.31	37015000000	255	P09874;Q5VX84;Q5VX85	P09874	Poly [ADP-ribose] polymerase 1	PARP1
33.9263	34.6939	34.4369	33.6013	34.0106	34.6148	28.8123	NaN	29.0931	32.3414	32.1924	32.0623	23	23	23	82.5	82.5	82.5	24.824	0	323.31	71112000000	189	P09936;D6RE83;D6R956;D6R974;D6RF53	P09936;D6RE83;D6R956;D6R974	Ubiquitin carboxyl-terminal hydrolase isozyme L1;Ubiquitin carboxyl-terminal hydrolase	UCHL1
31.2094	32.1649	31.9314	31.8513	31.6952	31.2365	30.4793	30.501	30.0354	28.7835	27.4402	26.724	36	36	36	63.5	63.5	63.5	69.284	0	323.31	12444000000	144	P09960;B4DEH5	P09960	Leukotriene A-4 hydrolase	LTA4H
29.1903	30.5595	29.4391	30.1548	31.2066	30.5171	29.441	29.2776	NaN	NaN	27.5546	27.2619	32	22	22	74.2	58.5	58.5	39.455	0	145.05	4070000000	52	P09972;A8MVZ9;J3KSV6;J3QKP5;C9J8F3;K7EKH5;J3QKK1	P09972;A8MVZ9;J3KSV6;J3QKP5	Fructose-bisphosphate aldolase C;Fructose-bisphosphate aldolase	ALDOC
28.8577	30.2583	30.3026	28.2773	28.0807	28.9178	27.5257	NaN	27.6473	28.5219	28.0726	NaN	7	5	5	56.2	49.2	49.2	13.509	0	323.31	3247700000	28	Q71UI9;P0C0S5;C9J0D1;C9J386	Q71UI9;P0C0S5;C9J0D1	Histone H2A.V;Histone H2A.Z;Histone H2A	H2AFV;H2AFZ
28.5892	28.954	28.474	28.4315	29.0544	28.5602	NaN	NaN	NaN	NaN	NaN	NaN	5	5	5	23.3	23.3	23.3	27.872	0	62.817	1897000000	13	P0DN76;Q01081;Q8WU68;A0A1B0GW87;M0QYK5;M0R2N4	P0DN76;Q01081	Splicing factor U2AF 35 kDa subunit	U2AF1
NaN	NaN	25.4229	27.1185	27.1451	26.6359	NaN	NaN	NaN	NaN	NaN	NaN	5	5	5	11.1	11.1	11.1	60.586	0	6.4659	190570000	8	P0DN79;P35520;H7C2H4;C9JMA6	P0DN79;P35520	Cystathionine beta-synthase	CBS
NaN	NaN	NaN	NaN	27.5926	27.3885	NaN	NaN	NaN	NaN	NaN	NaN	4	4	4	18.5	18.5	18.5	19.393	0	3.0832	231900000	4	P10109	P10109	Adrenodoxin, mitochondrial	FDX1
NaN	NaN	NaN	27.1259	27.7401	NaN	NaN	27.8232	29.2697	30.0389	31.8961	29.4999	5	5	5	39.2	39.2	39.2	17.652	0	57.418	1680100000	18	P10124	P10124	Serglycin	SRGN
30.8698	30.6939	31.0463	29.9261	29.8591	30.4514	29.8819	33.1159	29.8069	31.8012	30.5042	31.8991	29	29	29	54.6	54.6	54.6	60.67	0	162.78	9019600000	122	P10155;H0Y9N5;G5E9R9;D6RE09;D6RDN1	P10155	60 kDa SS-A/Ro ribonucleoprotein	TROVE2
27.6431	27.7443	26.9485	30.0091	30.017	29.8515	NaN	NaN	NaN	27.619	NaN	27.4461	15	15	15	20.9	20.9	20.9	105.32	0	32.098	1217100000	38	P10253;I3L0S5;I3L3L3;I3L2V9	P10253	Lysosomal alpha-glucosidase;76 kDa lysosomal alpha-glucosidase;70 kDa lysosomal alpha-glucosidase	GAA
NaN	NaN	NaN	26.4797	NaN	26.1759	NaN	NaN	NaN	NaN	NaN	NaN	6	6	6	12.4	12.4	12.4	67.585	0	7.0555	135960000	8	P10398;Q96II5;H7C560;H7C155;P04049;P15056	P10398;Q96II5	Serine/threonine-protein kinase A-Raf	ARAF
33.6575	29.2351	35.0343	30.9241	31.4415	31.7491	30.8249	29.2632	30.9238	31.2552	30.4602	31.7151	16	16	3	44.7	44.7	15.5	21.865	0	118.69	48941000000	85	P10412;Q02539	P10412;Q02539	Histone H1.4;Histone H1.1	HIST1H1E;HIST1H1A
NaN	NaN	22.4358	24.2106	25.8776	25.495	34.2397	33.3792	37.5669	38.4098	39.2229	38.4815	28	28	27	65	65	65	35.422	0	323.31	393440000000	347	P10451;D6R9C5	P10451;D6R9C5	Osteopontin	SPP1
29.8389	30.1701	29.5614	30.073	29.9356	30.2605	29.6584	NaN	29.0708	28.9497	NaN	NaN	18	18	18	36.3	36.3	36.3	68.996	0	95.604	4439300000	30	P10515;H0YDD4;E9PEJ4	P10515;H0YDD4;E9PEJ4	Dihydrolipoyllysine-residue acetyltransferase component of pyruvate dehydrogenase complex, mitochondrial;Acetyltransferase component of pyruvate dehydrogenase complex	DLAT
33.9381	34.5992	33.5144	32.5697	33.4038	33.6119	31.4043	30.4348	30.0085	30.7879	30.7738	31.1216	15	15	15	99	99	99	11.737	0	223.01	53585000000	90	P10599	P10599	Thioredoxin	TXN
30.4528	31.4717	30.0417	28.0508	26.9327	27.119	NaN	NaN	NaN	NaN	NaN	NaN	8	8	8	50.4	50.4	50.4	13.696	0	14.36	5037300000	21	P10606	P10606	Cytochrome c oxidase subunit 5B, mitochondrial	COX5B
28.0642	28.2189	NaN	28.2813	28.5575	28.2006	28.3948	NaN	NaN	29.61	28.3401	29.3572	4	4	4	8.3	8.3	8.3	54.255	0	14.043	1202400000	18	X6R5C5;X6R8A1;P10619	X6R5C5;X6R8A1;P10619	Carboxypeptidase;Lysosomal protective protein;Lysosomal protective protein 32 kDa chain;Lysosomal protective protein 20 kDa chain	CTSA
30.5435	29.8047	30.5803	29.763	30.2815	29.8717	NaN	NaN	NaN	NaN	NaN	28.5861	8	8	8	37.4	37.4	37.4	17.598	0	105.82	4387600000	43	P10620;F5H7F6;F5H6X2;F5H760;F5GX73;F5H613	P10620;F5H7F6;F5H6X2	Microsomal glutathione S-transferase 1	MGST1
29.5985	29.4945	29.3031	28.8178	28.7429	28.4768	NaN	NaN	27.9473	NaN	NaN	NaN	11	11	11	32.5	32.5	32.5	42.981	0	32.935	2879800000	31	P10644;K7EPB2;K7EM13;K7EIE5;K7EID3;K7EJ40;K7EK41;K7EKR1;K7EQK3;K7EMU2;X6RAV4;K7EMZ6;H7BYW5;C9JSK5;P31321;K7EPR5	P10644;K7EPB2	cAMP-dependent protein kinase type I-alpha regulatory subunit;cAMP-dependent protein kinase type I-alpha regulatory subunit, N-terminally processed	PRKAR1A
NaN	NaN	NaN	NaN	NaN	NaN	30.8395	NaN	30.8598	31.4789	31.7096	31.0348	15	15	15	44	44	44	50.688	0	68.287	2922000000	35	P10645;G5E968	P10645;G5E968	Chromogranin-A;Vasostatin-1;Vasostatin-2;EA-92;ES-43;Pancreastatin;SS-18;WA-8;WE-14;LF-19;Catestatin;AL-11;GV-19;GR-44;ER-37;GE-25;Serpinin-RRG;Serpinin;p-Glu serpinin precursor	CHGA
30.312	30.9514	30.7288	30.0406	29.8075	29.7125	28.8526	NaN	28.2334	28.7211	27.4718	28.7248	17	17	17	86.5	86.5	86.5	31.462	0	107.8	5986100000	59	P10768;X6RA14;H7BZT7;U3KQT1	P10768;X6RA14;H7BZT7	S-formylglutathione hydrolase	ESD
35.9622	36.3436	36.5584	37.8454	38.0928	37.9687	33.8519	34.2412	34.2956	34.9213	33.972	34.0497	91	91	91	92	92	92	61.054	0	323.31	416600000000	745	P10809;E7EXB4;E7ESH4;C9JL25;C9JCQ4;C9JL19;C9J0S9;F8WBB1	P10809	60 kDa heat shock protein, mitochondrial	HSPD1
24.6145	25.8582	24.2738	29.8182	28.019	28.6442	30.3272	33.4249	33.4998	36.5159	36.4022	36.3707	31	31	30	47	47	45.2	52.494	0	293.5	72070000000	168	P10909;H0YLK8;H0YC35;E7ERK6;E7ETB4;E5RJZ5;H0YAS8;E5RG36;E5RGB0;E5RH61	P10909;H0YLK8;H0YC35	Clusterin;Clusterin beta chain;Clusterin alpha chain;Clusterin	CLU
NaN	NaN	NaN	NaN	NaN	NaN	NaN	NaN	NaN	29.2812	29.4411	29.5002	5	5	4	14.4	14.4	11	40.165	0	5.0913	509290000	6	P10915;D6RBS1	P10915	Hyaluronan and proteoglycan link protein 1	HAPLN1
36.0958	36.3449	36.3243	36.2717	36.5301	36.5617	33.7001	34.7947	33.6127	35.6291	35.1275	35.1319	72	72	71	70.3	70.3	70.3	72.332	0	323.31	313700000000	686	P11021	P11021	78 kDa glucose-regulated protein	HSPA5
26.9507	28.8697	28.2529	26.2829	26.1064	26.2565	30.0831	34.2569	33.6627	35.6267	35.1737	35.7038	83	83	83	50	50	50	177.6	0	323.31	40652000000	287	P11047;R4GNC7;Q9Y6N6	P11047	Laminin subunit gamma-1	LAMC1
36.0327	36.5457	36.3503	36.178	35.7867	35.8247	36.9604	36.1656	37.1351	35.0759	35.2568	35.0178	67	66	2	81.7	81.7	7.4	70.897	0	323.31	356370000000	655	P11142;E9PKE3;E9PNE6;E9PN89;E9PLF4;E9PQQ4;E9PQK7;E9PPY6;E9PN25;E9PI65	P11142;E9PKE3;E9PNE6;E9PN89	Heat shock cognate 71 kDa protein	HSPA8
28.6895	28.8919	28.9736	29.8299	29.8637	29.9717	NaN	NaN	29.1793	28.8094	28.8475	NaN	6	6	6	14.2	14.2	14.2	54.083	0	19.026	2282100000	35	P11166	P11166	Solute carrier family 2, facilitated glucose transporter member 1	SLC2A1
NaN	27.6137	28.1193	29.6515	30.0522	29.1617	NaN	NaN	NaN	NaN	NaN	NaN	6	6	6	15.1	15.1	15.1	53.924	0	29.642	1152100000	16	P11169;Q8TDB8	P11169;Q8TDB8	Solute carrier family 2, facilitated glucose transporter member 3;Solute carrier family 2, facilitated glucose transporter member 14	SLC2A3;SLC2A14
29.4453	29.6687	29.4284	28.6689	28.2931	28.532	NaN	NaN	29.5774	27.7016	NaN	NaN	17	17	17	36	36	36	52.221	0	33.824	2946500000	37	P11172;E9PFD2;F2Z3P2;F2Z303;F8WDG4	P11172;E9PFD2	Uridine 5-monophosphate synthase;Orotate phosphoribosyltransferase;Orotidine 5-phosphate decarboxylase	UMPS
30.1506	29.8885	29.7312	30.495	30.7338	31.0611	NaN	NaN	NaN	NaN	NaN	NaN	17	17	17	55.2	55.2	55.2	39.233	0	111.56	3459700000	41	P11177;C9J634;F8WF02	P11177;C9J634;F8WF02	Pyruvate dehydrogenase E1 component subunit beta, mitochondrial	PDHB
26.1159	25.9284	25.6804	26.243	25.9789	26.0106	NaN	NaN	NaN	NaN	NaN	NaN	4	4	4	10.4	10.4	10.4	53.486	0	5.0095	189810000	8	P11182;Q5VVL7	P11182;Q5VVL7	Lipoamide acyltransferase component of branched-chain alpha-keto acid dehydrogenase complex, mitochondrial	DBT
33.782	33.5822	33.404	34.2992	34.4836	34.4482	32.7144	33.6722	33.732	33.7176	32.9591	33.3675	85	85	68	77.7	77.7	65	96.695	0	323.31	62265000000	419	P11216;H0Y4Z6	P11216	Glycogen phosphorylase, brain form	PYGB
27.5595	27.4492	26.3029	27.446	27.5292	27.9655	NaN	NaN	28.0051	27.3482	27.7775	26.8437	7	4	4	42.7	19.4	19.4	23.567	0	60.353	845720000	27	P11233;H7C3P7;C9JPE8	P11233;H7C3P7	Ras-related protein Ral-A	RALA
28.9032	29.9193	28.0348	28.0587	28.2125	28.0666	NaN	NaN	NaN	28.6969	28.3365	28.6031	9	9	6	47.6	47.6	24.3	23.408	0	16.265	1977800000	19	P11234;C9J6B1;C9JQB3;C9JYR1;F8WEQ6	P11234;C9J6B1;C9JQB3	Ras-related protein Ral-B	RALB
NaN	NaN	NaN	26.8741	27.2214	27.3795	NaN	NaN	NaN	NaN	NaN	NaN	6	6	6	6.1	6.1	6.1	142.82	0	5.4868	127580000	7	P11274;H0Y554;A9UF01;I3L1U8;I3L2P5;B7Z683;A0A0G2JQ41;A0A1C7CYZ0;Q12979	P11274	Breakpoint cluster region protein	BCR
28.5942	28.6805	29.431	29.5949	29.8713	29.7453	NaN	NaN	NaN	NaN	NaN	NaN	19	19	19	48.7	48.7	48.7	50.27	0	64.553	1968000000	32	Q5T4U5;P11310;B7Z9I1;E9PJM9;H0YDT5;E9PRX4	Q5T4U5;P11310;B7Z9I1	Medium-chain specific acyl-CoA dehydrogenase, mitochondrial	ACADM
32.0622	32.5756	32.0796	32.255	31.7725	32.669	26.5868	28.9433	28.0003	30.9383	30.9591	30.3181	48	48	43	54.1	54.1	51.5	90.725	0	97.263	19717000000	151	P11387;H0YAR3	P11387	DNA topoisomerase 1	TOP1
31.0944	30.9695	31.0632	30.0054	28.5568	28.9929	NaN	NaN	28.8004	27.4774	NaN	NaN	39	39	28	28.1	28.1	22.1	174.38	0	77.795	6871200000	83	P11388;J3KTB7	P11388	DNA topoisomerase 2-alpha	TOP2A
36.16	36.4312	36.1115	36.1566	36.4749	36.3298	33.0704	33.3532	33.5369	34.6969	34.639	34.8103	72	72	32	93.8	93.8	41.2	59.256	0	323.31	301350000000	501	P11413;E9PD92	P11413	Glucose-6-phosphate 1-dehydrogenase	G6PD
29.1844	28.2347	28.9402	31.7036	32.6053	32.3706	27.1871	NaN	NaN	NaN	NaN	NaN	44	44	44	44.4	44.4	44.4	129.63	0	86.008	4249400000	97	P11498;E9PRE7;E9PS68	P11498	Pyruvate carboxylase, mitochondrial	PC
32.8896	32.7068	33.2893	32.6317	32.6381	32.6248	30.1832	29.2578	30.7349	31.2148	30.0897	30.598	61	61	60	70.9	70.9	69.8	101.56	0	323.31	26877000000	205	P11586;F5H2F4;V9GYY3	P11586;F5H2F4	C-1-tetrahydrofolate synthase, cytoplasmic;Methylenetetrahydrofolate dehydrogenase;Methenyltetrahydrofolate cyclohydrolase;Formyltetrahydrofolate synthetase;C-1-tetrahydrofolate synthase, cytoplasmic, N-terminally processed	MTHFD1
31.5399	31.5742	30.6228	32.2047	32.7991	33.4762	27.4113	27.1268	27.5452	30.3115	31.1958	31.6387	67	67	67	31.5	31.5	31.5	274.37	0	246.47	17234000000	197	P11717;S4R328	P11717	Cation-independent mannose-6-phosphate receptor	IGF2R
29.5688	30.2746	29.8381	29.2549	29.5156	29.5928	NaN	NaN	29.8416	28.5158	28.4559	28.9372	13	13	13	30.5	30.5	30.5	39.724	0	33.765	4202900000	46	P11766;H0YAG8;D6RFE4;D6RAY0;D6R9G2	P11766	Alcohol dehydrogenase class-3	ADH5
29.5858	28.9781	29.2922	28.4974	27.6287	27.796	NaN	NaN	NaN	NaN	NaN	NaN	23	12	10	66	41.2	36.8	34.769	0	89.308	1889500000	20	P11908;D3YTJ7;H7C540;A6NMS2	P11908	Ribose-phosphate pyrophosphokinase 2	PRPS2
32.2379	30.2043	32.1038	32.175	31.2301	31.5612	33.0232	32.4382	32.9721	32.783	31.9243	32.66	23	23	23	96.9	96.9	96.9	28.768	0	204.77	23936000000	120	P12004	P12004	Proliferating cell nuclear antigen	PCNA
27.7823	28.0737	29.0239	NaN	NaN	NaN	NaN	NaN	NaN	NaN	NaN	NaN	4	4	2	64.2	64.2	28.4	12.155	0	25.061	1037600000	8	P12074	P12074	Cytochrome c oxidase subunit 6A1, mitochondrial	COX6A1
31.6167	31.1258	31.0056	32.0219	30.7523	30.79	28.2588	30.3093	28.7146	27.2193	26.9648	NaN	35	35	28	61.7	61.7	50.3	57.41	0	199.67	10094000000	94	P12081;B4DDD8;B3KWE1;B4E1C5;E7ETE2;D6RF05	P12081;B4DDD8;B3KWE1;B4E1C5;E7ETE2	Histidine--tRNA ligase, cytoplasmic	HARS
25.7525	27.0177	NaN	NaN	NaN	NaN	NaN	NaN	NaN	NaN	NaN	NaN	21	2	2	53	6.7	6.7	33.064	0	4.035	196310000	3	P12235;V9GYG0	P12235;V9GYG0	ADP/ATP translocase 1	SLC25A4
35.4439	34.8763	35.482	34.6825	34.5126	34.3414	NaN	30.1279	NaN	28.8316	NaN	29.1391	38	38	14	79.2	79.2	32.9	32.866	0	292.82	116510000000	160	P12236;Q9H0C2	P12236	ADP/ATP translocase 3;ADP/ATP translocase 3, N-terminally processed	SLC25A6
33.7094	33.8596	33.8788	32.6839	32.6422	32.5163	30.6445	29.2885	30.4085	29.7089	28.6496	29.7971	44	44	42	70.2	70.2	68.5	55.804	0	323.31	44072000000	196	P12268;H0Y4R1;E7ETK5	P12268;H0Y4R1	Inosine-5-monophosphate dehydrogenase 2	IMPDH2
31.9953	32.008	31.3208	30.8256	30.7612	30.3328	25.6571	27.9589	26.2378	28.7619	28.588	29.212	84	84	84	36.1	36.1	36.1	267.29	0	323.31	10291000000	206	P12270;Q5SWX9	P12270	Nucleoprotein TPR	TPR
26.7511	27.8651	27.4967	29.0192	28.6505	28.7776	NaN	NaN	NaN	NaN	NaN	NaN	11	11	11	47.2	47.2	47.2	42.644	0	20.25	720930000	25	P12277;G3V4N7;H0YJG0;G3V461;G3V2I1	P12277;G3V4N7	Creatine kinase B-type	CKB
26.707	27.126	27.3828	28.6059	29.3404	28.9222	NaN	NaN	NaN	NaN	NaN	NaN	12	12	12	35.5	35.5	35.5	47.036	0	27.823	536600000	25	P12532;F8WCN3;C9JSQ1;C9J6W7;C9JT96;C9J8F6;P17540;C9JJX8;C9J995;D6RHV3;D6R998	P12532;F8WCN3;C9JSQ1	Creatine kinase U-type, mitochondrial	CKMT1A;CKMT1B
31.9035	32.1683	31.5886	31.0926	30.9926	30.9806	33.017	33.2252	33.4535	30.2657	29.0747	28.8963	64	41	3	70.1	51.2	3.8	103.06	0	323.31	18903000000	185	P12814;G3V2N5;P35609;Q08043;A0A087WSZ2;G3V5M4;G3V380;D6RH00	P12814	Alpha-actinin-1	ACTN1
30.4485	29.8824	30.3148	30.5316	29.8741	30.3201	28.9678	NaN	28.2581	NaN	29.0352	28.6015	18	18	13	39.9	39.9	34.5	59.834	0	64.755	3729200000	44	P12931;H2E272;H7C3Z8;H7C074;Q573B4;H0Y3C5;J3KPD6;A0A087WZG2;Q9H3Y6;P42685;P06239;P08631;Q04912	P12931	Proto-oncogene tyrosine-protein kinase Src	SRC
27.9572	28.2001	28.0148	28.1572	27.9659	27.9884	NaN	NaN	NaN	NaN	NaN	NaN	10	10	10	25.4	25.4	25.4	54.548	0	22.605	848060000	25	P12955;K7ES25;V9GYL0;V9GYE4;V9GY89	P12955	Xaa-Pro dipeptidase	PEPD
34.3872	34.8545	34.4984	33.7963	33.5633	33.9004	29.6326	32.271	30.3737	32.226	31.8089	32.2876	56	56	56	69.5	69.5	69.5	69.842	0	323.31	90153000000	258	P12956;B1AHC9	P12956;B1AHC9	X-ray repair cross-complementing protein 6	XRCC6
33.6249	33.2429	33.3017	32.5116	32.18	31.9105	NaN	29.3649	28.9506	31.0644	30.3871	30.7291	51	51	51	75.1	75.1	75.1	82.704	0	323.31	32156000000	186	P13010;C9JZ81;H7C0H9	P13010	X-ray repair cross-complementing protein 5	XRCC5
30.8056	31.3836	30.4113	30.5404	30.5893	30.4399	NaN	NaN	29.5282	NaN	NaN	NaN	16	16	16	62.7	62.7	62.7	19.576	0	41.952	6587300000	54	P13073;H3BN72;H3BNV9;H3BPG0;Q86WV2;H3BNI5	P13073;H3BN72;H3BNV9;H3BPG0;Q86WV2	Cytochrome c oxidase subunit 4 isoform 1, mitochondrial	COX4I1
29.9441	28.4233	29.576	29.3893	29.7195	29.8776	NaN	29.1628	29.1433	27.7886	27.8851	NaN	17	17	17	52.1	52.1	52.1	49.973	0	68.781	2656700000	46	P13489;H0YCR7;E9PMJ3;E9PLZ3;E9PIM9;E9PIK5;E9PMN0;E9PMA9;E9PR82;E9PMI1	P13489	Ribonuclease inhibitor	RNH1
NaN	NaN	NaN	NaN	NaN	NaN	26.612	NaN	NaN	28.0578	29.3352	27.9009	7	7	7	8.5	8.5	8.5	111.25	0	8.3118	311390000	7	P13497;Q9Y6L7;E9PD25;O43897	P13497	Bone morphogenetic protein 1	BMP1
NaN	NaN	NaN	NaN	NaN	NaN	NaN	29.8193	29.517	29.9516	30.3734	30.3414	11	11	11	18.3	18.3	18.3	70.94	0	25.423	1199500000	24	P13521;C9JDT0;C9JQI2	P13521	Secretogranin-2;Secretoneurin;Manserin	SCG2
27.0885	NaN	NaN	NaN	24.8576	23.7934	27.2096	27.4075	28.5992	33.6305	33.5189	33.1523	22	22	4	25.8	25.8	5	94.573	0	54.422	8548700000	57	P13591;A0A087WX77;A0A087WWD4;A0A087WV75;A0A087WVU1;A0A0D9SF98;A0A087WWJ5;A0A087X1V2;A0A087WZS4;A0A0C4DGS4;A0A087WTR3;A0A0D9SF30	P13591;A0A087WX77;A0A087WWD4;A0A087WV75	Neural cell adhesion molecule 1	NCAM1
36.424	35.9924	36.3834	35.3917	35.2071	35.3822	35.4506	34.7009	35.7015	33.7125	33.5397	33.4026	93	93	92	82.6	82.6	81.5	95.337	0	323.31	283710000000	626	P13639	P13639	Elongation factor 2	EEF2
33.7185	33.987	33.6607	33.6972	33.8508	34.14	33.1324	36.3821	35.0745	37.2327	37.2416	37.4258	80	80	79	68.4	68.4	68.4	72.932	0	323.31	193700000000	558	P13667;C9JMN9	P13667	Protein disulfide-isomerase A4	PDIA4
30.1912	31.2792	30.4015	30.4132	30.8982	30.9858	28.7657	30.8093	31.606	33.2891	33.9269	32.7462	29	29	29	62.5	62.5	62.5	61.049	0	138.15	13742000000	148	P13674	P13674	Prolyl 4-hydroxylase subunit alpha-1	P4HA1
27.5686	28.4075	27.3784	28.5283	28.2907	28.3155	NaN	NaN	NaN	26.6547	27.2576	26.6564	16	12	11	27.3	23.8	21.9	70.288	0	22.397	968210000	25	P13796	P13796	Plastin-2	LCP1
32.443	32.3955	32.0166	30.0802	29.9521	30.3694	31.0352	28.8843	30.7558	28.6082	NaN	26.5173	37	37	31	62.5	62.5	56.3	70.81	0	323.31	14982000000	119	P13797;A0A0A0MSQ0;H7C4N2;U3KQI3;Q5TBN3	P13797;A0A0A0MSQ0	Plastin-3	PLS3
31.5645	31.1718	31.4107	32.375	32.4581	32.8504	26.1985	NaN	25.9982	NaN	NaN	NaN	20	20	20	75.1	75.1	75.1	35.079	0	188.14	11890000000	91	P13804;H0YLU7;H0YK49;H0YL12;H0YNX6;H0YKF0;H0YL83;H0YM12;J3KN60	P13804;H0YLU7;H0YK49;H0YL12;H0YNX6;H0YKF0	Electron transfer flavoprotein subunit alpha, mitochondrial	ETFA
27.8445	27.5395	27.6882	27.0597	26.9447	26.8175	NaN	NaN	27.3926	28.1291	29.1381	28.5274	11	11	11	14.5	14.5	14.5	83.785	0	18.103	982760000	19	P13807;M0QYU1;P54840	P13807	Glycogen [starch] synthase, muscle	GYS1
28.84	28.8136	27.9138	29.7437	29.6803	29.466	29.2676	29.5246	29.5143	29.0753	28.8128	28.922	19	19	16	55	55	44.8	45.518	0	76.655	2824300000	51	P13861;H7C1L0;H7C330;H7C4A9;C9J830	P13861;H7C1L0	cAMP-dependent protein kinase type II-alpha regulatory subunit	PRKAR2A
NaN	NaN	NaN	NaN	NaN	NaN	33.7898	31.7738	32.9707	NaN	29.5491	29.5935	10	4	3	28.8	14.1	12.2	46.986	0	111.7	6609000000	15	P13929;K7EPM1;K7EKN2;E5RGZ4;E5RI09;E5RG95	P13929	Beta-enolase	ENO3
30.8743	30.4748	30.016	30.5534	30.3498	30.7937	NaN	NaN	NaN	NaN	NaN	NaN	13	13	13	46.6	46.6	46.6	37.895	0	64.121	5440100000	37	P13995;B8ZZU9;B9A062	P13995;B8ZZU9;B9A062	Bifunctional methylenetetrahydrofolate dehydrogenase/cyclohydrolase, mitochondrial;NAD-dependent methylenetetrahydrofolate dehydrogenase;Methenyltetrahydrofolate cyclohydrolase	MTHFD2
33.5742	32.3407	33.8562	32.2508	32.1182	32.2206	29.8597	30.9478	29.8247	28.8243	30.3413	NaN	7	7	7	47.8	47.8	47.8	12.476	0	18.407	28720000000	40	P14174	P14174	Macrophage migration inhibitory factor	MIF
32.0094	32.2431	31.0168	31.4866	32.6966	32.3744	34.1091	33.4111	32.9136	28.4198	28.6227	27.3746	18	18	16	45.3	45.3	38.2	48.275	0	201.76	19552000000	75	P14324;A0A087WVN4;A0A087X1D8;A0A087X090	P14324;A0A087WVN4	Farnesyl pyrophosphate synthase	FDPS
NaN	NaN	NaN	NaN	NaN	NaN	32.4471	33.0041	32.7496	32.1132	30.1314	31.2569	13	12	12	10.4	10.4	10.4	136.38	0	33.375	5035400000	27	P14543	P14543	Nidogen-1	NID1
30.604	29.9081	30.0289	30.6965	30.56	30.5693	29.4678	31.0058	28.2591	29.1623	27.8899	28.664	17	17	17	64.9	64.9	64.9	36.573	0	145.96	5700700000	56	P14550;Q5T621;V9GYG2;V9GYP9	P14550	Alcohol dehydrogenase [NADP(+)]	AKR1A1
36.6855	34.2062	36.6342	37.0408	37.0048	37.0392	36.9714	36.0429	36.8074	35.854	35.6592	35.7689	76	76	7	87.4	87.4	11.3	57.936	0	323.31	402040000000	758	P14618;B4DNK4	P14618;B4DNK4	Pyruvate kinase PKM;Pyruvate kinase	PKM
34.4156	34.5161	34.6749	35.3203	35.6147	35.6705	34.3781	35.9686	36.8178	38.2707	38.8025	38.5387	99	99	83	78.6	78.6	71.5	92.468	0	323.31	434000000000	728	P14625;Q96GW1;H0YIV0;F8W026;F8VPC7	P14625	Endoplasmin	HSP90B1
30.3799	31.487	30.2673	29.5815	28.9378	29.6807	30.3549	31.1046	30.8563	30.3285	30.1859	30.148	11	11	11	34.6	34.6	34.6	24.61	0	49.178	8465300000	58	P14678;J3QLE5;P63162;J3KRY3;S4R3P3	P14678;J3QLE5;P63162;J3KRY3;S4R3P3	Small nuclear ribonucleoprotein-associated proteins B and B;Small nuclear ribonucleoprotein-associated protein N	SNRPB;SNRPN
30.7172	30.9337	30.2302	29.1441	28.9586	29.086	30.1985	27.7117	29.7634	26.9954	26.6327	27.5102	34	34	34	40.1	40.1	40.1	117.97	0	130.63	5514600000	74	P14735;Q5T5N3	P14735	Insulin-degrading enzyme	IDE
28.5349	28.6013	27.7841	NaN	NaN	NaN	NaN	NaN	NaN	NaN	NaN	NaN	2	2	2	22.1	22.1	22.1	10.192	0	3.3323	969480000	5	P14854;K7EQD3	P14854;K7EQD3	Cytochrome c oxidase subunit 6B1	COX6B1
33.3003	33.304	32.7821	33.2844	32.7439	32.7196	30.1178	28.4987	30.387	30.6456	29.8524	30.2999	39	39	21	82.2	82.2	57	64.132	0	323.31	30728000000	167	P14866;M0QXS5;M0R1W6;B4DVF8;M0QYL7	P14866;M0QXS5	Heterogeneous nuclear ribonucleoprotein L	HNRNPL
31.7513	30.5765	31.2689	31.5844	31.5685	31.8971	29.9394	28.8469	29.9772	27.7601	27.328	27.5862	32	32	32	64.7	64.7	64.7	57.136	0	157.25	10077000000	127	P14868;C9J7S3;C9JLC1;H7C278;H7BZ35;C9JQM9	P14868	Aspartate--tRNA ligase, cytoplasmic	DARS
31.1166	30.7049	31.3203	30.7995	30.5702	30.9273	31.8458	31.7975	31.0496	30.7916	31.2745	31.5774	35	35	31	63.4	63.4	61.1	81.744	0	192.84	11871000000	175	P14923;C9J826;C9JK18;C9JKY1;C9JTX4	P14923	Junction plakoglobin	JUP
27.5989	27.8248	NaN	NaN	NaN	NaN	NaN	NaN	NaN	NaN	NaN	NaN	6	6	6	52.3	52.3	52.3	13.53	0	14.815	400700000	9	P14927;B7Z2R2;E5RHG9	P14927;B7Z2R2	Cytochrome b-c1 complex subunit 7	UQCRB
32.4558	32.4016	31.7529	31.6931	31.1496	31.2275	33.1815	31.9576	32.7491	28.6157	28.2851	28.8936	20	20	19	72.5	72.5	69.9	35.853	0	131.61	22130000000	74	P15121;E9PCX2;E9PEF9	P15121;E9PCX2	Aldose reductase	AKR1B1
NaN	NaN	NaN	NaN	NaN	NaN	30.2002	29.3529	NaN	NaN	NaN	NaN	7	7	7	8.2	8.2	8.2	109.54	0	8.1895	367190000	8	P15144;H0YMC1	P15144	Aminopeptidase N	ANPEP
32.19	32.1461	32.1222	31.051	30.2773	30.2995	29.7241	27.3577	29.6977	28.7057	28.0795	27.5497	33	33	16	69.5	69.5	41.7	55.755	0	223.87	14174000000	122	P15170;H3BR35;H3BSV8	P15170;H3BR35	Eukaryotic peptide chain release factor GTP-binding subunit ERF3A	GSPT1
NaN	NaN	NaN	NaN	NaN	NaN	NaN	NaN	28.1122	28.5156	NaN	27.6056	4	4	4	12.8	12.8	12.8	43.92	0	6.9941	326880000	9	P15291;Q86XA6	P15291	Beta-1,4-galactosyltransferase 1;Lactose synthase A protein;N-acetyllactosamine synthase;Beta-N-acetylglucosaminylglycopeptide beta-1,4-galactosyltransferase;Beta-N-acetylglucosaminyl-glycolipid beta-1,4-galactosyltransferase;Processed beta-1,4-galactosyltransferase 1	B4GALT1
NaN	NaN	27.4049	NaN	28.7115	28.8057	NaN	28.1037	NaN	NaN	NaN	NaN	14	2	2	86.2	25	25	17.149	0	10.212	637830000	7	P15531	P15531	Nucleoside diphosphate kinase A	NME1
34.3346	34.9478	34.483	34.023	34.2373	33.9679	31.4984	32.0122	32.2144	33.442	33.6416	33.6498	28	28	28	62.4	62.4	62.4	30.867	0	323.31	87826000000	183	P15559;B4DLR8;H3BNV2;H3BRK3	P15559;B4DLR8;H3BNV2;H3BRK3	NAD(P)H dehydrogenase [quinone] 1	NQO1
33.2522	32.445	33.2051	32.8225	32.7174	33.0302	31.0727	31.7411	32.1324	31.6968	31.9753	31.7812	19	19	19	60.8	60.8	60.8	31.324	0	97.162	34312000000	107	P15880;H0YEN5;E9PQD7;I3L404;E9PMM9;E9PPT0;E9PM36;H3BNG3;H0YE27	P15880;H0YEN5;E9PQD7;I3L404;E9PMM9	40S ribosomal protein S2	RPS2
NaN	28.1217	NaN	28.4302	29.9251	29.4746	32.5067	31.4862	30.1414	NaN	29.9268	30.1387	31	31	31	12.3	12.3	12.3	331.77	0	44.348	2987800000	56	P15924	P15924	Desmoplakin	DSP
NaN	27.5774	26.9379	27.1574	27.2735	26.9046	NaN	NaN	NaN	NaN	NaN	NaN	5	5	5	22.6	22.6	22.6	29.247	0	10.504	458630000	13	P15927;Q5TEJ7;Q5TEJ0	P15927;Q5TEJ7	Replication protein A 32 kDa subunit	RPA2
30.3151	30.2769	30.0629	30.4532	30.004	30.3534	NaN	NaN	NaN	NaN	28.1227	28.2578	13	13	13	77.7	77.7	77.7	21.537	0	79.028	4052800000	40	Q5TD07;P16083;Q5TD05;A2A2U4	Q5TD07;P16083	Ribosyldihydronicotinamide dehydrogenase [quinone]	NQO2
32.235	32.021	31.9064	32.3392	32.5199	32.0149	27.6566	26.3258	27.6155	29.4757	28.7078	29.2154	19	19	17	74	74	69.3	30.375	0	232.71	15631000000	115	P16152;E9PQ63;A8MTM1	P16152	Carbonyl reductase [NADPH] 1	CBR1
27.1014	NaN	26.8721	28.7539	28.9191	28.3763	NaN	NaN	NaN	NaN	NaN	NaN	8	8	8	21.4	21.4	21.4	44.297	0	9.697	516130000	20	P16219;E9PE82	P16219;E9PE82	Short-chain specific acyl-CoA dehydrogenase, mitochondrial	ACADS
NaN	NaN	26.384	27.8308	28.2631	28.194	26.9304	28.0671	NaN	29.1978	NaN	28.2457	9	9	9	18.2	18.2	18.2	76.074	0	17.622	556080000	22	P16278;E7EQ29;C9J4G9;F8WF40;C9JF15;C9J539;C9JWX1	P16278;E7EQ29	Beta-galactosidase	GLB1
32.3641	29.1529	33.208	27.4943	27.4625	28.1082	26.1841	NaN	NaN	26.2714	26.3631	25.9795	15	11	11	35.4	24.8	24.8	22.58	0	99.552	13516000000	35	P16401	P16401	Histone H1.5	HIST1H1B
31.3653	30.5083	29.917	31.0483	30.2294	30.8723	NaN	NaN	NaN	26.7345	NaN	NaN	34	34	34	58.3	58.3	58.3	76.689	0	206.83	6490000000	98	P16435;H0Y4R2;E7EMD0;C9JU80;E7EWU0	P16435;H0Y4R2;E7EMD0	NADPH--cytochrome P450 reductase	POR
NaN	NaN	NaN	NaN	NaN	NaN	NaN	NaN	NaN	27.2781	28.19	27.0819	3	3	3	5.5	5.5	5.5	70.564	0	5.7999	145100000	6	P16519	P16519	Neuroendocrine convertase 2	PCSK2
32.3399	31.6845	32.4267	32.0489	32.0664	31.9375	NaN	NaN	NaN	27.058	26.0944	25.9732	41	41	41	40.3	40.3	40.3	114.76	0	246.97	14771000000	138	P16615;H7C5W9;O14983;Q93084;J3QSY6;H3BVB2;H3BTW4	P16615;H7C5W9	Sarcoplasmic/endoplasmic reticulum calcium ATPase 2	ATP2A2
NaN	NaN	NaN	NaN	NaN	NaN	30.7063	30.6075	31.0739	NaN	NaN	NaN	7	7	7	20	20	20	53.15	0	39.324	1164400000	13	P16870;D6RF88;C9JE88;D6R930;H0YAM0	P16870	Carboxypeptidase E	CPE
28.5548	28.9756	27.9063	28.0918	28.0249	27.8974	29.2114	28.3564	29.8138	NaN	NaN	NaN	12	12	12	39.9	39.9	39.9	46.374	0	78.581	2027300000	33	P16930;H0YLC7;H3BNP8	P16930;H0YLC7	Fumarylacetoacetase	FAH
27.9967	28.7304	28.3939	NaN	NaN	NaN	NaN	NaN	NaN	NaN	NaN	NaN	10	10	7	48.3	48.3	36.9	17.302	0	14.165	932830000	16	P16949;A2A2D0	P16949;A2A2D0	Stathmin	STMN1
NaN	NaN	NaN	27.9627	27.7426	27.8846	NaN	NaN	NaN	NaN	NaN	NaN	13	5	5	34.9	28.5	28.5	40.089	0	5.6942	157770000	9	P16989;A0A0D9SEI8	P16989	Y-box-binding protein 3	YBX3
NaN	NaN	NaN	33.3399	33.0005	33.203	32.2334	NaN	29.4709	NaN	NaN	NaN	17	3	3	18.2	6.4	6.4	71.027	0	12.342	16185000000	22	P17066;P48741	P17066;P48741	Heat shock 70 kDa protein 6;Putative heat shock 70 kDa protein 7	HSPA6;HSPA7
NaN	NaN	NaN	29.6504	29.0913	29.2219	NaN	NaN	NaN	NaN	NaN	NaN	4	4	4	38.3	38.3	38.3	11.676	0	6.0395	498200000	6	P17096	P17096	High mobility group protein HMG-I/HMG-Y	HMGA1
26.4979	26.13	NaN	NaN	25.8302	NaN	NaN	NaN	NaN	NaN	NaN	NaN	3	3	3	17.7	17.7	17.7	21.541	0	8.8529	210370000	5	P17152	P17152	Transmembrane protein 11, mitochondrial	TMEM11
31.7339	31.9618	31.6114	31.2313	32.6465	32.4942	NaN	NaN	29.5324	NaN	NaN	27.5622	30	30	30	81.4	81.4	81.4	46.247	0	323.31	17082000000	89	P17174	P17174	Aspartate aminotransferase, cytoplasmic	GOT1
26.9559	27.459	26.7788	26.9146	26.9381	27.0851	NaN	NaN	NaN	NaN	NaN	NaN	7	7	7	12.4	12.4	12.4	76.749	0	10.443	473570000	14	P17252;J3KRN5;P05771;M0R0I9;H3BV73;P05129	P17252;J3KRN5	Protein kinase C alpha type	PRKCA
26.1651	26.6387	25.7739	NaN	NaN	NaN	NaN	NaN	NaN	NaN	NaN	NaN	6	6	6	6.3	6.3	6.3	129.29	0	7.1961	283440000	7	P17301;E9PB77;E7EMF1;E7ESP4	P17301;E9PB77;E7EMF1;E7ESP4	Integrin alpha-2	ITGA2
29.6925	29.2188	29.6095	27.9201	27.7859	27.9052	NaN	NaN	29.4887	28.4318	29.2343	27.8382	21	21	21	28.5	28.5	28.5	89.405	0	50.85	2558600000	44	P17480;E9PKP7;E9PLT2;E9PMM2;H0YDH7	P17480;E9PKP7	Nucleolar transcription factor 1	UBTF
30.5015	30.9273	30.2155	31.0931	31.3737	31.5415	29.9824	31.469	30.7125	30.9677	30.5656	30.0738	31	31	31	52.4	52.4	52.4	79.994	0	248.77	9060900000	148	P17655	P17655	Calpain-2 catalytic subunit	CAPN2
NaN	NaN	NaN	26.7618	26.6642	NaN	NaN	NaN	NaN	NaN	NaN	NaN	2	2	2	5.8	5.8	5.8	36.105	0.0018692	2.129	120950000	3	P17676	P17676	CCAAT/enhancer-binding protein beta	CEBPB
30.7053	29.2487	30.9747	29.8282	30.0108	29.5031	29.1082	28.1998	29.0169	27.8239	28.4261	27.5907	23	23	20	35.5	35.5	31.6	66.69	0	62.293	4900600000	56	P17812	P17812	CTP synthase 1	CTPS1
29.9143	28.7495	29.8344	29.4466	29.7624	29.5488	29.8607	NaN	NaN	NaN	NaN	NaN	21	17	17	32.8	26.9	26.9	85.018	0	63.838	3327900000	39	P17858	P17858	ATP-dependent 6-phosphofructokinase, liver type	PFKL
34.8582	35.5641	35.5973	34.8144	34.9771	34.185	28.9361	29.0673	30.1054	32.1833	31.9904	32.8286	20	20	20	48.4	48.4	48.4	26.152	0	280.31	119860000000	130	P17931;G3V3R6	P17931;G3V3R6	Galectin-3;Galectin	LGALS3
31.3179	31.1244	31.0804	31.1962	31.1325	31.0278	31.1469	30.4574	30.6608	30.4595	29.688	29.9798	30	30	30	72.1	72.1	72.1	47.352	0	323.31	12239000000	128	R4GNH3;P17980;E9PM69;E9PKD5;E9PMD8;E9PN50;E9PLG2	R4GNH3;P17980;E9PM69;E9PKD5;E9PMD8;E9PN50	26S protease regulatory subunit 6A	PSMC3
31.6745	30.5884	32.2199	32.5332	32.4547	32.1455	32.3837	31.8526	32.6091	30.9368	30.7664	30.4897	39	39	39	69.1	69.1	69.1	60.343	0	165.05	18451000000	150	P17987;E7EQR6;F5H282;E7ERF2;F5GZ03;F5H136;F5H676;F5H726;F5GZI8;F5H7Y1;F5GYL4	P17987;E7EQR6;F5H282;E7ERF2	T-complex protein 1 subunit alpha	TCP1
27.7052	27.0576	27.0399	27.5675	27.6963	27.8137	NaN	NaN	NaN	NaN	NaN	NaN	10	10	10	32.4	32.4	32.4	49.966	0	33.23	640620000	17	P18031;B4DSN5	P18031;B4DSN5	Tyrosine-protein phosphatase non-receptor type 1;Tyrosine-protein phosphatase non-receptor type	PTPN1
NaN	NaN	NaN	NaN	NaN	NaN	NaN	NaN	NaN	29.5352	30.0859	30.5423	10	10	10	32.9	32.9	32.9	34.814	0	14.613	851630000	16	P18065;C9JMY1;C9JW52;H7C1H0	P18065;C9JMY1	Insulin-like growth factor-binding protein 2	IGFBP2
31.4375	31.7168	30.9541	30.9316	31.2969	31.2704	28.9275	NaN	29.282	30.8142	29.6922	30.6414	9	9	9	48.2	48.2	48.2	12.538	0	22.105	12776000000	40	P18077;C9K025;F8WBS5;F8WB72	P18077;C9K025;F8WBS5;F8WB72	60S ribosomal protein L35a	RPL35A
NaN	NaN	NaN	NaN	NaN	NaN	NaN	NaN	NaN	NaN	26.6576	27.2755	5	5	5	6.9	6.9	6.9	88.053	0	6.7752	184750000	8	P18084;H7C4W1;H7C5U2;V9GYD8;H7C580;V9GYZ1;V9GZ57	P18084	Integrin beta-5	ITGB5
27.8135	27.6931	27.9104	28.6476	29.1308	29.0142	NaN	27.7759	NaN	NaN	NaN	NaN	12	7	7	81.7	51.7	51.7	20.511	0	22.656	1123500000	24	P18085;C9JAK5;C9JPM4;U3KQF2	P18085;C9JAK5;C9JPM4	ADP-ribosylation factor 4	ARF4
33.2521	33.4227	33.4334	32.3739	31.9391	32.0681	30.0723	29.7748	28.7981	30.8005	30.5251	31.0495	24	24	24	57.3	57.3	57.3	29.225	0	112.38	35466000000	75	P18124;A8MUD9;C9JIJ5;C9JZ88	P18124;A8MUD9	60S ribosomal protein L7	RPL7
32.5435	31.9783	32.2678	30.8009	31.3627	30.913	30.1087	31.0887	32.8893	31.2516	31.4669	31.2191	70	70	70	60	60	60	123.8	0	323.31	19697000000	199	P18206;Q5JQ13;A0A096LPE1	P18206;Q5JQ13	Vinculin	VCL
34.1569	34.3441	33.8986	33.7627	33.6546	33.5589	35.0959	34.029	35.7343	31.2082	31.3942	31.2036	31	31	19	92.1	92.1	64.2	28.804	0	323.31	87584000000	232	P18669;P15259	P18669	Phosphoglycerate mutase 1	PGAM1
29.8352	29.8367	29.4154	29.8995	29.7649	29.816	NaN	NaN	29.403	NaN	28.3852	NaN	17	17	17	62.9	62.9	62.9	44.969	0	131.8	3731000000	44	P18754;C9JW69;C9JRH2;C9JMJ4;C9JQZ4;C9J3R0	P18754;C9JW69;C9JRH2;C9JMJ4;C9JQZ4;C9J3R0	Regulator of chromosome condensation	RCC1
26.4772	27.2908	25.8803	NaN	NaN	NaN	NaN	NaN	NaN	NaN	NaN	NaN	3	3	3	50	50	50	12.587	0	10.129	311560000	7	P18859;A8MUH2	P18859;A8MUH2	ATP synthase-coupling factor 6, mitochondrial	ATP5J
26.5204	26.8794	25.7809	26.9535	26.7161	26.7045	NaN	NaN	NaN	NaN	NaN	NaN	7	7	7	15.8	15.8	15.8	69.476	0	51.84	399800000	13	P18887;F5H8D7;M0R0D2;M0QZ96;M0R1U8;M0QYS5	P18887;F5H8D7	DNA repair protein XRCC1	XRCC1
NaN	NaN	NaN	NaN	NaN	NaN	NaN	27.5644	NaN	27.9693	28.8472	28.0901	5	5	5	5.3	5.3	5.3	108.33	0	5.0913	285070000	7	P19021;H7BYD9	P19021;H7BYD9	Peptidyl-glycine alpha-amidating monooxygenase;Peptidylglycine alpha-hydroxylating monooxygenase;Peptidyl-alpha-hydroxyglycine alpha-amidating lyase	PAM
35.5536	35.8048	35.6966	36.2041	35.6477	35.7905	33.221	37.6111	36.9512	37.365	37.6009	37.6352	74	74	74	56.6	56.6	56.6	76.613	0	323.31	348120000000	627	P19338;H7BY16;C9JYW2;C9JLB1;C9J1H7;C9JWL1	P19338;H7BY16	Nucleolin	NCL
31.404	31.4247	31.4618	31.7196	31.9352	32.1324	28.4458	30.3076	29.7687	NaN	NaN	NaN	40	40	36	52.1	52.1	48	102.48	0	323.31	11295000000	131	P19367;B1AR63;B1AR62;B1AR61;Q2TB90;P52790	P19367	Hexokinase-1	HK1
26.0933	26.2849	NaN	NaN	26.9852	26.6464	NaN	NaN	NaN	NaN	NaN	NaN	4	4	4	22.2	22.2	22.2	31.441	0	25.077	250890000	9	P19387;H3BRR2	P19387;H3BRR2	DNA-directed RNA polymerase II subunit RPB3	POLR2C
28.4813	28.5279	28.7631	28.0428	27.739	27.9291	NaN	NaN	28.0013	27.9949	28.1078	28.429	8	8	8	36.7	36.7	36.7	24.551	0	12.2	1827300000	20	P19388;A0A087WVZ9;A0A0A0MQR7;A0A087WWX0;A0A087WVN5	P19388;A0A087WVZ9;A0A0A0MQR7;A0A087WWX0	DNA-directed RNA polymerases I, II, and III subunit RPABC1	POLR2E
27.3004	27.1961	26.7225	27.6295	27.9981	27.6283	NaN	NaN	NaN	NaN	NaN	27.5144	7	7	7	11.6	11.6	11.6	61.409	0	9.7066	598840000	14	P19440;E7ET76;B5MCK8;A6NGU5;P36268;E7ETR7;B5MC36;A0A0C4DG87;B5MC34;Q14390;B5MD39	P19440;E7ET76;B5MCK8;A6NGU5;P36268	Gamma-glutamyltranspeptidase 1;Gamma-glutamyltranspeptidase 1 heavy chain;Gamma-glutamyltranspeptidase 1 light chain;Putative gamma-glutamyltranspeptidase 3;Putative gamma-glutamyltranspeptidase 3 heavy chain;Putative gamma-glutamyltranspeptidase 3 light chain;Inactive gamma-glutamyltranspeptidase 2	GGT1;GGT2;GGT3P
29.5297	29.7354	29.3915	28.4867	28.6409	28.7934	NaN	NaN	NaN	NaN	NaN	NaN	16	16	16	28.1	28.1	28.1	62.094	0	43.148	2438500000	33	P19525;C9JZT2;F8WBH4	P19525	Interferon-induced, double-stranded RNA-activated protein kinase	EIF2AK2
31.1498	30.9406	30.979	29.2799	29.423	29.8249	30.2492	28.5448	30.3402	27.2124	27.1675	28.5119	13	13	13	49.3	49.3	49.3	33.824	0	34.556	6951800000	57	P19623;K7EKM4;K7EL89;K7ESL0;K7EQ47	P19623	Spermidine synthase	SRM
30.1912	29.9255	29.9276	28.1057	28.1453	27.1775	NaN	27.3116	NaN	29.2724	28.7923	29.1108	17	17	17	51.7	51.7	51.7	41.213	0	79.278	3792600000	43	P19784;H3BSA1;H3BV19;H3BNI9	P19784;H3BSA1;H3BV19	Casein kinase II subunit alpha	CSNK2A2
27.9767	28.079	27.5245	27.5649	27.2301	27.794	NaN	NaN	NaN	NaN	NaN	NaN	11	11	11	14.8	14.8	14.8	105.35	0	23.324	831830000	19	P19838;D6RH30;D6RC45;D6RF93	P19838;D6RH30	Nuclear factor NF-kappa-B p105 subunit;Nuclear factor NF-kappa-B p50 subunit	NFKB1
NaN	NaN	NaN	NaN	NaN	NaN	NaN	NaN	30.0788	31.2074	31.2624	31.4636	11	11	11	40.1	40.1	40.1	38.007	0	86.306	2177700000	28	P19883;H0YA75;H0YAF9	P19883;H0YA75	Follistatin	FST
30.305	30.2498	30.1162	31.8249	32.5089	32.7178	27.9903	27.7206	30.1315	30.5233	31.3816	31.3252	34	34	23	31.4	31.4	23.1	138.75	0	105.99	7730500000	108	P20020;E7ERY9;Q16720;H0Y7S3;Q01814;F8W1V5;H0YHH6;A0A0U1RQU3	P20020;E7ERY9	Plasma membrane calcium-transporting ATPase 1;Calcium-transporting ATPase	ATP2B1
30.9015	31.9776	31.5352	30.4765	30.4546	30.8736	27.4268	26.9681	29.4707	27.6302	27.3192	27.3912	21	21	21	50.2	50.2	50.2	38.388	0	166.42	9202600000	88	P20042	P20042	Eukaryotic translation initiation factor 2 subunit 2	EIF2S2
30.5904	31.9084	30.1305	32.4131	32.3687	32.7193	27.6901	28.3455	26.644	28.9785	29.2092	29.8738	27	27	27	43	43	43	52.739	0	82.497	10872000000	107	P20073	P20073	Annexin A7	ANXA7
27.8814	27.2878	27.9909	28.7467	29.3842	28.6383	NaN	NaN	30.6303	27.5323	28.6209	NaN	7	7	3	54.4	54.4	30.6	22.168	0	96.122	1620100000	19	P20290	P20290	Transcription factor BTF3	BTF3
28.3323	28.9702	28.6428	30.1385	30.8553	30.3063	NaN	NaN	NaN	28.1365	NaN	27.97	13	13	10	61.2	61.2	50.7	24.758	0	71.765	1994700000	34	P20337	P20337	Ras-related protein Rab-3B	RAB3B
26.9669	26.4053	26.894	26.4729	26.6277	26.9212	NaN	NaN	NaN	NaN	NaN	NaN	3	3	3	17.4	17.4	17.4	24.389	0	6.1461	319390000	10	P20338;A0A087WYT5	P20338	Ras-related protein Rab-4A	RAB4A
NaN	NaN	NaN	26.8674	26.681	26.973	NaN	NaN	NaN	NaN	NaN	NaN	6	3	3	33.5	18.6	18.6	23.658	0	15.793	608940000	5	P20339	P20339	Ras-related protein Rab-5A	RAB5A
30.9416	30.5544	30.3933	31.257	31.7624	31.3926	30.137	29.3395	30.5581	NaN	NaN	29.7413	11	11	7	46.6	46.6	31.2	23.593	0	27.125	8865900000	36	P20340;Q9NRW1;C9JU14;J3KR73;F5H3K7;C9JB90;C9J0I2;F5GX61	P20340;Q9NRW1;C9JU14;J3KR73	Ras-related protein Rab-6A;Ras-related protein Rab-6B	RAB6A;RAB6B
31.3124	32.4554	31.5219	31.412	31.1684	31.2164	31.1757	31.7652	30.4883	31.1147	30.5401	29.7249	17	17	17	63.9	63.9	63.9	26.489	0	241.78	14441000000	76	P20618	P20618	Proteasome subunit beta type-1	PSMB1
25.8286	27.1698	26.4381	26.9949	27.4945	27.3446	NaN	NaN	NaN	NaN	NaN	NaN	3	3	3	14.8	14.8	14.8	30.993	0	9.0498	313100000	9	P20645;H0YGE9;H0YGT2;F5GX30;F5GXE0;F5GXU0;F5H883	P20645;H0YGE9;H0YGT2;F5GX30	Cation-dependent mannose-6-phosphate receptor	M6PR
31.028	31.2318	30.8256	30.1363	30.4128	29.984	NaN	NaN	NaN	NaN	NaN	NaN	9	9	9	58	58	58	16.762	0	95.625	7803500000	31	P20674;H3BNX8;H3BRM5;H3BV69;H3BRI0	P20674;H3BNX8;H3BRM5;H3BV69	Cytochrome c oxidase subunit 5A, mitochondrial	COX5A
33.044	33.1221	33.4508	31.6026	31.4446	31.4772	26.4544	25.8156	26.3075	26.1733	25.1435	25.7137	58	58	55	70.1	70.1	66.2	66.408	0	323.31	27838000000	180	P20700;E9PBF6;A0A0D9SFE5;A0A0D9SFY5	P20700;E9PBF6;A0A0D9SFE5	Lamin-B1	LMNB1
30.6154	30.8138	30.8623	30.0048	29.9798	30.225	NaN	NaN	NaN	NaN	NaN	NaN	22	20	18	47.1	45.3	40.5	55.405	0	323.31	6369700000	65	P20839;C9J381;C9K0R9;C9J029;H7C5T1	P20839;C9J381	Inosine-5-monophosphate dehydrogenase 1;Inosine-5-monophosphate dehydrogenase	IMPDH1
NaN	NaN	NaN	NaN	NaN	NaN	29.9466	32.2662	NaN	31.0528	31.0033	30.6132	16	16	16	10	10	10	183.56	0	90.802	2420800000	30	P20908;A0A087WXW9;H7BY82	P20908;A0A087WXW9	Collagen alpha-1(V) chain	COL5A1
NaN	NaN	NaN	27.9674	27.7884	27.9755	NaN	NaN	NaN	NaN	NaN	NaN	2	2	2	12.4	12.4	12.4	37.208	0	5.4565	201520000	7	P20933;H0Y9C7	P20933;H0Y9C7	N(4)-(beta-N-acetylglucosaminyl)-L-asparaginase;Glycosylasparaginase alpha chain;Glycosylasparaginase beta chain	AGA
25.9112	NaN	26.8471	26.1128	25.7036	NaN	28.5472	32.0282	32.4986	32.3297	31.3004	31.5358	4	4	4	27.5	27.5	27.5	11.53	0	8.104	7255000000	85	P20962;F5H7R9;F5GXR3	P20962;F5H7R9;F5GXR3	Parathymosin	PTMS
31.8058	32.0842	30.4063	30.6954	31.3605	31.5402	NaN	27.8826	NaN	28.7548	NaN	NaN	17	17	16	64	64	60	26.559	0	49.905	8053500000	57	P21266;A0A0A0MTN3	P21266;A0A0A0MTN3	Glutathione S-transferase Mu 3	GSTM3
28.9595	27.1809	29.7669	29.021	28.8162	29.0189	28.6764	28.9688	29.1783	27.7509	27.2318	27.5633	19	19	19	48.5	48.5	48.5	56.5	0	50.17	2291000000	46	P21281;H0YC04;C9JL73;P15313;E5RGH6;C9J5E3;C9JNS9;H0YC45;H0YAT8	P21281;H0YC04	V-type proton ATPase subunit B, brain isoform	ATP6V1B2
26.4757	25.7594	26.661	NaN	NaN	NaN	NaN	NaN	NaN	NaN	NaN	NaN	6	6	6	15.2	15.2	15.2	43.941	0	9.9788	251420000	9	P21283;E7EV59;A0A0U1RR16;Q8NEY4	P21283;E7EV59	V-type proton ATPase subunit C 1	ATP6V1C1
30.6905	31.8287	30.184	29.713	30.0784	30.2272	NaN	NaN	NaN	28.3759	28.8885	29.2246	13	13	13	74.6	74.6	74.6	20.567	0	192	6360800000	54	P21291;E9PND2;E9PS42;E9PP21	P21291;E9PND2;E9PS42;E9PP21	Cysteine and glycine-rich protein 1	CSRP1
28.0681	27.9092	27.2663	29.4288	28.8741	29.9578	28.5385	NaN	NaN	NaN	NaN	NaN	12	12	12	28.7	28.7	28.7	59.681	0	16.015	853740000	20	P21397;P27338	P21397	Amine oxidase [flavin-containing] A	MAOA
30.1605	29.5916	28.9664	29.3872	28.8457	28.7916	30.2135	29.6998	30.9016	NaN	NaN	NaN	29	29	29	39.7	39.7	39.7	98.398	0	53.745	3480200000	59	P21399	P21399	Cytoplasmic aconitate hydratase	ACO1
27.2594	NaN	27.5885	27.4975	28.1483	27.7971	NaN	NaN	NaN	NaN	NaN	NaN	9	9	9	15.4	15.4	15.4	89.613	0	10.699	297120000	16	P21580;D3TTY5;A0A087WU80;A0A087X1N1;A0A087WXL5;A0A087WVN3;Q5VXQ9;Q5VXQ8	P21580;D3TTY5;A0A087WU80;A0A087X1N1;A0A087WXL5	Tumor necrosis factor alpha-induced protein 3;A20p50;A20p37	TNFAIP3
NaN	NaN	NaN	27.2122	27.521	27.0187	NaN	28.4732	27.4921	27.5485	NaN	28.1395	7	7	7	20.7	20.7	20.7	63.367	0	9.3531	370770000	14	P21589;Q96B60;H0Y3X5;H0Y7R7	P21589;Q96B60	5-nucleotidase	NT5E
33.4106	33.8179	33.9602	34.0515	33.8821	34.2317	NaN	NaN	NaN	27.5904	NaN	27.1914	32	32	32	90.1	90.1	90.1	30.772	0	323.31	45539000000	154	P21796;C9JI87	P21796;C9JI87	Voltage-dependent anion-selective channel protein 1	VDAC1
30.4105	29.8541	30.4377	29.6778	27.6657	28.5784	NaN	NaN	NaN	NaN	NaN	NaN	14	14	14	53.9	53.9	53.9	31.629	0	44.716	3996800000	33	P21912;A0A087WWT1;A0A087WXX8	P21912;A0A087WWT1;A0A087WXX8	Succinate dehydrogenase [ubiquinone] iron-sulfur subunit, mitochondrial	SDHB
25.9272	NaN	NaN	26.295	26.1551	26.4012	NaN	NaN	NaN	NaN	NaN	NaN	3	3	3	9.2	9.2	9.2	43.122	0	3.783	130560000	8	P21953	P21953	2-oxoisovalerate dehydrogenase subunit beta, mitochondrial	BCKDHB
26.2298	NaN	27.9192	28.0365	28.2407	28.3686	NaN	NaN	NaN	NaN	NaN	NaN	9	9	9	46.1	46.1	46.1	30.037	0	18.911	617870000	15	P21964;E7EMS6;E7EUU8;H7BZ45;F8WBW9	P21964;E7EMS6;E7EUU8	Catechol O-methyltransferase	COMT
NaN	NaN	NaN	26.9184	26.2826	NaN	NaN	27.5419	NaN	NaN	NaN	NaN	3	3	3	4.9	4.9	4.9	77.328	0	3.8845	67405000	4	P21980;A2A2A0;A2A299	P21980	Protein-glutamine gamma-glutamyltransferase 2	TGM2
26.367	26.7071	25.2954	27.0696	27.3815	27.3221	NaN	NaN	NaN	NaN	NaN	NaN	7	7	7	12.9	12.9	12.9	83.134	0	6.0919	315100000	14	P22033	P22033	Methylmalonyl-CoA mutase, mitochondrial	MUT
28.771	28.6896	28.6298	28.5873	29.1009	28.584	29.2579	27.8281	29.1872	NaN	NaN	NaN	15	15	15	19.2	19.2	19.2	89.42	0	37.946	2175100000	28	P22059;H0YCV6;A0A0A0MSB4;Q6ZN50;Q969R2;H7C1R2;H7C368;H7C428	P22059	Oxysterol-binding protein 1	OSBP
30.0032	29.315	31.2679	31.0705	31.0146	31.0608	NaN	NaN	28.3506	29.5017	29.6252	29.752	15	15	14	55.1	55.1	51.7	33.784	0	65.354	5935700000	60	P22087;M0QXL5;M0R299;M0R2Q4;M0R0P1;M0R2U2;M0R1H0;M0R2B0	P22087;M0QXL5;M0R299;M0R2Q4;M0R0P1;M0R2U2;M0R1H0;M0R2B0	rRNA 2-O-methyltransferase fibrillarin	FBL
32.1631	31.1618	31.56	31.4439	30.8552	31.4119	28.8838	NaN	28.7757	26.2394	26.8671	26.934	46	46	46	55.7	55.7	55.7	107.77	0	213.13	11545000000	125	P22102;F8WD69;C9JBJ1;C9JTV6;A0A140TA71;C9JZG2;C9JKQ7;H7C366	P22102	Trifunctional purine biosynthetic protein adenosine-3;Phosphoribosylamine--glycine ligase;Phosphoribosylformylglycinamidine cyclo-ligase;Phosphoribosylglycinamide formyltransferase	GART
32.9812	32.8264	32.8938	31.9146	32.1274	31.5361	30.5991	30.3475	31.7844	28.0514	29.2152	28.3471	34	34	34	69.4	69.4	69.4	47.079	0	323.31	25353000000	146	P22234;E9PBS1;D6RF62	P22234;E9PBS1;D6RF62	Multifunctional protein ADE2;Phosphoribosylaminoimidazole-succinocarboxamide synthase;Phosphoribosylaminoimidazole carboxylase	PAICS
28.1204	26.626	27.3572	28.1068	28.0665	28.5376	NaN	NaN	NaN	NaN	NaN	NaN	10	10	10	16.5	16.5	16.5	58.993	0	16.975	730590000	16	P22307;H0YF61;H0YCB0;E9PLD1	P22307;H0YF61	Non-specific lipid-transfer protein	SCP2
33.683	33.8005	33.5401	34.0655	34.129	34.3724	33.28	32.9613	33.3657	31.9755	31.4669	31.8154	64	64	64	72.3	72.3	72.3	117.85	0	323.31	64560000000	333	P22314;Q5JRR6;Q5JRR9;Q5JRS0;Q5JRS2;Q5JRS1;Q5JRS3	P22314	Ubiquitin-like modifier-activating enzyme 1	UBA1
28.7355	28.4404	28.8869	29.637	29.4505	29.3259	NaN	NaN	NaN	NaN	NaN	NaN	16	16	16	36.9	36.9	36.9	53.836	0	23.802	1325800000	38	P22570;A0A0C4DFN8;A0A0A0MSZ4;A0A0A0MTN9;J3QQX3;A0A0A0MTR6;A0A0C4DGN7;A0A0A0MT64;J3QKZ8;J3QQW7	P22570;A0A0C4DFN8;A0A0A0MSZ4;A0A0A0MTN9;J3QQX3;A0A0A0MTR6;A0A0C4DGN7;A0A0A0MT64	NADPH:adrenodoxin oxidoreductase, mitochondrial	FDXR
35.2486	35.0887	35.6423	34.7674	34.4803	34.7042	30.7537	28.793	30.1012	31.1503	30.6821	31.3457	46	46	45	81.9	81.9	81.9	37.429	0	323.31	126660000000	281	P22626;A0A087WUI2	P22626;A0A087WUI2	Heterogeneous nuclear ribonucleoproteins A2/B1	HNRNPA2B1
NaN	NaN	NaN	NaN	NaN	NaN	NaN	NaN	28.8045	27.8463	28.083	28.4176	4	4	4	20.5	20.5	20.5	27.934	0	4.5987	323070000	9	P22692	P22692	Insulin-like growth factor-binding protein 4	IGFBP4
27.7146	28.6282	27.943	26.8771	27.0676	26.7944	27.975	27.5282	28.3464	NaN	NaN	NaN	9	9	2	23.1	23.1	6.6	40.622	0	12.52	1062500000	15	P22694;A0A087WVC4;A0A0A0MS54;B1APF7;B1APG1;B1APG0;B1APG2;B1APF8;B1APF9;B1APG3;K7ERP6	P22694;A0A087WVC4;A0A0A0MS54	cAMP-dependent protein kinase catalytic subunit beta	PRKACB
32.8974	32.4675	32.0063	31.8247	30.263	30.6256	NaN	NaN	NaN	29.8653	29.9788	29.1638	23	23	23	55.4	55.4	55.4	48.442	0	262.83	21113000000	67	P22695;H3BRG4;H3BSJ9;H3BP04;A0A087WVZ4;H3BUE4;H3BUI9	P22695;H3BRG4;H3BSJ9	Cytochrome b-c1 complex subunit 2, mitochondrial	UQCRC2
NaN	NaN	NaN	NaN	NaN	NaN	28.7731	NaN	NaN	NaN	26.2724	26.1805	5	5	5	6.9	6.9	6.9	89.786	0	6.0922	121240000	4	P22735;H0YMQ8	P22735	Protein-glutamine gamma-glutamyltransferase K	TGM1
28.0148	27.9077	28.2374	28.3914	28.4867	28.2578	NaN	NaN	NaN	NaN	NaN	NaN	12	12	12	34.5	34.5	34.5	47.862	0	41.42	848930000	21	P22830;K7ELX4;K7EJX5;K7EPN2;K7EKP7;K7EJM8	P22830;K7ELX4	Ferrochelatase, mitochondrial	FECH
29.1239	29.3124	29.2416	28.6014	28.035	28.2596	NaN	NaN	NaN	NaN	NaN	NaN	12	12	12	38.9	38.9	38.9	33.969	0	91.313	1939300000	32	P23193;E5RJ93;E5RIS7;B7Z4S1;A0A0A0MT58;Q15560;E5RK46;E5RFI1;Q5JRI7	P23193	Transcription elongation factor A protein 1	TCEA1
28.9511	28.0839	29.321	28.9898	29.2368	29.095	27.4626	28.3953	30.1845	30.3607	30.0856	31.0127	28	28	28	29.8	29.8	29.8	126.6	0	60.077	3253100000	83	P23229;H7BZ97;C9JXX7	P23229	Integrin alpha-6;Integrin alpha-6 heavy chain;Integrin alpha-6 light chain;Processed integrin alpha-6	ITGA6
32.7953	31.7762	32.5808	32.2746	32.02	31.4251	29.7392	28.6243	28.1767	29.4173	29.9171	29.7748	34	32	32	45.3	43.8	43.8	76.149	0	264.57	22185000000	126	P23246;H0Y9K7;H0Y9U2	P23246	Splicing factor, proline- and glutamine-rich	SFPQ
27.8243	26.936	27.3334	26.8792	26.8682	27.1004	NaN	NaN	NaN	26.4002	NaN	NaN	7	7	7	20.4	20.4	20.4	51.169	0	24.107	634970000	19	P23258;Q9NRH3;K7EKE5;K7EIS0	P23258;Q9NRH3	Tubulin gamma-1 chain;Tubulin gamma-2 chain	TUBG1;TUBG2
34.5307	35.1063	34.7211	33.6421	33.5886	33.9129	28.4529	29.9803	30.2907	31.0221	30.6653	31.2852	27	27	27	70.8	70.8	70.8	23.742	0	323.31	83271000000	173	P23284	P23284	Peptidyl-prolyl cis-trans isomerase B	PPIB
31.6804	31.9119	31.5996	31.2225	31.3557	31.1101	NaN	NaN	NaN	NaN	NaN	NaN	25	25	25	60.1	60.1	60.1	65.443	0	251.06	11865000000	72	P23368;Q6TCH8;E9PMB9;Q16798	P23368	NAD-dependent malic enzyme, mitochondrial	ME2
32.5071	32.8984	32.3738	32.2395	32.3659	32.3607	29.7076	29.2364	28.6951	28.9825	28.258	28.8306	32	32	32	70.5	70.5	70.5	53.165	0	279.84	21391000000	140	P23381;G3V3H8;G3V3Y5;G3V277;H0YJP3;G3V423;G3V5U1;G3V456;G3V3P2;G3V227;G3V2Y7;G3V3X0;G3V5W1;G3V3S7;G3V2F2;G3V3R3;G3V4S4;G3V313;G3V339;G3V2C0;G3V4C7;G3V4N8;G3V5H5;P78534;G3V4A3;G3V4Q0;G3V4N0	P23381	Tryptophan--tRNA ligase, cytoplasmic;T1-TrpRS;T2-TrpRS	WARS
34.2495	32.899	34.049	33.9862	33.9555	33.9062	33.291	32.7945	33.5384	32.2651	32.0786	31.9184	33	33	33	86.8	86.8	86.8	26.688	0	260.34	63063000000	214	P23396;E9PL09;E9PPU1;F2Z2S8;H0YCJ7;H0YEU2;H0YF32;E9PQ96;E9PJH4;E9PK82;E9PSF4;E9PQX2;H0YES8;E9PJN9	P23396;E9PL09;E9PPU1;F2Z2S8;H0YCJ7;H0YEU2	40S ribosomal protein S3	RPS3
26.6769	NaN	26.9865	NaN	NaN	NaN	NaN	NaN	NaN	NaN	NaN	NaN	3	3	3	7.6	7.6	7.6	59.139	0	5.0831	245000000	5	P23443	P23443	Ribosomal protein S6 kinase beta-1	RPS6KB1
NaN	NaN	NaN	NaN	NaN	NaN	NaN	NaN	NaN	29.8347	29.8153	29.5336	5	5	5	5.1	5.1	5.1	162	0	18.899	639240000	11	P23470	P23470	Receptor-type tyrosine-protein phosphatase gamma	PTPRG
NaN	NaN	NaN	NaN	NaN	NaN	NaN	NaN	NaN	31.3264	31.5496	31.3735	6	6	6	2.9	2.9	2.9	254.58	0	82.797	2129200000	15	P23471	P23471	Receptor-type tyrosine-protein phosphatase zeta	PTPRZ1
34.0633	33.7229	33.9203	33.5031	33.4508	33.5584	34.267	34.2437	34.0516	32.3471	31.8374	32.1818	31	31	31	54.9	54.9	54.9	47.716	0	323.31	62074000000	203	P23526	P23526	Adenosylhomocysteinase	AHCY
NaN	NaN	NaN	25.9558	26.1685	26.2321	NaN	NaN	NaN	NaN	NaN	NaN	14	3	3	12.6	2.8	2.8	137.92	0.0012189	2.4711	65329000	3	P23634	P23634	Plasma membrane calcium-transporting ATPase 4	ATP2B4
27.4863	28.2996	27.7924	28.0367	27.5584	27.9915	NaN	NaN	NaN	NaN	NaN	NaN	12	12	12	21.6	21.6	21.6	73.776	0	18.304	798360000	23	P23786;A0A1B0GV75;A0A1B0GVF3;A0A1B0GTB8;A0A1B0GWC0;A0A1B0GTM0;A0A1B0GUD9	P23786;A0A1B0GV75;A0A1B0GVF3;A0A1B0GTB8;A0A1B0GWC0	Carnitine O-palmitoyltransferase 2, mitochondrial	CPT2
29.3055	30.2078	29.9923	28.899	28.6545	28.5355	NaN	NaN	NaN	NaN	NaN	NaN	14	14	14	58.5	58.5	58.5	23.819	0	25.552	3064500000	33	P23919;H7C312;G5E9E9;H7BZ20;H7C3A4	P23919;H7C312;G5E9E9	Thymidylate kinase	DTYMK
31.1525	29.6688	29.7899	27.3429	26.1604	25.5762	NaN	NaN	26.1528	NaN	NaN	NaN	28	28	28	43.3	43.3	43.3	90.069	0	114.03	3597500000	45	P23921;E9PL69;E9PP77;H0YCY7	P23921;E9PL69	Ribonucleoside-diphosphate reductase large subunit	RRM1
25.9464	25.3867	25.3193	NaN	25.827	NaN	NaN	NaN	NaN	NaN	NaN	NaN	6	6	6	11.3	11.3	11.3	73.475	0	11.756	253010000	11	P24386	P24386	Rab proteins geranylgeranyltransferase component A 1	CHM
30.29	29.5154	30.5368	31.2729	31.5397	31.33	29.197	32.2305	30.9879	31.7697	30.9374	31.5155	14	12	12	61.3	53.3	53.3	24.763	0	261.13	9794100000	62	P24534;F2Z2G2;C9JZW3;F8WF65	P24534	Elongation factor 1-beta	EEF1B2
32.4244	32.4216	32.1894	31.1854	31.7035	31.7597	NaN	NaN	NaN	NaN	NaN	NaN	17	17	17	53.9	53.9	53.9	28.908	0	323.31	13193000000	67	P24539;Q5QNZ2	P24539;Q5QNZ2	ATP synthase F(0) complex subunit B1, mitochondrial	ATP5F1
30.4552	31.0355	30.0677	30.0003	29.9407	29.9761	NaN	NaN	NaN	27.6923	NaN	27.8499	10	10	10	76.6	76.6	76.6	18.042	0	126.89	5533800000	46	P24666;G5E9R5;F2Z2Q9;D3YTI2	P24666;G5E9R5	Low molecular weight phosphotyrosine protein phosphatase	ACP1
31.8221	31.3164	31.813	31.0232	31.3466	32.3048	27.5536	29.4806	27.8858	28.1138	NaN	28.9194	29	29	29	65.1	65.1	65.1	45.199	0	302.03	10559000000	95	P24752;H0YEL7;E9PRQ6;E9PKF3	P24752	Acetyl-CoA acetyltransferase, mitochondrial	ACAT1
25.6446	25.7807	25.0709	25.5814	25.0241	25.2206	NaN	NaN	NaN	NaN	NaN	NaN	6	6	6	10.7	10.7	10.7	79.573	0	7.7241	144570000	8	P25098;E9PRV7;P35626;Q8N433	P25098	Beta-adrenergic receptor kinase 1	ADRBK1
31.0953	30.3298	30.9275	30.5849	29.3183	29.6557	31.4919	28.7268	30.8355	NaN	NaN	NaN	34	34	34	44.7	44.7	44.7	90.98	0	92.309	7952800000	86	P25205;J3KQ69;Q7Z6P5	P25205;J3KQ69	DNA replication licensing factor MCM3	MCM3
28.543	28.5193	27.917	27.7418	27.3568	27.7119	NaN	NaN	NaN	NaN	NaN	NaN	7	7	7	31	31	31	33.178	0	21.758	1053600000	22	P25325;B1AH49	P25325;B1AH49	3-mercaptopyruvate sulfurtransferase;Sulfurtransferase	MPST
25.1287	26.3687	25.6077	NaN	25.3804	25.6894	27.9375	32.3099	34.2934	35.993	35.5895	35.1894	116	116	116	36.9	36.9	36.9	337.08	0	323.31	40831000000	327	P25391;A0A087WYF1;A0A087WX80;P24043	P25391	Laminin subunit alpha-1	LAMA1
32.5618	30.2667	33.0561	32.0239	31.1829	31.2965	29.2403	28.6816	29.5735	29.6628	29.0549	28.7269	14	14	14	68.9	68.9	68.9	14.515	0	195.83	16158000000	60	P25398	P25398	40S ribosomal protein S12	RPS12
27.8888	28.0006	27.341	NaN	NaN	NaN	NaN	NaN	NaN	NaN	NaN	NaN	6	6	6	15.2	15.2	15.2	44.712	0	10.477	597870000	10	P25490;H0YJV7;O15391;Q96MM3	P25490;H0YJV7;O15391	Transcriptional repressor protein YY1;Transcription factor YY2	YY1;YY2
29.3401	29.4649	29.5933	29.5372	29.2078	29.476	NaN	29.2951	28.6879	NaN	NaN	NaN	15	15	14	43.5	43.5	43.5	38.044	0	51.333	3436900000	35	P25685;M0R080;M0QYT3;M0QXK0;M0R1D6;M0QZD0;M0R128;A0A1B0GX60	P25685;M0R080	DnaJ homolog subfamily B member 1	DNAJB1
33.9082	33.443	33.7228	35.114	35.2699	34.9595	29.0066	28.8025	30.2817	29.9739	29.8833	28.3173	52	52	26	74	74	41.4	59.75	0	323.31	62241000000	231	P25705;K7ERX7;K7ENJ4;K7ESA0	P25705	ATP synthase subunit alpha, mitochondrial	ATP5A1
33.026	32.7344	32.4323	32.3736	32.5504	32.7591	32.3361	33.5407	32.3283	32.3188	31.7073	31.1779	28	28	28	96.2	96.2	96.2	29.555	0	323.31	34538000000	163	P25786;F5GX11;B4DEV8;F5H112	P25786;F5GX11;B4DEV8	Proteasome subunit alpha type-1;Proteasome subunit alpha type	PSMA1
32.5151	32.7144	32.4385	32.4267	32.1067	32.2833	31.3916	32.5868	31.6962	31.2613	30.84	30.8148	15	15	15	57.6	57.6	57.6	28.433	0	131.31	25177000000	96	P25788;G3V4X5;H0YJ03;G3V3W4;G3V5N4	P25788;G3V4X5	Proteasome subunit alpha type-3	PSMA3
32.4937	32.4895	31.9901	31.579	31.5494	31.6013	30.7712	31.4855	30.9287	30.9922	30.1024	29.662	23	23	23	80.8	80.8	80.8	29.483	0	313.51	18862000000	92	P25789;H0YMZ1;H0YN18;H0YL69;H0YMA1;H0YKT8;H0YMI6;H0YLC2;H0YKS0;H0YLS6;H0YMV3	P25789;H0YMZ1;H0YN18;H0YL69;H0YMA1;H0YKT8;H0YMI6;H0YLC2	Proteasome subunit alpha type-4;Proteasome subunit alpha type;Proteasome subunit beta type	PSMA4
NaN	NaN	NaN	NaN	NaN	NaN	29.617	31.6782	27.7272	NaN	NaN	NaN	11	11	11	12.7	12.7	12.7	116.61	0	15.757	632810000	13	P26006;D6R9X8;H0YA49;H0YA32;K7EMU3	P26006	Integrin alpha-3;Integrin alpha-3 heavy chain;Integrin alpha-3 light chain	ITGA3
NaN	NaN	NaN	NaN	NaN	NaN	29.7767	35.2885	28.1302	NaN	NaN	26.9059	10	10	10	32	32	32	41.975	0	123.37	5697900000	11	P26022	P26022	Pentraxin-related protein PTX3	PTX3
34.6353	35.3228	34.8026	34.978	35.5684	35.2599	33.0308	32.8191	33.7001	33.2586	33.2412	33.5557	73	73	56	86.8	86.8	72.4	67.819	0	323.31	144270000000	386	P26038;V9GZ54;E9PNP4	P26038	Moesin	MSN
30.2452	30.4184	29.8826	29.9721	29.4463	29.7521	30.931	NaN	30.775	NaN	NaN	26.5618	21	21	21	58.2	58.2	58.2	54.416	0	115.76	4802800000	82	P26196;Q8IV96	P26196	Probable ATP-dependent RNA helicase DDX6	DDX6
29.5033	29.3239	29.1992	28.5952	27.9697	28.0228	NaN	NaN	NaN	NaN	NaN	NaN	24	24	24	15.7	15.7	15.7	183.16	0	29.969	2118000000	33	P26358;K7ENW7;K7ENQ6	P26358;K7ENW7	DNA (cytosine-5)-methyltransferase 1	DNMT1
30.3028	30.0633	30.4466	29.9417	28.9375	29.0867	NaN	NaN	27.8238	NaN	NaN	NaN	18	18	18	50.7	50.7	50.7	53.5	0	158.24	4932900000	43	P26368;K7ENG2;K7ELP8	P26368;K7ENG2	Splicing factor U2AF 65 kDa subunit	U2AF2
30.9942	31.6135	31.5073	30.4277	30.3791	31.0247	28.7235	28.386	29.5515	29.3795	29.6819	29.1717	16	16	16	55.5	55.5	55.5	24.261	0	85.732	9565800000	54	P26373;J3KS98;J3QSB4;H3BUK8;H3BTH3	P26373	60S ribosomal protein L13	RPL13
NaN	26.086	25.9248	NaN	NaN	NaN	NaN	NaN	NaN	NaN	NaN	NaN	3	3	3	5.5	5.5	5.5	74.071	0	16.714	177730000	3	P26374	P26374	Rab proteins geranylgeranyltransferase component A 2	CHML
31.2107	32.3991	31.7241	31.9713	32.4321	32.5687	NaN	NaN	31.9349	31.3537	30.9309	31.1108	10	10	10	58.4	58.4	58.4	11.728	0	19.74	16738000000	34	P26447	P26447	Protein S100-A4	S100A4
30.2469	30.4505	31.441	26.4755	27.5241	27.6124	30.2495	30.955	34.4738	30.2755	30.2238	29.4062	21	16	16	45.9	33	33	24.033	0	38.012	12930000000	66	P26583;D6R9A6	P26583;D6R9A6	High mobility group protein B2	HMGB2
33.3291	32.4145	33.0688	31.9918	31.2634	31.679	29.6102	29.679	29.0375	29.8483	29.6022	29.8718	25	25	23	67.2	67.2	63.5	57.221	0	323.31	25975000000	90	P26599;A6NLN1;A0A0U1RRM4;A0A0D9SF20;K7EK45;K7EKJ7;K7ES59;A0A087WU68;A0A087WUW5;K7ELW5;K7EKX4	P26599;A6NLN1;A0A0U1RRM4;A0A0D9SF20	Polypyrimidine tract-binding protein 1	PTBP1
32.1118	32.8287	32.3096	31.4556	31.4177	30.6431	32.0343	30.3156	32.0868	28.2466	NaN	27.4554	53	53	52	62.1	62.1	61	83.434	0	316.58	18551000000	173	P26639;D6R9F8;D6RCA5;D6RDJ6;D6RBR8;A2RTX5;D6RJ97;D6RHV7;D6RCS6;B7ZLP8	P26639	Threonine--tRNA ligase, cytoplasmic	TARS
31.7551	31.0822	31.7574	31.6787	31.9008	31.8223	28.2911	27.8424	31.8684	29.233	28.8836	29.0609	50	50	50	46.5	46.5	46.5	140.47	0	269.34	12275000000	186	P26640;A0A140T936;A0A140T954;A2ABF4;A0A0G2JJT9;H0Y426;A0A140T904	P26640;A0A140T936	Valine--tRNA ligase	VARS
34.1952	33.8435	33.9936	32.7942	32.7628	32.8143	34.3956	33.6724	34.383	33.172	32.9014	32.68	36	36	36	78	78	78	50.118	0	224.17	67298000000	224	P26641	P26641	Elongation factor 1-gamma	EEF1G
28.0607	28.0432	28.1534	28.5783	28.7298	28.8463	NaN	NaN	NaN	NaN	NaN	NaN	6	6	6	41.5	41.5	41.5	15.649	0	19.608	984640000	20	P26885;F5H0N4	P26885;F5H0N4	Peptidyl-prolyl cis-trans isomerase FKBP2;Peptidyl-prolyl cis-trans isomerase	FKBP2
28.3643	28.4307	28.5641	28.1535	28.0397	28.1305	NaN	NaN	NaN	NaN	NaN	NaN	9	9	9	47.5	47.5	47.5	25.268	0	10.616	1302400000	20	P27144;D3DQ64	P27144;D3DQ64	Adenylate kinase 4, mitochondrial	AK4
28.9939	30.2701	30.0509	31.5966	32.071	32.1583	31.5761	31.4826	31.4037	29.9535	29.8523	29.6714	25	19	19	75.5	67.8	67.8	27.764	0	271.74	7853300000	106	P27348;E9PG15	P27348;E9PG15	14-3-3 protein theta	YWHAQ
30.7609	29.3897	31.4862	31.954	31.9484	32.0258	NaN	29.3325	28.9694	29.6653	30.3384	28.8213	15	15	2	59	59	14.5	22.975	0	84.008	8359100000	67	X1WI28;P27635;B8A6G2;A6QRI9	X1WI28;P27635	60S ribosomal protein L10	RPL10
NaN	NaN	NaN	NaN	NaN	NaN	NaN	26.9499	NaN	31.0783	28.761	31.1914	8	8	8	13.2	13.2	13.2	73.363	0	27.496	1307000000	20	P27658;C9JTN9;A0A087WZI0	P27658	Collagen alpha-1(VIII) chain;Vastatin	COL8A1
29.8604	29.6062	29.151	28.746	28.6307	28.5222	NaN	27.8209	NaN	28.0525	NaN	NaN	13	13	13	26.9	26.9	26.9	68.137	0	34.395	2107700000	32	P27694;I3L4R8	P27694;I3L4R8	Replication protein A 70 kDa DNA-binding subunit;Replication protein A 70 kDa DNA-binding subunit, N-terminally processed	RPA1
32.2391	32.0632	33.0273	31.7183	30.9833	31.2748	29.0917	29.4296	29.004	29.1337	28.0061	NaN	23	23	23	75.5	75.5	75.5	35.554	0	323.31	16383000000	78	P27695;G3V5Q1;G3V3M6;H7C4A8;A0A0C4DGK8;G3V3C7;G3V5M0;G3V359;G3V5D9;G3V3Y6	P27695;G3V5Q1;G3V3M6	DNA-(apurinic or apyrimidinic site) lyase;DNA-(apurinic or apyrimidinic site) lyase, mitochondrial	APEX1
32.0051	32.4951	32.2946	32.4566	32.697	32.7859	35.1679	37.3305	35.5219	36.5864	36.4684	37.0148	36	36	36	78.9	78.9	78.9	48.141	0	323.31	135760000000	246	P27797;K7EJB9;K7EL50	P27797;K7EJB9	Calreticulin	CALR
32.5239	32.6184	32.5099	33.2379	33.1992	33.4386	32.3005	32.7455	32.5912	33.135	33.1514	33.3371	39	39	38	56.8	56.8	55.7	67.567	0	323.31	35896000000	236	P27824;D6RGY2;H0Y9Q7;D6RFL1;D6RDP7;D6RB85;D6RAU8;H0Y9H1;D6RAQ8;D6RHJ3;D6RD16	P27824	Calnexin	CANX
27.6552	27.8784	27.2865	27.4413	27.6189	27.5003	27.404	28.2572	NaN	NaN	NaN	NaN	7	7	7	24.3	24.3	24.3	30.354	0	8.4738	898770000	15	X5D2R7;P28062;Q5JNW7;A0A140T998	X5D2R7;P28062;Q5JNW7;A0A140T998	Proteasome subunit beta type;Proteasome subunit beta type-8	PSM8;PSMB8
31.3639	30.5352	30.4344	31.3311	31.8065	32.1279	31.0174	30.112	29.7636	28.9049	28.2564	27.6097	15	15	15	69.3	69.3	69.3	26.411	0	226.17	8310200000	57	P28066	P28066	Proteasome subunit alpha type-5	PSMA5
31.6653	31.2354	30.9645	30.618	30.0982	30.9769	30.0379	30.2429	30.0874	30.8101	29.8811	29.4743	13	13	13	56.8	56.8	56.8	29.204	0	153.68	9722000000	54	P28070	P28070	Proteasome subunit beta type-4	PSMB4
31.4373	32.0541	31.7583	31.5129	31.2687	30.4794	30.2094	30.5604	NaN	30.7585	30.1594	29.9695	11	11	11	46.9	46.9	46.9	25.357	0	92.417	13933000000	44	P28072;A0A087X2I4;I3L3X7	P28072	Proteasome subunit beta type-6	PSMB6
31.0572	31.2939	30.7749	31.4516	31.5425	31.4699	30.3912	31.6884	30.2653	32.0233	31.0934	30.8065	19	19	19	68.1	68.1	68.1	28.48	0	134.79	12817000000	92	P28074;H0YJM8	P28074	Proteasome subunit beta type-5	PSMB5
27.7807	28.1209	27.0887	28.3318	28.2378	28.5311	NaN	NaN	NaN	NaN	NaN	NaN	12	12	12	22.9	22.9	22.9	75.475	0	67.332	948180000	26	P28288	P28288	ATP-binding cassette sub-family D member 3	ABCD3
31.0727	31.2452	30.5143	29.7068	29.0906	29.1441	NaN	NaN	NaN	NaN	NaN	NaN	26	26	26	43.7	43.7	43.7	79.467	0	181	6213800000	80	P28331;B4DJ81;C9JPQ5;F8WDL5	P28331;B4DJ81	NADH-ubiquinone oxidoreductase 75 kDa subunit, mitochondrial	NDUFS1
30.2249	30.7248	29.4007	28.2358	28.252	27.5045	29.8462	27.9957	29.9901	NaN	NaN	26.2053	18	18	12	49.2	49.2	35.3	41.389	0	55.058	4206100000	52	P28482	P28482	Mitogen-activated protein kinase 1	MAPK1
31.178	28.9944	31.6315	30.8927	30.6991	30.1311	29.7517	NaN	29.3721	28.3498	NaN	26.7193	26	26	26	59.3	59.3	59.3	56.166	0	125.82	7967100000	83	P28838;H0Y9Q1;H0Y983	P28838	Cytosol aminopeptidase	LAP3
NaN	24.2007	26.145	NaN	NaN	NaN	NaN	NaN	NaN	NaN	NaN	NaN	3	3	3	15.1	15.1	15.1	33.043	0	9.6506	156210000	5	P29084;E5RH41	P29084;E5RH41	Transcription initiation factor IIE subunit beta	GTF2E2
28.1667	28.4462	28.3154	27.0241	27.7286	26.9326	28.8339	27.3093	29.284	NaN	28.0371	28.3038	17	17	17	15.4	15.4	15.4	139.76	0	22.553	1395900000	30	Q5VZU9;P29144	Q5VZU9;P29144	Tripeptidyl-peptidase 2	TPP2
27.9657	26.3934	28.0228	27.9725	28.8669	27.768	NaN	28.0779	29.9246	NaN	NaN	NaN	9	9	9	38.3	38.3	38.3	30.188	0	16.054	1159500000	19	P29218;H0YBL1;E5RG13;E5RIP7;E5RGY4;E5RG94;E5RIF4;E5RHE9;E5RI82	P29218;H0YBL1;E5RG13;E5RIP7	Inositol monophosphatase 1	IMPA1
28.6817	27.2664	28.1634	28.1567	27.6744	27.5926	NaN	NaN	27.2474	NaN	NaN	NaN	12	12	12	24.2	24.2	24.2	62.821	0	15.958	823430000	25	P29353;X6R6D0;H0Y539;Q5T181;Q5T182;Q5T188;P98077;Q6S5L8	P29353;X6R6D0;H0Y539	SHC-transforming protein 1	SHC1
27.8363	NaN	26.516	25.8963	NaN	NaN	NaN	NaN	NaN	NaN	NaN	NaN	5	5	5	18.8	18.8	18.8	32.868	0	15.139	423740000	6	P29372;A2IDA3	P29372;A2IDA3	DNA-3-methyladenine glycosylase	MPG
35.6375	35.9404	36.016	35.8833	36.0542	35.7741	34.3765	33.7505	34.4274	32.1443	32.3598	31.7166	59	59	59	89.9	89.9	89.9	67.877	0	323.31	225180000000	308	P29401;A0A0B4J1R6;E9PFF2;F8W888;F8WAX4	P29401;A0A0B4J1R6	Transketolase	TKT
NaN	NaN	NaN	NaN	NaN	NaN	26.8114	25.894	NaN	NaN	NaN	25.2793	3	3	3	7.4	7.4	7.4	44.564	0	3.0291	91073000	3	P29508;H0Y5H9;P48594	P29508;H0Y5H9;P48594	Serpin B3;Serpin B4	SERPINB3;SERPINB4
27.1922	28.0331	27.9314	NaN	25.6968	NaN	NaN	NaN	NaN	NaN	NaN	NaN	8	8	5	26.2	26.2	19.2	42.123	0	13.561	641580000	11	P29992;K7EL62;O95837;A0A087WVZ3	P29992	Guanine nucleotide-binding protein subunit alpha-11	GNA11
30.7802	30.8052	31.1313	31.786	31.9524	32.4268	NaN	NaN	NaN	NaN	NaN	NaN	15	15	15	62.8	62.8	62.8	28.993	0	63.95	10138000000	75	P30040;F8VY02;F8W1G0	P30040;F8VY02	Endoplasmic reticulum resident protein 29	ERP29
34.1572	32.7819	33.9929	33.88	34.3482	34.0019	32.0297	33.1601	32.8985	32.9444	32.5584	32.8523	37	37	37	92.9	92.9	92.9	25.035	0	323.31	62346000000	175	P30041	P30041	Peroxiredoxin-6	PRDX6
31.372	31.9346	31.6842	31.4204	31.2464	31.9807	27.1585	28.905	28.4292	29.3489	28.9904	27.8176	12	12	12	74.3	74.3	74.3	22.119	0	148.09	10565000000	63	P30043;M0R192;M0QZL1	P30043;M0R192	Flavin reductase (NADPH)	BLVRB
30.4472	27.5616	29.2366	31.8557	32.0423	32.4585	28.0101	28.1764	29.1048	NaN	26.3916	NaN	13	13	13	56.5	56.5	56.5	22.086	0	100.77	5127000000	49	P30044	P30044	Peroxiredoxin-5, mitochondrial	PRDX5
30.1161	29.4689	29.2008	28.5414	28.9559	28.848	NaN	NaN	NaN	NaN	NaN	NaN	7	7	7	56.8	56.8	56.8	12.712	0	79.426	2758300000	32	P30046;B5MC82;A6NHG4;J3KQ18;H7C342	P30046;B5MC82;A6NHG4;J3KQ18	D-dopachrome decarboxylase;D-dopachrome decarboxylase-like protein	DDT;DDTL
31.7104	32.9967	31.9301	32.5057	32.6966	32.6736	NaN	NaN	NaN	30.3707	NaN	NaN	16	16	16	50	50	50	27.692	0	231.77	16921000000	65	P30048	P30048	Thioredoxin-dependent peroxide reductase, mitochondrial	PRDX3
NaN	NaN	NaN	29.4709	29.8651	29.3967	NaN	NaN	NaN	NaN	NaN	NaN	4	4	4	19	19	19	17.49	0	11.249	1529900000	7	P30049	P30049	ATP synthase subunit delta, mitochondrial	ATP5D
32.9967	33.6048	33.3316	33.2396	32.9384	32.7651	31.3563	31.7464	32.2934	31.8114	31.9161	31.7089	20	20	20	80.6	80.6	80.6	17.818	0	323.31	40747000000	154	P30050	P30050	60S ribosomal protein L12	RPL12
31.1396	30.0231	31.8655	31.2065	31.3977	31.4042	28.4598	NaN	NaN	NaN	NaN	NaN	17	17	17	58.6	58.6	58.6	31.387	0	146.6	8707400000	74	P30084	P30084	Enoyl-CoA hydratase, mitochondrial	ECHS1
30.376	29.8076	30.4246	29.8999	30.28	30.5097	NaN	NaN	28.6022	27.2124	NaN	27.9061	14	14	14	56.6	56.6	56.6	22.222	0	41.551	4198100000	45	P30085;Q5T0D2	P30085;Q5T0D2	UMP-CMP kinase	CMPK1
32.4395	32.4915	32.4327	31.0332	30.8037	31.0909	29.5485	28.2744	28.6012	28.9218	28.5543	29.3534	18	18	18	88.8	88.8	88.8	21.057	0	296.92	16690000000	97	P30086	P30086	Phosphatidylethanolamine-binding protein 1;Hippocampal cholinergic neurostimulating peptide	PEBP1
34.7388	35.209	35.1986	35.0454	35.1623	35.1096	30.7502	32.0662	31.9184	31.8692	31.231	31.8516	58	57	47	82.8	79.8	63.8	56.782	0	323.31	121940000000	296	P30101	P30101	Protein disulfide-isomerase A3	PDIA3
29.7806	28.268	30.1478	31.7324	31.4458	31.3669	32.1315	31.6234	32.5149	29.9187	29.0122	28.4187	25	25	19	47.2	47.2	36.5	65.308	0	99.238	7139100000	84	P30153;B3KQV6;C9J9C1;E9PH38;E9PPI5;E9PNM7;E9PHZ6	P30153;B3KQV6;C9J9C1	Serine/threonine-protein phosphatase 2A 65 kDa regulatory subunit A alpha isoform	PPP2R1A
25.9141	25.6924	25.8466	27.3751	26.439	26.7144	28.9455	NaN	28.7335	NaN	NaN	NaN	12	6	6	25.6	15.1	15.1	66.213	0	7.6031	373980000	14	P30154;H0YDG7	P30154;H0YDG7	Serine/threonine-protein phosphatase 2A 65 kDa regulatory subunit A beta isoform	PPP2R1B
30.4763	31.7841	31.4692	31.259	31.4607	31.0506	NaN	NaN	NaN	NaN	NaN	NaN	15	15	15	78.7	78.7	78.7	22.04	0	183.4	8934800000	36	P30405;R4GN99;H0Y548	P30405	Peptidyl-prolyl cis-trans isomerase F, mitochondrial	PPIF
30.3864	29.2368	29.2312	29.917	30.4071	29.8108	29.4033	28.5823	30.007	NaN	28.1084	28.0612	16	16	12	34.3	34.3	30.4	56.806	0	44.619	4427700000	62	P30419;B7Z8J4;K7EN82;K7EN42	P30419	Glycylpeptide N-tetradecanoyltransferase 1	NMT1
30.5009	27.8789	29.7486	30.5437	29.592	29.6956	29.3864	27.8386	29.6812	NaN	NaN	NaN	21	21	20	48.9	48.9	45.8	50.097	0	65.468	3551400000	57	P30520	P30520	Adenylosuccinate synthetase isozyme 2	ADSS
28.1704	28.5121	27.8199	27.475	28.0725	28.0367	NaN	NaN	NaN	NaN	NaN	NaN	12	12	12	35.3	35.3	35.3	41.465	0	21.302	1058900000	21	P30533	P30533	Alpha-2-macroglobulin receptor-associated protein	LRPAP1
30.468	30.5121	30.1115	28.7234	29.0807	28.8781	26.0874	27.6104	28.602	27.833	NaN	28.7405	45	45	42	35.9	35.9	34.2	162.24	0	124.03	4605200000	90	P30622;J3KP58;F5H0N7;F5H6A0;F5H1T5;F6VGP8;F5H367;F5H270	P30622;J3KP58;F5H0N7	CAP-Gly domain-containing linker protein 1	CLIP1
28.3343	29.7613	29.5832	31.3055	31.1964	31.192	NaN	NaN	NaN	NaN	NaN	NaN	17	16	16	48.3	45.6	45.6	42.741	0	42.107	2903600000	37	P30740	P30740	Leukocyte elastase inhibitor	SERPINB1
28.0246	27.7411	27.6098	28.0419	27.5866	27.4788	NaN	NaN	NaN	NaN	NaN	NaN	10	9	9	27.1	25.5	25.5	57.206	0	22.878	623840000	19	P30837;A0A0U1RQK9	P30837	Aldehyde dehydrogenase X, mitochondrial	ALDH1B1
35.0174	35.2676	35.101	36.6247	36.8924	36.9925	30.0504	31.9332	31.8902	33.4016	33.5505	33.102	41	41	40	76.6	76.6	76.6	50.394	0	323.31	169960000000	281	P30838;I3L3I9;A8MYB8;C9JMC5;E9PNN6;C9JKT2;I3L4E5;I3L1H6;I3L3W9;E9PJV0	P30838;I3L3I9;A8MYB8;C9JMC5;E9PNN6	Aldehyde dehydrogenase, dimeric NADP-preferring	ALDH3A1
NaN	NaN	NaN	25.8146	27.1573	27.0979	NaN	NaN	26.0505	27.8385	27.9885	28.6856	2	2	2	12.5	12.5	12.5	19.25	0	4.3312	330080000	13	P31025;Q5VSP4	P31025;Q5VSP4	Lipocalin-1;Putative lipocalin 1-like protein 1	LCN1;LCN1P1
31.7775	32.1884	32.0204	32.0851	31.1761	31.6161	27.2227	27.8917	NaN	NaN	NaN	NaN	27	27	27	57.8	57.8	57.8	72.691	0	323.31	12010000000	99	P31040;D6RFM5;A0A087X1I3;H0Y8X1	P31040;D6RFM5;A0A087X1I3	Succinate dehydrogenase [ubiquinone] flavoprotein subunit, mitochondrial	SDHA
30.3894	30.5353	30.0995	29.7626	29.7832	30.2398	30.0245	30.0503	28.7637	NaN	NaN	26.8449	31	20	20	74.5	55.9	55.9	50.582	0	120.33	4633600000	69	P31150;G5E9U5	P31150	Rab GDP dissociation inhibitor alpha	GDI1
31.3134	30.3274	31.5837	30.651	30.6991	30.6333	30.3803	28.8828	30.1389	27.6947	27.9911	28.06	22	22	22	43	43	43	43.66	0	92.993	8151900000	85	P31153;Q00266	P31153	S-adenosylmethionine synthase isoform type-2	MAT2A
34.8044	34.2024	34.6668	36.639	36.6748	36.7462	32.5163	33.0403	32.7813	33.6353	33.2796	32.7944	121	121	118	74.3	74.3	73.3	164.94	0	323.31	148520000000	606	P31327;Q5R211;E7EWJ3;C9JTA4	P31327	Carbamoyl-phosphate synthase [ammonia], mitochondrial	CPS1
27.5627	28.3675	27.6386	28.2	27.3478	26.8442	NaN	NaN	NaN	NaN	NaN	NaN	11	11	11	36.2	36.2	36.2	44.877	0	22.839	712940000	18	P31350;C9JXC1	P31350;C9JXC1	Ribonucleoside-diphosphate reductase subunit M2	RRM2
31.6688	31.3741	31.1161	30.4653	29.9463	29.8854	29.3095	26.7456	29.7951	29.0617	29.7652	29.695	25	25	25	76.1	76.1	76.1	44.868	0	305.13	9299100000	96	P31689	P31689	DnaJ homolog subfamily A member 1	DNAJA1
31.6402	31.4979	31.0224	31.1831	30.5652	30.9335	NaN	NaN	29.7748	NaN	NaN	NaN	22	22	22	53.8	53.8	53.8	52.645	0	323.31	10419000000	75	P31930	P31930	Cytochrome b-c1 complex subunit 1, mitochondrial	UQCRC1
27.7383	27.8482	27.3521	29.5207	29.8955	30.1478	NaN	NaN	NaN	NaN	NaN	NaN	9	9	9	35.7	35.7	35.7	35.329	0	55.598	1838300000	30	P31937;H7BZL2	P31937	3-hydroxyisobutyrate dehydrogenase, mitochondrial	HIBADH
32.3971	31.3479	32.3043	33.1567	33.1416	32.947	30.9771	28.7461	31.2927	29.5774	28.5802	29.0253	43	43	43	80.2	80.2	80.2	64.615	0	323.31	19865000000	175	P31939;H7C1S2;C9JLK0;F8WEF0	P31939	Bifunctional purine biosynthesis protein PURH;Phosphoribosylaminoimidazolecarboxamide formyltransferase;IMP cyclohydrolase	ATIC
29.4974	29.9136	29.8745	31.0923	31.0695	30.932	NaN	NaN	NaN	NaN	NaN	NaN	12	12	12	50	50	50	36.926	0	93.01	4272200000	47	P31942	P31942	Heterogeneous nuclear ribonucleoprotein H3	HNRNPH3
NaN	NaN	NaN	27.6089	NaN	27.5574	29.6333	NaN	NaN	NaN	NaN	NaN	6	6	6	28.1	28.1	28.1	27.679	0	7.0339	263680000	6	P31944	P31944	Caspase-14;Caspase-14 subunit p17, mature form;Caspase-14 subunit p10, mature form;Caspase-14 subunit p20, intermediate form;Caspase-14 subunit p8, intermediate form	CASP14
30.0181	30.8605	30.6154	32.4173	32.4522	32.3605	32.3343	31.9356	32.1271	30.3174	28.8244	30.2143	27	15	15	80.9	62.6	62.6	28.082	0	323.31	11545000000	91	P31946;Q4VY19;A0A0J9YWE8;Q4VY20;A0A0J9YWZ2	P31946	14-3-3 protein beta/alpha;14-3-3 protein beta/alpha, N-terminally processed	YWHAB
31.4724	31.5215	31.2173	33.3204	34.1251	33.435	29.9376	32.8041	30.1301	30.9427	27.8333	30.6368	24	19	19	85.5	78.6	78.6	27.774	0	143.16	25297000000	80	P31947	P31947	14-3-3 protein sigma	SFN
33.798	34.0103	33.4035	31.9235	31.2988	31.3662	30.0334	29.7988	31.4667	29.7112	27.8902	28.1241	67	67	67	77.5	77.5	77.5	62.639	0	323.31	40202000000	189	P31948;F5H783;H0YGI8;F5GXD8	P31948	Stress-induced-phosphoprotein 1	STIP1
27.1711	NaN	NaN	28.5608	29.0992	29.2564	29.2196	30.3246	29.7744	27.8134	28.164	27.967	6	6	6	52.4	52.4	52.4	11.74	0	20.09	1279600000	25	P31949	P31949	Protein S100-A11;Protein S100-A11, N-terminally processed	S100A11
27.3076	27.7066	27.0938	25.5191	25.3124	25.0211	NaN	NaN	NaN	26.4936	28.5197	26.8787	9	9	9	7.2	7.2	7.2	140	0	14.478	601480000	22	P32004;E7EVM4;E7EPI4;E9PHJ4;E7EMY4;H0Y5C3	P32004	Neural cell adhesion molecule L1	L1CAM
32.1371	32.6291	32.3859	32.1037	32.0158	31.8224	29.3595	32.012	28.3968	30.2008	29.5825	29.4435	19	18	18	74.2	68.7	68.7	21.892	0	123.74	18175000000	77	P32119;A6NIW5	P32119;A6NIW5	Peroxiredoxin-2	PRDX2
26.7281	NaN	26.8187	NaN	NaN	NaN	NaN	NaN	NaN	NaN	NaN	NaN	3	3	3	8.1	8.1	8.1	46.105	0.00025265	2.8263	218090000	3	P32121;K7EL17;Q68DZ5;K7ENA6;I3L412	P32121;K7EL17;Q68DZ5;K7ENA6	Beta-arrestin-2	ARRB2;DKFZp686L0365
27.0641	27.3107	27.2266	26.605	27.2052	27.3684	NaN	NaN	NaN	NaN	NaN	NaN	4	4	4	35.4	35.4	35.4	20.016	0	20.458	598260000	14	P32321;D6RBJ9;D6RAD7;D6RAR9;D6RC36;D6R9S0;D6RBN2	P32321;D6RBJ9	Deoxycytidylate deaminase	DCTD
29.5583	29.548	29.9272	30.5912	30.9314	30.8654	NaN	NaN	NaN	NaN	NaN	NaN	13	13	12	48.3	48.3	44.2	33.36	0	44.248	3013900000	49	P32322;E2QRB3;J3KQ22;J3QL24;J3QKT4;J3QLK9;J3QL23;J3QL32;J3QR88;J3KTA8;J3QKT3;J3QRZ0;J3KSA9	P32322;E2QRB3;J3KQ22	Pyrroline-5-carboxylate reductase 1, mitochondrial;Pyrroline-5-carboxylate reductase	PYCR1
29.1796	29.4531	29.2622	28.9215	28.6801	28.7681	NaN	NaN	NaN	NaN	NaN	NaN	17	17	17	56.3	56.3	56.3	44.508	0	53.409	2119700000	42	P32929	P32929	Cystathionine gamma-lyase	CTH
32.9654	33.4364	33.2962	32.52	32.1269	31.5454	28.161	26.8446	29.3152	28.8154	28.7729	29.5746	17	17	17	80.7	80.7	80.7	21.863	0	323.31	29418000000	96	P32969;H0Y9V9;D6RAN4;E7ESE0;H0Y9R4	P32969;H0Y9V9;D6RAN4;E7ESE0	60S ribosomal protein L9	RPL9
29.1457	29.6321	29.0708	28.1852	27.9006	27.7872	NaN	NaN	27.7565	29.2397	29.6202	30.0068	6	6	6	35.2	35.2	35.2	21.118	0	18.931	2847000000	35	P32970	P32970	CD70 antigen	CD70
28.5545	27.6148	29.0062	30.7372	30.8382	30.6413	NaN	28.7032	NaN	NaN	NaN	NaN	22	22	22	36	36	36	77.942	0	35.301	2472100000	49	P33121;E7EPM6;B7Z3Z9;H0Y9U7;D6RER0;H0Y9Z9;E7ERD7;Q9ULC5;Q9UKU0	P33121;E7EPM6;B7Z3Z9	Long-chain-fatty-acid--CoA ligase 1	ACSL1
31.2293	31.9442	30.8487	30.843	30.8506	30.7311	29.3499	27.0951	29.119	26.4234	25.393	25.5226	47	47	47	52.8	52.8	52.8	109.68	0	240.85	8353400000	134	P33176;J3KNA1;Q12840;A0A0G2JMZ6;O60282;C9JWB9	P33176	Kinesin-1 heavy chain	KIF5B
29.6825	28.9957	28.4167	30.287	30.2913	30.6007	NaN	NaN	27.2823	28.8568	27.3263	29.5714	32	32	31	27.2	27.2	26.6	171.59	0	87.279	3087300000	76	P33527;I3L4X2;A0A0A0MS99	P33527;I3L4X2;A0A0A0MS99	Multidrug resistance-associated protein 1	ABCC1
NaN	NaN	NaN	26.3285	25.9019	26.0701	NaN	NaN	NaN	NaN	NaN	NaN	2	2	2	3.5	3.5	3.5	82.936	0	2.9547	53494000	5	P33897	P33897	ATP-binding cassette sub-family D member 1	ABCD1
30.5357	29.4303	30.9963	30.2173	28.7845	29.1463	29.8049	NaN	30.8994	NaN	NaN	27.2759	29	29	29	42.5	42.5	42.5	96.557	0	323.31	5905200000	82	P33991;E5RG31;E5RFJ8	P33991	DNA replication licensing factor MCM4	MCM4
30.7169	29.4054	30.4459	29.3554	27.9212	28.782	28.2529	NaN	NaN	NaN	26.5271	NaN	25	25	25	41	41	41	82.285	0	54.618	4134200000	56	P33992;B1AHB1;B1AHB2;B1AHA9	P33992;B1AHB1	DNA replication licensing factor MCM5;DNA helicase	MCM5
30.9544	29.407	30.8302	29.8319	27.6516	28.7177	29.2227	26.601	29.4828	NaN	NaN	NaN	30	30	30	50.8	50.8	50.8	81.307	0	109.39	4478400000	80	P33993;C9J8M6	P33993	DNA replication licensing factor MCM7	MCM7
27.819	25.9395	27.5076	28.0578	27.0047	26.9606	NaN	NaN	NaN	NaN	NaN	NaN	9	8	8	25.5	22.6	22.6	53.082	0	13.307	639560000	18	P34896;J3KRZ5;J3KRK5;A0A087WTD8	P34896	Serine hydroxymethyltransferase, cytosolic	SHMT1
33.724	33.9263	33.3453	33.3897	33.4876	33.429	30.476	30.1208	31.0525	29.787	28.3403	28.8387	44	44	43	80	80	80	55.992	0	323.31	44901000000	175	P34897;H0YIZ0;G3V2Y4;G3V5L0;G3V4W5;G3V540;G3V2W0;G3V241;G3V3Y8;G3V4T0;G3V4X0;G3V2E4;G3V2Y1;G3V3C6;G3V2D2	P34897;H0YIZ0	Serine hydroxymethyltransferase, mitochondrial;Serine hydroxymethyltransferase	SHMT2
33.2649	33.3433	33.3036	33.4741	33.6398	33.4485	34.2097	33.3837	34.3231	32.2957	31.8189	31.3658	73	73	67	76.2	76.2	73.2	94.33	0	323.31	52676000000	344	P34932;A0A087WYC1;A0A087WTS8	P34932;A0A087WYC1;A0A087WTS8	Heat shock 70 kDa protein 4	HSPA4
27.1391	27.3289	27.5332	29.1817	29.1382	28.8384	32.5617	31.8758	31.3857	30.0123	30.0024	30.0668	15	15	15	33.9	33.9	33.9	61.68	0	54.906	3533100000	54	P35052;H7C410;H7BZL4;H7C024;H7BZE9;C9J4Y6	P35052;H7C410;H7BZL4;H7C024	Glypican-1;Secreted glypican-1	GPC1
30.74	31.0472	30.6736	30.0384	30.1681	29.775	29.3425	28.726	30.1677	29.1348	29.3709	29.0269	34	34	26	42.6	42.6	33.9	100.07	0	145.17	6702800000	101	P35221;G3XAM7;E5RIB1;E5RGY7;E5RG03;E5RHV7;E5RGY6;E5RJ41;E5RJL0;E5RIE0;H0YBB8;E5RFM3;A0A087WZL6;E5RGU3;E5RHJ5;E5RFG3;E5RFK9;E5RFM5;E5RJP7;E5RGD2;B9A010;Q9UI47	P35221;G3XAM7	Catenin alpha-1	CTNNA1
32.2216	32.6035	33.0259	33.5244	33.3008	33.4701	NaN	NaN	NaN	NaN	NaN	NaN	31	31	31	97.1	97.1	97.1	29.804	0	323.31	25399000000	117	P35232;C9JW96;E9PCW0;C9JZ20;E7ESE2;D6RBK0	P35232;C9JW96;E9PCW0;C9JZ20;E7ESE2	Prohibitin	PHB
29.921	30.1968	29.9261	29.8018	29.7302	29.7336	27.5608	NaN	30.0839	27.7272	28.7665	28.8339	44	25	25	65.2	45.1	45.1	68.563	0	88.169	4537800000	55	P35241;E9PNV3;E9PQ82;E9PKN5	P35241	Radixin	RDX
29.4752	25.7104	27.5311	NaN	25.8927	NaN	NaN	NaN	NaN	NaN	NaN	NaN	8	8	8	28.5	28.5	28.5	39.157	0	53.263	1808300000	13	P35250;A0A087WVY3;H7C5P4;H7C5S7;H7C5P1;H7C5Q7;F8WC37;H7C5A0;H7C5G4	P35250;A0A087WVY3	Replication factor C subunit 2	RFC2
NaN	NaN	NaN	26.6703	25.7697	25.932	NaN	NaN	NaN	NaN	NaN	NaN	4	4	4	4.8	4.8	4.8	128.25	0	7.755	143670000	6	P35251;H0Y8U4	P35251;H0Y8U4	Replication factor C subunit 1	RFC1
32.4085	29.4558	32.7418	30.5883	30.8758	30.6059	NaN	NaN	30.4084	NaN	29.7967	29.4984	10	10	10	70.3	70.3	70.3	14.787	0	126.06	11795000000	38	P35268;K7ERI7;K7EMH1;K7EP65;K7EKS7;K7ELC4;K7EJT5	P35268;K7ERI7;K7EMH1;K7EP65;K7EKS7;K7ELC4	60S ribosomal protein L22	RPL22
30.1244	29.8788	29.6421	30.3621	29.6316	29.7213	NaN	NaN	NaN	NaN	NaN	NaN	11	11	11	48.7	48.7	48.7	28.048	0	86.54	3209400000	50	P35270	P35270	Sepiapterin reductase	SPR
27.6096	28.1706	27.003	27.2565	27.6603	27.3393	26.4256	NaN	NaN	NaN	NaN	NaN	12	12	12	9.9	9.9	9.9	174.76	0	16.628	866780000	26	P35573;A0A1C7CYW1	P35573	Glycogen debranching enzyme;4-alpha-glucanotransferase;Amylo-alpha-1,6-glucosidase	AGL
34.1926	34.1566	33.7973	34.1056	34.586	34.3511	34.1423	35.4461	34.6961	33.9917	33.7037	33.5082	172	172	143	67.7	67.7	59.2	226.53	0	323.31	91706000000	846	P35579;Q5BKV1;B1AH99;A0A087X0T3;P12883;P13535;Q9UKX3;Q9Y623;P13533;P12882;P11055;Q9UKX2;A7E2Y1	P35579	Myosin-9	MYH9
30.3935	30.3208	29.4831	30.0292	29.695	30.0692	29.3361	28.8477	30.9305	27.9565	26.575	27.0958	74	53	49	40.8	32	30.2	229	0	311.1	4186700000	114	P35580;E7ERA5	P35580	Myosin-10	MYH10
30.2963	30.3777	30.2175	30.6325	30.7492	30.8125	32.0616	30.1771	32.0547	31.1069	30.7092	30.5346	35	35	35	42.4	42.4	42.4	102.49	0	280.95	8980800000	148	P35606;D6R997;D6RBZ7;D6RCL6;D6RBG7;D6RBT6;H0YAC7;H0Y938	P35606	Coatomer subunit beta	COPB2
26.611	26.7646	25.844	25.4325	25.6606	25.7611	NaN	NaN	NaN	NaN	NaN	NaN	3	3	3	7.5	7.5	7.5	64.734	0	5.1116	268620000	10	P35610;B1APM4	P35610;B1APM4	Sterol O-acyltransferase 1	SOAT1
25.645	NaN	25.2919	NaN	NaN	25.7029	NaN	NaN	NaN	NaN	NaN	NaN	5	4	4	6.7	5.6	5.6	80.853	0	4.6811	115840000	4	P35612;C9J080;A0A1C7CYY0;C9JTM0;C9J299	P35612	Beta-adducin	ADD2
30.4629	31.1155	30.8972	32.6575	32.9704	32.8833	28.2867	29.2291	29.4903	31.7553	30.1944	31.9359	9	9	9	26.5	26.5	26.5	42.2	0	106.88	12688000000	73	P35613;A0A087WUV8;A0A087X2B5;I3L192;R4GMX5;R4GN83	P35613;A0A087WUV8;A0A087X2B5;I3L192	Basigin	BSG
31.2723	31.459	31.9295	31.1529	30.4434	30.7724	NaN	NaN	NaN	NaN	NaN	28.0416	15	15	13	24.9	24.9	24.9	53.425	0	201.06	10186000000	68	P35637;H3BPE7	P35637;H3BPE7	RNA-binding protein FUS	FUS
28.7567	28.0995	28.3588	26.3472	26.2828	26.0327	NaN	NaN	NaN	NaN	NaN	NaN	9	9	9	5.2	5.2	5.2	213.62	0	14.766	954320000	14	P35658;A0A0A0MSW3	P35658	Nuclear pore complex protein Nup214	NUP214
28.4893	29.1278	28.3719	NaN	28.2837	27.8469	NaN	NaN	28.2531	28.4873	28.8124	28.3452	11	11	11	24	24	24	42.674	0	38.387	1561200000	34	P35659;B4DFG0;H0Y993;D6RDA2;D6R9L5;H0Y8X0	P35659;B4DFG0;H0Y993	Protein DEK	DEK
28.3365	28.9965	28.0164	29.003	29.3063	29.4966	NaN	NaN	NaN	NaN	NaN	NaN	5	5	5	63.2	63.2	63.2	11.776	0	173.45	1202500000	26	P35754	P35754	Glutaredoxin-1	GLRX
27.1119	27.1008	27.0006	28.0003	27.6958	27.798	27.5205	NaN	26.8605	27.3626	26.54	NaN	7	7	4	19.6	19.6	11.5	42.447	0	12.07	691190000	19	P35813;E9PKB5;E9PL75;E9PJN3;E9PP44	P35813;E9PKB5	Protein phosphatase 1A	PPM1A
NaN	NaN	NaN	NaN	NaN	NaN	NaN	NaN	26.8758	27.2566	27.5233	26.9437	2	2	2	2.8	2.8	2.8	66.034	0.00049665	2.6554	153980000	3	P35858	P35858	Insulin-like growth factor-binding protein complex acid labile subunit	IGFALS
NaN	26.4541	26.7988	27.2311	27.5994	27.5921	NaN	NaN	NaN	NaN	NaN	NaN	7	7	7	24.9	24.9	24.9	34.36	0	6.6083	314740000	8	P35914;G5E9S9;B7Z4D4;H0Y2L7;B7Z212;Q8TB92	P35914	Hydroxymethylglutaryl-CoA lyase, mitochondrial	HMGCL
31.3636	30.4991	31.5804	31.924	31.84	31.7511	31.4968	30.6888	32.0141	31.1238	30.7719	30.7355	39	39	39	71.6	71.6	71.6	48.633	0	171.56	11336000000	137	P35998;C9JLS9	P35998	26S protease regulatory subunit 7	PSMC2
27.0624	27.7874	27.0521	26.888	26.9696	NaN	NaN	NaN	NaN	NaN	NaN	NaN	6	6	6	45.1	45.1	45.1	20.878	0	7.9908	583490000	10	P36404;V9GYD0	P36404;V9GYD0	ADP-ribosylation factor-like protein 2	ARL2;ARL2-SNX15
28.6065	28.5177	28.3777	27.094	27.2504	27.6023	27.4734	NaN	27.6954	NaN	NaN	NaN	6	6	6	39.6	39.6	39.6	20.455	0	20.537	1270400000	24	P36405	P36405	ADP-ribosylation factor-like protein 3	ARL3
29.9355	28.0162	29.3893	29.0369	29.1991	28.8265	29.0588	NaN	28.1556	27.3929	NaN	NaN	14	14	8	32.8	32.8	17	44.424	0	70.807	2824900000	31	P36507;G5E9C7;A0A1B0GUL7;M0R1B6	P36507;G5E9C7;A0A1B0GUL7	Dual specificity mitogen-activated protein kinase kinase 2	MAP2K2
30.9979	30.6888	30.8764	32.0393	31.9889	31.7096	NaN	NaN	NaN	NaN	NaN	NaN	18	18	18	52	52	52	32.996	0	167.38	6794100000	66	P36542	P36542	ATP synthase subunit gamma, mitochondrial	ATP5C1
28.2697	27.0411	29.0798	NaN	NaN	NaN	NaN	NaN	NaN	NaN	NaN	NaN	8	8	6	37.2	37.2	24.8	26.145	0	22.139	1112000000	13	P36543;C9J8H1	P36543;C9J8H1	V-type proton ATPase subunit E 1	ATP6V1E1
27.2584	27.8011	27.1854	27.3275	27.5248	27.6661	NaN	NaN	NaN	NaN	NaN	NaN	7	7	7	19.2	19.2	19.2	50.151	0	7.9264	690670000	10	P36551;H0YA22;D6RER6	P36551	Oxygen-dependent coproporphyrinogen-III oxidase, mitochondrial	CPOX
32.1799	31.9033	32.9858	31.188	31.0151	30.9027	28.9008	30.8911	30.0525	31.031	30.7032	30.3233	29	29	29	52.9	52.9	52.9	47.697	0	149.14	21969000000	86	P36578;H3BM89;H3BU31;H3BTP7	P36578;H3BM89	60S ribosomal protein L4	RPL4
NaN	NaN	NaN	27.8964	26.9611	27.0332	NaN	NaN	NaN	NaN	NaN	NaN	5	5	5	29.4	29.4	29.4	22.519	0	6.1703	318480000	8	P36639;C9J361	P36639	7,8-dihydro-8-oxoguanine triphosphatase	NUDT1
28.9237	29.249	28.7769	29.3766	29.327	29.2816	31.5155	31.1521	31.8823	NaN	27.92	NaN	26	26	26	48.2	48.2	48.2	61.448	0	49.277	3728800000	65	P36871	P36871	Phosphoglucomutase-1	PGM1
26.947	27.819	27.0753	NaN	NaN	NaN	NaN	NaN	NaN	NaN	NaN	NaN	7	7	7	13.5	13.5	13.5	68.66	0	8.6451	450080000	7	P36915;A0A140T8Y2;A2AB27	P36915;A0A140T8Y2	Guanine nucleotide-binding protein-like 1	GNL1
30.3913	28.6264	29.6207	29.4342	30.1568	30.2596	NaN	27.2909	NaN	NaN	NaN	26.4396	17	17	17	59.2	59.2	59.2	42.1	0	151.17	3057700000	52	P36952;C9JLM5	P36952	Serpin B5	SERPINB5
30.926	30.0639	30.851	30.8586	31.1047	31.785	NaN	27.9357	27.8816	29.1839	28.5408	28.3018	15	15	15	37.1	37.1	37.1	48.755	0	109.87	6630900000	45	P36957;Q86SW4;H0YJF9;G3V5M3;G3V3F0	P36957	Dihydrolipoyllysine-residue succinyltransferase component of 2-oxoglutarate dehydrogenase complex, mitochondrial	DLST
29.9221	31.292	30.2615	29.5858	29.2117	30.4689	NaN	29.2723	NaN	NaN	NaN	28.084	10	10	10	56.6	56.6	56.6	14.57	0	109.58	6402600000	33	P37108;H0YLA2;H0YLW0	P37108;H0YLA2	Signal recognition particle 14 kDa protein	SRP14
27.0199	27.0528	NaN	NaN	NaN	NaN	NaN	NaN	NaN	NaN	NaN	NaN	3	3	3	4.8	4.8	4.8	53.254	0	18.13	258770000	6	P37198;M0QXN5	P37198;M0QXN5	Nuclear pore glycoprotein p62	NUP62
27.8648	29.7684	28.3781	28.4332	28.3241	29.0933	NaN	NaN	NaN	NaN	NaN	27.0685	8	8	8	47.2	47.2	47.2	22.313	0	13.411	1265500000	21	P37235;E9PC71;P84074;H7BZC1;P61601;C9JW46	P37235;E9PC71;P84074	Hippocalcin-like protein 1;Neuron-specific calcium-binding protein hippocalcin	HPCAL1;HPCA
26.4415	NaN	26.6794	29.9156	27.4674	27.8673	NaN	NaN	NaN	NaN	NaN	NaN	12	12	12	35.5	35.5	35.5	48.115	0	31.72	409190000	22	P37268;E9PNM1;E9PJG4;E9PS69;E9PQ90;E9PNJ2;E9PSH1	P37268;E9PNM1;E9PJG4	Squalene synthase	FDFT1
29.0941	29.3577	28.7904	32.4825	31.8395	31.8067	29.44	31.4349	30.8912	30.3739	30.6582	29.8414	20	20	19	93.5	93.5	86.4	22.391	0	139.77	5935900000	73	P37802;X6RJP6;C9J5W6	P37802;X6RJP6	Transgelin-2	TAGLN2
34.0816	34.3258	34.337	34.444	34.2347	34.6995	31.6124	30.7363	31.5896	30.3915	29.4371	30.1835	35	35	35	61.4	61.4	61.4	37.54	0	138.91	66430000000	184	P37837;F2Z393;E9PM01;E9PKI8	P37837;F2Z393	Transaldolase	TALDO1
31.3646	30.3406	31.808	32.2883	31.1264	32.4398	NaN	28.2063	NaN	26.8953	NaN	NaN	20	20	20	68.2	68.2	68.2	27.843	0	71.541	10987000000	83	P38117;M0QY67	P38117;M0QY67	Electron transfer flavoprotein subunit beta	ETFB
32.1367	31.4216	31.5393	31.2848	31.0224	31.6122	NaN	NaN	NaN	28.1721	29.7824	NaN	25	25	25	50.4	50.4	50.4	42.331	0	80.184	10706000000	79	P38159;H0Y6E7;H3BT71;Q96E39;H3BR27;H3BUY5;H3BNC1;A0A1B0GUK8;O75526;Q8N7X1	P38159;H0Y6E7;H3BT71;Q96E39	RNA-binding motif protein, X chromosome;RNA-binding motif protein, X chromosome, N-terminally processed;RNA binding motif protein, X-linked-like-1	RBMX;RBMXL1
30.4341	28.8041	29.7143	30.72	30.6075	30.4612	29.2246	NaN	29.4694	28.9492	28.5761	28.9119	27	27	27	50.7	50.7	50.7	68.303	0	109.63	4376800000	75	P38606;C9JVW8;C9JA17	P38606	V-type proton ATPase catalytic subunit A	ATP6V1A
34.8391	35.3952	35.364	35.9056	35.6553	36.0871	30.082	30.686	30.3358	30.942	29.6157	29.5835	60	60	60	72.3	72.3	72.3	73.68	0	323.31	145430000000	355	P38646;D6RJI2;H0YBG6;D6RA73;H0Y8S0	P38646	Stress-70 protein, mitochondrial	HSPA9
31.928	31.127	31.9349	31.4366	31.1198	31.1016	30.9787	29.383	30.7398	30.1658	29.3614	29.9324	32	27	27	66.7	60.6	60.6	46.871	0	282.9	13868000000	110	P38919;I3L3H2	P38919	Eukaryotic initiation factor 4A-III;Eukaryotic initiation factor 4A-III, N-terminally processed	EIF4A3
33.1728	31.3937	33.0644	30.5441	30.3316	29.8076	NaN	NaN	28.619	NaN	30.3519	28.174	23	23	23	83.4	83.4	83.4	16.06	0	60.8	19774000000	55	P39019;A0A075B6E2;M0QXK4;M0R2L9;M0QYF7;M0R140	P39019;A0A075B6E2	40S ribosomal protein S19	RPS19
33.0808	33.7212	33.577	31.8518	31.6144	31.3039	25.8186	28.0818	28.7616	30.5423	30.9515	30.8064	37	37	37	67	67	67	46.108	0	323.31	30317000000	155	P39023;G5E9G0;B5MCW2;H7C422;H7C3M2;F8WCR1;Q92901	P39023;G5E9G0;B5MCW2;H7C422;H7C3M2	60S ribosomal protein L3	RPL3
29.5397	27.5107	29.5059	28.7865	28.53	29.6815	30.4495	29.2241	29.0873	28.1656	NaN	NaN	14	14	14	47.4	47.4	47.4	42.592	0	70.533	3023300000	40	P39748;F5H1Y3;I3L3E9	P39748	Flap endonuclease 1	FEN1
28.639	29.2424	28.8452	32.1935	33.6716	32.2553	26.798	27.2321	29.419	NaN	NaN	27.146	16	16	16	59.5	59.5	59.5	38.498	0	136.62	6888700000	62	P40121;E7ENU9;B8ZZL6;H7C0X8	P40121;E7ENU9	Macrophage-capping protein	CAPG
28.1648	28.5566	28.2531	27.9391	27.9651	27.7558	NaN	NaN	NaN	NaN	NaN	NaN	13	13	12	19.8	19.8	18.1	61.89	0	30.699	1233700000	23	P40222	P40222	Alpha-taxilin	TXLNA
32.0251	30.4772	32.4306	32.2985	32.2721	32.2202	33.1086	32.4547	32.9404	31.5569	30.8492	30.4706	29	29	29	58.8	58.8	58.8	58.024	0	124.16	22677000000	141	P40227;Q92526;J3KRI6	P40227	T-complex protein 1 subunit zeta	CCT6A
31.1026	31.916	32.9752	30.5788	30.5298	30.2825	26.8584	NaN	27.5894	28.3208	28.1661	28.7552	12	12	12	43.8	43.8	43.8	23.577	0	31.768	14269000000	62	P40429;M0QYS1;Q8J015;Q6NVV1;M0QZU1;A0A096LPE0	P40429;M0QYS1;Q8J015	60S ribosomal protein L13a	RPL13A;RPL13a
28.7941	28.6275	28.2782	29.2089	29.6908	28.5279	NaN	NaN	27.6619	NaN	NaN	NaN	19	19	19	31.2	31.2	31.2	88.067	0	97.368	1308700000	39	P40763;G8JLH9	P40763;G8JLH9	Signal transducer and activator of transcription 3;Signal transducer and activator of transcription	STAT3
32.1498	32.7742	32.0043	32.3335	32.2289	32.3521	32.3805	31.3564	32.0278	30.2182	29.7439	29.681	18	18	18	52.7	52.7	52.7	36.426	0	186.69	21353000000	81	P40925;B9A041;B8ZZ51;C9JF79;C9JRL4;C9JLV6	P40925;B9A041;B8ZZ51	Malate dehydrogenase, cytoplasmic	MDH1
34.3628	34.9054	34.4508	34.6365	34.7894	34.7419	33.6537	32.5584	32.9914	29.8999	29.529	29.7622	33	33	33	76.6	76.6	76.6	35.503	0	323.31	88937000000	236	P40926;G3XAL0	P40926;G3XAL0	Malate dehydrogenase, mitochondrial;Malate dehydrogenase	MDH2
28.8772	25.4615	27.4058	NaN	NaN	NaN	NaN	NaN	NaN	NaN	NaN	NaN	9	9	9	35.9	35.9	35.9	38.496	0	14.962	666170000	13	P40937;F5H5S0;F5H304;E9PEP3;C9JH72;F5H0U6	P40937	Replication factor C subunit 5	RFC5
27.6202	25.4359	27.5735	27.0995	NaN	NaN	NaN	NaN	NaN	NaN	NaN	NaN	4	4	4	12.9	12.9	12.9	40.556	0	27.449	445640000	11	P40938	P40938	Replication factor C subunit 3	RFC3
32.7675	31.9759	32.6314	32.7894	33.448	33.6985	NaN	NaN	25.2358	25.279	25.0041	NaN	54	54	54	70.8	70.8	70.8	82.999	0	323.31	19879000000	201	P40939;H0YFD6	P40939	Trifunctional enzyme subunit alpha, mitochondrial;Long-chain enoyl-CoA hydratase;Long chain 3-hydroxyacyl-CoA dehydrogenase	HADHA
32.7757	33.2511	32.9402	31.7677	31.2222	31.635	32.2012	31.8071	32.4734	30.9168	31.0757	30.7128	32	32	32	65.9	65.9	65.9	51.109	0	323.31	32049000000	160	P41091;Q2VIR3;F8W810;H7BZU1	P41091;Q2VIR3;F8W810	Eukaryotic translation initiation factor 2 subunit 3;Putative eukaryotic translation initiation factor 2 subunit 3-like protein	EIF2S3;EIF2S3L
30.3437	29.9452	NaN	NaN	NaN	NaN	NaN	NaN	NaN	NaN	NaN	NaN	2	2	2	14.5	14.5	14.5	19.738	0	3.301	2254500000	3	P41208	P41208	Centrin-2	CETN2
27.7003	27.6481	27.2363	NaN	NaN	NaN	NaN	NaN	NaN	NaN	NaN	NaN	9	9	9	23.5	23.5	23.5	64.706	0	37.718	559170000	18	P41214;Q5SY38;A0A087X1L6	P41214;Q5SY38	Eukaryotic translation initiation factor 2D	EIF2D
28.1028	28.4668	27.0462	26.6178	NaN	25.749	NaN	NaN	26.6765	NaN	NaN	NaN	8	8	8	54.2	54.2	54.2	17	0	18.502	843260000	14	P41223;C9JNV2;C9JCD9;F8WCN7	P41223;C9JNV2;C9JCD9	Protein BUD31 homolog	BUD31
28.5939	28.3818	28.3416	28.6842	28.2888	28.5153	NaN	NaN	28.9098	27.9966	28.1874	NaN	8	8	8	31.1	31.1	31.1	26.458	0	19.541	1650200000	23	P41227;F8W808;A8MWP7;C9JN83;C9JW55;Q9BSU3;H0Y8T0	P41227;F8W808;A8MWP7;C9JN83;C9JW55	N-alpha-acetyltransferase 10	NAA10
28.2736	27.3946	27.7531	27.3176	27.246	27.2068	NaN	NaN	27.4006	NaN	NaN	NaN	12	12	12	32.2	32.2	32.2	50.704	0	16.841	872760000	22	P41240;H3BUM9;H3BU69	P41240	Tyrosine-protein kinase CSK	CSK
33.1303	32.5078	32.2885	31.3704	31.6374	31.6886	31.3247	29.7692	30.8863	29.1896	28.8384	28.8612	44	44	44	67.5	67.5	67.5	83.165	0	323.31	20421000000	154	P41250;H7C443;F8WCK4	P41250	Glycine--tRNA ligase	GARS
32.8756	32.4158	32.4335	32.1982	32.5997	32.2103	27.8658	27.3782	28.2113	28.675	28.555	29.4317	64	64	64	53.7	53.7	53.7	144.5	0	323.31	18839000000	197	P41252;A0A0A0MSX9;J3KR24;Q5TCD1;Q5TCC6;Q5TCC9	P41252;A0A0A0MSX9;J3KR24	Isoleucine--tRNA ligase, cytoplasmic	IARS
28.71	NaN	30.1594	28.0566	27.8983	28.2548	NaN	NaN	NaN	NaN	NaN	NaN	12	12	12	71.7	71.7	71.7	12.732	0	117.01	1829800000	31	P41567;K7EM18;O60739;K7EQP2	P41567;K7EM18;O60739	Eukaryotic translation initiation factor 1;Eukaryotic translation initiation factor 1b	EIF1;EIF1B
NaN	26.7572	27.0125	NaN	NaN	NaN	NaN	NaN	NaN	NaN	NaN	NaN	3	3	3	8.2	8.2	8.2	68.262	0	5.2626	387370000	3	P41743	P41743	Protein kinase C iota type	PRKCI
NaN	NaN	NaN	27.1801	27.3023	27.2588	NaN	NaN	NaN	NaN	NaN	NaN	6	2	2	27.9	10.1	10.1	42.293	0	5.261	162180000	9	P42025	P42025	Beta-centractin	ACTR1B
30.4209	30.0991	29.1821	30.2925	30.0226	30.2534	NaN	NaN	NaN	NaN	NaN	NaN	10	10	10	37.1	37.1	37.1	32.816	0	75.25	3299600000	24	P42126;Q96DC0;H3BS70	P42126;Q96DC0;H3BS70	Enoyl-CoA delta isomerase 1, mitochondrial	ECI1;DCI
27.3525	26.7437	27.8557	28.1054	27.2922	27.5384	NaN	NaN	NaN	NaN	NaN	NaN	21	8	8	38.5	17.4	17.4	75.491	0	33.632	572760000	21	P42166	P42166	Lamina-associated polypeptide 2, isoform alpha;Thymopoietin;Thymopentin	TMPO
30.686	30.154	30.881	30.5885	30.4614	31.0383	NaN	NaN	NaN	NaN	NaN	28.0754	24	24	11	61.7	61.7	29.5	50.67	0	170.75	4800200000	63	P42167;G5E972;H0YJH7	P42167;G5E972	Lamina-associated polypeptide 2, isoforms beta/gamma;Thymopoietin;Thymopentin	TMPO
29.5374	29.8233	29.4617	29.772	29.6702	30.3914	NaN	NaN	NaN	NaN	NaN	NaN	27	27	27	38.1	38.1	38.1	87.334	0	70.428	3444000000	64	P42224;J3KPM9;E7EPD2;D2KFR9;E7ENM1;H7BZB5;E9PH66	P42224;J3KPM9	Signal transducer and activator of transcription 1-alpha/beta;Signal transducer and activator of transcription	STAT1
26.5853	26.6964	26.079	26.3011	26.3523	26.3643	NaN	NaN	NaN	NaN	NaN	NaN	6	6	6	8.6	8.6	8.6	94.134	0	5.7796	341370000	9	P42226;G3V2X7;H0YJH6;G3V5I8;G3V370;H0YIY2;G3V5K5	P42226;G3V2X7;H0YJH6	Signal transducer and activator of transcription 6	STAT6
30.3459	29.3026	30.544	29.2318	28.9755	28.8676	28.4054	28.7682	29.8174	NaN	NaN	NaN	32	32	32	35.1	35.1	35.1	117.8	0	64.003	3486700000	69	P42285;H0Y8U3;H0YAC4	P42285	Superkiller viralicidic activity 2-like 2	SKIV2L2
26.4892	26.3295	NaN	25.623	NaN	NaN	NaN	NaN	NaN	NaN	NaN	NaN	11	11	11	4.9	4.9	4.9	288.89	0	8.2361	239150000	9	P42345;B1AKP8;B1AKQ2	P42345	Serine/threonine-protein kinase mTOR	MTOR
25.6666	25.3951	28.5017	27.6546	27.6115	27.811	29.9342	26.646	29.3683	NaN	NaN	NaN	4	4	4	16.6	16.6	16.6	31.608	0	5.1395	729200000	12	P42574;C9JXR7;A8MVM1	P42574;C9JXR7;A8MVM1	Caspase-3;Caspase-3 subunit p17;Caspase-3 subunit p12	CASP3
NaN	25.1286	24.7584	NaN	NaN	NaN	NaN	NaN	NaN	NaN	NaN	NaN	2	2	2	4.9	4.9	4.9	50.685	0	3.1273	77549000	2	P42575	P42575	Caspase-2;Caspase-2 subunit p18;Caspase-2 subunit p13;Caspase-2 subunit p12	CASP2
29.3659	28.1281	31.1529	31.138	30.89	30.9684	30.0148	29.0008	30.3998	29.1369	29.5998	29.336	6	6	3	41.7	41.7	15.5	9.461	0	12.539	5113100000	30	P42677;Q5T4L4;C9J1C5	P42677;Q5T4L4	40S ribosomal protein S27	RPS27
27.0666	NaN	27.0451	26.317	NaN	26.0432	NaN	NaN	NaN	NaN	NaN	NaN	7	7	7	21.6	21.6	21.6	48.564	0	12.405	253090000	12	P42696;A2A2V2;Q5TCT4	P42696;A2A2V2	RNA-binding protein 34	RBM34
33.7744	33.9913	33.9588	32.5645	32.8505	33.9052	25.1164	27.1162	25.8807	26.3962	25.2344	25.1039	96	96	95	69.6	69.6	69.1	157.9	0	323.31	47320000000	312	P42704;A0A0C4DG06;B8ZZ38;C9JCA9;H7C3W8	P42704	Leucine-rich PPR motif-containing protein, mitochondrial	LRPPRC
29.9756	29.8426	29.6227	30.7894	31.0676	30.8235	NaN	NaN	NaN	NaN	NaN	NaN	21	21	21	62	62	62	41.924	0	239.66	3975000000	60	P42765;A0A0B4J2A4;K7EME0;K7EJB1;K7EJ68;K7ER88	P42765;A0A0B4J2A4;K7EME0	3-ketoacyl-CoA thiolase, mitochondrial	ACAA2
29.4173	27.5505	30.751	27.9459	NaN	28.9281	NaN	NaN	NaN	NaN	NaN	NaN	5	5	5	36.6	36.6	36.6	14.551	0	9.8536	2151800000	10	P42766;F2Z388	P42766;F2Z388	60S ribosomal protein L35	RPL35
NaN	NaN	26.5772	26.0434	26.137	26.3741	NaN	NaN	NaN	NaN	NaN	NaN	4	4	4	8.5	8.5	8.5	55.799	0	5.6012	223670000	9	P42785;E9PNF7;E9PQB5;E9PL85;E9PQN3;E9PKN6;E9PIG4;E9PR42;E9PL49;E9PLY4;E9PNJ1	P42785;E9PNF7;E9PQB5;E9PL85;E9PQN3;E9PKN6;E9PIG4	Lysosomal Pro-X carboxypeptidase	PRCP
28.1854	27.8541	27.6566	26.7299	26.9195	26.0566	NaN	NaN	NaN	29.0113	28.0565	29.679	12	12	12	17.3	17.3	17.3	87.163	0	17.991	1148800000	30	P42892;B4DKB2;E9PJG1	P42892;B4DKB2	Endothelin-converting enzyme 1	ECE1
28.1371	28.6558	27.8883	28.147	28.2076	28.5164	30.459	29.4541	29.9505	NaN	NaN	NaN	18	18	18	48.3	48.3	48.3	46.637	0	75.044	1980400000	47	P43034;I3L3N5;I3L495	P43034;I3L3N5	Platelet-activating factor acetylhydrolase IB subunit alpha	PAFAH1B1
27.4998	27.7095	26.6505	29.8479	30.1768	30.2312	28.4919	29.5259	29.4105	29.0484	29.1732	29.236	16	16	16	30.2	30.2	30.2	71.607	0	40.961	1986100000	47	P43121	P43121	Cell surface glycoprotein MUC18	MCAM
28.1003	28.5327	27.4904	28	28.2286	28.5647	NaN	NaN	NaN	NaN	NaN	NaN	9	9	9	15.8	15.8	15.8	70.857	0	26.327	777870000	16	P43155;H0Y4Z7;B7ZBP5;A6PVN3	P43155	Carnitine O-acetyltransferase	CRAT
29.653	28.6266	29.9686	29.4215	28.8256	29.1447	NaN	NaN	NaN	NaN	NaN	NaN	21	21	21	27	27	27	104.74	0	63.742	2749600000	51	P43246;E9PHA6;C9J809	P43246;E9PHA6	DNA mismatch repair protein Msh2	MSH2
30.8533	31.6337	31.3774	31.7182	31.7495	31.8606	NaN	27.413	NaN	NaN	NaN	NaN	44	44	44	64.2	64.2	64.2	80.852	0	246.98	9816400000	110	P43304;F5GYK7;E9PDK4;E7EM56	P43304	Glycerol-3-phosphate dehydrogenase, mitochondrial	GPD2
NaN	28.8762	28.1532	28.931	29.2675	29.2704	NaN	NaN	NaN	NaN	NaN	NaN	5	5	5	21	21	21	32.235	0	17.531	920880000	12	P43307;C9J3L8;C9J5W0;E9PAL7;C9IZQ1;C9JBX5	P43307;C9J3L8;C9J5W0;E9PAL7;C9IZQ1	Translocon-associated protein subunit alpha	SSR1
34.1417	32.15	34.4385	35.6902	35.9534	35.7963	32.2063	34.2044	32.8863	33.2729	33.1915	32.7438	49	49	49	75.6	75.6	75.6	55.52	0	323.31	88205000000	312	P43490;A0A0C4DFS8;C9JG65;C9JF35	P43490;A0A0C4DFS8	Nicotinamide phosphoribosyltransferase	NAMPT
31.2232	29.4135	31.3179	30.8333	31.1094	31.1549	30.5772	29.3531	30.259	30.3424	29.7557	29.3145	26	26	26	69.1	69.1	69.1	47.366	0	146.06	8145100000	79	P43686	P43686	26S protease regulatory subunit 6B	PSMC4
29.3969	28.978	28.6849	28.9463	29.3027	29.1469	NaN	NaN	NaN	NaN	NaN	NaN	12	12	6	46.2	46.2	26.2	35.39	0	60.179	1830900000	26	P43897;C9JT21;C9JG32;F8VPA7	P43897;C9JT21;C9JG32;F8VPA7	Elongation factor Ts, mitochondrial;Elongation factor Ts	TSFM
27.348	27.8303	26.8005	NaN	NaN	NaN	NaN	NaN	NaN	NaN	NaN	NaN	3	3	3	16.5	16.5	16.5	22.763	0	5.05	477620000	5	P45877	P45877	Peptidyl-prolyl cis-trans isomerase C	PPIC
32.4996	33.9296	32.7737	33.422	33.5813	34.4233	25.8802	NaN	24.1765	25.5686	25.7831	NaN	22	22	22	76.5	76.5	76.5	31.566	0	244.22	33628000000	96	P45880;A0A0A0MR02;Q5JSD2;Q5JSD1;A2A3S1	P45880;A0A0A0MR02;Q5JSD2;Q5JSD1	Voltage-dependent anion-selective channel protein 2	VDAC2
27.8323	27.7503	28.0086	27.8884	27.9937	27.9325	NaN	NaN	NaN	NaN	NaN	NaN	7	7	7	24.3	24.3	24.3	47.485	0	18.704	663230000	14	P45954	P45954	Short/branched chain specific acyl-CoA dehydrogenase, mitochondrial	ACADSB
29.4417	28.9705	28.5319	28.6182	28.1082	28.655	NaN	NaN	NaN	NaN	NaN	27.868	11	11	10	56.5	56.5	50.3	22.225	0	21.103	1706400000	23	P45973;F8VNY3	P45973	Chromobox protein homolog 5	CBX5
30.2389	29.5564	29.3278	30.5007	30.0209	29.828	30.5141	28.204	30.5395	27.9045	27.319	28.0498	27	27	25	42.1	42.1	40.9	95.785	0	97.57	4039000000	73	P45974	P45974	Ubiquitin carboxyl-terminal hydrolase 5	USP5
26.0163	NaN	27.5119	27.1927	NaN	25.8623	NaN	NaN	NaN	NaN	NaN	NaN	12	12	12	6.6	6.6	6.6	358.69	0	10.359	317750000	13	P46013	P46013	Antigen KI-67	MKI67
26.4211	28.1542	27.6503	29.2445	28.9953	28.7488	28.7822	30.9027	31.464	31.3713	31.2804	31.5774	21	21	21	47.9	47.9	47.9	63.541	0	62.369	3739200000	58	P46060;H0Y4Q3;B0QYT5;B0QYT4;B0QYT6	P46060	Ran GTPase-activating protein 1	RANGAP1
29.2714	29.2351	28.4896	29.2806	29.2971	29.5914	NaN	NaN	NaN	NaN	NaN	NaN	17	17	17	37.8	37.8	37.8	73.457	0	69.55	1902400000	44	P46063;F8WA66;F8WD97;F5H2L2;F5H4P4;F5H3W0	P46063	ATP-dependent DNA helicase Q1	RECQL
31.4494	31.5329	31.8478	30.6579	30.2248	30.1032	NaN	30.1425	29.8029	29.9406	29.6395	30.0414	21	21	21	28.8	28.8	28.8	89.301	0	60.11	7844200000	71	P46087;F5GWB7;F5H709;F5H5X6;F5GYR3;F5H359;F5H8G6	P46087	Probable 28S rRNA (cytosine(4447)-C(5))-methyltransferase	NOP2
28.5721	28.6394	28.6443	27.8309	27.7015	27.7332	NaN	NaN	NaN	NaN	NaN	NaN	11	11	11	46.7	46.7	46.7	33.83	0	30.146	1522000000	26	P46108;I3L297	P46108;I3L297	Adapter molecule crk	CRK
27.8589	27.5933	28.5259	26.7723	26.8635	27.5037	NaN	NaN	NaN	NaN	NaN	NaN	6	6	6	24.4	24.4	24.4	33.777	0	12.052	829220000	16	P46109	P46109	Crk-like protein	CRKL
25.9285	25.8512	26.4686	25.6879	25.6023	NaN	NaN	NaN	NaN	NaN	NaN	NaN	4	4	4	6.6	6.6	6.6	81.316	0	3.3666	231950000	4	P46199;H7C213	P46199	Translation initiation factor IF-2, mitochondrial	MTIF2
28.1068	27.7514	28.5561	27.9985	27.1766	27.1658	NaN	NaN	NaN	NaN	NaN	NaN	9	9	4	27.1	27.1	12.7	39.318	0	20.088	1157000000	16	P46734;E9PRZ0;J3QR49;K7ELM6;A0A1B0GVD9	P46734;E9PRZ0	Dual specificity mitogen-activated protein kinase kinase 3	MAP2K3
33.4189	33.9422	33.7705	33.3505	33.1433	33.0704	31.4255	30.1905	31.9993	31.6459	31.8092	31.9579	23	23	23	69.7	69.7	69.7	34.362	0	195.57	49406000000	172	P46777;Q5T7N0;R4GNJ2	P46777	60S ribosomal protein L5	RPL5
30.713	30.4358	31.6854	28.1866	27.4594	29.2001	NaN	NaN	NaN	NaN	NaN	NaN	8	8	8	48.8	48.8	48.8	18.565	0	30.142	5628300000	21	P46778;G3V1B3;M0R181	P46778;G3V1B3;M0R181	60S ribosomal protein L21	RPL21
32.286	28.5435	29.9664	28.8301	29.2849	28.6843	27.527	26.902	NaN	NaN	NaN	NaN	12	12	3	64.8	64.8	14.5	18.898	0	33.276	5276000000	28	P46783;F6U211;Q9NQ39	P46783;F6U211	40S ribosomal protein S10	RPS10
31.0141	31.4978	30.9333	31.5278	31.4347	31.621	30.1295	30.4587	30.958	30.5009	30.7269	30.6971	60	60	59	29.9	29.9	29.9	270.63	0	242.98	11179000000	187	P46821;D6RA32;D6RA40;D6RGJ3;D6RCL2	P46821	Microtubule-associated protein 1B;MAP1B heavy chain;MAP1 light chain LC1	MAP1B
30.2107	29.6775	29.2083	28.9171	28.6942	28.6657	NaN	NaN	NaN	NaN	NaN	NaN	13	13	9	68.5	68.5	47.8	32.668	0	56.834	2468200000	38	P46926;D6RAY7;D6R9P4;D6RFF8;D6RB13;D6R917;V9GYK3;D6RFK5;V9GYW0	P46926;D6RAY7;D6R9P4;D6RFF8	Glucosamine-6-phosphate isomerase 1;Glucosamine-6-phosphate isomerase	GNPDA1
32.782	32.7397	32.7061	32.6684	32.9239	32.791	31.5374	30.6304	32.1671	30.889	30.9965	31.0685	89	89	86	57.9	57.9	56.5	189.25	0	323.31	26804000000	329	P46940;A0A0J9YXZ5;H0YLE8;A0A087X225;H0YKA5;A0A087WWP1	P46940;A0A0J9YXZ5;H0YLE8	Ras GTPase-activating-like protein IQGAP1	IQGAP1
29.6424	29.9606	28.6477	29.1149	29.2313	29.4465	NaN	NaN	NaN	NaN	NaN	NaN	13	13	13	18.3	18.3	18.3	80.529	0	36.814	1873200000	33	P46977;A0A0C4DH80;E9PN73;E9PI32;H0YET6	P46977	Dolichyl-diphosphooligosaccharide--protein glycosyltransferase subunit STT3A	STT3A
29.5188	29.996	29.0874	29.128	28.9911	28.8199	NaN	NaN	NaN	27.6174	NaN	NaN	19	19	19	30.4	30.4	30.4	85.238	0	70.629	2575500000	45	P47712	P47712	Cytosolic phospholipase A2;Phospholipase A2;Lysophospholipase	PLA2G4A
28.5136	27.9328	26.8008	28.7103	28.7467	28.5374	30.1385	28.9169	29.736	26.9879	NaN	NaN	13	10	10	63.6	51.7	51.7	32.949	0	59.109	1538400000	31	P47755;F8W9N7;A0A0D9SET8;C9JUG7	P47755;F8W9N7;A0A0D9SET8;C9JUG7	F-actin-capping protein subunit alpha-2	CAPZA2
30.7097	30.1696	31.1176	30.9942	30.7446	30.308	30.0689	29.7941	30.6202	30.192	29.4933	29.8807	11	11	4	53.5	53.5	11.8	16.46	0	144.15	8568500000	66	P47813;X6RAC9	P47813;X6RAC9	Eukaryotic translation initiation factor 1A, X-chromosomal	EIF1AX
30.6925	30.2958	30.2758	29.9248	30.96	30.2445	29.0367	27.9529	27.296	27.8295	NaN	NaN	33	33	4	50.1	50.1	6.2	87.798	0	104.25	5820100000	81	P47897;B4DDN1;H7C0R3;C9J165;A0A0U1RQT0;A0A0U1RQM8;A0A0U1RQU2;A0A0U1RQE9;F2Z2V6;A0A0U1RQJ6;A0A0U1RQC3	P47897;B4DDN1	Glutamine--tRNA ligase	QARS
29.5033	NaN	NaN	29.8982	29.3883	30.046	NaN	NaN	NaN	NaN	NaN	NaN	4	4	4	23.3	23.3	23.3	17.752	0	10.822	2444900000	13	P47914	P47914	60S ribosomal protein L29	RPL29
NaN	NaN	NaN	NaN	NaN	NaN	26.2009	28.3457	NaN	NaN	NaN	26.0936	2	2	2	16.9	16.9	16.9	15.075	0	3.9302	73827000	2	P47929	P47929	Galectin-7	LGALS7
29.8248	29.2653	29.1643	28.2093	27.6772	28.0449	NaN	NaN	NaN	NaN	NaN	NaN	8	8	8	32.8	32.8	32.8	29.668	0	32.951	2356700000	20	P47985;P0C7P4	P47985;P0C7P4	Cytochrome b-c1 complex subunit Rieske, mitochondrial;Cytochrome b-c1 complex subunit 11;Putative cytochrome b-c1 complex subunit Rieske-like protein 1	UQCRFS1;UQCRFS1P1
31.4259	31.5419	32.2062	31.6863	31.5711	31.4635	NaN	NaN	NaN	NaN	NaN	NaN	20	20	20	78.9	78.9	78.9	23.277	0	62.436	10600000000	51	P48047;H7C0C1;H7C086;H7C068	P48047;H7C0C1	ATP synthase subunit O, mitochondrial	ATP5O
27.7779	27.7193	26.808	NaN	NaN	NaN	NaN	NaN	27.3058	NaN	NaN	NaN	7	7	7	23.4	23.4	23.4	37.251	0	10.921	636510000	10	P48059;A0A0M3HER1;A0A0J9YXC7;Q7Z4I7;H0Y592;C9JF46	P48059;A0A0M3HER1;A0A0J9YXC7;Q7Z4I7	LIM and senescent cell antigen-like-containing domain protein 1;LIM and senescent cell antigen-like-containing domain protein 2	LIMS1;LIMS2
28.7745	28.2145	28.1908	28.0629	28.3088	28.2736	31.0825	NaN	30.6528	NaN	NaN	NaN	24	24	24	43.5	43.5	43.5	80.699	0	75.206	2043600000	49	P48147	P48147	Prolyl endopeptidase	PREP
30.4906	32.0145	31.3179	32.8981	32.9221	31.51	26.4011	27.0789	NaN	NaN	NaN	NaN	32	32	32	73.4	73.4	73.4	64.149	0	323.31	10288000000	113	P48163	P48163	NADP-dependent malic enzyme	ME1
29.7215	29.2525	30.1376	30.7381	30.656	30.7848	30.918	29.5809	31.6105	27.9915	27.8227	28.3868	26	26	26	48.3	48.3	48.3	57.21	0	43.611	5062100000	73	P48444;B0YIW6;Q6P1Q5;E9PK34	P48444;B0YIW6	Coatomer subunit delta	ARCN1
27.6238	26.4381	NaN	28.7961	28.6834	29.5666	NaN	NaN	NaN	NaN	NaN	NaN	15	15	15	26.1	26.1	26.1	83.308	0	18.41	547150000	27	P48449;A0A0G2JQD0;C9J315;A0A0G2JS81;H7C3A5	P48449;A0A0G2JQD0	Lanosterol synthase	LSS
29.4543	29.4566	30.3492	29.0859	29.0626	28.9051	NaN	NaN	NaN	NaN	NaN	NaN	22	22	22	35.6	35.6	35.6	72.765	0	52.444	2538300000	62	P48506;E1CEI4;A0A0C4DGB2;H0Y9I7;D6R959;D6REX4;D6RGF8;H0YAB6	P48506;E1CEI4;A0A0C4DGB2	Glutamate--cysteine ligase catalytic subunit	GCLC
29.652	28.5248	29.6926	30.1621	29.8956	30.4008	NaN	NaN	NaN	27.3714	26.8472	27.0975	9	9	9	37.2	37.2	37.2	30.727	0	58.062	2844700000	35	P48507	P48507	Glutamate--cysteine ligase regulatory subunit	GCLM
29.4126	30.0788	29.5828	28.8025	29.3287	29.5218	28.0481	27.6816	27.8654	NaN	NaN	NaN	11	11	11	49.8	49.8	49.8	32.551	0	51.137	3456500000	31	R4GMR5;P48556;K7EJR3;K7EJC1;K7ERW6;K7ENY6	R4GMR5;P48556;K7EJR3;K7EJC1	26S proteasome non-ATPase regulatory subunit 8	PSMD8
30.6695	30.8602	30.431	30.8305	31.222	30.8215	29.1679	29.1704	28.6149	NaN	NaN	NaN	27	27	27	63.1	63.1	63.1	52.384	0	84.592	6362200000	81	P48637	P48637	Glutathione synthetase	GSS
33.1699	30.7356	33.2528	32.9398	32.5097	32.5055	31.6063	31.5826	31.9548	30.9755	30.379	30.2844	48	48	48	81.1	81.1	81.1	59.67	0	323.31	28688000000	184	P48643;B7ZAR1;E9PCA1;E7ENZ3;H0Y914;D6RIZ7	P48643;B7ZAR1;E9PCA1;E7ENZ3	T-complex protein 1 subunit epsilon	CCT5
25.7698	25.9954	25.0605	NaN	NaN	NaN	NaN	NaN	NaN	NaN	NaN	NaN	2	2	2	4.9	4.9	4.9	55.527	0	3.6296	157320000	5	P48651;J3KNR6	P48651;J3KNR6	Phosphatidylserine synthase 1	PTDSS1
29.3201	28.4277	28.0167	NaN	NaN	26.2755	NaN	NaN	NaN	NaN	NaN	NaN	11	11	11	29.7	29.7	29.7	38.914	0	19.015	1260300000	23	P48729;D6REM4;Q8N752;E7ETM0;E5RG27;D6RGE5;H0Y9X2;U3KQK7;U3KPX3;U3KQ83	P48729;D6REM4;Q8N752	Casein kinase I isoform alpha;Casein kinase I isoform alpha-like	CSNK1A1;CSNK1A1L
28.2277	27.8519	27.784	28.3321	28.4837	28.7313	28.0988	27.9518	28.981	NaN	NaN	NaN	16	14	14	37.2	35.6	35.6	50.909	0	22.902	1338600000	32	P48735;H0YL11	P48735	Isocitrate dehydrogenase [NADP], mitochondrial	IDH2
29.3824	29.3404	29.2862	29.5631	29.3834	29.3949	28.4145	29.4235	29.3273	NaN	NaN	NaN	11	11	9	50.6	50.6	44.3	31.54	0	22.157	3151900000	36	P48739;A0A0A0MSW4;B3KYB6;B3KYB7	P48739;A0A0A0MSW4;B3KYB6	Phosphatidylinositol transfer protein beta isoform	PITPNB
26.7704	26.8721	27.2858	27.2213	27.2385	27.2502	NaN	NaN	NaN	NaN	NaN	NaN	7	7	7	11.3	11.3	11.3	91.868	0	20.376	480630000	28	P48960;M0QY55;B4DWB8;M0R0K5;Q9UHX3	P48960	CD97 antigen;CD97 antigen subunit alpha;CD97 antigen subunit beta	CD97
26.7294	26.5467	26.1892	NaN	NaN	NaN	NaN	NaN	NaN	NaN	NaN	NaN	4	4	3	11.5	11.5	9.5	45.567	0	5.618	252200000	5	P49137	P49137	MAP kinase-activated protein kinase 2	MAPKAPK2
NaN	NaN	NaN	NaN	27.0299	26.9242	NaN	NaN	NaN	NaN	NaN	NaN	3	3	3	11.9	11.9	11.9	33.892	0	3.1536	66981000	5	P49184;E7ESG1;E7EUJ0;Q5HY40;A6QRJ0	P49184	Deoxyribonuclease-1-like 1	DNASE1L1
31.5213	29.6005	31.1576	31.5024	31.4829	31.3985	31.1397	31.1965	31.1407	29.7188	29.063	28.8593	24	24	24	51.2	51.2	51.2	53.801	0	129.3	9781900000	96	P49189	P49189	4-trimethylaminobutyraldehyde dehydrogenase	ALDH9A1
29.85	29.3596	30.9483	28.5195	29.2452	29.7033	NaN	29.1278	29.0905	NaN	28.1579	NaN	8	8	8	48.7	48.7	48.7	13.293	0	8.8808	4128800000	29	P49207	P49207	60S ribosomal protein L34	RPL34
27.6628	28.0457	27.5801	NaN	NaN	NaN	NaN	NaN	NaN	NaN	NaN	NaN	5	5	5	23.2	23.2	23.2	33.269	0	29.618	667920000	14	P49247	P49247	Ribose-5-phosphate isomerase	RPIA
30.5011	30.4322	30.5489	31.01	30.8198	30.7863	NaN	NaN	28.7623	30.8689	32.5413	31.1829	22	22	22	45.5	45.5	45.5	57.548	0	180.89	9371900000	89	P49257	P49257	Protein ERGIC-53	LMAN1
30.2295	31.0112	30.1342	30.1171	29.4387	29.6952	33.3154	32.3995	33.4901	31.4779	31.1208	31.2152	18	18	18	22.7	22.7	22.7	85.237	0	67.364	11131000000	74	P49321;Q5T624;E9PI86;E9PPQ8;E9PRH9;H0YF33;H0YDS9;E9PPR5;E9PNB5	P49321;Q5T624;E9PI86	Nuclear autoantigenic sperm protein	NASP
34.9492	33.7191	34.6186	35.9895	35.7883	35.8022	32.5444	32.7869	34.2033	33.6448	33.4728	33.747	155	155	155	66.9	66.9	66.9	273.42	0	323.31	122840000000	733	P49327;A0A0U1RQF0;A0A0U1RRG3;J3KTF0	P49327;A0A0U1RQF0	Fatty acid synthase;[Acyl-carrier-protein] S-acetyltransferase;[Acyl-carrier-protein] S-malonyltransferase;3-oxoacyl-[acyl-carrier-protein] synthase;3-oxoacyl-[acyl-carrier-protein] reductase;3-hydroxyacyl-[acyl-carrier-protein] dehydratase;Enoyl-[acyl-carrier-protein] reductase;Oleoyl-[acyl-carrier-protein] hydrolase	FASN
26.8021	26.8758	26.8391	NaN	NaN	NaN	NaN	NaN	NaN	NaN	NaN	NaN	5	5	5	15.2	15.2	15.2	40.97	0	6.5229	368130000	6	P49366;A0A087WZK0;M0R253;M0QX43;B4E3M2;M0R0V2;Q5J8M5	P49366;A0A087WZK0	Deoxyhypusine synthase	DHPS
32.8287	30.2178	33.1336	32.825	32.6143	32.7553	33.0698	32.1363	32.89	30.9233	30.5287	30.4466	44	44	44	73.4	73.4	73.4	60.533	0	224.91	28544000000	225	P49368;B4DUR8;E9PRC8;Q5SZX6;Q5SZW8;E9PQ35;E9PM09;Q5SZX9	P49368;B4DUR8	T-complex protein 1 subunit gamma	CCT3
28.1897	29.118	28.736	27.1757	27.5381	27.5368	NaN	NaN	NaN	NaN	NaN	NaN	12	12	12	47.3	47.3	47.3	33.535	0	30.76	1165600000	22	P49406;S4R3W9;A0A0A0MRF4;H7C2J0;S4R455	P49406;S4R3W9;A0A0A0MRF4	39S ribosomal protein L19, mitochondrial	MRPL19
33.0279	32.4724	33.2351	33.95	33.786	33.4175	NaN	27.6236	25.9061	27.6146	26.1771	25.4192	35	35	35	74.1	74.1	74.1	49.541	0	323.31	29698000000	156	P49411;H3BNU3	P49411	Elongation factor Tu, mitochondrial	TUFM
30.3485	31.0059	31.0942	30.1855	29.2534	30.0309	NaN	NaN	NaN	28.1871	29.0336	NaN	8	8	8	69.8	69.8	69.8	10.112	0	102.27	6057800000	29	P49458;E9PE20	P49458;E9PE20	Signal recognition particle 9 kDa protein	SRP9
32.3429	30.7458	32.1408	32.3541	32.3368	32.1623	33.2084	31.4388	32.4941	28.9858	28.7916	28.2372	61	61	61	64.4	64.4	64.4	106.81	0	323.31	20002000000	189	P49588;H3BPK7	P49588	Alanine--tRNA ligase, cytoplasmic	AARS
28.4825	28.4341	27.9892	28.7032	28.8601	28.9216	NaN	NaN	NaN	NaN	NaN	NaN	19	12	12	36.2	26.7	26.7	56.888	0	26.976	1154900000	24	P49590;B4DQ67;D6RJE6;D6RB22	P49590;B4DQ67	Probable histidine--tRNA ligase, mitochondrial	HARS2
32.2597	32.544	31.7418	32.5241	32.9528	33.1797	32.7578	37.0381	33.7029	30.3749	36.0347	30.6566	27	27	27	61.7	61.7	61.7	58.777	0	182.23	55657000000	90	P49591;Q5T5C7	P49591;Q5T5C7	Serine--tRNA ligase, cytoplasmic	SARS
27.6473	NaN	NaN	27.3276	27.1273	27.3945	NaN	NaN	NaN	NaN	NaN	NaN	7	7	7	24.2	24.2	24.2	49.83	0	12.563	284000000	12	P49593;B5MCT7;A8MX49;C9J2F3;C9JL74	P49593;B5MCT7;A8MX49	Protein phosphatase 1F	PPM1F
27.1726	27.6389	26.9499	NaN	NaN	NaN	NaN	NaN	NaN	NaN	NaN	NaN	9	9	9	22.9	22.9	22.9	49.901	0	12.492	429590000	15	P49642;F8VNY2;H0YIP2;F8VSB2	P49642;F8VNY2	DNA primase small subunit;DNA primase	PRIM1
27.2818	27.2086	26.6984	NaN	NaN	NaN	NaN	NaN	NaN	NaN	NaN	NaN	8	8	8	19.1	19.1	19.1	58.805	0	17.386	974440000	11	P49643;A0A096LP51	P49643	DNA primase large subunit	PRIM2
27.6701	28.2973	28.737	NaN	NaN	NaN	NaN	NaN	NaN	NaN	NaN	NaN	6	6	6	8.5	8.5	8.5	82.785	0	6.6398	842740000	9	P49711;V9GY73;Q8NI51	P49711	Transcriptional repressor CTCF	CTCF
31.5158	31.7636	31.6523	31.1385	30.9141	31.0383	29.1796	31.4824	29.9816	30.6588	29.837	29.1847	18	18	18	84.6	84.6	84.6	22.836	0	112.31	13199000000	72	P49721;A0A087WVV1	P49721;A0A087WVV1	Proteasome subunit beta type-2	PSMB2
30.4774	29.6831	30.8126	30.2792	28.7776	29.0199	31.5616	28.5306	31.8224	27.9663	NaN	NaN	34	34	34	44.1	44.1	44.1	101.89	0	179.55	5939400000	95	P49736;H0Y8E6;H7C4N9;C9J013;C9JZ21;F8WDM3	P49736;H0Y8E6	DNA replication licensing factor MCM2	MCM2
31.7342	32.436	30.9149	32.6606	32.6444	33.1084	27.1652	28.112	26.8012	26.6491	27.5936	26.2563	40	40	40	70.4	70.4	70.4	70.389	0	256.21	12794000000	131	P49748;G3V1M7;J3QRJ8;K7EQP4;J3KSR4;J3QKU9;K7EJW8;J3KS89;K7EMF8	P49748	Very long-chain specific acyl-CoA dehydrogenase, mitochondrial	ACADVL
26.6674	27.5298	26.8096	26.6755	NaN	26.6804	NaN	NaN	NaN	NaN	NaN	NaN	7	7	7	4	4	4	219.98	0	8.4886	439250000	14	P49750;F8VU51;H0YIQ2;H0YI23	P49750;F8VU51;H0YIQ2	YLP motif-containing protein 1	YLPM1
31.288	31.442	31.2243	31.9225	32.3015	32.2083	NaN	NaN	NaN	29.4596	29.4552	30.0565	13	13	13	41.1	41.1	41.1	24.976	0	111.26	10942000000	71	P49755;G3V2K7	P49755	Transmembrane emp24 domain-containing protein 10	TMED10
29.2006	29.1121	28.7912	28.5924	28.4239	28.279	27.3913	NaN	27.881	NaN	NaN	NaN	13	13	13	21	21	21	100.18	0	46.367	2026500000	36	P49756;E9PQU5;E9PSE8	P49756;E9PQU5	RNA-binding protein 25	RBM25
26.9292	NaN	26.4914	27.2954	27.1892	27.2196	NaN	NaN	NaN	NaN	NaN	NaN	5	5	5	17.9	17.9	17.9	38.989	0	17.024	341880000	11	P49770;H0YK01;H0YJJ8;G3V5E5	P49770	Translation initiation factor eIF-2B subunit beta	EIF2B2
31.1625	33.1917	32.6793	30.3262	30.7831	30.4179	28.1304	NaN	28.2793	29.8115	29.8291	30.5137	15	15	15	92.1	92.1	92.1	13.802	0	117.31	18884000000	55	P49773;D6REP8;D6RE99;D6RD60;D6RC06	P49773	Histidine triad nucleotide-binding protein 1	HINT1
30.3225	30.2676	30.0389	30.1082	29.6972	29.6704	NaN	NaN	NaN	NaN	29.1533	NaN	49	49	28	18.3	18.3	11.8	358.2	0	129.74	4417500000	90	P49792;F8VYC4;P0DJD0;P0DJD1;F8WBP7	P49792	E3 SUMO-protein ligase RanBP2	RANBP2
NaN	NaN	NaN	25.8726	NaN	25.873	NaN	NaN	NaN	NaN	NaN	NaN	3	2	2	10	7.9	7.9	46.744	0	3.1559	54156000	4	P49841	P49841	Glycogen synthase kinase-3 beta	GSK3B
29.5445	29.5693	28.6919	27.9827	28.2035	27.4938	NaN	NaN	28.072	28.6301	27.1959	NaN	18	18	18	40.8	40.8	40.8	64.969	0	67.032	2268700000	42	P49902;Q5JUV4;Q5JUV3;Q5JUV6;H0YHR8;S4R3E7;S4R3A6	P49902	Cytosolic purine 5-nucleotidase	NT5C2
28.5658	27.8255	28.0603	28.4653	26.676	28.0079	NaN	NaN	NaN	NaN	NaN	NaN	7	7	7	31.9	31.9	31.9	42.91	0	26.673	1213000000	18	P49903;Q5T5U6;Q5T5U7	P49903	Selenide, water dikinase 1	SEPHS1
NaN	27.3729	26.8373	NaN	NaN	NaN	NaN	NaN	NaN	NaN	NaN	NaN	3	3	3	14.3	14.3	14.3	23.255	0	3.4261	398410000	3	P49914;A0A0A6YYL1;A0A0U1RQM3;A0A0U1RR23	P49914;A0A0A6YYL1;A0A0U1RQM3	5-formyltetrahydrofolate cyclo-ligase	MTHFS;ST20-MTHFS
30.5358	27.7478	30.371	29.6645	29.2253	29.4619	30.556	28.0801	32.024	27.5315	26.6317	NaN	30	30	30	48.1	48.1	48.1	76.715	0	163.49	4665500000	72	P49915	P49915	GMP synthase [glutamine-hydrolyzing]	GMPS
29.205	29.3829	29.1602	28.531	27.8023	28.1384	NaN	NaN	NaN	NaN	NaN	NaN	19	19	19	18.8	18.8	18.8	112.91	0	38	1917200000	45	P49916;K7ERZ5;K7EQB6;K7ENR9;K7EJR4	P49916	DNA ligase 3	LIG3
29.3937	28.6697	27.8271	27.8584	NaN	27.0105	NaN	NaN	NaN	NaN	NaN	NaN	9	9	9	19.1	19.1	19.1	80.592	0	48.818	1587600000	11	P49959;F8W7U8;F5GXT0	P49959;F8W7U8	Double-strand break repair protein MRE11A	MRE11A
31.3486	30.8633	32.1266	32.1836	31.941	32.7743	28.1981	NaN	NaN	NaN	27.6201	NaN	24	24	24	53.6	53.6	53.6	39.591	0	115	10277000000	78	P50213;H0YL72;H0YLI6;H0YMU3;H0YKD0;H0YM64;H0YNF5;H0YM46	P50213;H0YL72;H0YLI6;H0YMU3	Isocitrate dehydrogenase [NAD] subunit alpha, mitochondrial	IDH3A
28.9327	29.1475	29.2825	28.6121	28.6228	28.2686	NaN	NaN	NaN	NaN	NaN	NaN	6	6	6	79.2	79.2	79.2	8.5328	0	6.213	1884600000	8	P50238;K4DIB9;H3BRQ4	P50238	Cysteine-rich protein 1	CRIP1
25.2879	NaN	25.092	NaN	NaN	NaN	NaN	NaN	NaN	NaN	NaN	NaN	3	3	3	8.4	8.4	8.4	50.765	0	3.3138	100870000	7	P50336;H0YFP3;F5H825;H0YFE1;F5GZT7	P50336;H0YFP3	Protoporphyrinogen oxidase	PPOX
33.1462	33.517	33.0907	32.3439	32.2002	32.0271	33.036	31.5785	32.3186	29.6032	29.0015	29.888	46	46	35	87	87	68.5	50.663	0	323.31	34089000000	216	P50395;Q5SX87;Q5SX91;V9GYF8;Q5SX90;Q5SX86;V9GYJ7	P50395;Q5SX87	Rab GDP dissociation inhibitor beta	GDI2
29.8453	29.3324	29.8363	29.3475	29.9806	29.3343	NaN	NaN	NaN	NaN	NaN	NaN	9	9	9	34.3	34.3	34.3	28.994	0	26.494	2515300000	27	P50402;Q5HY57	P50402;Q5HY57	Emerin	EMD
27.0718	27.9675	27.3615	28.0733	28.1482	28.5074	NaN	NaN	NaN	NaN	NaN	NaN	13	13	13	20.2	20.2	20.2	88.367	0	29.284	678540000	29	P50416;H3BP22;H3BUV7;H3BUJ0;H3BMD2	P50416	Carnitine O-palmitoyltransferase 1, liver isoform	CPT1A
25.8452	25.9476	25.3475	NaN	NaN	NaN	NaN	NaN	NaN	NaN	NaN	NaN	3	3	3	5.1	5.1	5.1	81.661	0	4.3619	175030000	3	P50443	P50443	Sulfate transporter	SLC26A2
29.4217	29.3936	29.474	29.6531	29.4856	29.7613	NaN	NaN	NaN	NaN	NaN	NaN	19	19	17	54.3	54.3	48.4	42.403	0	71.016	2483600000	51	P50453	P50453	Serpin B9	SERPINB9
28.8397	29.3826	29.1183	29.4446	28.8676	29.5337	29.488	30.6486	30.4332	29.4107	28.4002	28.4837	18	18	18	49.5	49.5	49.5	46.44	0	64.974	3029200000	54	P50454;E9PPV6;E9PKH2;E9PR70;E9PK86;E9PMI5;E9PNX1;E9PJH8;E9PIG2;E9PRS3;E9PQ34;H0YEP8;E9PLA6	P50454;E9PPV6;E9PKH2;E9PR70	Serpin H1	SERPINH1
31.2072	31.1903	30.8309	30.271	30.1967	29.9982	30.2543	29.8462	31.4536	29.7251	29.3235	29.5916	19	19	19	34.7	34.7	34.7	41.331	0	214.35	8584500000	83	P50502;H7C3I1;Q3KNR6;Q8NFI4;F6VDH7;Q8IZP2;F8WAQ7	P50502;H7C3I1;Q3KNR6;Q8NFI4	Hsc70-interacting protein;Putative protein FAM10A5	ST13;ST13P5
28.2506	28.4208	29.3582	29.0836	29.1985	29.1452	NaN	NaN	NaN	NaN	NaN	27.8364	9	9	9	26.8	26.8	26.8	39.829	0	41.092	1692800000	30	P50552;K7ENL7;K7ENR7;K7EM16;K7EQD0;K7EIG8	P50552;K7ENL7	Vasodilator-stimulated phosphoprotein	VASP
29.2813	28.1524	28.8828	28.1633	28.1759	27.8952	28.708	28.4115	28.3429	NaN	NaN	NaN	24	24	8	26.8	26.8	10	98.063	0	47.461	1817000000	40	P50570;A0A1B0GUX5	P50570	Dynamin-2	DNM2
30.2689	31.0548	31.0385	29.6592	29.545	30.0909	28.0135	NaN	26.7526	NaN	NaN	NaN	21	21	21	51	51	51	52.891	0	170.4	5966600000	60	P50579;F8VRR3;F8VQZ7;G3V1U3;F8VZX9;F8VY03;F8VSC4	P50579;F8VRR3;F8VQZ7;G3V1U3	Methionine aminopeptidase 2	METAP2
27.534	28.0085	27.4775	NaN	NaN	NaN	NaN	NaN	NaN	NaN	NaN	NaN	5	5	5	15	15	15	39.038	0	5.305	784610000	7	P50613;D6R9G1;D6RAD4;D6REC6;D6RFL0;D6RGG9;D6RI01;D6R9Z2;D6RF14;D6RIG9;A0A0D9SFW9;A0A1B0GTZ4;Q9C098	P50613;D6R9G1;D6RAD4;D6REC6	Cyclin-dependent kinase 7	CDK7
26.6902	26.3966	26.4864	NaN	NaN	NaN	NaN	NaN	NaN	NaN	NaN	NaN	6	6	6	2.8	2.8	2.8	250.75	0	4.9904	253110000	7	P50748;E7ES84;H0YFL5	P50748	Kinetochore-associated protein 1	KNTC1
NaN	NaN	NaN	26.5689	26.0412	26.8476	NaN	NaN	NaN	NaN	NaN	NaN	9	8	8	25	22.8	22.8	42.777	0	11.282	403970000	10	P50750;X6RE90;F8VXD2;F8VYH9;F8VZZ0;F8VTV8;F8VWX7;F8VZ51;K7EJ83;H0YAZ9;Q9BVE2;E7EUK8;A0A087X209;J3QSD7;P11802;Q96Q40;O94921;Q9NYV4;Q14004	P50750	Cyclin-dependent kinase 9	CDK9
27.0296	NaN	27.5404	29.1201	29.1814	29.5287	27.0095	26.7928	28.7983	31.6274	31.1756	31.2855	10	10	10	39.9	39.9	39.9	34.193	0	59.12	2708600000	44	P50897;E9PMG2;E9PIA8;E9PP28;E9PK48;Q5T0S4;E9PSE5	P50897;E9PMG2;E9PIA8	Palmitoyl-protein thioesterase 1	PPT1
32.3453	31.4914	32.623	31.4985	31.2467	31.3003	28.9201	28.4813	28.8033	29.8605	29.2346	29.56	12	12	12	46.5	46.5	46.5	23.432	0	73.464	15702000000	67	P50914;E7EPB3	P50914;E7EPB3	60S ribosomal protein L14	RPL14
33.622	33.7388	33.4395	33.7036	33.3591	33.357	33.668	32.594	33.2679	31.7271	31.0295	31.0472	58	58	58	80.3	80.3	80.3	59.62	0	323.31	50560000000	255	P50990;H7C4C8;H7C2U0	P50990	T-complex protein 1 subunit theta	CCT8
32.8135	31.1881	33.2469	33.3429	33.2775	33.2117	32.7074	32.3382	32.6567	31.1844	30.2315	30.7735	46	46	46	84.4	84.4	84.4	57.924	0	320.26	28003000000	198	P50991	P50991	T-complex protein 1 subunit delta	CCT4
30.9479	31.2498	31.3643	30.7898	30.538	30.5792	28.8553	28.4555	29.14	29.8001	30.182	30.4815	26	26	26	43.6	43.6	43.6	54.389	0	95.114	9192200000	96	P50995;H0Y6E1	P50995	Annexin A11	ANXA11
29.7705	29.5274	30.3575	29.4173	29.0714	29.2321	NaN	NaN	28.0446	NaN	NaN	NaN	18	18	14	31.1	31.1	26.4	69.72	0	66.995	2679200000	40	P51114;E9PFF5;B4DXZ6;E7EU85;C9JZE0;C9JY20;C9JAJ4;C9IZ22;C9J5B4;C9JYQ6;A0A087X1M7;A0A087WWU4	P51114;E9PFF5;B4DXZ6;E7EU85	Fragile X mental retardation syndrome-related protein 1	FXR1
27.3565	27.4771	27.6629	28.4258	28.2179	27.8938	NaN	NaN	27.3198	NaN	NaN	NaN	15	11	10	29	24.7	21.8	74.222	0	98.407	567790000	23	P51116;I3L1Z2	P51116	Fragile X mental retardation syndrome-related protein 2	FXR2
30.9376	30.7568	30.8346	30.897	30.746	31.0036	29.9825	NaN	30.005	28.9338	28.5268	29.491	12	12	9	63.9	63.9	49.1	23.482	0	102.05	7449600000	63	P51148;K7ENY4;K7ERI8;K7ERQ8;F8VVK3;F8VVZ0;F8VWU4;K7EIP6;F8WCY6;F8WD79;F8VPW9;F8VSF8;F8VWZ7	P51148;K7ENY4;K7ERI8;K7ERQ8	Ras-related protein Rab-5C	RAB5C
30.9541	31.1445	30.6646	30.5991	30.6809	30.6357	29.8308	29.1338	29.809	28.6419	28.3999	28.7218	13	13	13	65.2	65.2	65.2	23.489	0	108.94	7635200000	66	P51149;C9J592;C9J8S3;C9IZZ0;C9J4V0;C9J4S4;C9J7D1	P51149;C9J592;C9J8S3;C9IZZ0;C9J4V0	Ras-related protein Rab-7a	RAB7A
NaN	NaN	NaN	26.1893	25.3687	25.5087	NaN	NaN	NaN	NaN	NaN	NaN	3	3	3	18.4	18.4	18.4	22.837	0	4.7936	103490000	6	P51151;A0A1B0GUI0;Q9NP90	P51151	Ras-related protein Rab-9A	RAB9A
26.7127	NaN	NaN	28.1027	27.8578	27.6978	NaN	NaN	NaN	NaN	NaN	NaN	7	4	4	36	23.2	23.2	22.774	0	5.5751	455680000	7	P51153;A0A087WWB9	P51153;A0A087WWB9	Ras-related protein Rab-13	RAB13
28.7122	29.2258	27.8138	28.2575	28.3145	28.2929	NaN	NaN	NaN	NaN	NaN	NaN	11	11	11	36.2	36.2	36.2	45.566	0	35.543	1534500000	25	P51398;V9GZ03;V9GYL9;V9GYJ9;V9GYA7;V9GYC9;V9GYW1;V9GZ61;V9GY11;V9GYJ3;V9GYF7	P51398;V9GZ03;V9GYL9;V9GYJ9;V9GYA7	28S ribosomal protein S29, mitochondrial	DAP3
29.0165	29.001	29.0489	28.307	27.6007	28.0178	NaN	NaN	NaN	NaN	NaN	NaN	8	8	8	54.1	54.1	54.1	20.478	0	52.061	1680000000	17	P51452;K7ES89;K7ELG5	P51452;K7ES89;K7ELG5	Dual specificity protein phosphatase 3	DUSP3
28.3349	28.0321	29.2361	29.4805	29.4431	28.9183	NaN	NaN	NaN	NaN	NaN	NaN	11	11	11	42.5	42.5	42.5	42.794	0	28.965	1776500000	20	P51553;G5E9Q7;E7EQB8;E9PF84;H7C1W2;H0Y5Q7	P51553;G5E9Q7;E7EQB8;E9PF84	Isocitrate dehydrogenase [NAD] subunit gamma, mitochondrial;Isocitrate dehydrogenase [NAD] subunit, mitochondrial	IDH3G
28.264	27.2134	28.661	28.6516	29.0244	28.6918	28.6645	28.3162	29.0447	NaN	NaN	NaN	14	14	14	46.7	46.7	46.7	42.272	0	30.692	1093700000	33	P51570;K7EII7;K7ERJ9;K7ERN9	P51570	Galactokinase	GALK1
30.6696	30.5722	29.9779	31.8452	31.8265	31.8488	NaN	NaN	NaN	NaN	NaN	28.6218	10	10	10	61.8	61.8	61.8	18.998	0	30.108	5722100000	37	P51571;A6NLM8	P51571;A6NLM8	Translocon-associated protein subunit delta	SSR4
31.2018	31.3074	30.9615	32.083	32.658	32.3055	NaN	NaN	NaN	30.086	30.5318	31.1148	17	17	17	45.1	45.1	45.1	27.991	0	85.797	11197000000	64	P51572;C9JSP1;C9JQ75;C9J0M4;C9JMD7;C9JM14	P51572;C9JSP1;C9JQ75;C9J0M4	B-cell receptor-associated protein 31	BCAP31
26.15	26.5433	25.2823	24.104	24.7991	24.6448	NaN	NaN	NaN	NaN	NaN	NaN	3	3	3	12.2	12.2	12.2	28.18	0	5.2148	207010000	6	P51580	P51580	Thiopurine S-methyltransferase	TPMT
30.5877	30.2842	30.6298	30.1489	30.1295	30.3685	NaN	NaN	NaN	NaN	NaN	NaN	21	20	20	47	44.5	44.5	54.847	0	63.278	5055200000	47	P51648;J3QRD1;I3L1M4;J3KTG1;C9JGJ2;I3L0X1;J3QKK9;J3QS00;K7EN73;J3KTD9;I3L2W1	P51648;J3QRD1	Fatty aldehyde dehydrogenase	ALDH3A2
31.051	32.0616	31.0894	31.2987	32.2162	32.4779	27.6875	27.623	NaN	28.2654	NaN	NaN	40	40	40	60.1	60.1	60.1	79.685	0	234.3	13310000000	115	P51659;E7EWE5;E7ER27;G5E9S2;E7ET17;E7EPL9	P51659;E7EWE5;E7ER27;G5E9S2;E7ET17	Peroxisomal multifunctional enzyme type 2;(3R)-hydroxyacyl-CoA dehydrogenase;Enoyl-CoA hydratase 2	HSD17B4
31.3087	31.016	31.6512	30.3947	30.4192	29.9986	32.0499	28.4013	31.4974	30.6849	28.6741	29.9441	17	17	17	53.7	53.7	53.7	37.025	0	117.3	11314000000	74	P51665;H3BNT7;H3BTM8;H3BQV2	P51665;H3BNT7;H3BTM8	26S proteasome non-ATPase regulatory subunit 7	PSMD7
26.9675	26.7682	NaN	NaN	NaN	NaN	NaN	NaN	NaN	NaN	NaN	NaN	7	7	7	9.4	9.4	9.4	89.865	0	9.7643	280070000	8	P51692;K7EK35;P42229;K7EIF9;C9J4I3;C9JVV6;K7EM17	P51692;K7EK35;P42229	Signal transducer and activator of transcription 5B;Signal transducer and activator of transcription;Signal transducer and activator of transcription 5A	STAT5B;STAT5A
26.2059	27.7496	26.5662	25.9919	26.3158	26.0754	NaN	NaN	NaN	NaN	NaN	NaN	4	4	4	5.8	5.8	5.8	88.678	0	4.4423	384260000	6	P51798;H0Y2M6;I3L470	P51798;H0Y2M6	H(+)/Cl(-) exchange transporter 7	CLCN7
27.0648	27.0408	NaN	NaN	NaN	NaN	NaN	NaN	NaN	NaN	NaN	NaN	3	3	3	11.8	11.8	11.8	24.935	0.0016783	2.3557	365250000	3	P51809;E5RH06	P51809	Vesicle-associated membrane protein 7	VAMP7
28.5555	28.1406	28.5002	28.4415	27.6847	28.2615	NaN	NaN	28.1344	NaN	NaN	NaN	17	17	13	27.6	27.6	21.6	83.735	0	20.729	1564000000	25	P51812	P51812	Ribosomal protein S6 kinase alpha-3	RPS6KA3
27.9669	27.642	27.1328	27.8001	NaN	NaN	NaN	NaN	NaN	NaN	NaN	NaN	4	4	4	11.7	11.7	11.7	51.717	0	6.2138	699180000	5	P51843	P51843	Nuclear receptor subfamily 0 group B member 1	NR0B1
30.1988	30.43	32.333	32.6531	32.5049	32.1153	NaN	NaN	NaN	NaN	31.1038	30.8895	2	2	2	3.1	3.1	3.1	37.376	0	3.7965	11391000000	9	P51857	P51857	3-oxo-5-beta-steroid 4-dehydrogenase	AKR1D1
31.438	31.3352	31.4329	30.853	30.8573	31.0601	30.2595	32.7931	30.142	30.9488	31.3548	30.803	17	17	16	55.4	55.4	55.4	26.788	0	181.97	12602000000	82	P51858	P51858	Hepatoma-derived growth factor	HDGF
26.7322	26.8648	26.7114	NaN	NaN	NaN	NaN	NaN	NaN	NaN	NaN	NaN	5	5	5	20.4	20.4	20.4	37.643	0	8.1032	282600000	10	P51946;D6RHI7;D6RG18	P51946;D6RHI7;D6RG18	Cyclin-H	CCNH
[truncated: 1,657 more rows]
