# Supplementary material for: Dissecting the multi-omics atlas of the exosomes released by human lung adenocarcinoma stem-like cells
Source: NPJ Genom Med. 2021 Jun 14;6:48. doi: 10.1038/s41525-021-00217-5 (PMC8203745; doi:10.1038/s41525-021-00217-5)
Supplement: Supplementary file 5 — Supplementary Data 4 [file 41525_2021_217_MOESM5_ESM.xlsx]

## Sheet: Genes
Supplementary Data 4. Function annotation results of common highly expressed genes and proteins
Term	P Value	Genes	FDR
GO:0006614~SRP-dependent cotranslational protein targeting to membrane	2.40829e-124	RPL4, RPL5, RPL30, RPL3, RPL32, RPL31, RPL34, RPLP1, RPLP0, RPL10A, SRP14, RPL8, RPL6, RPL7, RPS4X, RPS15, RPS14, RPL7A, RPS17, RPS16, RPS19, RPL18A, RPS18, RPL36, RPLP2, RPL35, RPL38, RPL37, RPS11, RPL39, RPS10, RPS13, RPS12, RPS9, RPL21, RPS7, RPS8, RPL23, RPS5, RPL22, RPS6, RPL13A, RPS3A, RPSA, RPL37A, RPL24, RPL27, RPL26, RPL29, RPL28, UBA52, RPL10, RPL12, RPL11, RPL36A, RPS4Y1, RPS15A, RPS3,…	4.16152e-121
GO:0006413~translational initiation	1.25019e-122	RPL4, RPL5, RPL30, RPL3, RPL32, RPL31, RPL34, RPLP1, RPLP0, RPL10A, RPL8, RPL6, RPL7, RPS4X, RPS15, RPS14, RPL7A, RPS17, RPS16, RPS19, RPL18A, RPS18, RPL36, RPLP2, RPL35, RPL38, RPL37, RPS11, RPL39, RPS10, RPS13, RPS12, RPS9, RPL21, RPS7, RPS8, RPL23, RPS5, RPL22, RPS6, RPL13A, RPS3A, RPSA, RPL37A, RPL24, RPL27, RPL26, PABPC1, RPL29, RPL28, UBA52, RPL10, RPL12, RPL11, RPL36A, RPS4Y1, RPS15A, RPS3…	1.08017e-119
GO:0000184~nuclear-transcribed mRNA catabolic process, nonsense-mediated decay	1.00586e-111	RPL4, RPL5, RPL30, RPL3, RPL32, RPL31, RPL34, RPLP1, RPLP0, RPL10A, RPL8, RPL6, RPL7, RPS4X, RPS15, RPS14, RPL7A, RPS17, RPS16, RPS19, RPL18A, RPS18, RPL36, RPLP2, RPL35, RPL38, RPL37, RPS11, RPL39, RPS10, RPS13, RPS12, RPS9, RPL21, RPS7, RPS8, RPL23, RPS5, RPL22, RPS6, RPL13A, RPS3A, RPSA, RPL37A, RPL24, RPL27, RPL26, PABPC1, RPL29, RPL28, UBA52, RPL10, RPL12, RPL11, RPL36A, RPS4Y1, RPS15A, RPS3…	4.34533e-109
GO:0006412~translation	6.21849e-83	RPL4, RPL5, SLC25A3, RPL30, RPL3, RPL32, RPL31, RPL34, RPLP1, RPLP0, RPL10A, RPL8, RPL6, RPL7, RPS4X, RPS15, RPS14, RPL7A, RPS17, RPS16, RPS19, RPL18A, RPL36AL, RPS18, RPL36, RPLP2, RPL35, RPL38, RPL37, RPS11, RPL39, RPS10, RPS13, RPS12, RPS9, RPL21, RPL36A-HNRNPH2, RPS7, RPS8, RPL23, RPS5, PABPC4, RPL22, RPS6, RPL13A, RPS3A, RPSA, RPL37A, RPL24, RPL27, RPL26, RPL29, RPL28, UBA52, SLC25A6, RPL10,…	2.14911e-80
GO:0006364~rRNA processing	1.59978e-80	RPL4, RPL5, RPL30, RPL3, RPL32, RPL31, RPL34, RPLP1, RPLP0, RPL10A, RPL8, RPL6, RPL7, RPS4X, RPS15, RPS14, RPL7A, RPS17, RPS16, RPS19, RPL18A, RPS18, RPL36, RPLP2, RPL35, RPL38, RPL37, RPS11, RPL39, RPS10, RPS13, RPS12, RPS9, RPL21, RPS7, RPS8, RPL23, RPS5, RPL22, RPS6, RPL13A, RPS3A, RPSA, RPL37A, RPL24, RPL27, RPL26, RPL29, RPL28, UBA52, RPL10, RPL12, RPL11, RPL36A, RPS4Y1, RPS15A, RPS3, RPL14,…	4.60735e-78
GO:0098609~cell-cell adhesion	2.8442e-23	YWHAE, DDX3X, HSP90AB1, AHNAK, RPL34, HDLBP, ENO1, RPL6, SLC9A3R2, RPL7A, CALD1, RPL14, RACK1, RPS2, RPL15, S100A11, CAST, HSPA8, ANXA2, RPL23A, EEF2, YWHAZ, RAB10, EEF1G, RPS26, PKM, EIF2S3, HNRNPK, EIF5, VAPA, EEF1D, SERBP1, RPL24, TAGLN2, EIF3E, RPL29, PFN1, ALDOA, EIF4G2, PICALM	7.02112e-21
GO:0002181~cytoplasmic translation	2.18639e-18	RPL31, RPLP1, RPL22, RPLP0, RPL36A, RPL35A, RPL8, RPL6, RPL7, RPL36, RPLP2, RPL26, RPL15, RPL29, EIF4B	4.7226e-16
GO:0000028~ribosomal small subunit assembly	9.79377e-10	RPS15, RPS14, RPS17, RPS28, RPS27, RPS19, RPS5, RPSA, RPS10	1.8804e-07
GO:0006928~movement of cell or subcellular component	8.24753e-09	ACTR3, TPM4, TPM3, ARPC1B, TUBB, TPM1, MSN, ACTB, ACTG1, ARPC2, CALD1, ARPC3, VIM, RAC1	1.29751e-06
GO:0042274~ribosomal small subunit biogenesis	8.25963e-09	RPS15, RPS17, RPS28, RPS16, RPS7, RPS19, RPS6, RPS24	1.29751e-06
GO:0000398~mRNA splicing, via spliceosome	9.29628e-09	SRRM2, HSPA8, DDX5, HNRNPA3, NONO, HNRNPU, YBX1, SRRM1, PNN, HNRNPM, HNRNPK, POLR2A, HNRNPH1, PCBP2, HNRNPA2B1, PAPOLA, PABPC1, HNRNPC, HNRNPH3, HNRNPA1, SF1	1.33866e-06
GO:0000027~ribosomal large subunit assembly	7.73599e-08	RPL5, RPL3, RPL10, RPL12, RPL11, RPL24, RPL23A, RPL6	1.02829e-05
GO:0001731~formation of translation preinitiation complex	1.57854e-07	EIF2S3, EIF5, EIF3H, EIF3E, EIF3C, EIF3D, EIF3A, EIF4B	1.94837e-05
GO:0010467~gene expression	2.51748e-07	HNRNPM, HNRNPA3, HNRNPK, POLR2A, HNRNPH1, PCBP2, HNRNPA2B1, HNRNPU, HNRNPC, HNRNPA1	2.90014e-05
GO:0006446~regulation of translational initiation	2.95917e-07	EIF5, EIF3H, EIF3E, EIF3C, EIF3D, EIF3A, EIF4B, EIF4G2, EIF1	3.1959e-05
GO:0048013~ephrin receptor signaling pathway	6.73957e-07	ACTR3, ARPC2, ROCK1, ARPC3, ARPC1B, PTPN11, RAC1, PTK2, MYL12A, RHOA, ACTB, ACTG1	6.59308e-05
GO:0006414~translational elongation	6.86779e-07	EEF1G, EEF1A1, EEF1B2, EEF1D, RPLP1, RPLP2, EEF2	6.59308e-05
GO:0043066~negative regulation of apoptotic process	2.1324e-06	DDX3X, THBS1, YBX3, HSP90B1, UBB, UBC, CFL1, BNIP2, TIMP1, RPS27A, MCL1, HSPA9, NPM1, PRELID1, ANXA1, RPS6, NME2, RPS3A, SOD2, YWHAZ, PTK2, HNRNPK, UBA52, SQSTM1, CD44, TPT1	0.000193936
GO:0000086~G2/M transition of mitotic cell cycle	1.19864e-05	YWHAE, DYNC1H1, HSP90AA1, TUBB, DYNLL1, PPP1CB, UBB, UBC, CALM1, RPS27A, CALM2, UBA52, SKP1	0.00103563
GO:0006457~protein folding	4.12147e-05	CCT3, RANBP2, HSPA9, HSPA8, HSP90AA1, HSP90AB1, ST13, HSP90B1, FKBP1A, CANX, GNB1, CALR, PPIA, PFDN5	0.00339138
GO:0019068~virion assembly	5.60888e-05	UBB, UBC, RPS27A, PPIA, UBA52	0.00440552
GO:0042273~ribosomal large subunit biogenesis	9.32053e-05	RPL5, RPL11, RPL14, RPL35A, RPL26, RPL7	0.00700256
GO:0017148~negative regulation of translation	0.000109524	DDX3X, CNOT1, CAPRIN1, RPS3, RACK1, RPL13A, CALR, GAPDH	0.00788576
GO:0002576~platelet degranulation	0.000151072	SRGN, SPARC, TMSB4X, PECAM1, TIMP1, CALM1, ALDOA, THBS1, CALM2, SOD1	0.0100405
GO:0043488~regulation of mRNA stability	0.000151072	HSPA8, SET, UBB, ANP32A, UBC, SERBP1, PABPC1, RPS27A, YWHAZ, UBA52	0.0100405
GO:0008543~fibroblast growth factor receptor signaling pathway	0.000163452	HNRNPM, UBB, POLR2A, HNRNPH1, UBC, PTPN11, RPS27A, HNRNPA1, UBA52	0.0104609
GO:0032508~DNA duplex unwinding	0.000172312	DDX3X, ANXA1, XRCC5, ATRX, CHD4, CHD3, CHD2	0.0106341
GO:0006936~muscle contraction	0.000202013	FKBP1A, MYL6, TPM4, CALD1, TPM3, TPM1, CALM1, CALM2, MYL12A, MYL12B	0.0120372
GO:0009615~response to virus	0.000248963	EEF1G, IFITM3, MEF2C, RPS15A, IFITM2, DDX3X, CFL1, ODC1, ENO1, TPT1	0.0138922
GO:0016197~endosomal transport	0.000249224	RAB10, UBB, RAB13, UBC, RPS27A, SQSTM1, UBA52, PICALM	0.0138922
GO:0007015~actin filament organization	0.000427858	ARF1, TPM4, TPM3, TMSB4X, TPM1, CTNNA1, ALDOA, TMSB10	0.0231043
GO:0045727~positive regulation of translation	0.000485674	RPS4X, NPM1, DDX3X, PABPC1, EEF2, THBS1, EIF4G2	0.0254316
GO:0051403~stress-activated MAPK cascade	0.000592443	UBB, UBC, RPS27A, UBA52, SKP1	0.03011
GO:0016032~viral process	0.000626146	YWHAE, RANBP2, HSPA8, NPM1, SP100, SET, KRT8, DYNLL1, IPO7, RHOA, HNRNPK, NACA, RACK1, VIM, HNRNPA1, ATP6V0C	0.0309137
GO:0038096~Fc-gamma receptor signaling pathway involved in phagocytosis	0.000717857	ACTR3, HSP90AA1, HSP90AB1, ARPC2, ARPC3, ARPC1B, RAC1, PTK2, ACTB, ACTG1	0.0344571
GO:0006977~DNA damage response, signal transduction by p53 class mediator resulting in cell cycle arrest	0.00112762	NPM1, UBB, CNOT1, UBC, PPP2R5C, RPS27A, UBA52	0.0526628
GO:0010939~regulation of necrotic cell death	0.00131554	UBB, UBC, RPS27A, UBA52	0.0593261
GO:0005978~glycogen biosynthetic process	0.00137329	UBB, PTGES3, UBC, RPS27A, UBA52	0.0593261
GO:0061621~canonical glycolysis	0.00137329	PKM, PGK1, ENO1, ALDOA, GAPDH	0.0593261
GO:0032479~regulation of type I interferon production	0.00168627	UBB, UBC, RPS27A, UBA52	0.0663827
GO:0034975~protein folding in endoplasmic reticulum	0.00168627	VAPA, CANX, CALR, HSP90B1	0.0663827
GO:0002756~MyD88-independent toll-like receptor signaling pathway	0.00168627	UBB, UBC, RPS27A, UBA52	0.0663827
GO:0035666~TRIF-dependent toll-like receptor signaling pathway	0.00182553	UBB, UBC, UBE2D3, RPS27A, UBA52	0.0663827
GO:0061418~regulation of transcription from RNA polymerase II promoter in response to hypoxia	0.00182553	UBB, UBC, UBE2D3, RPS27A, UBA52	0.0663827
GO:0007179~transforming growth factor beta receptor signaling pathway	0.00184396	SMAD2, FKBP1A, UBB, UBC, RPS27A, UBA52, PTK2, RHOA	0.0663827
GO:0060071~Wnt signaling pathway, planar cell polarity pathway	0.00184396	UBB, UBC, CLTC, RAC1, PFN1, RPS27A, UBA52, RHOA	0.0663827
GO:0019886~antigen processing and presentation of exogenous peptide antigen via MHC class II	0.00184396	DYNC1H1, DYNC1LI2, ARF1, KIF2A, CANX, CLTC, DYNLL1, RAB7A	0.0663827
GO:0021762~substantia nigra development	0.00230619	YWHAE, CALM1, DYNLL1, CALM2, RHOA, ACTB	0.0803582
GO:0032480~negative regulation of type I interferon production	0.00237168	UBB, UBC, PCBP2, RPS27A, UBA52	0.0803582
GO:0010803~regulation of tumor necrosis factor-mediated signaling pathway	0.00237168	UBB, UBC, RACK1, RPS27A, UBA52	0.0803582
GO:0048010~vascular endothelial growth factor receptor signaling pathway	0.00244711	HSP90AA1, ROCK1, RAC1, PTK2, RHOA, ACTB, ACTG1	0.0813195
GO:0042026~protein refolding	0.00260821	FKBP1A, HSPA8, HSP90AA1, B2M	0.0850376
GO:0019058~viral life cycle	0.00268282	UBB, UBC, RPS27A, PPIA, UBA52	0.0858503
GO:0075733~intracellular transport of virus	0.00275478	RANBP2, UBB, UBC, RPS27A, UBA52, KPNB1	0.0865502
GO:1900026~positive regulation of substrate adhesion-dependent cell spreading	0.00302082	NET1, ARPC2, RAC1, CALR, S100A10	0.0899996
GO:0070911~global genome nucleotide-excision repair	0.00302082	UBB, UBC, SUMO2, RPS27A, UBA52	0.0899996
GO:0000462~maturation of SSU-rRNA from tricistronic rRNA transcript (SSU-rRNA, 5.8S rRNA, LSU-rRNA)	0.00302082	RPS14, RPS16, RPS19, RPS8, RPS24	0.0899996
GO:0030036~actin cytoskeleton organization	0.00340646	SPECC1, ROCK1, TMSB4X, CFL1, RAC1, PFN1, DYNLL1, TMSB10, RHOA	0.098124
GO:0022614~membrane to membrane docking	0.00346387	ROCK1, MSN, EZR	0.098124
GO:0051343~positive regulation of cyclic-nucleotide phosphodiesterase activity	0.00346387	RACK1, CALM1, CALM2	0.098124
GO:0001649~osteoblast differentiation	0.00368918	RPS15, WWTR1, MEF2C, TPM4, CLTC, HNRNPU, HNRNPC, RPS11	0.102821
GO:0045471~response to ethanol	0.00388998	EEF1B2, RPS4X, SPARC, RPL15, RPL10A, EEF2, S100A8, SOD1	0.106697
GO:0042254~ribosome biogenesis	0.004663	RPL7A, RPS28, RPS18, RPL34, RPLP0	0.122086
GO:0042769~DNA damage response, detection of DNA damage	0.004663	UBB, UBC, RPS3, RPS27A, UBA52	0.122086
GO:0090307~mitotic spindle assembly	0.004663	KIF2A, CLTC, RHOA, KPNB1, RAB11A	0.122086
GO:0043065~positive regulation of apoptotic process	0.00500878	ARHGEF12, DDX3X, RPS6, HMGB1, SOD1, NET1, UBB, UBC, RACK1, RAC1, RPS27A, SQSTM1, UBA52, ATF4	0.127807
GO:0030953~astral microtubule organization	0.00513071	EZR, KPNB1, RAB11A	0.127807
GO:0051493~regulation of cytoskeleton organization	0.00525133	TAOK1, S100A9, PTK2, S100A8	0.127807
GO:0042276~error-prone translesion synthesis	0.00525133	UBB, UBC, RPS27A, UBA52	0.127807
GO:0070987~error-free translesion synthesis	0.00525133	UBB, UBC, RPS27A, UBA52	0.127807
GO:0000122~negative regulation of transcription from RNA polymerase II promoter	0.00556641	SP100, DDX5, UBE2D3, CHD4, HMGB1, YBX1, YBX3, RPS14, UBB, UBC, RPS27A, SMAD2, WWTR1, MEF2C, TSC22D3, ZEB2, ZEB1, TBL1XR1, CNOT1, HNRNPA2B1, HDGF, CALR, EZR, UBA52, SQSTM1	0.132465
GO:0030049~muscle filament sliding	0.00567268	MYL6, TPM4, TPM3, TPM1, VIM	0.132465
GO:0038128~ERBB2 signaling pathway	0.00567268	HSP90AA1, UBB, UBC, RPS27A, UBA52	0.132465
GO:0006950~response to stress	0.00598346	NPM1, HSP90AA1, HSP90AB1, SQSTM1, HSP90B1, EIF1	0.137859
GO:0075522~IRES-dependent viral translational initiation	0.00709314	PCBP2, EIF3D, EIF3A	0.161276
GO:0070527~platelet aggregation	0.0074448	GNAS, HBB, MYL12A, ACTB, ACTG1	0.167073
GO:0034314~Arp2/3 complex-mediated actin nucleation	0.00800275	ACTR3, ARPC2, ARPC3, ARPC1B	0.175048
GO:0000717~nucleotide-excision repair, DNA duplex unwinding	0.00800275	UBB, UBC, RPS27A, UBA52	0.175048
GO:0051496~positive regulation of stress fiber assembly	0.00810781	TPM1, RAC1, PFN1, RHOA, S100A10	0.175129
GO:0000715~nucleotide-excision repair, DNA damage recognition	0.00907556	UBB, UBC, RPS27A, UBA52	0.193612
GO:0075713~establishment of integrated proviral latency	0.00933941	XRCC5, PSIP1, PPIA	0.196811
GO:0006094~gluconeogenesis	0.00954736	PGK1, ENO1, ALDOA, GAPDH, ATF4	0.198769

## Sheet: Proteins
Table S4. Function annotation results of common highly expressed genes and proteins
Term	P Value	Genes	FDR
GO:0098609~cell-cell adhesion	3.87772e-16	YWHAE, HSPA8, HSP90AB1, HSPA5, ENO1, EEF2, YWHAZ, LDHA, PKM, FASN, PRDX1, BSG, PFN1, ALDOA, RAN	1.86906e-13
GO:0061621~canonical glycolysis	2.86894e-09	PKM, TPI1, PGK1, ENO1, ALDOA, GAPDH	6.91415e-07
GO:0006096~glycolytic process	1.19778e-08	LDHA, TPI1, PGK1, ENO1, ALDOA, GAPDH	1.92443e-06
GO:0050821~protein stabilization	2.0033e-08	CCT3, CCT2, HSP90AA1, HSP90AB1, FLNA, PFN1, GAPDH, CCT5	2.41398e-06
GO:0006094~gluconeogenesis	2.83587e-06	TPI1, PGK1, ENO1, ALDOA, GAPDH	0.000232805
GO:0006457~protein folding	2.89799e-06	CCT3, CCT2, HSPA8, HSP90AA1, HSP90AB1, PPIA, CCT5	0.000232805
GO:1901998~toxin transport	7.25022e-05	CCT3, CCT2, HSPA5, CCT5	0.0049923
GO:1904871~positive regulation of protein localization to Cajal body	0.000138433	CCT3, CCT2, CCT5	0.00834056
GO:0031532~actin cytoskeleton reorganization	0.00016185	ANXA1, MYH9, FLNA, EZR	0.00866794
GO:0008360~regulation of cell shape	0.000274149	ANXA1, MYH9, MSN, ALDOA, EZR	0.013214
GO:1904874~positive regulation of telomerase RNA localization to Cajal body	0.000513956	CCT3, CCT2, CCT5	0.0225206
GO:1900034~regulation of cellular response to heat	0.000645201	YWHAE, HSPA8, HSP90AA1, HSP90AB1	0.0259156
GO:0006090~pyruvate metabolic process	0.00111946	LDHB, LDHA, BSG	0.0415062
GO:0071353~cellular response to interleukin-4	0.00133373	HSP90AB1, HSPA5, FASN	0.0459184
GO:1900740~positive regulation of protein insertion into mitochondrial membrane involved in apoptotic signaling pathway	0.00208417	YWHAE, YWHAZ, YWHAG	0.0669713
GO:0061024~membrane organization	0.00236967	YWHAE, YWHAZ, YWHAG	0.0671871
GO:0032212~positive regulation of telomere maintenance via telomerase	0.00236967	CCT3, CCT2, CCT5	0.0671871
GO:0050900~leukocyte migration	0.00262209	BSG, MYH9, MSN, PPIA	0.0702137
GO:0007339~binding of sperm to zona pellucida	0.00283052	CCT3, CCT2, CCT5	0.0718059
GO:0043066~negative regulation of apoptotic process	0.00343105	ANXA1, HSPA5, CFL1, ANXA5, FLNA, YWHAZ	0.0804494
GO:0006605~protein targeting	0.00350506	YWHAE, YWHAZ, YWHAG	0.0804494
GO:0006986~response to unfolded protein	0.00405533	HSPA8, HSP90AA1, HSP90AB1	0.0888485
GO:0046166~glyceraldehyde-3-phosphate biosynthetic process	0.00452098	TPI1, TKT	0.094744
GO:0021762~substantia nigra development	0.00548412	YWHAE, LDHA, HSPA5	0.110139
GO:0061684~chaperone-mediated autophagy	0.006774	HSPA8, HSP90AA1	0.130603
GO:1902115~regulation of organelle assembly	0.00902205	MSN, EZR	0.167255
