# Supplementary material for: Dissecting the multi-omics atlas of the exosomes released by human lung adenocarcinoma stem-like cells
Source: NPJ Genom Med. 2021 Jun 14;6:48. doi: 10.1038/s41525-021-00217-5 (PMC8203745; doi:10.1038/s41525-021-00217-5)
Supplement: Supplementary file 6 — Supplementary Data 5 [file 41525_2021_217_MOESM6_ESM.xlsx]

## Sheet: LSLC-EXO enriched PCs
Supplementary Data 5. The lists of exosomal-enriched protein-coding and lncRNA genes
Gene name	Log2FoldChange	P value	Ajusted P value
PCSK5	11.4969	1.23005e-129	2.3617e-125
GSG1L	11.1745	9.18273e-115	8.81542e-111
ARL10	8.71359	4.06778e-101	2.60338e-97
GOLGA6L7	10.2112	3.55758e-87	1.70764e-83
TMEM176A	9.56622	1.92412e-86	7.38862e-83
FCN1	9.01718	1.34603e-84	4.3073e-81
PTPRZ1	9.55309	2.0289e-75	5.56498e-72
BLK	8.25436	1.05307e-74	2.52738e-71
FLT1	8.76718	1.98279e-73	4.22994e-70
LST1	8.49852	3.40769e-72	6.54276e-69
SLC17A7	8.63622	8.21705e-71	1.43425e-67
CROCC2	9.15123	1.09081e-69	1.7453e-66
MECOM	8.95399	3.45045e-65	5.09605e-62
SRRM4	9.00393	5.80327e-63	7.95877e-60
WFDC1	7.02996	2.77126e-62	3.54722e-59
POU2AF1	7.45169	1.1112e-61	1.33344e-58
C1QTNF1	7.88036	2.46545e-61	2.78451e-58
MUC3A	10.6478	1.13244e-60	1.20794e-57
NEUROD2	8.54882	1.90538e-60	1.92544e-57
CD300E	8.16324	4.04241e-60	3.88071e-57
SBK1	8.30956	6.03471e-59	5.51745e-56
TNFRSF13B	9.57854	2.27413e-58	1.98469e-55
DLGAP3	9.11884	2.12865e-57	1.77696e-54
FGF23	8.48448	4.02036e-57	3.21629e-54
HHLA1	7.37446	1.29304e-55	9.93056e-53
C9orf152	8.53011	5.98647e-55	4.42078e-52
CABP1	7.64751	1.93266e-54	1.37433e-51
CACNA1D	7.69157	2.79494e-54	1.91653e-51
MC2R	9.36003	2.08906e-53	1.3831e-50
AFF2	9.53552	6.82166e-53	4.36586e-50
PITPNM3	7.1201	1.84077e-52	1.14009e-49
SH3TC2	6.82468	2.03395e-52	1.22037e-49
ARL4C	7.51504	2.4096e-52	1.40195e-49
PSG2	8.81433	1.73169e-50	9.77894e-48
GABRE	9.00766	1.35778e-49	7.44839e-47
IL32	8.36017	2.25022e-49	1.20012e-46
SLC6A17	10.081	1.57676e-48	8.18209e-46
GOLGA6L2	8.7651	6.49325e-48	3.2808e-45
HLA-F	6.15048	9.99779e-48	4.92199e-45
LFNG	7.55581	1.62135e-47	7.7825e-45
EMX2	7.64773	6.87221e-47	3.2182e-44
LRRK1	6.06311	7.25874e-47	3.31828e-44
MT-ND6	6.04306	2.21484e-46	9.88954e-44
IGSF9	8.71288	4.56207e-46	1.99072e-43
NRXN1	8.47787	4.97037e-45	2.10711e-42
SLC4A5	7.68261	5.04828e-45	2.10711e-42
ZNF302	6.66896	1.51466e-44	6.18753e-42
PLCXD3	6.62724	2.0005e-44	8.00202e-42
SLC12A5	6.99872	3.96465e-44	1.5535e-41
WFIKKN1	7.3153	1.94701e-43	7.47652e-41
KCNJ3	6.73226	3.2553e-42	1.22553e-39
CDH8	6.99939	3.78432e-42	1.39729e-39
ZPR1	5.99216	1.47001e-41	5.32531e-39
CSMD1	6.73281	3.96998e-41	1.41155e-38
SKIDA1	6.84763	4.2576e-41	1.48629e-38
TREML2	7.56614	7.30902e-41	2.50595e-38
MSRB3	7.06077	9.5304e-41	3.21024e-38
ROBO3	6.27853	1.55027e-40	5.13194e-38
DGKA	5.81965	4.35638e-40	1.41767e-37
CCN5	6.61968	6.01887e-40	1.92604e-37
DPPA4	6.28601	1.09712e-39	3.45324e-37
GPR174	7.32602	4.31389e-39	1.33592e-36
DCAKD	5.55094	4.57786e-38	1.39516e-35
TNR	6.73283	2.02383e-37	6.07148e-35
CD93	7.56284	4.24696e-37	1.25449e-34
SHISAL2A	6.21877	1.66738e-36	4.85057e-34
GAD2	6.95976	2.43042e-36	6.96479e-34
KRT15	6.09601	3.04835e-36	8.60712e-34
ZAN	8.71723	5.45292e-36	1.51733e-33
KCNJ6	5.50153	5.62428e-36	1.54266e-33
PRRX1	7.00105	1.11362e-35	3.01149e-33
TCF21	9.10656	1.82631e-35	4.87015e-33
GPM6A	6.28911	5.09882e-35	1.34106e-32
IGFN1	6.70479	2.11109e-34	5.47741e-32
SSC5D	6.48888	5.71998e-34	1.46431e-31
SCN2B	7.16049	5.94183e-34	1.50109e-31
OR10H1	5.80685	1.07802e-33	2.68805e-31
NMNAT3	5.11432	1.05129e-32	2.58779e-30
PROX1	7.33995	1.60559e-32	3.90219e-30
KLK4	7.49069	1.63996e-32	3.93591e-30
TBC1D28	10.4913	2.33999e-32	5.54663e-30
RPH3A	6.36195	4.40754e-32	1.03201e-29
LRP2	6.66164	6.79538e-32	1.57194e-29
FAM167A	6.01193	1.07823e-31	2.46452e-29
FBXL2	5.5906	1.36536e-31	3.08412e-29
IRF2	4.95893	2.06564e-31	4.61165e-29
KCNJ5	6.33256	4.98524e-31	1.10019e-28
EYA3	5.73438	5.13521e-31	1.12041e-28
RASA4	4.93479	6.2271e-31	1.34337e-28
IGF2	8.10152	6.81971e-31	1.45487e-28
LTBP3	5.47052	1.87281e-30	3.95142e-28
MZB1	7.27397	2.33015e-30	4.86292e-28
GAD1	8.86763	6.21778e-30	1.28367e-27
DMRTC1B	9.00559	7.80817e-30	1.59486e-27
PAX5	7.15594	1.00535e-29	2.03186e-27
FAM9A	8.69434	1.33893e-29	2.67786e-27
GFAP	5.59145	2.43885e-29	4.82742e-27
OR51I2	7.07337	3.2089e-29	6.28683e-27
TMPRSS4	5.49499	3.97914e-29	7.71712e-27
PRR9	9.59283	5.72348e-29	1.09891e-26
TRIM71	7.16916	5.8552e-29	1.11307e-26
DMRTC1	8.93834	8.39431e-29	1.58011e-26
ADAP1	5.23721	4.76879e-28	8.8894e-26
MROH7	5.26339	5.01541e-28	9.25921e-26
SHROOM4	6.90696	5.19398e-28	9.49757e-26
OLR1	6.53534	7.20403e-28	1.30488e-25
KCNK10	6.3638	9.00884e-28	1.61654e-25
MYT1	6.73168	1.28764e-27	2.28914e-25
SAMHD1	4.53203	2.01488e-27	3.54914e-25
FGF10	6.81399	2.74129e-27	4.7848e-25
HBB	8.98885	4.63025e-27	8.00909e-25
MYO5A	5.42554	5.79302e-27	9.93089e-25
CLEC2B	5.76305	2.24331e-26	3.81163e-24
SIGLEC10	5.84425	2.57902e-26	4.3436e-24
CACNA1E	8.14417	2.71017e-26	4.52481e-24
TAC4	5.25801	2.79622e-26	4.62823e-24
GABRA2	5.95802	3.38592e-26	5.54007e-24
MT-ATP8	4.75337	3.40483e-26	5.54007e-24
MT-CYB	4.26363	4.74378e-26	7.65383e-24
FOXI2	8.27208	4.79179e-26	7.66687e-24
GABRA1	8.2425	6.0545e-26	9.60715e-24
MPEG1	6.42318	7.91644e-26	1.24587e-23
MT-ND5	4.21598	1.10007e-25	1.71718e-23
FAM180B	8.2237	1.32702e-25	2.05474e-23
SDK2	6.63564	2.21493e-25	3.40214e-23
RFX2	5.15559	2.47934e-25	3.77805e-23
MEOX2	8.9269	2.51292e-25	3.79906e-23
ZNF347	5.13432	3.7953e-25	5.69295e-23
STUM	8.11716	3.96612e-25	5.90306e-23
SHANK1	5.06202	8.1213e-25	1.19945e-22
COL6A3	5.88149	8.20685e-25	1.20284e-22
BGN	7.16632	1.74749e-24	2.54181e-22
SEMA6D	6.21872	2.01234e-24	2.90504e-22
SH3PXD2A	5.44633	2.38536e-24	3.41783e-22
C6orf223	6.55944	3.3277e-24	4.73274e-22
RAB13	5.5094	5.30319e-24	7.48686e-22
APOC2	9.07937	6.32944e-24	8.87045e-22
ONECUT3	5.46653	6.56452e-24	9.13325e-22
PRR36	6.58038	9.73124e-24	1.34417e-21
CD40LG	7.72927	1.03e-23	1.41257e-21
RD3	6.13402	1.08256e-23	1.47413e-21
PAQR9	5.29667	1.10614e-23	1.49563e-21
ONECUT1	5.27514	1.32837e-23	1.78355e-21
ZNF385D	5.56477	1.86705e-23	2.4894e-21
PLEKHA6	5.64788	4.1059e-23	5.43678e-21
ACKR2	4.95897	4.80678e-23	6.32125e-21
MLYCD	4.20017	8.72333e-23	1.13937e-20
SLITRK2	5.89151	9.09744e-23	1.18021e-20
TCTE1	6.75125	1.04167e-22	1.34228e-20
PPM1E	4.57543	1.22393e-22	1.56663e-20
ZIC3	6.04255	1.35229e-22	1.71946e-20
GOLGA6L1	5.71787	2.1692e-22	2.73565e-20
MEX3A	4.93206	2.17997e-22	2.73565e-20
TRHDE	6.05015	2.71843e-22	3.38921e-20
PKNOX2	4.66757	3.02168e-22	3.74298e-20
OR2V2	4.95635	4.00697e-22	4.93166e-20
AEBP1	6.12058	4.32068e-22	5.28389e-20
AFAP1L2	8.05061	4.90856e-22	5.96483e-20
ADGRF2	5.31961	1.0421e-21	1.25839e-19
RPL10L	9.98685	1.36123e-21	1.63347e-19
CECR2	4.4185	1.53203e-21	1.82701e-19
ANKLE1	5.05293	1.97846e-21	2.33046e-19
ZNF366	6.72705	1.97043e-21	2.33046e-19
LSAMP	5.76271	1.99655e-21	2.33742e-19
AGO2	4.94298	2.02641e-21	2.35801e-19
MAFF	5.39086	2.11624e-21	2.44769e-19
ADRA1A	6.32801	2.15607e-21	2.47883e-19
IQUB	6.74791	2.63083e-21	3.00666e-19
PLEKHS1	6.85268	3.03108e-21	3.44359e-19
INKA2	5.00423	3.34833e-21	3.78165e-19
BORCS8	4.76392	3.59199e-21	4.03311e-19
TRPM4	4.3509	4.61246e-21	5.1488e-19
SPACA6	5.31803	7.99366e-21	8.87158e-19
PTCHD1	4.72439	8.5212e-21	9.4027e-19
KCNJ2	6.39133	1.23956e-20	1.35998e-18
GPR173	6.17639	1.42653e-20	1.55622e-18
TTBK1	7.01309	1.47714e-20	1.60232e-18
DUX4	6.9211	1.83522e-20	1.97956e-18
ANKMY1	3.86515	2.75558e-20	2.9557e-18
GOLGA6L6	14.1791	3.04879e-20	3.25204e-18
GFRAL	7.28349	3.64798e-20	3.86968e-18
FSIP2	4.4129	4.47561e-20	4.72153e-18
ZSWIM9	4.55252	4.8859e-20	5.12619e-18
AL627230.1	6.59027	6.15572e-20	6.38864e-18
KSR2	4.59264	6.15307e-20	6.38864e-18
HOXB8	6.04097	8.56018e-20	8.83632e-18
GPR149	7.53766	9.92773e-20	1.01932e-17
SSX2B	9.61205	1.07622e-19	1.09911e-17
CD180	5.29723	1.27666e-19	1.29692e-17
ELAVL3	5.71873	1.84728e-19	1.86673e-17
TMEM45A	4.45047	2.90018e-19	2.91536e-17
EXOC3L4	5.33616	2.91653e-19	2.91653e-17
KDELR1	4.58792	3.18676e-19	3.17025e-17
KCNQ2	7.68885	3.21226e-19	3.17914e-17
SHISA9	4.97625	3.76113e-19	3.70327e-17
FCGR2A	5.42532	3.98827e-19	3.90688e-17
NPAP1	4.96731	7.40214e-19	7.21427e-17
RFX4	5.61496	7.91404e-19	7.67422e-17
IFT81	4.07886	8.04487e-19	7.76188e-17
KLHDC7B	5.60657	8.48975e-19	8.15016e-17
C11orf49	3.8922	8.97198e-19	8.57025e-17
SLC2A11	4.7972	9.60715e-19	9.13155e-17
SULT1B1	4.48441	1.00465e-18	9.50207e-17
CCDC13	4.97911	1.05531e-18	9.93237e-17
OSR1	4.82469	1.14294e-18	1.06527e-16
PCDH10	7.45852	1.13806e-18	1.06527e-16
VCAN	6.04803	1.20556e-18	1.1182e-16
MUC12	6.62219	1.35698e-18	1.25259e-16
CAMK2N1	5.67005	1.57073e-18	1.44297e-16
SAMD14	7.25559	1.79888e-18	1.64469e-16
OR14J1	3.94946	2.13605e-18	1.9437e-16
SSX5	8.42701	2.22597e-18	2.01597e-16
OR4F17	4.75911	2.24242e-18	2.02134e-16
NUPR1	4.89663	2.48581e-18	2.23026e-16
ASGR1	5.30808	2.51901e-18	2.24953e-16
GRIN2B	6.10121	3.02668e-18	2.69038e-16
DGKB	6.16672	3.04677e-18	2.69576e-16
HHLA2	7.692	3.08456e-18	2.71667e-16
GUCY1A2	6.13975	3.99539e-18	3.50281e-16
FAM131B	7.53764	4.97746e-18	4.34396e-16
HMGA2	6.09493	5.1118e-18	4.44102e-16
XKR4	4.45989	5.96291e-18	5.15711e-16
SYNPO2L	5.39152	6.15318e-18	5.2978e-16
WNT7A	9.2601	7.10159e-18	6.08707e-16
ANKEF1	3.98952	7.2397e-18	6.17788e-16
MOBP	5.14582	8.93502e-18	7.59081e-16
CFAP54	4.69879	9.18064e-18	7.76512e-16
TMEM178A	6.12134	1.08519e-17	9.13848e-16
RNF165	5.02374	1.11745e-17	9.36905e-16
NET1	4.76743	1.1638e-17	9.71517e-16
PRB1	8.677	1.31226e-17	1.09071e-15
CLIC6	5.64751	1.42039e-17	1.17549e-15
PPIAL4G	4.62509	1.49666e-17	1.22803e-15
ITGB2	5.27591	1.52911e-17	1.24932e-15
SYT14	4.87888	1.96543e-17	1.599e-15
NHSL2	5.51177	2.06133e-17	1.66994e-15
TTC7B	3.67128	2.60283e-17	2.09977e-15
KMO	4.24609	2.85335e-17	2.29223e-15
ZNF66	4.45134	3.77154e-17	3.01723e-15
LHFPL4	6.12588	3.8268e-17	3.04874e-15
STRA8	9.24023	4.29975e-17	3.41137e-15
SLC15A3	6.3633	5.10621e-17	4.03453e-15
ZNF720	3.9371	8.82414e-17	6.88713e-15
FAM120C	4.12233	9.01557e-17	7.00805e-15
PRG4	5.30571	1.08549e-16	8.40378e-15
IQCJ-SCHIP1	5.83167	1.26272e-16	9.69765e-15
RPL18	4.30666	1.42922e-16	1.09327e-14
ABCA13	6.30976	1.94285e-16	1.48027e-14
ANP32B	4.83911	2.22796e-16	1.69078e-14
CATSPERG	4.6705	2.40289e-16	1.81636e-14
CD247	6.21889	2.59137e-16	1.94353e-14
RYR1	5.88744	2.73954e-16	2.04666e-14
SYN2	7.48703	2.96202e-16	2.2043e-14
RUNX1T1	6.77607	2.98445e-16	2.21241e-14
WNT9A	5.23101	3.01746e-16	2.22828e-14
CHN2	5.64945	3.09666e-16	2.27801e-14
TNS1	5.06768	3.23526e-16	2.37087e-14
ADIPOQ	7.4803	3.40372e-16	2.48484e-14
PTRH1	4.19671	3.6356e-16	2.64407e-14
SLITRK3	9.049	3.75715e-16	2.72216e-14
TENM4	6.11934	4.00612e-16	2.89164e-14
ETHE1	4.07767	4.21812e-16	3.03325e-14
PODN	7.07556	4.56605e-16	3.2712e-14
GPC2	4.76345	4.60373e-16	3.28594e-14
DPP6	6.15036	4.74799e-16	3.37635e-14
GNG7	5.31901	4.79148e-16	3.3947e-14
ADAMTSL3	4.87051	5.07695e-16	3.58373e-14
SEPTIN4	4.62911	5.17444e-16	3.63916e-14
HNRNPA1P48	5.81782	5.58189e-16	3.9114e-14
CDH6	5.09011	5.89565e-16	4.11624e-14
PNLIPRP1	5.97009	6.43561e-16	4.47694e-14
PPP2R2B	5.18229	7.89703e-16	5.47375e-14
GLYR1	3.28138	8.56749e-16	5.91711e-14
GABRG2	3.61084	8.95643e-16	6.16357e-14
OR1I1	4.65158	9.5109e-16	6.52176e-14
KCNMB1	4.22211	9.87892e-16	6.75001e-14
POPDC2	6.95999	1.04522e-15	7.11639e-14
FBN2	6.29962	1.14931e-15	7.76995e-14
SRCIN1	4.08817	1.17572e-15	7.92067e-14
RPS6KA6	4.27934	1.42245e-15	9.54934e-14
CHRNA4	7.75238	1.48159e-15	9.91167e-14
SAMD12	3.94925	1.56863e-15	1.04575e-13
CFAP97D1	4.40083	1.58915e-15	1.05577e-13
BTBD9	3.57929	1.66261e-15	1.10076e-13
GPR85	4.3931	1.722e-15	1.13616e-13
LRRC7	4.42636	1.94381e-15	1.27812e-13
PLEKHG4B	5.44529	1.99228e-15	1.30552e-13
JAKMIP2	4.99947	2.05233e-15	1.3403e-13
MAF	5.6162	2.08095e-15	1.35438e-13
KCNJ15	4.16153	2.2051e-15	1.42806e-13
PLXNA4	7.03033	2.20903e-15	1.42806e-13
SCN3A	5.16354	2.29682e-15	1.47983e-13
CAPN13	6.77732	2.43861e-15	1.56593e-13
NFASC	4.75965	2.65488e-15	1.69912e-13
OR10H5	3.88551	2.93844e-15	1.87435e-13
MYOCD	12.0814	3.39944e-15	2.16123e-13
CDK15	7.19992	3.41424e-15	2.16348e-13
BTNL9	4.30062	3.88206e-15	2.45183e-13
SYN3	4.09423	4.22415e-15	2.65914e-13
SLC22A9	5.57999	5.50057e-15	3.45134e-13
MROH2B	7.94692	5.6102e-15	3.50866e-13
GOLGA8G	6.98904	5.66507e-15	3.53147e-13
LPAR4	6.62614	5.95418e-15	3.69968e-13
LCNL1	9.32903	6.49144e-15	4.00758e-13
KCNMA1	4.65031	7.67569e-15	4.70841e-13
F7	6.27667	7.88293e-15	4.82013e-13
FAM153B	6.93156	8.98049e-15	5.47131e-13
KCNJ10	5.73879	9.03335e-15	5.47131e-13
OR2T12	5.1304	9.03265e-15	5.47131e-13
LPO	5.62993	9.08494e-15	5.48525e-13
ITGBL1	4.76009	9.67906e-15	5.82564e-13
BCAM	4.16465	9.90831e-15	5.94499e-13
SYT8	7.40373	1.01486e-14	6.07021e-13
GRID2	8.2475	1.04335e-14	6.22122e-13
FCRL5	3.60473	1.22264e-14	7.26768e-13
MYLK3	3.4236	1.31702e-14	7.80454e-13
BNC2	3.8768	1.45975e-14	8.62374e-13
FLNC	5.28672	1.47426e-14	8.6562e-13
TSHZ2	5.81665	1.47012e-14	8.6562e-13
FAT4	5.91287	1.56778e-14	9.17726e-13
SCGB3A2	5.50852	1.59484e-14	9.30725e-13
MUC4	5.7395	1.66631e-14	9.69488e-13
ADAM32	3.24445	1.74235e-14	1.01067e-12
CELF2	6.64199	1.82537e-14	1.05563e-12
ANKRD30BL	5.3988	2.09194e-14	1.19896e-12
PCK1	5.18418	2.09135e-14	1.19896e-12
WSCD2	5.97494	2.07961e-14	1.19896e-12
ADGRF5	7.35597	2.12807e-14	1.21604e-12
MICAL3	3.11995	2.3518e-14	1.3399e-12
SOX11	5.11191	2.52793e-14	1.43599e-12
PLEKHA4	4.05664	2.74698e-14	1.55581e-12
NAV3	4.33213	2.96715e-14	1.67065e-12
HSD17B2	3.64792	3.0934e-14	1.73664e-12
TRAK2	4.18999	3.12833e-14	1.75114e-12
AC118281.1	7.55843	3.31917e-14	1.85256e-12
MEIS2	3.71268	3.41174e-14	1.89871e-12
SPINK9	5.40662	3.80351e-14	2.10453e-12
KIF5C	6.81238	3.86524e-14	2.13254e-12
TMEM130	4.93837	3.9438e-14	2.16966e-12
ADRB3	6.18768	4.24066e-14	2.31207e-12
OR2AG1	4.72342	4.24509e-14	2.31207e-12
SYT5	4.35071	4.25083e-14	2.31207e-12
GNAO1	5.31195	4.77243e-14	2.58843e-12
ADAMTS7	4.52301	5.43234e-14	2.93805e-12
SGIP1	5.964	5.62374e-14	3.03303e-12
PTPRC	5.34288	6.56823e-14	3.53249e-12
LGI1	5.15437	6.65454e-14	3.56891e-12
OR2A12	5.98717	7.47673e-14	3.99869e-12
CABP5	8.25457	7.74951e-14	4.13307e-12
CHST9	5.42749	8.15866e-14	4.33923e-12
CACNA1C	6.18963	8.49593e-14	4.50613e-12
POU2F2	5.89166	8.5835e-14	4.52756e-12
KASH5	6.46926	9.42752e-14	4.95913e-12
OR10K1	5.20834	9.4701e-14	4.96792e-12
ZNF19	3.93342	1.07647e-13	5.63169e-12
NOS1	4.4284	1.1203e-13	5.84503e-12
PAX6	4.12616	1.20452e-13	6.26741e-12
SYNE4	5.37629	1.34619e-13	6.98561e-12
MS4A2	4.71526	1.36323e-13	7.05501e-12
ASTN1	6.67656	1.4421e-13	7.44308e-12
GFY	12.0296	1.49871e-13	7.71454e-12
HSPA1L	4.79122	1.52944e-13	7.83075e-12
ATP1A2	6.57276	1.61876e-13	8.26599e-12
SPN	3.91138	1.64543e-13	8.3799e-12
PNPLA7	4.45092	1.70489e-13	8.65978e-12
DDR2	5.16204	1.83766e-13	9.3095e-12
DOCK2	6.36984	2.0842e-13	1.05307e-11
SCN2A	3.67264	2.14098e-13	1.07892e-11
KDSR	3.81854	2.18664e-13	1.09904e-11
GIPC3	6.75525	2.28932e-13	1.14466e-11
OR2M3	3.37231	2.3975e-13	1.19254e-11
FOXN1	7.54304	2.59239e-13	1.28615e-11
FAT3	5.51226	2.6816e-13	1.32698e-11
TLR2	4.74472	2.72041e-13	1.34272e-11
DLK1	11.3953	2.79319e-13	1.37511e-11
GRID1	4.85458	3.03201e-13	1.48886e-11
PRR30	11.9739	3.07348e-13	1.50538e-11
KIF4B	7.97903	3.2083e-13	1.56741e-11
RASSF3	3.88942	3.26088e-13	1.58906e-11
PRRT2	5.29483	3.30449e-13	1.60623e-11
H2AL1RP	11.91	3.43187e-13	1.66394e-11
SGCA	8.02566	3.74862e-13	1.81293e-11
TP53INP2	4.04315	4.16023e-13	1.99691e-11
KLF15	4.65645	4.43847e-13	2.12515e-11
GRM2	5.30801	4.73396e-13	2.261e-11
RSPO4	8.16027	5.04055e-13	2.39551e-11
MDGA2	4.60558	5.1153e-13	2.42503e-11
APOBR	5.63501	5.18721e-13	2.45307e-11
H1-0	3.38613	5.61236e-13	2.6476e-11
HMCN2	4.59832	5.68122e-13	2.67352e-11
FOXP2	4.95852	5.91065e-13	2.76791e-11
EDARADD	5.09918	6.28959e-13	2.9382e-11
BRINP3	8.60343	6.66572e-13	3.10636e-11
FCGRT	6.64316	7.20594e-13	3.34997e-11
GPR26	9.44065	7.52989e-13	3.48371e-11
IL36RN	7.3694	7.54818e-13	3.48378e-11
CYSLTR1	4.37113	7.60529e-13	3.50172e-11
CTSE	5.76	7.76073e-13	3.56474e-11
FAM228B	3.37912	7.81424e-13	3.58075e-11
HYDIN	3.91115	7.89014e-13	3.60692e-11
FLI1	5.57111	8.19001e-13	3.73511e-11
ECE2	6.43587	8.45219e-13	3.83646e-11
GRM1	6.53843	9.07439e-13	4.10916e-11
SP7	6.61318	9.27755e-13	4.19127e-11
TRIOBP	3.46386	1.04287e-12	4.68924e-11
PRB2	7.87545	1.04934e-12	4.70733e-11
OPRM1	3.64135	1.12197e-12	5.01733e-11
PMP2	5.00922	1.12796e-12	5.02478e-11
TMPRSS13	4.95217	1.18699e-12	5.27553e-11
ATP6AP1L	4.26742	1.19806e-12	5.31243e-11
PABPC3	9.24003	1.21356e-12	5.36873e-11
MTRNR2L12	11.6759	1.25965e-12	5.55982e-11
PRB4	7.85548	1.29632e-12	5.70857e-11
MYH14	2.8468	1.30892e-12	5.75085e-11
CYLC2	8.65663	1.51314e-12	6.63295e-11
POU3F3	8.10715	1.54493e-12	6.75687e-11
MAPK10	3.42193	1.63883e-12	7.13504e-11
PARP11	3.67605	1.64863e-12	7.16146e-11
XIRP2	9.76879	1.6931e-12	7.33806e-11
MGAT4C	4.36098	1.71439e-12	7.4136e-11
SCN8A	4.20241	1.75728e-12	7.58197e-11
SATL1	4.81199	2.05988e-12	8.86764e-11
SCGB2A2	11.8183	2.13133e-12	9.15469e-11
PRKCB	3.91106	2.27795e-12	9.76265e-11
SIX3	4.52777	2.28694e-12	9.77936e-11
KIAA1328	3.46939	2.38798e-12	1.01887e-10
TLCD3B	4.64316	2.47784e-12	1.05487e-10
CCDC136	5.93818	2.52588e-12	1.07294e-10
CCDC141	3.99415	2.83157e-12	1.20013e-10
IGLON5	5.34395	3.12649e-12	1.31931e-10
MUC17	6.41323	3.1249e-12	1.31931e-10
DGKI	5.41672	3.20042e-12	1.34755e-10
OR5AS1	3.47028	3.26985e-12	1.37376e-10
MT-ATP6	2.78142	3.31768e-12	1.38779e-10
SEZ6	4.66486	3.41695e-12	1.42621e-10
CELF4	5.79257	3.7752e-12	1.57232e-10
MT-CO2	2.67188	4.19327e-12	1.74266e-10
PARP15	4.54788	4.21781e-12	1.74907e-10
ARSA	3.02273	4.25368e-12	1.76014e-10
MUC16	5.85812	4.30309e-12	1.77676e-10
FRMPD2	5.71107	4.42665e-12	1.82386e-10
TBX15	6.27482	4.50175e-12	1.84687e-10
MGAM2	7.30697	4.59311e-12	1.88033e-10
P4HA2	3.35494	4.61069e-12	1.88352e-10
NELL2	6.17655	4.67654e-12	1.90636e-10
SLC8A2	5.90525	5.35501e-12	2.16455e-10
KCNK6	3.51578	5.41862e-12	2.18566e-10
DLX6	7.19314	5.61036e-12	2.25826e-10
ADAMTS20	8.11528	5.71142e-12	2.29413e-10
NTRK3	4.27493	5.97458e-12	2.39482e-10
PTGDS	4.72805	6.02146e-12	2.40858e-10
CNTNAP2	3.96301	6.25922e-12	2.49848e-10
MAB21L3	6.26029	6.33357e-12	2.51712e-10
MYH7	11.5791	6.34525e-12	2.51712e-10
POTEI	4.4491	6.32083e-12	2.51712e-10
CYP2C8	6.28376	6.60363e-12	2.61422e-10
MT-ND4	2.73886	6.78216e-12	2.67937e-10
ZNF233	3.50886	7.29729e-12	2.87696e-10
LDLRAD4	4.99216	7.71385e-12	3.03496e-10
CNTN2	3.79501	7.86174e-12	3.08682e-10
WDR87	6.87451	8.00289e-12	3.13583e-10
ATP1A4	4.89813	8.10471e-12	3.16925e-10
NLRP11	5.65322	8.83304e-12	3.44005e-10
CADPS	5.36496	9.08262e-12	3.52296e-10
TSPY2	11.4905	9.07493e-12	3.52296e-10
HIVEP3	5.51071	1.03577e-11	4.00136e-10
MUC19	4.80001	1.12675e-11	4.34408e-10
DNAH9	5.54466	1.19026e-11	4.57061e-10
KDM6A	2.8915	1.20988e-11	4.63668e-10
COL1A2	4.50181	1.21978e-11	4.66529e-10
KLHL6	4.13779	1.22237e-11	4.6659e-10
PCDH11Y	6.39915	1.24008e-11	4.71475e-10
GABRP	5.28224	1.26873e-11	4.80467e-10
HIF3A	3.91289	1.27439e-11	4.81659e-10
EFNA2	5.96444	1.28114e-11	4.83258e-10
FBN3	7.95244	1.38489e-11	5.19409e-10
OR5AU1	3.82429	1.40531e-11	5.25963e-10
DPP4	6.35711	1.92356e-11	7.15741e-10
FCGR2B	4.94424	1.93717e-11	7.19413e-10
UGT1A7	4.4137	1.94231e-11	7.19928e-10
GET1	3.31463	1.98355e-11	7.33797e-10
ORC6	3.41144	2.0384e-11	7.5149e-10
SEPTIN3	4.91141	2.0392e-11	7.5149e-10
TBX5	11.5313	2.12208e-11	7.80535e-10
SETBP1	5.68148	2.16988e-11	7.96589e-10
OLIG2	8.87557	2.27739e-11	8.34465e-10
RP1L1	4.89438	2.30361e-11	8.42463e-10
HCN4	9.12243	2.30972e-11	8.43093e-10
SOX5	4.05391	2.39366e-11	8.70421e-10
HLX	5.30046	2.45534e-11	8.91164e-10
PCYT1B	5.63708	2.47642e-11	8.97118e-10
CD72	6.53572	2.66125e-11	9.60451e-10
ADARB2	4.1768	2.74707e-11	9.89562e-10
UGT2A1	6.2031	2.80123e-11	1.00718e-09
KPNA5	3.0753	2.83682e-11	1.01617e-09
SSTR3	10.6661	2.8366e-11	1.01617e-09
GRIA4	4.88972	2.87053e-11	1.02633e-09
TEX45	4.44547	3.26354e-11	1.15609e-09
SCN7A	4.41036	3.49114e-11	1.23217e-09
ZIC1	7.30207	3.57022e-11	1.25776e-09
CD22	4.66377	3.61373e-11	1.27076e-09
PIEZO2	5.26041	3.65802e-11	1.28399e-09
OR5H14	4.43738	3.91581e-11	1.37196e-09
PSG4	8.07663	4.24997e-11	1.48363e-09
KLK2	5.30198	4.3824e-11	1.52708e-09
DACH1	6.92488	4.39199e-11	1.52765e-09
KRTAP10-10	11.2683	4.43485e-11	1.53977e-09
HTRA4	4.61691	4.61043e-11	1.59784e-09
MATN1	4.97545	4.63895e-11	1.60483e-09
GRM8	8.48605	4.70699e-11	1.62544e-09
NKAIN3	3.04134	4.71752e-11	1.62615e-09
TMEM108	6.07013	5.0376e-11	1.73027e-09
GDF6	6.48585	5.15518e-11	1.76434e-09
ATOH8	11.4815	5.26753e-11	1.79958e-09
IGDCC4	4.72791	6.56578e-11	2.23913e-09
ANKRD20A3P	3.42508	6.75969e-11	2.2971e-09
CELF3	4.71721	7.12823e-11	2.41379e-09
MYT1L	3.80238	7.2176e-11	2.43975e-09
SNTG2	5.31024	7.27601e-11	2.45517e-09
PLAG1	5.27908	7.97871e-11	2.68286e-09
ERFL	6.28389	8.39383e-11	2.81751e-09
TLR4	4.52617	9.15332e-11	3.06708e-09
SELL	8.2052	9.34431e-11	3.12562e-09
MUC6	4.43005	9.38666e-11	3.13433e-09
PHOSPHO1	6.7763	9.65863e-11	3.21954e-09
CAMK2B	4.40127	9.88653e-11	3.2898e-09
FXYD1	10.46	1.03783e-10	3.44746e-09
CNTNAP4	8.87177	1.08109e-10	3.58495e-09
KCNH4	6.49196	1.12731e-10	3.73179e-09
CAPN6	6.45488	1.17017e-10	3.86037e-09
PLA2G7	3.39278	1.18456e-10	3.90111e-09
TMPRSS6	6.46204	1.20921e-10	3.97549e-09
COL9A1	5.91623	1.26985e-10	4.15353e-09
FMO2	6.23562	1.26876e-10	4.15353e-09
TNFSF14	5.17877	1.26891e-10	4.15353e-09
TSPY9P	11.1348	1.29952e-10	4.23614e-09
CTNNA3	6.74067	1.35225e-10	4.39311e-09
C10orf53	4.45748	1.42915e-10	4.63508e-09
FBXO15	2.77114	1.46257e-10	4.7275e-09
GALNTL5	8.86898	1.46024e-10	4.7275e-09
FRAS1	7.05402	1.58755e-10	5.11427e-09
PLCB2	5.44893	1.59968e-10	5.1447e-09
TSPAN18	5.76369	1.61058e-10	5.1711e-09
TMEM63C	7.19846	1.61963e-10	5.19147e-09
PXDN	5.71578	1.72978e-10	5.53529e-09
PGLYRP4	6.30313	1.75541e-10	5.60797e-09
FXYD6	6.72171	1.82655e-10	5.82555e-09
ZNF423	6.14355	1.96903e-10	6.24882e-09
GRM7	6.90707	2.05726e-10	6.50731e-09
ZDHHC22	6.58665	2.16656e-10	6.80819e-09
ERICH3	6.1592	2.28458e-10	7.16731e-09
KRT9	10.3531	2.30533e-10	7.21811e-09
KLK3	10.3337	2.36549e-10	7.38493e-09
THBS1	4.35423	2.48019e-10	7.73047e-09
EPHB3	4.85961	2.50831e-10	7.80542e-09
CGN	5.84131	2.51715e-10	7.82027e-09
ZNF736	4.13557	2.6159e-10	8.11395e-09
OR2T2	11.0327	2.65083e-10	8.20901e-09
MASP1	4.2879	2.68527e-10	8.30227e-09
FAM241A	3.08346	2.7184e-10	8.3912e-09
YJEFN3	4.77517	2.76086e-10	8.49495e-09
TMEM35A	6.09045	2.77738e-10	8.53211e-09
AURKC	6.51838	2.79991e-10	8.58759e-09
GDNF	5.25413	2.84279e-10	8.69133e-09
POU6F2	5.65363	2.92272e-10	8.92151e-09
ABCB5	5.37404	2.93081e-10	8.93199e-09
MATK	5.1342	2.99876e-10	9.12459e-09
FCGR1B	5.63341	3.0236e-10	9.18561e-09
CADM1	4.27007	3.02898e-10	9.18742e-09
KIF1C	3.18533	3.07228e-10	9.30407e-09
ATP1A3	4.41021	3.12632e-10	9.43794e-09
RNFT2	2.79956	3.21982e-10	9.70496e-09
HTN3	4.72387	3.49539e-10	1.05191e-08
POTEE	7.75191	3.54727e-10	1.06585e-08
HEMGN	5.06417	3.56462e-10	1.06939e-08
TCEAL2	7.16127	3.73109e-10	1.11758e-08
SLC9A3R2	3.76265	3.88247e-10	1.15931e-08
NCALD	3.56837	4.06304e-10	1.21134e-08
HEPACAM	4.74174	4.10796e-10	1.22284e-08
GRIN2A	4.59191	4.15402e-10	1.23463e-08
GLP1R	4.41224	4.22506e-10	1.25187e-08
SORCS1	6.80717	4.24253e-10	1.25511e-08
LRRC4C	7.35287	4.4462e-10	1.31334e-08
ADCYAP1R1	5.84631	4.47011e-10	1.31837e-08
GOLGA6L22	11.2113	4.5487e-10	1.3395e-08
GIMAP5	6.9077	4.92999e-10	1.44734e-08
MALRD1	8.27654	5.03318e-10	1.47538e-08
ARHGAP9	6.09425	5.15161e-10	1.50779e-08
GAP43	5.29877	5.418e-10	1.58094e-08
NPAS3	5.26465	5.46035e-10	1.59087e-08
PRRG3	5.13156	5.47356e-10	1.59231e-08
CGNL1	3.37338	5.63918e-10	1.63801e-08
SIM1	5.34022	5.8921e-10	1.70889e-08
KLK14	6.49705	5.90788e-10	1.71088e-08
BLACAT1	10.5091	5.91882e-10	1.71147e-08
SLC1A2	3.93179	5.95066e-10	1.71809e-08
TRIM46	4.76645	6.00232e-10	1.7304e-08
UBE2QL1	8.53049	6.12823e-10	1.76405e-08
PKHD1L1	5.01559	6.34012e-10	1.82231e-08
KRTAP4-16	4.77241	6.43663e-10	1.84728e-08
RS1	6.41225	6.6872e-10	1.91633e-08
SLC18A1	6.89269	6.77781e-10	1.93652e-08
GIMAP1	5.42472	6.84675e-10	1.95331e-08
ABCC12	7.39048	6.89725e-10	1.9648e-08
DYRK1B	5.55909	7.27597e-10	2.06961e-08
GRIK2	4.96966	7.41595e-10	2.10319e-08
HTN1	3.4857	7.51694e-10	2.12869e-08
TBC1D8B	3.09112	7.9486e-10	2.24762e-08
POU4F2	8.6611	8.00755e-10	2.26096e-08
CPA4	4.46675	8.06612e-10	2.27415e-08
CNTN3	7.26816	8.1185e-10	2.28556e-08
OTP	6.01913	8.21708e-10	2.30655e-08
IGF2BP1	5.18299	8.44989e-10	2.36844e-08
KLK15	10.1301	8.49488e-10	2.37757e-08
PTPRT	8.5473	8.77248e-10	2.4517e-08
CD47	2.65309	9.02163e-10	2.51766e-08
GOLGA6C	10.8774	9.45736e-10	2.63543e-08
GPR158	7.15845	9.59123e-10	2.66886e-08
ERP27	6.06527	9.67587e-10	2.68852e-08
FOLH1	4.7181	1.012e-09	2.80787e-08
XKR7	10.8312	1.06757e-09	2.95776e-08
NTNG1	5.37881	1.07916e-09	2.98557e-08
WRN	2.58148	1.12879e-09	3.11839e-08
ADAMTS2	5.63403	1.15655e-09	3.18561e-08
COX6B2	4.8936	1.16712e-09	3.20581e-08
TRPC3	4.66142	1.17047e-09	3.20821e-08
DMBT1	5.03824	1.23684e-09	3.37799e-08
ELN	4.21992	1.23994e-09	3.38002e-08
FOXL2NB	3.71506	1.25161e-09	3.4038e-08
MYH13	6.79005	1.2711e-09	3.45193e-08
PAX2	8.58555	1.27395e-09	3.45478e-08
TRIM64B	10.9803	1.31046e-09	3.54877e-08
PDE1B	4.73809	1.32868e-09	3.59107e-08
PRSS1	8.08823	1.4397e-09	3.87146e-08
AC015802.6	3.69383	1.51849e-09	4.06624e-08
PCDH9	3.08057	1.5664e-09	4.18287e-08
LDB1	3.04873	1.60822e-09	4.28857e-08
SHISA6	10.0274	1.65672e-09	4.41179e-08
MUC5AC	5.18906	1.73059e-09	4.60213e-08
CST1	8.41422	1.74287e-09	4.62838e-08
PAX4	6.89877	1.773e-09	4.6954e-08
SLIT3	4.33054	1.77264e-09	4.6954e-08
NCBP3	2.70919	1.77572e-09	4.69611e-08
AC004706.3	4.24161	1.7897e-09	4.72659e-08
DUSP15	5.61211	1.82856e-09	4.82258e-08
C2orf73	7.33363	1.89383e-09	4.97421e-08
PPP1R16B	6.26089	1.99362e-09	5.22917e-08
CHRNB1	3.79724	2.0017e-09	5.2432e-08
OR10A6	3.83419	2.02375e-09	5.27934e-08
MMP14	4.94948	2.04264e-09	5.31418e-08
SCN4A	5.22575	2.04141e-09	5.31418e-08
BMF	5.0682	2.06776e-09	5.37226e-08
NYAP2	4.76336	2.08244e-09	5.40309e-08
ANXA8	5.06995	2.09458e-09	5.42726e-08
SYT2	4.1321	2.09863e-09	5.43042e-08
ACKR3	4.53435	2.10211e-09	5.43211e-08
LGI4	7.51442	2.10634e-09	5.43573e-08
OR51G2	10.819	2.13171e-09	5.4938e-08
RPS6KL1	2.77729	2.15004e-09	5.53361e-08
SIGLEC1	6.50051	2.21054e-09	5.68171e-08
COL13A1	6.81566	2.23638e-09	5.74045e-08
MAGEC3	10.0315	2.31239e-09	5.92762e-08
AKT3	3.21468	2.3793e-09	6.08291e-08
HSDL1	2.66781	2.44635e-09	6.2377e-08
GOLGA7B	5.28366	2.45165e-09	6.24294e-08
EFNB3	7.89795	2.45994e-09	6.25575e-08
GBP5	4.61966	2.51136e-09	6.36123e-08
PKNOX1	2.94559	2.58718e-09	6.54465e-08
KRT24	7.91357	2.59371e-09	6.55253e-08
ZNF114	3.96827	2.59807e-09	6.55493e-08
MAS1	3.35413	2.62605e-09	6.61682e-08
HGF	4.98188	2.66986e-09	6.71838e-08
HTR1A	10.7057	2.70516e-09	6.79832e-08
ACTG2	5.08639	2.72392e-09	6.83652e-08
CALHM5	5.01238	2.89892e-09	7.25675e-08
GPR55	6.51214	2.99722e-09	7.47358e-08
LHFPL6	4.86304	3.0061e-09	7.486e-08
ARID1B	2.48844	3.04828e-09	7.57141e-08
BCL11B	5.99023	3.19147e-09	7.9066e-08
NAT16	4.0698	3.26068e-09	8.06765e-08
LGALS9	4.94388	3.26753e-09	8.07421e-08
USH2A	4.29462	3.34404e-09	8.24586e-08
RPGR	2.72463	3.51992e-09	8.65333e-08
SPEM3	9.93317	3.56725e-09	8.75848e-08
CADM3	6.40912	3.58763e-09	8.78602e-08
RORB	5.80369	3.66386e-09	8.9613e-08
PEAK1	2.60165	3.69729e-09	9.03155e-08
TPM1	3.00662	3.74546e-09	9.12599e-08
SAG	3.49018	3.77347e-09	9.18258e-08
SLC12A3	5.70311	3.79406e-09	9.221e-08
TBX4	5.05109	3.92772e-09	9.50974e-08
OR1D2	3.41431	4.10917e-09	9.92403e-08
OR51S1	10.9961	4.15197e-09	1.00022e-07
PPFIA4	3.90981	4.20592e-09	1.01195e-07
C10orf71	6.69101	4.29356e-09	1.02788e-07
GLRA3	4.35589	4.28926e-09	1.02788e-07
SULT2B1	5.09662	4.28312e-09	1.02788e-07
ALPI	5.28697	4.30325e-09	1.02892e-07
PSG5	6.40118	4.37359e-09	1.04444e-07
SLC22A8	8.47844	4.45869e-09	1.06344e-07
CLIP3	3.99008	4.53458e-09	1.07886e-07
MYO18B	5.82583	4.57971e-09	1.08825e-07
GSG1	4.05228	4.66169e-09	1.10636e-07
MYH2	7.33372	4.74954e-09	1.12582e-07
COL12A1	4.82179	4.94486e-09	1.17067e-07
NEDD4	2.39581	5.12415e-09	1.21162e-07
NLGN4X	7.03506	5.14826e-09	1.21583e-07
PCSK1N	3.95475	5.24723e-09	1.23767e-07
AJAP1	4.29684	5.41319e-09	1.27442e-07
ITGA1	4.11059	5.55964e-09	1.30495e-07
SALL2	4.8291	5.61047e-09	1.31527e-07
FAP	6.99074	5.72641e-09	1.33918e-07
CFAP70	3.91101	5.748e-09	1.3426e-07
GRM4	5.20594	5.80066e-09	1.35325e-07
KCNT2	5.43024	5.8132e-09	1.35453e-07
OR2L2	4.54139	5.84949e-09	1.36134e-07
HNRNPCL3	10.5985	5.85833e-09	1.36174e-07
KIF1A	4.72484	5.89784e-09	1.36927e-07
DNAH3	4.11101	5.9154e-09	1.37169e-07
CT47A12	8.37975	6.06873e-09	1.40385e-07
TNNT3	9.86769	6.08126e-09	1.40506e-07
CCND2	5.63784	6.25876e-09	1.4426e-07
C19orf85	7.61841	6.31407e-09	1.45186e-07
PSG1	4.85902	6.30938e-09	1.45186e-07
SCN10A	8.61242	6.49498e-09	1.49167e-07
KCNJ9	5.70342	6.77147e-09	1.55331e-07
KIAA1755	5.60504	6.97365e-09	1.59778e-07
IRAK1BP1	3.09652	7.14234e-09	1.63448e-07
YBX2	5.24395	7.20367e-09	1.64655e-07
CHRD	3.39272	7.45932e-09	1.70094e-07
BMP4	7.65596	7.50732e-09	1.70985e-07
FBXW12	3.79358	7.634e-09	1.73459e-07
GPRC5A	2.51769	7.6848e-09	1.74407e-07
SMYD1	8.45027	7.72926e-09	1.75209e-07
AC009133.6	10.7623	8.21564e-09	1.85795e-07
LIPC	4.19592	8.50869e-09	1.92196e-07
PCARE	7.50641	8.57907e-09	1.93558e-07
GREM1	3.1288	8.67094e-09	1.95401e-07
IGDCC3	5.85133	8.69402e-09	1.95692e-07
TNN	6.70302	9.15588e-09	2.05606e-07
BAAT	3.69169	9.33914e-09	2.09476e-07
RHEX	10.819	9.36193e-09	2.09742e-07
CPB2	3.94911	9.40309e-09	2.10419e-07
CYP2A7	8.1189	9.4286e-09	2.10742e-07
NEGR1	3.25531	9.44518e-09	2.10742e-07
PLCL1	5.05474	9.48657e-09	2.1116e-07
SYNGAP1	3.284	9.49122e-09	2.1116e-07
TRPV6	5.10869	9.83298e-09	2.18511e-07
CSNK2A1	2.47232	9.88404e-09	2.19391e-07
DNAH2	4.10258	9.98632e-09	2.2115e-07
KCNC3	3.71625	9.98574e-09	2.2115e-07
C19orf84	8.42208	1.03002e-08	2.27576e-07
RUNX2	4.3945	1.04246e-08	2.30061e-07
NR2F1	3.44506	1.06165e-08	2.33898e-07
VSNL1	4.82128	1.06229e-08	2.33898e-07
CLIC5	7.57979	1.08258e-08	2.37884e-07
PECAM1	3.98554	1.14868e-08	2.51479e-07
OR1A1	3.85728	1.17583e-08	2.57129e-07
AMY2A	10.6486	1.1846e-08	2.58459e-07
CD34	5.14735	1.20316e-08	2.6221e-07
AGO1	2.41945	1.20662e-08	2.62666e-07
POTEB3	4.21166	1.25267e-08	2.72382e-07
TSBP1	6.8992	1.26924e-08	2.75673e-07
INPP5J	5.02115	1.27696e-08	2.77036e-07
ATP8A2	4.92408	1.29675e-08	2.80695e-07
KLRK1	4.14446	1.32196e-08	2.8583e-07
GJB1	6.54606	1.34631e-08	2.90766e-07
CDH20	7.53399	1.3776e-08	2.96856e-07
C12orf45	2.53577	1.4193e-08	3.04475e-07
SKOR2	7.18675	1.45276e-08	3.10958e-07
SEMA5B	3.83526	1.46845e-08	3.13968e-07
MORC4	2.81576	1.47187e-08	3.13998e-07
WTIP	3.0171	1.47063e-08	3.13998e-07
CD33	6.27086	1.48143e-08	3.15688e-07
DPYSL5	5.00632	1.48601e-08	3.16312e-07
CPXM1	7.52668	1.5027e-08	3.1951e-07
CSMD2	3.84469	1.51577e-08	3.21933e-07
NOBOX	7.53995	1.55173e-08	3.29207e-07
SYT16	3.66429	1.57083e-08	3.32892e-07
SPATA16	8.39214	1.60358e-08	3.39083e-07
NLRP1	3.85802	1.61487e-08	3.41094e-07
OTOGL	5.69478	1.63396e-08	3.44749e-07
SERTAD4	9.66522	1.68568e-08	3.5488e-07
KCNQ3	5.49822	1.71758e-08	3.61199e-07
PAH	5.89843	1.72813e-08	3.63022e-07
TOX3	4.60525	1.8709e-08	3.92153e-07
JPH4	4.9049	1.90295e-08	3.98389e-07
RIMBP2	7.30144	1.9048e-08	3.98389e-07
NWD2	10.618	1.92724e-08	4.01938e-07
TNNI1	5.12183	1.95115e-08	4.06313e-07
LILRB2	7.53293	1.9564e-08	4.06966e-07
CLN5	2.53295	2.01148e-08	4.17969e-07
GPR68	4.72865	2.01613e-08	4.18483e-07
AK9	3.5642	2.04332e-08	4.23669e-07
HMGN5	3.21798	2.04696e-08	4.23967e-07
TMEM255B	5.24452	2.10096e-08	4.34681e-07
B4GALNT2	3.37058	2.1641e-08	4.46781e-07
CD84	4.09981	2.16344e-08	4.46781e-07
CARMIL2	4.21706	2.20016e-08	4.53738e-07
ANKRD45	3.92625	2.22293e-08	4.57942e-07
GRIK5	4.7605	2.23647e-08	4.60237e-07
METTL25	3.2895	2.24404e-08	4.61302e-07
CLCN1	6.80968	2.26602e-08	4.65322e-07
MT-ND3	2.35065	2.32215e-08	4.76339e-07
ARHGEF15	5.43335	2.4241e-08	4.95663e-07
DRD2	6.69629	2.42148e-08	4.95663e-07
GTF2A1L	8.26843	2.42355e-08	4.95663e-07
MAMSTR	5.02228	2.56734e-08	5.23281e-07
ZDHHC15	3.84968	2.56653e-08	5.23281e-07
COL11A2	5.64031	2.6183e-08	5.33101e-07
DNMT3L	10.4643	2.66479e-08	5.41991e-07
ACTBL2	7.66829	2.67295e-08	5.43075e-07
KLHL14	7.13618	2.69663e-08	5.47308e-07
ZNF556	3.41614	2.77076e-08	5.61759e-07
MYPN	4.76077	2.77426e-08	5.61875e-07
ZNF471	2.82142	2.89077e-08	5.84856e-07
CD300LG	5.66451	2.89818e-08	5.85738e-07
OR52I1	4.06558	2.90558e-08	5.86616e-07
LMX1A	9.54839	2.91069e-08	5.86711e-07
FCN2	10.3704	2.93223e-08	5.89516e-07
ATRNL1	5.86515	2.95437e-08	5.93347e-07
GNG2	6.57755	3.00319e-08	6.01891e-07
ZNF625-ZNF20	10.3982	3.0554e-08	6.11718e-07
SLC9A4	4.21332	3.08305e-08	6.15328e-07
PRSS22	7.16504	3.22613e-08	6.42595e-07
MGAM	5.13743	3.26398e-08	6.49413e-07
OR2T1	10.3648	3.3108e-08	6.58047e-07
AC236972.4	10.3856	3.36904e-08	6.6893e-07
ESR1	6.7179	3.40947e-08	6.76258e-07
HBG1	4.59815	3.53573e-08	7.00577e-07
LINC00672	3.35364	3.55747e-08	7.03434e-07
LYPD4	5.55698	3.57333e-08	7.05843e-07
MMP2	6.43144	3.58322e-08	7.07069e-07
CD244	8.24965	3.61932e-08	7.1346e-07
TSKS	10.532	3.66316e-08	7.20621e-07
MIPOL1	2.60555	3.66927e-08	7.21085e-07
PDCL2	9.66089	3.70657e-08	7.27669e-07
PIWIL1	7.72142	3.81662e-08	7.4851e-07
OR2A1	5.13684	3.91267e-08	7.66563e-07
SLC4A8	3.7278	4.04055e-08	7.9081e-07
CACNB4	3.31873	4.07764e-08	7.96446e-07
CFAP69	2.69022	4.07494e-08	7.96446e-07
ABCA12	4.81106	4.10756e-08	8.01476e-07
OBP2B	9.53122	4.11715e-08	8.02531e-07
GATM	4.2297	4.16647e-08	8.1132e-07
STK32A	4.77831	4.42101e-08	8.59144e-07
GDAP1	2.68391	4.48811e-08	8.70422e-07
PLEKHG1	3.61253	4.57141e-08	8.85683e-07
IKZF4	3.26316	4.75195e-08	9.19733e-07
STRA6	5.29364	4.78376e-08	9.24026e-07
DACT3	3.63154	4.99225e-08	9.63328e-07
CHD5	4.81488	5.03341e-08	9.70297e-07

## Sheet: LBC-EXO enriched PCs
Table S4. The lists of exosomal-enriched protein-coding and lncRNA genes
Gene name	Log2FoldChange	P value	Ajusted P value
PCSK5	13.4613	2.06874e-122	3.6863e-118
ANP32B	6.08492	2.85145e-16	2.0243e-14
ARL10	9.93682	6.61859e-49	1.68481e-45
LRRK1	8.02898	4.56592e-39	3.12086e-36
AGO2	4.78755	1.33559e-17	1.19592e-15
GSG1L	11.789	3.23131e-66	2.87894e-62
GOLGA6L7	12.7648	1.02281e-55	4.55635e-52
RAB13	6.24717	8.51401e-18	7.82016e-16
NEDD4	4.22973	1.12833e-17	1.0258e-15
BLOC1S6	4.59742	1.83511e-23	3.20587e-21
LTBP3	5.10971	7.13661e-16	4.81694e-14
SH3TC2	7.88445	3.76964e-36	2.16681e-33
WFDC1	8.82723	4.72884e-39	3.12086e-36
SLC17A7	9.5993	2.16847e-42	2.14667e-39
SAMHD1	6.39199	6.83191e-25	1.35264e-22
NMNAT3	6.98436	2.35054e-50	6.98072e-47
MICAL3	4.44625	8.27181e-12	2.83999e-10
SLC4A5	7.98756	1.36391e-43	1.73597e-40
PTPRZ1	10.846	3.99735e-51	1.42458e-47
TTC7B	4.55766	2.9969e-14	1.60849e-12
KDELR1	4.01757	4.89641e-12	1.77335e-10
ARL4C	8.28546	6.59893e-36	3.67458e-33
C12orf45	3.94478	2.39511e-17	2.04203e-15
C1QTNF1	9.53117	1.66864e-43	1.98223e-40
MYH14	5.13016	4.96328e-14	2.57845e-12
POU2AF1	9.01558	1.94216e-43	2.07611e-40
FAM241A	4.70666	2.65085e-24	4.97215e-22
BLK	9.77252	2.26193e-39	1.61221e-36
OR2M3	4.19727	2.54517e-17	2.15964e-15
MT-ND6	5.15314	2.52322e-13	1.1648e-11
EYA3	5.716	8.26547e-27	2.0744e-24
CABP1	9.40323	1.98069e-43	2.07611e-40
MT-ND5	3.40839	5.83597e-09	1.17067e-07
TMEM45A	6.35023	1.77781e-41	1.66731e-38
RPAP2	3.54367	3.55506e-14	1.89664e-12
FSIP2	7.47411	1.08938e-46	1.7647e-43
ADAM32	4.37174	5.2796e-21	7.02069e-19
SHANK1	5.46906	7.11822e-19	7.54998e-17
KLF15	6.07804	1.20202e-17	1.08725e-15
RASA4	5.34511	7.62254e-12	2.6374e-10
ADAP1	5.83163	3.82606e-17	3.11309e-15
ANKMY1	4.70077	3.78237e-10	9.72554e-09
CROCC2	12.2341	1.91796e-47	3.79735e-44
DLGAP3	10.9307	7.21181e-45	9.88517e-42
MECOM	9.44318	1.64344e-45	2.44038e-42
HBB	12.7345	1.36785e-25	2.83415e-23
MIPOL1	3.79202	5.47111e-16	3.7496e-14
IRF2	5.06568	1.55028e-13	7.35315e-12
NKAIN3	4.67452	1.65086e-21	2.37232e-19
C11orf49	4.69539	6.28108e-14	3.17061e-12
CECR2	5.04587	4.571e-14	2.3816e-12
PIGN	2.92877	9.66827e-10	2.30628e-08
KPNA5	4.73963	3.627e-22	5.43105e-20
SLC6A17	12.8389	2.64185e-35	1.38456e-32
SRRM4	8.88803	1.4399e-47	3.20719e-44
TBC1D8B	5.18653	1.49087e-22	2.31007e-20
MC2R	10.2776	7.68442e-58	4.56429e-54
TRPM4	4.97121	9.72562e-13	3.99311e-11
LST1	8.18983	3.84818e-40	2.85712e-37
ROBO3	7.15584	1.06528e-26	2.63642e-24
SKIDA1	7.79562	1.94949e-27	5.26332e-25
MLYCD	5.39743	2.98729e-17	2.51088e-15
LFNG	9.36173	2.07554e-32	8.80573e-30
OR5AS1	5.06763	8.53267e-26	1.85419e-23
ATP9B	3.56157	4.43089e-14	2.32218e-12
RNFT2	3.88722	3.00407e-09	6.41841e-08
PITPNM3	7.56521	1.40601e-26	3.29654e-24
SHISAL2A	8.2954	4.11161e-24	7.47601e-22
HHLA1	9.45223	3.78176e-40	2.85712e-37
ORC4	3.16554	1.53567e-09	3.49925e-08
TBC1D28	13.2922	6.39009e-29	1.96319e-26
MUC2	13.8647	3.00412e-28	8.49688e-26
FBXO15	3.71252	5.39047e-13	2.31452e-11
NAV3	6.56838	5.52461e-34	2.81266e-31
OPHN1	3.26978	6.19301e-11	1.87676e-09
KIAA1328	5.85585	4.02728e-33	1.84006e-30
PLCXD3	8.68924	9.67669e-34	4.78969e-31
FCN1	8.05851	2.38681e-41	2.12653e-38
INTU	3.16881	2.85468e-11	9.01908e-10
KCNJ6	5.71352	3.18733e-24	5.85515e-22
C9orf152	8.38635	7.8097e-29	2.31935e-26
FAM228B	4.7413	2.30368e-22	3.50849e-20
WFIKKN1	8.22238	2.63242e-26	6.01373e-24
ABCC6	6.16078	8.96573e-26	1.92482e-23
ONECUT1	6.60327	5.31927e-21	7.02104e-19
NUPR1	5.5388	6.76825e-29	2.04413e-26
LSAMP	3.89703	2.916e-09	6.24521e-08
OR14J1	5.7992	6.42396e-30	2.08125e-27
MUC3A	15.8652	1.44634e-22	2.26073e-20
OR10H1	8.23488	3.03938e-32	1.25951e-29
IFT81	4.81093	5.11095e-15	3.08719e-13
CLN5	2.76556	1.6671e-08	3.00061e-07
ZAN	9.43743	3.30904e-33	1.55168e-30
SAMD12	5.47472	9.40405e-24	1.65912e-21
KRT15	6.99001	1.67993e-30	5.75668e-28
EXD3	3.55907	3.16211e-09	6.69984e-08
SULT1B1	6.93527	3.03801e-41	2.46065e-38
MAPK10	4.58441	7.58736e-17	5.92979e-15
FCRL5	4.61185	8.14713e-21	1.05198e-18
WDPCP	4.62931	1.14488e-19	1.33337e-17
GOLGA6L2	10.4723	4.28458e-31	1.52694e-28
AFF2	10.2588	9.94639e-33	4.43087e-30
ASTN2	4.58386	1.00428e-19	1.17732e-17
OR1I1	5.26224	5.67147e-20	6.73733e-18
IGFN1	5.18236	2.99844e-10	7.88043e-09
GDAP1	5.37785	1.90617e-15	1.2218e-13
LRP2	7.54577	1.1625e-26	2.79927e-24
FGF23	7.02084	5.59735e-23	9.23511e-21
SLC12A9	3.20341	1.74343e-08	3.12222e-07
TNR	7.48705	7.64567e-23	1.23853e-20
GABRG2	4.85417	1.0366e-18	1.06769e-16
PPM1E	5.06374	1.11402e-14	6.46605e-13
GAD2	8.69084	1.58299e-29	4.94866e-27
ZNF66	6.98202	2.95352e-41	2.46065e-38
CCDC144A	3.8754	4.33149e-13	1.89174e-11
MYLK3	4.66233	3.17068e-17	2.64011e-15
TMEM212	4.72543	3.42426e-20	4.17924e-18
CSMD1	7.73885	3.37443e-30	1.13451e-27
OR10H5	5.03144	1.65247e-15	1.07465e-13
PLEKHS1	8.98151	4.14803e-20	5.02815e-18
FBXL2	3.68854	1.65723e-11	5.46857e-10
SPTLC3	4.18488	3.69475e-13	1.65005e-11
C12orf50	5.4887	1.6883e-19	1.95349e-17
CD247	9.32625	3.41439e-31	1.26752e-28
MZB1	8.2518	5.37252e-47	9.57329e-44
OR2AT4	2.91914	5.84056e-09	1.17067e-07
ACKR2	6.1267	1.09448e-16	8.28874e-15
HBA1	12.694	3.21228e-16	2.26243e-14
CFAP54	6.39942	1.19113e-33	5.73644e-31
SLC2A11	3.65986	5.00094e-13	2.15767e-11
ORC6	3.3022	2.6692e-09	5.78356e-08
RAB4B	4.699	4.25023e-10	1.08193e-08
GOLGA6L1	6.9295	5.23599e-19	5.68903e-17
ANKEF1	4.33787	5.46977e-12	1.96504e-10
FLT1	7.01524	1.03271e-38	6.57208e-36
FAM76B	3.91412	2.70372e-12	1.03385e-10
PLEKHA6	7.23976	6.16846e-28	1.69101e-25
UNC80	4.79963	2.78139e-18	2.62231e-16
BORCS8	4.4001	6.23085e-12	2.18989e-10
PARP11	4.18789	2.94571e-09	6.30127e-08
ADAMTSL3	5.71071	1.23514e-25	2.5893e-23
SSC5D	7.41242	3.17256e-25	6.42408e-23
GFAP	5.72129	6.26458e-21	8.20799e-19
STK33	4.52451	6.55004e-12	2.29303e-10
DGKA	3.12063	1.28695e-08	2.40378e-07
METTL25	5.22596	4.32425e-17	3.4866e-15
CD300E	7.89213	1.60844e-28	4.6985e-26
IGSF9	10.8645	9.22225e-32	3.65181e-29
KLK4	8.12217	7.5745e-24	1.3497e-21
KCNMB1	5.94913	8.55185e-16	5.70732e-14
PRG4	7.18715	2.03249e-19	2.29222e-17
GPR174	8.93727	1.45788e-29	4.63891e-27
CFAP69	3.6706	3.11977e-09	6.618e-08
ZSWIM9	4.93854	5.6048e-14	2.86988e-12
TMEM182	3.63907	1.33881e-10	3.73922e-09
EMX2	7.64503	1.71615e-32	7.45857e-30
TCF21	8.81291	4.0939e-31	1.48876e-28
PRRX1	8.51725	2.58316e-27	6.87005e-25
OR4F17	6.32198	3.96593e-28	1.1042e-25
APOC2	8.27802	3.63176e-23	6.16327e-21
ZNF471	3.92058	8.15876e-13	3.37311e-11
PRR9	10.6968	2.17776e-31	8.2565e-29
PTRH1	5.44028	3.56712e-14	1.89739e-12
HBA2	10.6838	6.42443e-17	5.04303e-15
GAD1	10.2357	8.45091e-25	1.6548e-22
MROH7	6.46431	3.31926e-26	7.39325e-24
SPACA6	6.74486	9.10392e-17	7.02263e-15
MEX3A	4.19746	5.5781e-12	1.99992e-10
MYOCD	14.6517	1.64617e-18	1.62962e-16
CLEC2B	7.31913	2.054e-31	7.95655e-29
SCN2A	3.84717	1.69605e-11	5.576e-10
GOLGA6L6	14.5934	2.07455e-19	2.32493e-17
PRKCB	4.06234	5.78007e-12	2.06403e-10
SSTR3	13.1409	5.12233e-14	2.64565e-12
ODF2L	3.27207	1.67466e-08	3.01117e-07
ZNF385D	7.53376	4.4033e-21	6.03557e-19
TRHDE	7.23164	3.25578e-21	4.49727e-19
WTIP	3.51985	1.13712e-09	2.6802e-08
LHFPL4	7.29105	1.98888e-26	4.60257e-24
DLK1	14.5478	1.4322e-17	1.27602e-15
DUX4	8.22652	2.91592e-36	1.73196e-33
EGR3	7.11321	1.56573e-14	8.85705e-13
AKT3	4.08923	1.55159e-13	7.35315e-12
PSG2	8.86856	5.49686e-32	2.2261e-29
CYSLTR1	5.91744	7.98925e-26	1.75754e-23
CYP3A5	3.85804	9.49126e-10	2.27013e-08
RBP4	7.46833	1.57097e-09	3.55693e-08
OR5AU1	4.83179	3.17626e-11	9.98216e-10
SHISA9	6.42828	1.54153e-25	3.15729e-23
OR1D2	4.50464	3.45482e-15	2.13015e-13
SBK1	6.39589	1.48822e-18	1.48148e-16
PKNOX2	4.78481	1.96735e-11	6.38546e-10
ONECUT3	5.78924	1.08635e-16	8.27252e-15
TMEM176A	8.33508	1.41357e-35	7.63283e-33
KLHDC7B	4.68432	9.29271e-10	2.22563e-08
NRXN1	8.56855	7.57379e-37	4.6537e-34
ZIC3	7.77062	1.93521e-20	2.42841e-18
ANKLE1	5.0692	9.28428e-11	2.69441e-09
CFAP92	4.32822	3.93945e-10	1.00858e-08
ADGRF2	6.32818	3.40842e-15	2.11619e-13
MUC4	8.11412	6.25011e-23	1.02175e-20
SYN3	4.69883	1.38257e-12	5.57375e-11
KMO	5.89386	2.04344e-15	1.30043e-13
ZNF347	4.17835	8.24171e-13	3.39951e-11
CFAP70	5.50938	4.42281e-18	4.12618e-16
NCF1	6.02132	5.55659e-13	2.37441e-11
OR1A1	5.05789	3.09071e-19	3.39959e-17
MEOX2	10.5446	3.26072e-25	6.5284e-23
TMEM178A	8.27399	9.05748e-23	1.44103e-20
KCNQ2	10.0546	2.14084e-23	3.70365e-21
PRR36	7.35698	2.15126e-15	1.35454e-13
HOXB8	6.70715	1.11706e-25	2.36964e-23
SLC9A4	7.77745	5.42931e-20	6.49294e-18
TRIM74	6.23328	5.50936e-13	2.35989e-11
MYT1L	4.36151	8.94235e-15	5.24157e-13
KCNJ15	5.14226	1.01184e-12	4.13797e-11
RPH3A	6.30232	2.41281e-18	2.29914e-16
XKR4	5.66579	4.81619e-11	1.48221e-09
SYT14	5.83513	4.36541e-16	3.01501e-14
SATL1	7.08579	1.64844e-30	5.75668e-28
PARP15	6.69969	1.29583e-26	3.07871e-24
PRRG3	6.16381	5.09371e-23	8.49853e-21
NEGR1	4.53281	1.4666e-15	9.60784e-14
SLC12A5	7.87027	2.92459e-26	6.59661e-24
MATK	7.81099	5.62556e-15	3.38655e-13
POTEM	3.40038	2.11356e-09	4.68427e-08
SCN2B	7.48031	1.00205e-22	1.58013e-20
IGF2	8.55763	1.22759e-20	1.5737e-18
SPN	4.48681	3.93409e-14	2.07401e-12
FCGR2A	6.58941	5.76116e-15	3.4565e-13
PNLIP	14.0531	1.42625e-18	1.42777e-16
DPPA4	6.38307	8.93554e-23	1.43444e-20
GBP4	3.46367	7.55945e-10	1.83768e-08
CLSPN	3.80918	5.61294e-09	1.13013e-07
NCALD	5.1476	2.18564e-17	1.89058e-15
AEBP1	5.70634	1.07122e-15	7.06967e-14
FAM131B	7.61993	2.29389e-17	1.96514e-15
TRIM71	7.1718	1.65199e-22	2.53766e-20
TLCD3B	5.55462	7.46293e-10	1.81669e-08
PRSS1	14.0119	2.63484e-18	2.49735e-16
TSHR	3.67342	1.76902e-10	4.80535e-09
NEUROD2	7.21644	1.37652e-24	2.60939e-22
CHRD	5.27749	6.94319e-11	2.06545e-09
ARMCX4	4.74543	1.73742e-14	9.67474e-13
TMC1	4.31969	2.00033e-11	6.46894e-10
STS	4.67641	3.34136e-13	1.50353e-11
CCT6B	5.11662	7.35055e-09	1.4425e-07
NTRK3	5.12585	1.75875e-18	1.73144e-16
ZNF366	9.48625	2.79671e-22	4.22327e-20
COL1A1	7.15101	2.93127e-24	5.44086e-22
HBG2	10.897	6.21353e-09	1.23708e-07
ANXA8L1	9.47473	5.10322e-23	8.49853e-21
NEB	3.66421	4.5474e-09	9.34603e-08
CLIC6	7.2523	8.39129e-19	8.79556e-17
CHRDL1	8.55554	5.31293e-27	1.39222e-24
RYR1	6.85646	2.68174e-28	7.70739e-26
CACNA1D	5.72327	8.50571e-11	2.49282e-09
FGF10	8.53814	8.99156e-25	1.74153e-22
NEFH	8.3563	4.31438e-30	1.42367e-27
FAM111B	3.61328	2.58069e-09	5.61481e-08
ANXA8	7.29358	2.00581e-12	7.83804e-11
FGD3	4.84344	3.77172e-09	7.84228e-08
KCNMA1	4.38513	8.02639e-14	3.99504e-12
SLC1A2	4.82621	5.83309e-16	3.96717e-14
NLRP1	3.72272	2.35227e-10	6.29356e-09
CDH8	7.23179	1.13646e-26	2.77406e-24
HTN1	4.59669	7.5857e-14	3.78626e-12
FBXW12	4.70216	3.10695e-10	8.12963e-09
GABRA2	7.58644	3.72194e-22	5.52677e-20
SEZ6	6.51539	1.92196e-19	2.18137e-17
CATSPERG	4.82008	7.72435e-12	2.66553e-10
CACNA1E	10.7938	3.15507e-21	4.3922e-19
SPINK9	8.37247	7.00309e-27	1.78269e-24
PRB1	10.7862	3.09868e-17	2.59227e-15
OR5A1	4.37254	4.43315e-13	1.9314e-11
SPEG	4.74541	4.05255e-15	2.47303e-13
POTEB3	4.72384	3.744e-12	1.40156e-10
PROM2	5.7931	5.02977e-15	3.04849e-13
SLITRK3	12.3083	4.10344e-13	1.80541e-11
NPAP1	5.46514	2.16391e-17	1.88255e-15
ACAP1	3.78328	1.56819e-08	2.84269e-07
NHSL2	5.83987	1.33748e-12	5.41651e-11
FXYD1	9.26685	1.7226e-20	2.17695e-18
CSMD2	5.16552	1.32787e-13	6.39496e-12
EFCAB12	3.78386	1.31252e-08	2.43117e-07
TEX45	6.19424	1.39366e-15	9.16367e-14
AQP7	6.28697	9.47528e-22	1.38393e-19
AFAP1L2	7.70341	1.3241e-17	1.19162e-15
TNFRSF13B	7.17849	2.07979e-17	1.8256e-15
SYNE4	6.72168	2.1658e-17	1.88255e-15
ANKRD20A3P	3.97027	5.24638e-11	1.60628e-09
TRPS1	3.67167	3.56825e-09	7.43657e-08
HIF3A	4.60715	4.99158e-13	2.15767e-11
OR10K1	7.19338	1.06058e-24	2.03209e-22
FAM9A	13.6355	3.61335e-15	2.22022e-13
KCNC3	5.22875	6.90791e-09	1.36164e-07
ATP1A3	6.70506	5.0977e-17	4.07336e-15
AC118281.1	8.25668	2.41172e-12	9.28173e-11
FOXI2	10.5754	1.89157e-19	2.16063e-17
KLC3	4.81573	8.52301e-13	3.50743e-11
CPB1	8.13555	7.16001e-18	6.61058e-16
OR2T12	6.22754	8.61743e-22	1.26904e-19
F5	6.49615	7.54329e-16	5.07222e-14
AC004706.3	5.38121	1.69411e-12	6.73825e-11
SPTA1	5.55723	2.58424e-13	1.18682e-11
PRR30	13.5356	4.90343e-16	3.37352e-14
B3GALT5	5.53804	2.22871e-18	2.14667e-16
OR4D9	4.1672	2.70932e-09	5.85891e-08
MAGEC3	12.0713	6.55476e-11	1.97296e-09
ITGAX	4.14262	4.74069e-11	1.46912e-09
SLC4A8	4.43737	6.63873e-13	2.80987e-11
HYDIN	4.37583	1.35247e-11	4.5046e-10
PGM5	4.76645	8.99341e-11	2.61852e-09
RP1L1	6.4351	1.35508e-12	5.47531e-11
PLEKHG4B	6.13139	1.73423e-19	1.99369e-17
PDZD7	4.57113	7.31978e-13	3.06176e-11
SIX3	5.93399	3.79348e-13	1.6815e-11
SYNPO2L	6.35446	3.4418e-15	2.12949e-13
C1orf61	4.6643	2.98203e-12	1.12578e-10
EYS	4.10782	5.60883e-10	1.39392e-08
PRB4	11.9777	1.0983e-13	5.36182e-12
CEL	6.31661	2.80644e-13	1.27898e-11
PNPLA7	5.25106	1.73843e-09	3.9014e-08
MGAT4C	5.03487	2.86896e-15	1.79375e-13
ELN	5.58425	2.57694e-09	5.61351e-08
PIGR	5.13829	5.35223e-09	1.08377e-07
SIGLEC10	5.82427	1.80733e-12	7.14076e-11
DNAH5	4.69222	6.27323e-14	3.17061e-12
FOXP2	5.08718	6.50977e-16	4.41056e-14
SCN1A	5.89436	6.08226e-17	4.81688e-15
ELAVL3	7.40799	5.28409e-18	4.90402e-16
MGAM	10.3556	1.13112e-18	1.15174e-16
TBX15	9.34794	2.57054e-20	3.20311e-18
TMC2	3.63842	3.39404e-09	7.11511e-08
C17orf97	6.74905	2.49884e-14	1.3493e-12
FBN2	6.29959	3.17387e-20	3.90036e-18
HHLA2	10.9294	1.55816e-15	1.01703e-13
GPR173	6.94195	3.68805e-17	3.01455e-15
SCIN	3.85168	1.16696e-09	2.73606e-08
NOS1	4.09055	3.26644e-10	8.49703e-09
SEMA6D	7.14127	1.37671e-18	1.39384e-16
C3	3.75444	1.55364e-08	2.82206e-07
INKA2	4.3978	1.07322e-09	2.53966e-08
IRF6	6.52044	1.46336e-08	2.67168e-07
SGCE	4.54813	1.68615e-11	5.55369e-10
CFAP97D1	4.41378	3.9417e-12	1.4572e-10
GRM4	6.39379	1.45517e-20	1.85212e-18
PROX1	5.81574	2.25184e-17	1.93843e-15
BCL11A	4.33915	1.27701e-10	3.5948e-09
PPIAL4G	4.46892	3.75267e-12	1.40186e-10
DCN	5.45742	2.15443e-12	8.38204e-11
SLC8A2	10.8345	2.19695e-13	1.02213e-11
OR51I2	8.24629	4.54039e-21	6.17597e-19
CLDN3	5.05913	1.8947e-11	6.17214e-10
ANKRD45	4.9116	6.26729e-12	2.19836e-10
KRTAP5-1	6.6275	3.60889e-14	1.90821e-12
ZNF114	4.86702	7.5027e-09	1.46751e-07
SLC43A2	4.11275	1.81579e-10	4.92475e-09
FMN2	5.13406	5.80441e-12	2.06858e-10
SLITRK2	6.13537	1.49108e-16	1.10247e-14
SHROOM4	6.10372	2.25332e-18	2.1587e-16
OR2V2	3.99739	1.10677e-08	2.09137e-07
SLC15A3	5.98128	8.05665e-10	1.95056e-08
DACH1	10.7836	1.37002e-13	6.58014e-12
GABRP	7.12957	2.16876e-19	2.41532e-17
HMCN2	5.99931	1.51607e-12	6.07074e-11
BAAT	4.94959	3.22905e-13	1.45667e-11
CAMK2B	7.51786	1.93281e-15	1.23444e-13
PSD4	3.91415	4.6398e-09	9.49215e-08
TCTE1	6.54479	1.04377e-10	2.99499e-09
BLNK	4.8997	9.83522e-14	4.82793e-12
KRT9	13.2074	3.81877e-13	1.6885e-11
FCRL2	5.52232	1.37132e-14	7.90794e-13
DNAH11	4.28013	2.87533e-11	9.06824e-10
SLC28A2	4.55972	1.87538e-12	7.39324e-11
PRB2	11.7449	6.04147e-12	2.13597e-10
SCGB3A2	6.91679	8.54763e-19	8.90704e-17
NKD1	4.54277	2.85255e-12	1.08148e-10
ATP10B	4.61893	8.22831e-09	1.60066e-07
RAD9B	3.70429	1.32471e-08	2.44865e-07
OBP2B	13.1707	8.63707e-15	5.09616e-13
KIF1A	5.81377	1.76908e-15	1.14215e-13
IGDCC4	5.34286	1.35683e-09	3.1237e-08
MUC12	7.38582	4.35097e-20	5.23851e-18
SOX5	5.78263	1.81562e-16	1.32592e-14
TNS1	5.50866	1.40727e-14	8.06306e-13
MUC5AC	7.05155	2.58644e-21	3.65776e-19
PLEKHA4	4.53628	2.75241e-09	5.93766e-08
AMY2A	11.7042	2.11277e-12	8.23796e-11
C6orf223	6.03686	1.69856e-12	6.74088e-11
ZNF784	3.87858	2.56145e-09	5.5866e-08
KSR2	4.24348	5.08395e-10	1.27593e-08
ABCG8	3.99135	1.03923e-08	1.97421e-07
DENND2A	4.59926	4.74215e-12	1.7245e-10
MUC6	4.65695	7.80249e-13	3.24085e-11
RUNX2	6.27668	8.28845e-16	5.55233e-14
ABCB11	6.33459	5.29098e-19	5.71394e-17
WNT7A	9.34493	7.62029e-21	9.91138e-19
CARMIL2	5.90712	2.88509e-16	2.04005e-14
NYAP2	6.47014	1.11118e-11	3.72883e-10
ADRA1A	7.32197	3.43854e-16	2.41225e-14
KCNT1	5.09959	9.83163e-14	4.82793e-12
MAGIX	4.09564	8.92072e-09	1.72033e-07
ANPEP	8.3078	2.84262e-18	2.66593e-16
TPSB2	8.30499	4.91025e-21	6.57862e-19
DNAH2	4.95633	1.01249e-12	4.13797e-11
COL1A2	4.51987	1.44579e-09	3.30289e-08
PPP2R2B	5.36577	2.20486e-14	1.21054e-12
RNF165	4.73855	4.62103e-12	1.6908e-10
RASSF2	3.97065	1.05768e-08	2.00497e-07
CNTN2	4.40493	1.02704e-10	2.95173e-09
SDK2	6.52859	4.55144e-14	2.37836e-12
TAC4	4.07161	1.4215e-08	2.6029e-07
IQUB	6.24531	1.80339e-16	1.32241e-14
ITGB2	4.74686	2.27923e-12	8.84827e-11
RSPO4	13.0172	1.42004e-14	8.08891e-13
MOBP	4.85079	8.77999e-10	2.10566e-08
OR56A1	3.9637	3.06172e-09	6.51035e-08
NRXN2	10.5669	3.70753e-13	1.65161e-11
MAB21L3	8.22942	3.01879e-23	5.17229e-21
RASGRF1	7.29122	1.81058e-18	1.77267e-16
TMPRSS4	4.43367	8.44838e-09	1.63632e-07
GPR68	6.70949	1.9684e-14	1.08591e-12
IL7R	5.83049	5.31606e-14	2.72988e-12
KCNJ11	4.50059	1.30159e-08	2.41595e-07
PAK6	5.70915	1.045e-11	3.52668e-10
SPP2	6.74544	9.68761e-16	6.44118e-14
SORBS1	4.33293	1.69418e-10	4.62307e-09
NEFM	6.49043	1.27608e-08	2.38599e-07
IGF2BP1	5.99208	1.59344e-14	8.94868e-13
KCNJ9	6.23623	1.12195e-10	3.19958e-09
PRDM12	6.52966	1.47291e-13	7.05533e-12
MUC17	8.49057	3.12939e-20	3.8724e-18
EFNB3	7.57612	6.00359e-19	6.40587e-17
SCIMP	4.6004	1.99667e-10	5.3907e-09
KLK3	12.932	1.13346e-13	5.51832e-12
HCN4	12.9206	3.59398e-14	1.90599e-12
GOLGA6L22	12.9153	2.5489e-12	9.76749e-11
LMTK3	4.98206	2.87961e-10	7.61302e-09
SPATA31A7	7.55066	5.97867e-13	2.53652e-11
KRT77	12.8924	1.47946e-13	7.06771e-12
POU2F2	6.78309	3.98628e-17	3.2287e-15
TTBK1	7.61986	6.69804e-13	2.82826e-11
SLC22A9	6.51089	3.78512e-13	1.6815e-11
PRRT2	5.5699	5.20097e-14	2.6785e-12
CGN	7.03127	3.93517e-12	1.4572e-10
RBBP8NL	10.4307	7.10456e-12	2.47742e-10
ALPI	11.4291	2.79184e-12	1.06299e-10
MSI1	5.64333	3.84594e-12	1.43341e-10
GPR149	8.08027	2.06266e-21	2.94037e-19
TNFSF14	6.68844	7.2233e-19	7.6161e-17
SCAMP5	4.60081	1.29123e-09	2.992e-08
PCLO	5.43879	6.75553e-11	2.02314e-09
TSHZ2	6.01434	2.47502e-14	1.3405e-12
IL32	5.63669	1.40693e-14	8.06306e-13
FRMPD2	7.47597	3.5429e-17	2.90926e-15
ASGR1	5.00688	2.83516e-12	1.07718e-10
CST1	12.8324	2.41516e-13	1.12072e-11
EFCAB3	5.22289	5.62383e-13	2.39739e-11
KRT24	8.20116	3.72549e-15	2.28126e-13
MYT1	6.50082	8.54464e-17	6.64878e-15
SCN7A	5.0078	9.76387e-12	3.30137e-10
FCGRT	7.88152	5.67527e-16	3.87462e-14
ARHGAP9	10.3444	2.12247e-15	1.34115e-13
LDB3	4.33049	3.65908e-10	9.44943e-09
SNTG1	5.21605	3.35096e-09	7.04136e-08
GABRE	7.0019	2.37544e-16	1.69992e-14
TRIM22	4.69355	1.44388e-10	4.00756e-09
OR2L2	5.89053	2.17577e-13	1.01492e-11
GABRA1	8.30055	3.17632e-11	9.98216e-10
LYPD4	7.28711	3.17951e-09	6.72072e-08
CACNA1I	6.23159	5.72937e-10	1.42189e-08
GFY	12.7378	2.4301e-13	1.12473e-11
DNAH8	12.7368	2.40928e-14	1.30887e-12
PTGES3L	4.74901	6.86217e-10	1.68194e-08
KRTAP4-16	6.63164	7.75415e-13	3.2283e-11
TMEM63C	8.96487	3.57904e-16	2.50097e-14
TBX4	5.19972	2.00919e-09	4.46963e-08
CACNA1B	6.01098	3.53276e-09	7.37122e-08
CD40LG	8.27493	1.966e-18	1.91433e-16
NTRK2	6.34899	3.34786e-17	2.77467e-15
DLX6	7.79036	5.29055e-17	4.20858e-15
DMBX1	6.12967	9.71245e-11	2.80952e-09
LAIR1	4.90204	2.01748e-11	6.51257e-10
CD3G	5.52134	1.6818e-10	4.59632e-09
HMGA2	5.77374	3.19724e-13	1.44598e-11
SLCO2B1	4.67682	7.56592e-11	2.23949e-09
ECE2	8.63073	3.56756e-13	1.59724e-11
LGI1	4.67208	1.2814e-10	3.60146e-09
TREM1	4.80613	2.26618e-11	7.23675e-10
JPH4	5.79508	2.9675e-14	1.59752e-12
DCX	6.60963	1.43569e-14	8.1473e-13
MMP9	10.2054	2.20789e-14	1.21054e-12
GRM2	5.35943	1.95039e-12	7.63826e-11
CRX	5.09056	5.98094e-12	2.11878e-10
EMILIN2	4.3074	2.07852e-09	4.61235e-08
ATOH8	8.61067	1.48868e-16	1.10247e-14
SCRT2	6.47623	1.70528e-09	3.84638e-08
TMEM221	4.42783	2.54345e-09	5.55413e-08
CSRNP3	4.69438	1.58933e-08	2.87808e-07
COX6B2	5.12932	4.03753e-09	8.34627e-08
OR2F1	5.40549	3.53591e-10	9.1579e-09
PKHD1	4.73122	4.73162e-10	1.19593e-08
OTUD7A	5.09305	7.70614e-11	2.27721e-09
SAMD14	6.38401	2.1075e-15	1.33643e-13
AC093827.5	4.75718	1.36219e-09	3.13198e-08
HIVEP3	4.45467	5.4313e-09	1.09713e-07
POU3F3	7.23215	8.95882e-14	4.43437e-12
COL6A3	4.83204	7.86753e-11	2.30958e-09
GFRAL	8.82127	7.36132e-14	3.68459e-12
LGALS9	4.95022	6.84563e-11	2.04493e-09
HNF4A	5.01472	6.66733e-09	1.32152e-07
CELF4	7.22852	3.44216e-14	1.84192e-12
SVOP	4.92711	1.04259e-09	2.47706e-08
H2AL1RP	12.583	1.74194e-12	6.8977e-11
AURKC	7.95705	1.94461e-11	6.32318e-10
SOX11	5.67779	9.35066e-14	4.6155e-12
AL445524.2	6.24848	7.19722e-09	1.4171e-07
TSPAN18	7.7964	4.20279e-19	4.59445e-17
SHISA6	8.79818	8.98779e-11	2.61852e-09
MESP2	8.11108	1.85953e-15	1.19621e-13
SCN3A	5.92452	4.03408e-14	2.12045e-12
KLK2	5.69525	1.31135e-09	3.03467e-08
DMRTC1B	7.78446	1.30196e-16	9.70695e-15
DMRTC1	7.78446	1.30196e-16	9.70695e-15
GPM6A	5.01408	8.13088e-10	1.96586e-08
TSPOAP1	5.25349	8.82069e-12	3.01681e-10
CHRNA4	9.09222	8.77087e-15	5.15802e-13
ACE	6.61535	2.48571e-15	1.55961e-13
FCAR	4.78955	1.52147e-10	4.19676e-09
OR5H14	5.16298	8.93155e-12	3.04888e-10
OTOF	5.84798	1.14973e-10	3.26228e-09
IFFO1	5.00468	1.2055e-08	2.26113e-07
SMIM24	6.29406	1.14444e-10	3.25244e-09
PDX1	6.72954	1.05629e-10	3.02606e-09
FOXD4L5	6.34343	2.22273e-11	7.12354e-10
COLGALT2	4.94733	1.58911e-10	4.36307e-09
ALAS2	7.13907	1.75375e-15	1.13637e-13
SLIT3	5.05835	9.94459e-09	1.89521e-07
ADIPOQ	5.34558	9.58264e-09	1.83015e-07
DNAH6	4.66933	5.79654e-10	1.43656e-08
PDE1B	5.52109	1.84237e-10	4.98925e-09
ANKFN1	5.93228	4.3104e-10	1.09412e-08
CYP2A7	9.44626	2.30143e-12	8.91503e-11
OTOL1	12.4734	1.29444e-13	6.25083e-12
LILRB4	4.409	2.25269e-09	4.97405e-08
PCDH10	7.21219	1.69228e-16	1.24606e-14
EN1	11.0254	1.65769e-10	4.54436e-09
PAX5	6.54865	1.12394e-10	3.19958e-09
LCP2	11.0205	1.02386e-10	2.94737e-09
SPATA31D1	12.4594	2.83644e-13	1.28935e-11
MYO1H	6.75185	1.13832e-13	5.52688e-12
KRTAP5-10	11.0105	1.2497e-09	2.90711e-08
CTRB1	6.91184	6.34462e-17	5.00242e-15
TSPY9P	12.4526	5.26961e-12	1.90463e-10
KCNK10	5.51955	1.35849e-11	4.51623e-10
IFIT1B	8.19699	1.88916e-14	1.04543e-12
ZMYND15	5.61956	1.46502e-08	2.67198e-07
ERICH3	10.0016	6.88687e-14	3.46659e-12
MDGA1	5.29325	8.2256e-12	2.82957e-10
RELN	6.34047	1.47322e-10	4.08263e-09
CYP2C9	4.77838	3.33889e-09	7.02429e-08
ZNF676	4.82983	3.45934e-09	7.23498e-08
CELA3A	12.4285	1.76377e-13	8.2925e-12
MUC16	6.10523	4.85356e-10	1.22155e-08
ABCA13	6.57234	5.81721e-12	2.069e-10
LDLRAD4	5.1295	9.10362e-09	1.74615e-07
XKR7	12.4162	3.37334e-13	1.51409e-11
KLHL33	4.82971	4.76211e-10	1.20193e-08
TRPC3	5.09151	2.79565e-11	8.86399e-10
OR4K2	5.11645	2.37448e-11	7.56904e-10
RASEF	5.80208	6.57231e-12	2.29631e-10
C10orf82	4.95549	8.54352e-09	1.65295e-07
SLC22A14	5.88433	9.02249e-09	1.73408e-07
CPA1	7.23279	7.45349e-12	2.58392e-10
POPDC2	8.93796	3.88412e-13	1.71315e-11
CELF2	8.92963	6.03917e-14	3.07463e-12
PCDH11Y	6.39004	1.58689e-14	8.94836e-13
SULT2B1	6.25442	5.59905e-11	1.70838e-09
SEMA5B	4.63109	1.3674e-08	2.51972e-07
OR2A12	7.32304	2.20606e-16	1.59149e-14
CD84	4.43496	1.07757e-08	2.04051e-07
DGKB	6.24509	1.40628e-08	2.58335e-07
MUC19	4.81073	3.74478e-10	9.65677e-09
PAX2	7.72461	5.84765e-15	3.49662e-13
C19orf84	12.3402	4.87978e-10	1.22641e-08
GRIK5	5.69053	7.39106e-10	1.80166e-08
ABCC8	4.74518	1.08483e-09	2.56374e-08
PCARE	9.88188	1.30791e-12	5.32091e-11
NRXN3	5.0281	3.61713e-10	9.35467e-09
GNAO1	5.21987	6.62566e-11	1.98759e-09
COL20A1	5.15599	5.11558e-10	1.28206e-08
CDH4	6.59661	3.37917e-15	2.10537e-13
VWF	7.52982	1.01735e-15	6.73911e-14
RBPJL	12.3007	1.28896e-08	2.40503e-07
UGT8	5.58056	1.82519e-09	4.08581e-08
SELL	9.84739	2.18298e-11	7.00876e-10
CLPS	9.84165	7.32484e-14	3.67666e-12
VWA3B	6.9172	8.57604e-11	2.5093e-09
CLEC20A	7.65449	9.85085e-11	2.84493e-09
EPHB3	6.42153	1.98337e-13	9.27602e-12
TCEAL2	8.01077	1.28493e-10	3.60571e-09
NAT16	4.68105	7.42727e-09	1.45436e-07
ARHGEF5	8.01134	1.80689e-14	1.00302e-12
KCNH4	8.00678	2.24572e-14	1.2275e-12
PRKG1	4.52902	1.25414e-08	2.34743e-07
PASD1	12.2555	1.56853e-12	6.26673e-11
FAT3	5.60604	3.92315e-10	1.00585e-08
CD72	7.46964	2.63094e-09	5.71506e-08
RORB	6.78621	1.42086e-14	8.08891e-13
SLC26A4	4.62908	5.83695e-09	1.17067e-07
KLK14	8.46482	1.08297e-11	3.6479e-10
KCNA2	6.52805	5.28026e-12	1.90463e-10
ST8SIA3	12.2327	8.02169e-13	3.32415e-11
EPPIN	4.61879	1.04233e-08	1.97798e-07
FLI1	6.59655	8.59969e-14	4.26846e-12
FAM71D	7.31332	4.33668e-12	1.5999e-10
CRYBG2	7.06338	5.93722e-12	2.10748e-10
CHRNA1	5.17797	7.56612e-09	1.4783e-07
VIPR1	8.7677	1.01251e-14	5.89604e-13
XKR9	5.20359	8.32445e-10	2.00722e-08
DPP6	5.69429	4.46168e-12	1.64262e-10
MAMSTR	4.88509	1.0163e-09	2.41781e-08
CTTNBP2	8.39504	3.86006e-12	1.43341e-10
DOCK2	7.71377	7.17869e-15	4.26391e-13
COL11A2	5.50749	5.2026e-10	1.30204e-08
HTN3	5.34828	1.56408e-09	3.55037e-08
UPK2	6.2231	3.18037e-10	8.29736e-09
PRAMEF13	12.1424	6.59413e-11	1.98146e-09
LIMS2	7.5056	9.1546e-15	5.34839e-13
FCGR2B	5.52382	3.83712e-10	9.8521e-09
TMC8	5.95668	2.17088e-10	5.82573e-09
COL16A1	5.47431	3.15469e-10	8.24243e-09
DLL4	7.6704	4.58489e-13	1.98779e-11
ZNF888	4.66615	1.69593e-08	3.04636e-07
PIWIL1	9.67261	4.18588e-10	1.06707e-08
DEFA3	24.7097	4.81955e-21	6.50603e-19
GOLGA8G	8.07647	1.76907e-10	4.80535e-09
FAM78B	5.93552	1.57547e-10	4.33231e-09
FGF7	4.72028	4.92784e-09	1.00468e-07
DNAH9	6.0485	1.20099e-08	2.25506e-07
SIGLEC6	5.37062	3.99204e-10	1.02058e-08
SLC6A3	12.0885	1.5569e-09	3.53857e-08
SYT13	7.17351	6.98351e-13	2.92798e-11
ITGAD	5.75368	5.59467e-10	1.39234e-08
TSPAN32	6.22439	5.8813e-11	1.78838e-09
TOX3	6.02652	9.70247e-12	3.28685e-10
SLC12A3	8.30722	1.66721e-13	7.85928e-12
PAH	7.02544	1.12425e-09	2.65338e-08
WDR87	7.4381	1.29334e-14	7.48247e-13
KRTAP5-4	9.02378	1.15148e-09	2.70688e-08
SYN2	6.18641	1.63029e-08	2.94328e-07
ATP1A2	6.88795	8.53975e-10	2.05357e-08
ARHGAP15	5.30192	4.39071e-09	9.04487e-08
OTP	8.24924	1.63988e-14	9.16018e-13
OR8B8	5.54051	1.21764e-09	2.83994e-08
LOXHD1	12.0073	4.63687e-12	1.69304e-10
KCNQ3	7.22776	1.15312e-12	4.70191e-11
SSX7	5.38499	1.01291e-08	1.92831e-07
CADPS	5.0446	1.62361e-08	2.93717e-07
ZNF423	5.74187	1.54323e-09	3.51199e-08
SBSN	5.08415	5.37411e-09	1.08696e-07
ITGAM	7.50739	4.65984e-11	1.4491e-09
PKLR	6.32485	3.30938e-12	1.24672e-10
TGM5	6.79765	2.74873e-12	1.04881e-10
FAM167A	5.89367	3.46348e-10	8.98336e-09
TRIM67	4.99488	6.6178e-09	1.31317e-07
DPF3	8.49178	2.68694e-13	1.22952e-11
PEG3	11.9394	4.69962e-11	1.45893e-09
TNN	11.9381	5.03552e-11	1.54703e-09
PTPRQ	6.22681	1.76699e-08	3.16125e-07
RUNX1T1	7.16091	3.05601e-10	8.0199e-09
KIF5C	5.88191	1.01035e-09	2.40687e-08
CELA2A	6.38027	2.90848e-12	1.10034e-10
ADAMTSL2	10.4785	2.28279e-09	5.02185e-08
SCN5A	5.64262	9.03098e-09	1.73408e-07
SERPING1	8.47344	2.33292e-12	9.01741e-11
PIEZO2	5.92424	1.60724e-09	3.63443e-08
SVOPL	7.87846	4.63484e-09	9.49215e-08
NLRP5	11.9106	7.3083e-09	1.4358e-07
XIRP1	10.4604	1.35032e-09	3.11676e-08
ADAMTS20	11.9	1.16949e-11	3.91712e-10
CFAP300	5.4665	1.24816e-09	2.90711e-08
ARHGEF15	6.43282	7.77135e-11	2.29045e-09
DUSP27	11.8879	7.81326e-11	2.29743e-09
CNTNAP4	9.44035	2.4861e-10	6.64165e-09
IQSEC3	8.11327	6.15163e-10	1.51613e-08
EXD1	6.09771	2.89418e-09	6.21341e-08
HPSE2	8.43241	1.01569e-10	2.92857e-09
KCNJ10	7.08888	7.23041e-12	2.51147e-10
CRYM	6.49476	2.8279e-11	8.95033e-10
CRYAB	5.08472	8.6298e-09	1.66783e-07
OXGR1	7.81714	1.81489e-11	5.92298e-10
DRGX	11.845	1.34681e-10	3.75568e-09
POTED	10.3956	3.03107e-09	6.45289e-08
NOBOX	11.8354	1.78415e-11	5.84407e-10
TBX5	11.8322	2.68418e-10	7.13871e-09
TRO	6.04191	3.35605e-11	1.05284e-09
CACNA1S	9.3841	4.78117e-11	1.47731e-09
ANKRD30B	5.49376	5.43668e-09	1.09713e-07
CTSE	6.27458	2.1702e-11	6.98027e-10
SCRT1	8.05309	2.69103e-13	1.22952e-11
KCNJ1	7.19654	7.63607e-10	1.85378e-08
GALNT9	7.19144	7.73377e-12	2.66553e-10
STRA8	8.78293	4.64613e-12	1.69304e-10
FIGNL2	6.42988	5.88374e-09	1.17668e-07
CD93	5.87185	1.20913e-10	3.4145e-09
CACNA2D4	6.75373	1.40619e-10	3.90902e-09
PRF1	6.42316	5.8973e-09	1.17807e-07
PNMA5	11.7768	9.5015e-11	2.75296e-09
PLEK	9.32579	1.79283e-11	5.86172e-10
COL5A3	6.49691	1.496e-10	4.13291e-09
PLA2G5	8.72367	3.86127e-12	1.43341e-10
SLIT2	5.7	5.71835e-09	1.15006e-07
KIAA1549L	6.11807	5.48153e-09	1.10493e-07
MYO18B	6.96838	9.61371e-12	3.26299e-10
C16orf96	6.02463	2.21767e-09	4.90281e-08
HTR6	6.08725	1.76295e-10	4.80336e-09
PLXNA4	6.94589	1.07175e-09	2.53956e-08
KIAA1755	5.85962	3.20734e-10	8.35551e-09
FAM178B	6.79708	3.37003e-11	1.05537e-09
BDKRB2	7.08836	1.22311e-11	4.08139e-10
SETSIP	7.25296	6.05855e-10	1.49733e-08
MGAM2	11.6908	2.87112e-10	7.60186e-09
LSP1	5.75782	1.26337e-09	2.93506e-08
FOXB2	8.23776	1.74891e-11	5.73919e-10
APOBR	6.90702	6.0374e-11	1.83271e-09
SLC24A3	10.2387	1.16704e-08	2.19593e-07
C1QTNF4	11.6608	3.19009e-09	6.7351e-08
HNRNPCL3	11.6618	6.85125e-11	2.04493e-09
LCK	8.21303	9.13302e-12	3.11169e-10
MPEG1	5.94395	9.57327e-10	2.28668e-08
BMF	5.73032	1.65369e-08	2.97948e-07
SPATA22	11.6569	9.23016e-11	2.68307e-09
CPLX3	11.6501	1.31639e-10	3.68239e-09
FCGR1B	8.61258	1.98118e-11	6.41866e-10
KRT3	10.1932	6.50618e-09	1.29246e-07
ADAM18	9.17915	5.54932e-11	1.69611e-09
CCDC168	6.84479	4.80138e-11	1.4802e-09
SELPLG	7.8489	2.67123e-09	5.78356e-08
CHAT	6.98966	5.84929e-11	1.78168e-09
AQP9	6.83536	3.91517e-09	8.12159e-08
GRAP2	5.81338	1.17286e-09	2.74627e-08
NPHS1	6.82203	3.07698e-09	6.535e-08
ANO4	11.597	1.16685e-10	3.30558e-09
BMP7	5.7988	1.73286e-08	3.10955e-07
ODAPH	6.21429	1.18445e-09	2.76977e-08
CLDN6	6.66451	1.31839e-08	2.4395e-07
GOLGA6C	24.1971	1.07367e-18	1.09953e-16
CUX2	7.3168	7.39508e-09	1.44965e-07
OLIG2	9.12505	6.89315e-09	1.3612e-07
CLCN1	11.5691	5.48459e-10	1.36905e-08
KRT71	11.568	4.32089e-10	1.09522e-08
MAP3K19	6.29809	3.86531e-09	8.02751e-08
MYO1A	7.52675	3.76139e-10	9.68558e-09
GAB4	11.5591	8.03893e-09	1.56553e-07
GALNT3	7.10135	5.97292e-10	1.47822e-08
COL11A1	10.1045	1.41046e-08	2.58783e-07
AC009133.6	24.1673	1.39679e-18	1.40618e-16
CFC1	24.1663	5.74053e-19	6.16208e-17
CYP4B1	7.28315	7.19558e-10	1.75882e-08
CDH16	7.76615	4.7837e-11	1.47731e-09
IL27	11.5284	2.30694e-10	6.18155e-09
CLVS2	6.06049	9.18373e-09	1.75962e-07
FAM153A	11.5218	3.40477e-09	7.12922e-08
DNMT3L	11.5202	1.32819e-09	3.06966e-08
HTR1A	11.5198	8.02363e-10	1.94521e-08
ZBBX	8.48508	8.24385e-09	1.60193e-07
ESPN	5.58396	1.10146e-08	2.08353e-07
FAM180B	6.47063	1.66715e-10	4.56329e-09
FOXJ1	11.5118	2.49886e-10	6.66575e-09
PRKAG3	10.0568	1.52199e-08	2.76737e-07
ZNF724	8.05336	6.63035e-10	1.62736e-08
KLK15	11.4899	1.61172e-09	3.63994e-08
OR1L8	7.03623	6.98919e-11	2.07567e-09
DRD5	8.44577	6.93513e-11	2.06545e-09
TSGA13	8.44215	1.8952e-10	5.12452e-09
CALN1	6.6931	1.48095e-10	4.09767e-09
SLC38A3	6.20039	2.19418e-09	4.85691e-08
TNNI1	5.90921	7.76172e-09	1.51485e-07
JCHAIN	7.18199	7.36437e-10	1.79761e-08
GRM7	7.99516	4.47307e-11	1.39589e-09
GPRC6A	11.4403	6.92922e-10	1.69604e-08
IGSF22	11.4385	1.90465e-09	4.24769e-08
BPIFB4	11.4358	4.12864e-10	1.05399e-08
ADGRF5	7.66191	1.20667e-10	3.41296e-09
GALNTL5	7.16965	1.28864e-10	3.61041e-09
MAGEL2	11.4265	4.80962e-10	1.2122e-08
UGT2A1	7.63467	1.9577e-09	4.36054e-08
TRPC4	8.36724	9.2823e-09	1.7766e-07
ADAM2	24.0264	2.10286e-18	2.03646e-16
GRIK3	11.4004	4.64517e-09	9.49224e-08
FXYD7	6.34357	3.38778e-09	7.11036e-08
UMOD	11.3875	6.40545e-10	1.57433e-08
KCNK4	6.11143	1.13947e-08	2.15058e-07
BCL11B	6.74736	6.85312e-09	1.35534e-07
CLEC18C	7.59301	2.72716e-09	5.89033e-08
ITIH6	8.33084	1.73658e-08	3.11308e-07
ETV2	6.73687	1.06439e-09	2.52549e-08
RD3	5.89561	1.29401e-08	2.40688e-07
C10orf105	11.3604	1.72043e-09	3.87565e-08
RS1	6.31579	4.61204e-09	9.46797e-08
PKD2L1	7.58593	6.12444e-10	1.51151e-08
CLEC12B	11.3393	8.57276e-10	2.05873e-08
OR6Q1	23.9497	9.27279e-18	8.47343e-16
GRM1	7.88682	4.58578e-10	1.16071e-08
MYB	8.84659	7.25744e-09	1.42738e-07
HBZ	8.24647	8.96021e-09	1.72608e-07
C1QTNF8	7.50568	5.58618e-10	1.39217e-08
NPBWR2	23.9016	1.57173e-17	1.39336e-15
PNMT	7.00762	1.15932e-09	2.72173e-08
TSPY10	22.7104	2.80574e-16	1.99982e-14
MUSK	8.22551	1.3878e-09	3.18265e-08
ADAMTS14	7.21784	1.52891e-09	3.48831e-08
SERPINB4	8.79807	1.62894e-08	2.94328e-07
MYO7A	7.45929	3.479e-09	7.26756e-08
KEL	6.31177	5.92816e-09	1.18291e-07
SORCS1	8.18351	1.36505e-09	3.13451e-08
PGA4	8.17992	1.89039e-09	4.22117e-08
SNX31	7.40353	1.46696e-08	2.67277e-07
SYT8	7.37324	2.05384e-09	4.56326e-08
UTF1	8.10915	1.29393e-08	2.40688e-07
MDFI	7.68529	5.26769e-09	1.06786e-07
MYH6	11.1295	5.00266e-09	1.01761e-07
AC068234.1	23.7472	2.9586e-17	2.49854e-15
RAB6C	23.7338	3.42056e-17	2.8218e-15
MYH4	11.0972	6.16164e-09	1.22812e-07
AC008758.5	23.7152	8.93234e-17	6.92023e-15
CXCL11	23.434	9.87827e-17	7.55454e-15
OR6F1	11.0669	1.17132e-08	2.20166e-07
RNASE2	23.6984	4.71368e-17	3.78347e-15
GPR55	8.02317	1.35698e-08	2.50311e-07
PPP1R14A	8.01488	5.86133e-09	1.17352e-07
ARMH2	23.3638	1.87667e-16	1.36491e-14
F13A1	11.0056	1.29942e-08	2.41443e-07
HMHB1	23.612	2.12636e-16	1.54023e-14
MALRD1	23.6232	9.73437e-17	7.47658e-15
FOXC2	7.52806	8.33486e-09	1.61785e-07
SMR3B	21.9746	2.37249e-14	1.29283e-12
AC020909.1	23.6093	1.14086e-16	8.57765e-15
NBPF4	23.5513	4.29936e-16	2.98094e-14
UGT2B17	23.5391	2.28579e-16	1.64236e-14
TMIGD3	23.4889	3.6482e-16	2.53935e-14

## Sheet: LSLC-EXO enriched lncRNAs
Table S4. The lists of exosomal-enriched protein-coding and lncRNA genes
Gene name	Log2FoldChange	P value	Ajusted P value
AL360012.1	16.1238	6.99256e-25	1.72976e-22
AC016993.1	12.9497	7.39108e-17	7.86189e-15
FP671120.7	12.2758	1.82158e-26	4.96824e-24
AL513542.1	11.6098	2.57433e-13	1.73311e-11
AC135586.2	11.5577	2.20507e-13	1.50355e-11
AC005330.1	11.1131	7.1731e-12	4.23891e-10
AL049612.1	10.861	2.96583e-11	1.62616e-09
AC092848.1	10.7474	2.0467e-11	1.1339e-09
LINC02400	10.5306	5.87935e-11	3.15852e-09
Z82202.1	10.4282	1.44831e-10	7.51496e-09
AC010733.1	10.2172	3.94761e-10	1.80218e-08
AD000090.1	10.1295	1.76903e-21	2.94018e-19
AL603783.1	10.1041	1.44769e-09	5.99186e-08
AC022028.2	10.0619	1.08535e-09	4.59956e-08
AC097652.1	9.95993	1.86723e-09	7.63911e-08
Z97986.1	9.87936	3.59937e-09	1.40244e-07
FAM99A	9.81478	2.02051e-08	6.73735e-07
AC093627.6	9.77332	2.46732e-10	1.1769e-08
FAM197Y7	9.72774	1.0261e-08	3.60217e-07
AC015936.2	9.63434	1.32356e-08	4.54152e-07
LINC02714	9.60193	1.10236e-09	4.65308e-08
AC226118.1	9.52542	2.94547e-08	9.38053e-07
LINC00661	9.50466	2.04121e-07	5.42808e-06
AP001066.1	9.50005	6.32829e-16	5.80293e-14
PWRN2	9.49687	3.4971e-08	1.10055e-06
AC100779.1	9.45907	4.4415e-08	1.36544e-06
AC117945.2	9.39182	5.51278e-08	1.66438e-06
LINC01925	9.36449	4.2304e-09	1.61866e-07
AC008619.1	9.17397	1.95616e-07	5.24124e-06
AL138830.2	9.1615	2.24605e-07	5.92833e-06
LINC00567	9.148	3.9503e-07	9.70424e-06
AC091912.3	9.14201	4.63839e-07	1.1144e-05
AC040963.1	9.12703	3.93747e-07	9.69511e-06
LINC01487	9.05228	4.08261e-07	9.96026e-06
AC242022.1	8.98593	8.43689e-28	2.36166e-25
CADM3-AS1	8.9482	2.34534e-06	4.74284e-05
AP000357.2	8.92464	2.52511e-08	8.23915e-07
AC093838.1	8.90454	9.33773e-08	2.67724e-06
AC245041.2	8.85698	2.85575e-06	5.63573e-05
LINC00348	8.81946	5.86341e-06	0.000104646
AC007991.3	8.81852	7.04605e-46	1.0707e-42
AC007749.2	8.7812	6.70129e-06	0.000117626
AL135790.1	8.74367	7.59425e-39	5.04875e-36
AC008517.1	8.74331	2.27518e-06	4.63623e-05
AC135068.7	8.73441	3.58916e-06	6.90379e-05
AC024996.1	8.72365	4.03228e-06	7.59288e-05
KIRREL3-AS3	8.69179	4.79499e-05	0.000634382
AC006064.5	8.66772	4.7287e-05	0.000628232
LINC01019	8.66514	5.22634e-06	9.50301e-05
LINC00841	8.64634	4.68112e-06	8.65966e-05
AC007159.1	8.64308	6.53531e-08	1.93256e-06
AC020663.2	8.64246	6.67858e-06	0.000117422
LINC02854	8.62065	9.33064e-26	2.3631e-23
AC010336.3	8.57276	4.12995e-07	1.00527e-05
LINC00237	8.55836	1.42549e-05	0.000229048
LINC01114	8.54919	1.80723e-05	0.000279696
LINC02831	8.53853	2.2533e-05	0.000337107
AC010247.2	8.52372	3.20365e-05	0.000454969
AC026462.4	8.47091	3.4659e-05	0.000485729
AC134980.2	8.46186	1.28471e-05	0.000208951
AC023824.3	8.39126	1.56342e-05	0.000247103
SOX1-OT	8.37441	4.37793e-05	0.000590964
AL158077.2	8.37402	2.72078e-05	0.000398635
LINC02492	8.37379	1.96483e-05	0.000300354
THCAT155	8.3504	3.17382e-05	0.000451939
AC095030.1	8.34173	1.81961e-05	0.000280917
AC138869.3	8.33159	1.9681e-05	0.000300354
Z84468.2	8.32177	5.07642e-05	0.000664998
LINC02396	8.30814	2.58209e-05	0.000380412
LINC00538	8.28627	2.74191e-05	0.000400628
AC018467.1	8.26589	4.00937e-05	0.000549584
AC079779.4	8.25653	2.80916e-05	0.000407098
AL450311.1	8.2415	4.94243e-15	4.0754e-13
FP236383.4	8.20688	1.75084e-19	2.48316e-17
FP236383.5	8.20688	1.75084e-19	2.48316e-17
FP671120.6	8.20688	1.75084e-19	2.48316e-17
AL139351.2	8.18205	5.63409e-05	0.000726422
MAGEA4-AS1	8.1797	4.88901e-05	0.000642824
LINC02645	8.17388	4.81037e-05	0.000634742
AL662884.1	8.16696	5.87543e-05	0.000751165
SERTAD4-AS1	8.14649	4.78471e-05	0.00063381
TTTY2B	8.14316	6.2557e-05	0.00078841
AC104770.1	8.10667	5.8083e-05	0.000745271
LINC02076	7.90532	1.17347e-42	1.13474e-39
LINC01333	7.89454	3.62402e-06	6.94572e-05
AC092850.2	7.87359	2.11656e-05	0.000319798
LINC02197	7.8497	2.45927e-62	2.61593e-58
AC106744.2	7.8495	1.8843e-36	8.71448e-34
AC114741.1	7.80509	4.57011e-06	8.49864e-05
AC060814.2	7.71129	3.24693e-08	1.0279e-06
AC244230.2	7.70832	1.09721e-05	0.000184003
FAM197Y6	7.62851	9.98606e-06	0.000169725
AC128707.1	7.56778	5.13868e-05	0.000672326
AC006019.1	7.55522	3.47388e-05	0.000486206
MIR124-1HG	7.51726	3.20087e-12	1.97951e-10
LINC01119	7.46531	6.98881e-17	7.50909e-15
LINC01043	7.43787	2.53313e-08	8.24004e-07
AC093519.2	7.39572	1.0098e-08	3.56851e-07
AC104009.1	7.37457	2.02333e-45	2.69027e-42
LINC02016	7.36884	1.03291e-35	4.39484e-33
AC010478.1	7.33659	3.54197e-05	0.000495085
AL133279.3	7.33295	4.73597e-05	0.000628232
AC004847.1	7.32933	1.55267e-10	7.94025e-09
AL160410.1	7.30574	5.01807e-08	1.52943e-06
LINC02876	7.29716	5.54454e-05	0.000717485
AL627171.2	7.27801	6.33003e-19	8.5231e-17
AL031674.1	7.26988	6.17088e-05	0.000780495
LINC02783	7.22245	5.427e-05	0.000703987
LINC00940	7.1978	3.00673e-13	2.01148e-11
AC104012.1	7.09205	1.24497e-09	5.20622e-08
AC245060.5	7.04245	1.32122e-44	1.56154e-41
AC233263.6	6.91235	9.60535e-07	2.16009e-05
AL158835.1	6.88471	1.97693e-50	4.20573e-47
AC005394.2	6.874	3.40297e-16	3.27637e-14
AC064875.1	6.84741	2.69445e-06	5.3672e-05
AL008638.4	6.81035	1.05954e-17	1.22503e-15
FMR1-AS1	6.80955	1.83596e-42	1.62743e-39
AL391730.2	6.77947	4.7969e-36	2.12603e-33
LINC02101	6.76762	6.49984e-37	3.45694e-34
AC055874.1	6.71822	1.94183e-43	2.06552e-40
AC115619.1	6.69506	1.05416e-18	1.33489e-16
AC091691.3	6.64478	2.7564e-51	7.32995e-48
AC104453.1	6.61008	1.3554e-19	2.00242e-17
ID2-AS1	6.59932	1.13717e-35	4.65232e-33
AL008638.3	6.59761	8.16412e-40	5.78945e-37
LASTR	6.58917	3.0985e-34	1.1771e-31
AL008638.6	6.56685	1.65421e-51	5.86527e-48
AC004687.1	6.5382	1.43561e-06	3.10377e-05
ZDHHC20-IT1	6.49957	6.07847e-22	1.07761e-19
SALRNA1	6.48602	5.90889e-38	3.49183e-35
AC092720.1	6.43	1.2683e-53	6.74546e-50
AL138716.1	6.39994	9.99704e-41	8.17989e-38
AL353052.2	6.31244	2.63774e-22	4.9651e-20
ESRG	6.25515	8.22994e-50	1.45903e-46
AL365394.1	6.24446	5.99567e-32	2.05729e-29
AC092813.2	6.23682	1.35838e-08	4.64601e-07
DBET	6.22644	1.20499e-32	4.27251e-30
AC120498.9	6.22448	4.05419e-31	1.34764e-28
AC124319.1	6.21753	8.51963e-21	1.35259e-18
AC009035.1	6.19499	1.43931e-38	9.00582e-36
Z97192.2	6.17927	3.1113e-40	2.36392e-37
LINC00560	6.1781	5.44911e-05	0.000705995
AC112487.1	6.15645	9.69937e-19	1.2582e-16
AC078777.1	6.12884	1.86731e-17	2.0908e-15
AC113137.1	6.11205	8.31574e-06	0.00014313
AC087164.1	6.0313	1.44927e-16	1.51136e-14
AL590286.2	6.03111	1.3606e-05	0.000219616
ZFHX4-AS1	6.02931	6.55874e-08	1.93256e-06
LINC01133	6.02437	1.07939e-30	3.47923e-28
AC063923.2	6.01749	2.27145e-08	7.48031e-07
AC092691.3	6.00663	2.46329e-22	4.80431e-20
AC131254.2	5.98382	1.3089e-36	6.32852e-34
AL008636.1	5.9496	6.50263e-35	2.56179e-32
AC024230.1	5.93409	2.1151e-22	4.24497e-20
AL135926.2	5.90317	4.94249e-06	9.08001e-05
AC092958.1	5.84499	4.19503e-18	4.95806e-16
AC011747.1	5.81092	6.04396e-16	5.5904e-14
AC133485.7	5.77611	2.89731e-30	9.06432e-28
AC011995.2	5.77351	1.21547e-07	3.39342e-06
AL731559.1	5.69823	7.45843e-37	3.77787e-34
AC008742.1	5.69107	1.99237e-05	0.000303622
LINC02656	5.66331	1.38701e-24	3.35311e-22
AC020907.1	5.6151	4.34842e-37	2.43443e-34
AC016868.1	5.59678	1.76809e-10	8.82964e-09
LINC01856	5.58068	1.48589e-21	2.59105e-19
LINC02376	5.57732	4.65229e-16	4.34091e-14
Z69706.1	5.56722	3.69407e-11	2.00479e-09
AC084375.1	5.53387	9.21338e-19	1.20991e-16
AC099791.4	5.53314	1.04826e-15	9.44945e-14
AC016766.1	5.51836	2.38023e-16	2.38854e-14
LINC00440	5.51784	5.76976e-05	0.000741219
MIR3681HG	5.51437	1.057e-06	2.35216e-05
AC021393.1	5.46418	1.00321e-05	0.000170194
LINC01193	5.44946	7.41086e-15	6.0638e-13
AC099654.1	5.42649	3.95435e-05	0.000544146
AC068418.2	5.37706	8.61792e-15	6.94461e-13
AC008751.3	5.36116	2.16229e-05	0.000325783
AC106892.1	5.3415	1.60633e-21	2.75589e-19
AL033519.4	5.325	5.51791e-26	1.43156e-23
AL139348.1	5.30648	4.51253e-07	1.08843e-05
LINC02036	5.28684	7.34858e-06	0.000127515
AC008403.3	5.28463	2.66063e-22	4.9651e-20
AC254629.1	5.26586	8.64308e-09	3.10596e-07
APCDD1L-DT	5.21451	4.34516e-24	1.00477e-21
FAM30A	5.19973	6.98477e-12	4.15067e-10
LINC00323	5.19144	1.92449e-06	3.9982e-05
AC008877.1	5.17087	2.47476e-07	6.38933e-06
AC092666.1	5.1656	2.20739e-06	4.50672e-05
AC006062.1	5.15162	2.49726e-20	3.79476e-18
AC026765.2	5.07654	1.53423e-11	8.63473e-10
LINC02503	5.06948	2.48413e-22	4.80431e-20
AC009087.1	5.05007	2.82021e-08	9.09046e-07
AP002957.1	5.03775	2.8932e-08	9.24174e-07
AL161797.1	5.01752	3.81837e-06	7.27931e-05
AL392023.2	5.01128	4.07702e-08	1.27551e-06
LINC01121	4.99508	1.69094e-06	3.54065e-05
LINC00570	4.93998	2.06013e-13	1.41378e-11
LARGE-AS1	4.93961	1.39274e-13	9.74641e-12
CTNNA2-AS1	4.92899	5.74405e-05	0.000738809
AC009093.4	4.91946	1.70749e-05	0.000267884
AC011593.1	4.85199	1.03132e-07	2.9176e-06
AC245884.10	4.85002	9.18698e-13	5.88686e-11
AP000547.3	4.83653	3.47487e-28	1.02673e-25
AL139002.1	4.78884	2.48251e-06	4.99177e-05
AC005914.1	4.76171	7.95819e-10	3.44111e-08
LINC01346	4.76	3.46214e-13	2.28738e-11
FLJ36000	4.75516	7.11748e-09	2.62877e-07
NEXN-AS1	4.72712	2.19238e-26	5.83009e-24
AL445235.1	4.71698	9.16047e-14	6.58378e-12
AC092445.1	4.70996	1.78899e-29	5.43701e-27
AL592295.4	4.69676	2.1867e-10	1.08691e-08
AC103982.1	4.69387	8.031e-09	2.91555e-07
AP005901.6	4.67869	7.43455e-06	0.000128797
AC008443.2	4.67404	2.31164e-07	6.05637e-06
LINC01582	4.65614	3.91948e-05	0.000540366
AC093843.2	4.65334	1.22497e-05	0.000201702
AC112236.3	4.64587	3.71172e-17	4.07026e-15
AC100797.1	4.62423	5.35721e-08	1.62813e-06
ERVH-1	4.60669	1.97433e-07	5.26339e-06
AC011284.1	4.60079	6.15705e-06	0.000109519
LINC02641	4.55729	5.3946e-10	2.40094e-08
PWRN4	4.55306	2.37992e-05	0.000353564
AL139815.1	4.55108	1.48054e-06	3.18796e-05
AC005920.3	4.53841	6.62355e-13	4.26998e-11
AC130462.3	4.53794	4.42398e-05	0.00059567
AC068389.1	4.52243	4.38802e-22	7.91108e-20
LINC02248	4.51092	5.56749e-05	0.00071958
AC079154.1	4.50594	1.63507e-06	3.45084e-05
AC003973.1	4.4971	7.09347e-08	2.0786e-06
AL121612.2	4.49294	9.9885e-06	0.000169725
LINC02682	4.44666	2.11983e-05	0.000319839
AL445363.2	4.4441	1.04549e-08	3.64618e-07
ZNF503-AS1	4.40745	2.99968e-05	0.000431234
LINC00261	4.40492	2.38006e-10	1.14555e-08
LINC02516	4.40354	2.28963e-11	1.2619e-09
AL359764.1	4.39975	2.3724e-10	1.14555e-08
AC093274.1	4.39748	1.57679e-08	5.30401e-07
AL365204.2	4.37815	4.80177e-06	8.83675e-05
OTX2-AS1	4.37682	9.3039e-23	1.9405e-20
AL079307.1	4.37359	3.22235e-24	7.61692e-22
LINC01725	4.31894	1.25567e-15	1.1224e-13
ROCR	4.31886	1.21077e-18	1.49755e-16
LINC02469	4.31868	3.27952e-06	6.36573e-05
AC091182.1	4.28996	1.38993e-05	0.00022401
AC097654.1	4.28277	1.39369e-08	4.73631e-07
AL671762.1	4.27686	4.16049e-05	0.000567374
AC053545.1	4.24788	3.11152e-19	4.29835e-17
LINC02384	4.24345	5.69126e-17	6.17734e-15
AC010336.7	4.24319	4.85437e-19	6.62e-17
AL122125.1	4.22222	9.15192e-14	6.58378e-12
TNFRSF14-AS1	4.21976	3.89312e-05	0.000537806
AL109809.4	4.20093	5.00566e-23	1.0649e-20
LINC00687	4.19762	1.1526e-20	1.80297e-18
AC138904.3	4.1933	2.00906e-16	2.05485e-14
LINC02280	4.17804	6.18652e-24	1.40013e-21
LINC01297	4.17577	1.23087e-23	2.72767e-21
AC008957.2	4.15898	3.81861e-06	7.27931e-05
AL591686.1	4.15503	2.16168e-07	5.71985e-06
LINC00540	4.15071	5.24748e-10	2.34527e-08
LINC01252	4.14731	2.4701e-08	8.08443e-07
AL133395.1	4.14252	2.17525e-05	0.000327273
LBX1-AS1	4.1366	1.02298e-07	2.90172e-06
AC005358.1	4.13422	1.48733e-07	4.06701e-06
AP004609.3	4.12772	1.46544e-05	0.000233702
LINC00924	4.12574	4.7262e-06	8.71275e-05
AC008514.1	4.093	3.03792e-07	7.63932e-06
AC022535.3	4.06718	4.81488e-05	0.000634742
AC107398.5	4.04953	2.90782e-07	7.34691e-06
LINC01197	4.0401	4.65515e-15	3.8685e-13
AC087564.1	4.01648	5.27712e-11	2.84938e-09
AC103718.1	4.01032	7.20406e-14	5.2848e-12
PTCSC1	4.00845	5.11117e-09	1.93479e-07
AC027088.5	4.00527	1.87065e-07	5.06156e-06
LINC02554	3.98733	1.15691e-05	0.000192884
SEPTIN7-DT	3.97251	1.53966e-10	7.91179e-09
LINC02846	3.96742	1.17998e-06	2.60945e-05
AC110611.1	3.96423	2.33274e-21	3.81744e-19
AL591030.1	3.96161	1.93947e-09	7.90428e-08
CEROX1	3.93893	2.02676e-14	1.57363e-12
MEG8	3.91837	1.40938e-17	1.612e-15
AL160272.1	3.90668	1.52819e-06	3.27729e-05
AC023632.2	3.89372	3.00381e-07	7.57146e-06
MMP2-AS1	3.89185	1.85461e-08	6.20363e-07
POLH-AS1	3.89088	3.48645e-12	2.14366e-10
AC079340.3	3.85599	6.64522e-10	2.90886e-08
DKFZP434A062	3.85594	5.73718e-06	0.000102911
AC008937.3	3.82208	6.95919e-14	5.14062e-12
AC098828.1	3.81651	4.03586e-15	3.4071e-13
VIPR1-AS1	3.81348	7.14566e-07	1.6632e-05
LINC01720	3.81211	3.57579e-05	0.000499156
DRAIC	3.80966	2.91388e-16	2.8699e-14
LINC02675	3.80843	1.51592e-10	7.82762e-09
AC092979.1	3.76041	1.36179e-10	7.10069e-09
AC015712.6	3.74474	1.74397e-10	8.75031e-09
AC115282.1	3.74399	7.3275e-06	0.000127357
AC009264.1	3.73839	1.03248e-18	1.3232e-16
AL136985.3	3.71625	6.55525e-08	1.93256e-06
AL138689.2	3.70863	3.84588e-07	9.49988e-06
AC004941.1	3.70028	2.97157e-12	1.84846e-10
LERFS	3.69689	3.05706e-06	5.98857e-05
AC106799.3	3.69114	1.76402e-09	7.24473e-08
KDM7A-DT	3.68836	1.09506e-14	8.63888e-13
FABP6-AS1	3.68452	1.37264e-11	7.80793e-10
HAR1B	3.66247	7.57892e-08	2.20868e-06
AC008760.2	3.64573	2.43906e-06	4.91368e-05
AC007876.1	3.64442	6.01575e-07	1.40946e-05
AL360020.1	3.62973	8.78218e-19	1.1677e-16
AC093523.1	3.62554	5.85503e-05	0.000749458
LINC02188	3.62129	2.88926e-08	9.24174e-07
AP002026.1	3.60514	1.38176e-07	3.80771e-06
LINC02762	3.60424	2.20481e-16	2.23357e-14
FP325330.2	3.59614	1.40506e-06	3.05012e-05
AP005901.5	3.58636	4.19446e-16	3.94836e-14
FLJ46284	3.58327	1.87483e-07	5.06156e-06
AP000813.1	3.58066	2.55284e-08	8.27883e-07
AC015574.1	3.57906	1.43908e-06	3.10498e-05
CCND2-AS1	3.56811	1.17022e-11	6.72843e-10
AC026329.1	3.56082	1.68171e-12	1.05848e-10
AL121759.2	3.55717	4.15503e-05	0.000567357
MIR1-1HG	3.53877	2.23036e-05	0.000334145
CCDC26	3.53681	1.923e-19	2.69144e-17
AL590867.1	3.5365	4.96692e-14	3.74703e-12
RBPMS-AS1	3.533	2.87997e-07	7.32878e-06
AL136171.2	3.53182	4.83296e-14	3.67201e-12
LINC01973	3.53047	1.44005e-05	0.000230343
AL353751.1	3.52239	3.04462e-13	2.0241e-11
LINC00504	3.51919	4.53358e-15	3.79714e-13
AC012370.2	3.46893	2.59725e-06	5.19303e-05
ATXN8OS	3.46855	1.40197e-07	3.85342e-06
AC010300.1	3.4601	4.07387e-07	9.96026e-06
AC087473.1	3.44558	1.39527e-14	1.09129e-12
RABGAP1L-IT1	3.43502	1.13819e-08	3.94363e-07
MIR9-3HG	3.42338	5.4028e-05	0.000701705
AC007649.1	3.41174	3.29282e-05	0.000465768
AC093787.2	3.39226	1.72072e-07	4.68116e-06
AC017076.1	3.37499	3.92181e-05	0.000540366
FLJ16779	3.35672	4.39462e-05	0.000592466
MSC-AS1	3.35317	8.32155e-12	4.83696e-10
LINC01229	3.34431	1.67625e-10	8.49058e-09
SLC26A4-AS1	3.30531	1.80628e-11	1.00935e-09
AC136944.2	3.29627	1.76849e-13	1.22152e-11
AL354919.1	3.2902	4.96159e-07	1.18333e-05
TTTY10	3.28458	4.80479e-12	2.93727e-10
AL009031.1	3.22625	8.5494e-08	2.4847e-06
LINC01965	3.18485	2.36802e-05	0.00035246
AC009404.1	3.18447	5.06671e-06	9.24436e-05
PTGER4P2-CDK2AP2P2	3.17169	2.47417e-07	6.38933e-06
AC145350.2	3.16468	1.02003e-06	2.28423e-05
AC123768.4	3.15653	5.97656e-05	0.000761885
AL592146.2	3.15548	1.23354e-06	2.7054e-05
AL022151.1	3.15413	8.18793e-09	2.96242e-07
AC005224.2	3.13056	2.87725e-07	7.32878e-06
LINC02306	3.12038	1.18289e-11	6.76472e-10
AC007743.1	3.11989	4.53294e-10	2.04309e-08
AP002812.3	3.06931	3.89483e-10	1.79348e-08
AL132799.1	3.04152	1.78917e-05	0.000278644
LINC02301	3.04016	2.79896e-05	0.000407098
LINC02026	3.01341	1.0742e-07	3.00691e-06
AC091074.2	3.00978	1.60288e-07	4.37174e-06
LINC02798	3.00752	1.52445e-05	0.000241856
AC007333.2	3.00683	4.41298e-06	8.23523e-05
AL445250.1	2.99826	5.3237e-12	3.23589e-10
AC034223.1	2.98007	1.19605e-06	2.63489e-05
TMEM78	2.96909	1.56661e-06	3.35293e-05
LINC02078	2.96587	1.11266e-06	2.47084e-05
AP002954.2	2.94671	4.61044e-05	0.000617543
MAPT-AS1	2.94081	5.1741e-05	0.000675299
AP000446.1	2.93624	2.9634e-10	1.39476e-08
AC006296.3	2.93528	1.43662e-05	0.000230141
KCNIP4-IT1	2.91619	4.35842e-08	1.34378e-06
EMX2OS	2.90832	1.09807e-05	0.000184003
AC100830.1	2.90099	1.60414e-06	3.41266e-05
LINC01733	2.88456	6.62956e-06	0.000116753
AC007922.3	2.84496	3.93839e-06	7.48084e-05
WDR11-AS1	2.82287	2.89754e-07	7.33836e-06
GAS6-AS1	2.82055	2.21352e-10	1.09006e-08
PRKG1-AS1	2.81977	7.49166e-10	3.26593e-08
MRPS30-DT	2.80591	1.61022e-10	8.1952e-09
C2orf91	2.80539	4.79827e-08	1.47087e-06
AP001267.2	2.79385	5.29468e-05	0.000689345
AC025164.2	2.77788	2.76726e-07	7.07581e-06
CPB2-AS1	2.77153	3.17992e-10	1.49008e-08
LINC01609	2.76225	3.04091e-09	1.20695e-07
AC092902.4	2.75298	6.87521e-09	2.54814e-07
PWRN1	2.72519	2.33256e-07	6.08124e-06
AL008725.1	2.68874	1.37302e-08	4.68101e-07
LINC00562	2.68699	3.89215e-05	0.000537806
AL135878.1	2.68603	9.21433e-08	2.649e-06
AP000224.1	2.66921	4.69924e-06	8.67809e-05
AC011092.3	2.64413	7.55825e-07	1.7402e-05
LINC01531	2.64322	1.59788e-06	3.40614e-05
AC092661.1	2.62611	4.3631e-06	8.17082e-05
AC109466.1	2.57905	1.03106e-08	3.6077e-07
AF131216.3	2.57826	4.62622e-06	8.57302e-05
LINC00506	2.57388	1.24808e-09	5.20622e-08
AC072026.2	2.54997	1.3266e-06	2.89161e-05
AC090398.2	2.54195	1.22807e-05	0.000201901
LINC01550	2.52692	1.85391e-05	0.000285385
LINC01568	2.52689	9.53625e-08	2.71949e-06
AL136419.3	2.51999	1.05076e-07	2.9647e-06
AL109946.1	2.44265	1.34789e-05	0.000218559
LINC00279	2.42712	6.54282e-06	0.0001158
OLMALINC	2.40436	2.09683e-08	6.94826e-07
AL035252.5	2.38437	1.75175e-06	3.64644e-05
MIR100HG	2.37805	8.0936e-07	1.85943e-05
AC016821.1	2.35773	9.3755e-08	2.68084e-06
C5orf64	2.35278	2.8906e-08	9.24174e-07
AC234782.4	2.34611	2.61247e-07	6.71227e-06
LINC02832	2.33294	3.231e-06	6.29453e-05
AC126768.2	2.32098	6.07741e-05	0.00077327
LINC00221	2.31997	2.90086e-06	5.69307e-05
LINC01814	2.30765	3.37697e-05	0.000475772
FAM182A	2.25467	6.29804e-06	0.00011184
LINC00882	2.22575	3.14026e-07	7.84106e-06
AC016907.2	2.21936	2.612e-05	0.000384285
BASP1-AS1	2.21778	9.40454e-07	2.11941e-05
UGDH-AS1	2.21249	3.96999e-06	7.51402e-05
AL669831.7	2.20705	2.91892e-05	0.000421283
AC012349.1	2.19962	7.60304e-06	0.000131502
AL355347.1	2.18451	2.40999e-07	6.25245e-06
AC116351.1	2.15624	1.69912e-06	3.5508e-05
AL022098.1	2.15571	6.50557e-06	0.000115333
AC087854.1	2.13247	1.51466e-05	0.000241189
AC079949.1	2.11982	1.84744e-05	0.0002848
AL136441.1	2.09814	3.37069e-05	0.000475518
MIR4500HG	2.06457	1.15589e-05	0.000192884
LINC02822	2.03722	3.11074e-05	0.000445942
AC092802.1	2.0278	2.83187e-06	5.599e-05
AC010359.3	1.99792	3.96189e-05	0.000544479
AC011346.1	1.93505	1.35776e-05	0.000219491
AL109615.2	1.86599	4.48289e-05	0.000602078
SOX2-OT	1.79722	5.31244e-05	0.000690812
AL590807.1	1.77038	2.36917e-05	0.00035246
AL392086.3	1.7472	2.00702e-05	0.000305417
LINC01722	1.64816	5.16293e-05	0.00067467

## Sheet: LBC-EXO enriched lncRNAs
Table S4. The lists of exosomal-enriched protein-coding and lncRNA genes
Gene name	Log2FoldChange	P value	Ajusted P value
AC092445.1	7.38472	2.70609e-20	2.66009e-16
AL008638.6	8.51068	4.61539e-19	1.51231e-15
LINC02503	7.22054	3.29185e-19	1.51231e-15
AP001066.1	9.5616	6.67123e-18	1.31156e-14
ESRG	8.15992	6.66488e-18	1.31156e-14
LINC01297	6.61993	1.01936e-17	1.67005e-14
AC245060.5	7.57225	6.71038e-17	8.24537e-14
AL008636.1	8.09037	3.03695e-16	2.98532e-13
Z97192.2	7.89397	2.95569e-16	2.98532e-13
AC092720.1	8.01904	1.15418e-15	1.03142e-12
AC091691.3	7.65033	1.63748e-15	1.34137e-12
APCDD1L-DT	7.84818	3.52374e-15	2.47417e-12
LINC02197	7.28905	4.21035e-15	2.75918e-12
AC020907.1	7.14385	4.97396e-15	3.05588e-12
LINC02376	7.47167	6.28932e-15	3.63671e-12
AL008638.3	7.76523	2.38042e-14	1.16997e-11
AL360012.1	14.6862	2.62703e-14	1.2297e-11
AC055874.1	6.93054	3.25166e-14	1.4529e-11
AL353052.2	8.56351	4.76867e-14	2.03809e-11
AP000547.3	7.20405	1.01847e-13	4.00462e-11
AP005901.5	5.75867	1.35919e-13	5.1388e-11
AC010733.1	12.8397	1.54482e-13	5.42341e-11
AC242022.1	13.4422	1.52954e-13	5.42341e-11
AC138646.1	8.38879	1.80438e-13	6.11624e-11
SALRNA1	6.64117	1.95413e-13	6.40304e-11
LINC02076	8.32284	2.1665e-13	6.8699e-11
LINC02400	13.8495	2.83426e-13	8.70648e-11
AC009035.1	7.07097	3.66991e-13	1.09319e-10
AC008403.3	6.92142	5.5157e-13	1.59468e-10
AC104009.1	7.01765	6.34303e-13	1.6997e-10
AC124319.1	7.49963	6.39766e-13	1.6997e-10
AL513542.1	13.2039	6.10504e-13	1.6997e-10
DBET	7.08342	1.04918e-12	2.54564e-10
AL360020.1	5.78838	1.12821e-12	2.57914e-10
ID2-AS1	6.48941	1.12484e-12	2.57914e-10
AC005394.2	8.03969	1.55596e-12	3.47616e-10
AC106744.2	9.12992	1.69241e-12	3.69697e-10
AC093627.6	13.3246	1.99139e-12	4.25551e-10
LINC02714	12.7223	2.78666e-12	5.70685e-10
LINC01925	13.6037	3.26393e-12	6.41688e-10
MIR124-1HG	12.4598	3.38528e-12	6.52497e-10
AC126768.2	5.55259	4.08684e-12	7.61328e-10
AC087473.1	5.53615	4.27591e-12	7.78374e-10
AL008638.4	8.33126	5.35548e-12	9.57171e-10
AC016993.1	12.232	7.52762e-12	1.32137e-09
AC004847.1	13.1474	1.0066e-11	1.73594e-09
AC112487.1	8.11577	1.10587e-11	1.87426e-09
AC135586.2	12.4245	1.1953e-11	1.99149e-09
LASTR	6.8502	1.37479e-11	2.25236e-09
AC115619.1	7.79954	1.39777e-11	2.25247e-09
AL627171.2	7.47374	1.5553e-11	2.4659e-09
LINC02469	6.21749	1.83919e-11	2.82489e-09
CCND2-AS1	6.52539	1.98512e-11	3.00211e-09
LINC01133	5.71918	2.23927e-11	3.33516e-09
AL109809.4	6.19708	3.06268e-11	4.49346e-09
AC087164.1	7.45564	3.82052e-11	5.52289e-09
LINC02101	7.28905	4.03487e-11	5.74822e-09
SLC26A4-AS1	5.1158	5.66364e-11	7.84134e-09
AC016766.1	6.3832	7.90308e-11	1.07899e-08
AC007743.1	5.17313	8.95366e-11	1.18939e-08
AL590867.1	5.60652	9.7742e-11	1.28107e-08
LINC00570	7.23341	1.29357e-10	1.63023e-08
LINC01609	5.0896	1.28418e-10	1.63023e-08
AL450311.1	7.61847	1.67298e-10	2.08169e-08
AL365394.1	6.68997	1.93601e-10	2.37582e-08
LINC02656	6.48635	1.98824e-10	2.37582e-08
Z69706.1	6.74651	1.96042e-10	2.37582e-08
AC068418.2	6.85009	2.31973e-10	2.71118e-08
AL136171.2	6.07173	2.34436e-10	2.71118e-08
AC120498.9	7.062	2.41939e-10	2.76542e-08
LINC00504	5.28996	2.68067e-10	3.02885e-08
AL158835.1	5.82979	2.81924e-10	3.14922e-08
AC011346.1	4.74868	3.44099e-10	3.75832e-08
AC092958.1	7.66374	3.79092e-10	4.00946e-08
UGDH-AS1	4.96965	3.79328e-10	4.00946e-08
FMR1-AS1	7.57891	3.88714e-10	4.06495e-08
AC024230.1	6.13742	4.09272e-10	4.23489e-08
FAM30A	9.0761	4.30086e-10	4.35743e-08
PRKG1-AS1	4.96601	4.34413e-10	4.35743e-08
AC011593.1	6.12051	5.16855e-10	5.03038e-08
LINC00540	8.111	6.26041e-10	5.91729e-08
AL049612.1	12.0145	7.5182e-10	6.91651e-08
LINC00940	7.22739	7.52865e-10	6.91651e-08
AC015574.1	7.2222	9.06928e-10	8.25472e-08
AC131254.2	5.58116	1.22368e-09	1.09353e-07
AC093725.2	5.05937	1.32508e-09	1.17347e-07
RABGAP1L-IT1	5.02828	1.49361e-09	1.31091e-07
LINC01484	5.66861	1.7227e-09	1.47253e-07
Z82202.1	11.2412	1.89266e-09	1.60387e-07
AC084375.1	5.86984	2.01683e-09	1.68013e-07
OTX2-AS1	5.7194	2.04176e-09	1.6866e-07
LINC00661	10.8797	2.56447e-09	2.08337e-07
AL135790.1	5.14506	3.11914e-09	2.51321e-07
AC117945.2	10.7843	3.36862e-09	2.67045e-07
AC008592.4	7.00639	3.56574e-09	2.8041e-07
AP002026.1	5.81386	3.61538e-09	2.80572e-07
LINC00506	4.74588	3.62488e-09	2.80572e-07
AL445250.1	4.63151	3.69819e-09	2.8401e-07
ZDHHC20-IT1	7.669	3.7321e-09	2.84392e-07
AL445363.2	5.85334	4.60289e-09	3.42776e-07
AL591030.1	5.83136	5.08105e-09	3.75539e-07
AL022151.1	4.61684	5.70567e-09	4.18557e-07
LINC02641	6.24322	5.92549e-09	4.31463e-07
AC103718.1	5.76859	6.96357e-09	4.99649e-07
AC006062.1	5.96141	7.32996e-09	5.1837e-07
AC016868.1	6.60978	7.4272e-09	5.21496e-07
AC097652.1	10.8851	8.27349e-09	5.76797e-07
AL136985.3	4.91475	9.8062e-09	6.69409e-07
AC133485.7	5.2304	1.10968e-08	7.52283e-07
AP000357.2	9.51491	1.17133e-08	7.83278e-07
AC007991.3	6.15577	1.38013e-08	9.04444e-07
AL079307.1	4.67342	1.56738e-08	1.02035e-06
AL391730.2	5.02844	1.79536e-08	1.16108e-06
AC012349.1	4.36815	2.21059e-08	1.39295e-06
AL353751.1	4.69686	2.20715e-08	1.39295e-06
AC018541.1	6.06505	2.31435e-08	1.43988e-06
AL603783.1	10.1917	2.58599e-08	1.58877e-06
TTTY10	4.84161	2.68389e-08	1.62856e-06
AC009264.1	5.478	3.13105e-08	1.83204e-06
FAM99A	10.6924	3.12139e-08	1.83204e-06
DRAIC	5.35212	3.28671e-08	1.91174e-06
AC027088.5	5.82446	3.93591e-08	2.26257e-06
AC068389.1	4.36491	4.28025e-08	2.44621e-06
AC015936.2	11.0036	4.83261e-08	2.74593e-06
FLJ16779	5.17689	5.63723e-08	3.1183e-06
AC034223.1	5.26035	5.82342e-08	3.19133e-06
AC087500.2	6.55195	5.96621e-08	3.22241e-06
LINC02016	6.31137	6.29932e-08	3.34715e-06
AC010336.7	4.55876	6.34782e-08	3.35479e-06
AL136419.3	4.21667	7.21973e-08	3.775e-06
AC093838.1	10.0126	7.42548e-08	3.86203e-06
AL391832.4	10.0818	8.01896e-08	4.12704e-06
AL138716.1	5.12174	1.0313e-07	5.2256e-06
POLH-AS1	5.24551	1.06461e-07	5.31224e-06
Z97986.1	10.783	1.05877e-07	5.31224e-06
LINC02188	5.22009	1.12219e-07	5.57126e-06
AC004687.1	9.55049	1.37e-07	6.64663e-06
AC005224.2	5.14296	1.3726e-07	6.64663e-06
AC226118.1	10.0389	1.39723e-07	6.69987e-06
AC092902.4	4.10062	1.43141e-07	6.83046e-06
AL033519.4	4.8862	1.49622e-07	7.05742e-06
LINC00280	9.77632	1.65909e-07	7.72756e-06
MEG8	4.36595	1.66657e-07	7.72756e-06
AL049839.3	4.98523	1.71431e-07	7.91159e-06
AC008687.3	9.84534	1.9465e-07	8.69231e-06
AL590807.1	3.96593	1.95339e-07	8.69231e-06
AC097654.1	5.23123	2.04065e-07	8.87592e-06
AL139147.1	4.61829	2.03867e-07	8.87592e-06
LINC02167	5.2173	2.12636e-07	9.208e-06
LINC02301	5.19294	2.13689e-07	9.21301e-06
AC112236.3	4.68863	2.43606e-07	1.03218e-05
ERVH-1	6.03522	3.01348e-07	1.22915e-05
AC020612.4	5.85656	3.30287e-07	1.31981e-05
AC010300.1	5.19358	3.34683e-07	1.33196e-05
AC099791.4	5.92833	3.47855e-07	1.36776e-05
AL365204.2	5.60415	3.55702e-07	1.38204e-05
AC008619.1	9.78832	3.57968e-07	1.38269e-05
AC072026.2	4.33274	3.77152e-07	1.43143e-05
AC100779.1	8.08141	3.80379e-07	1.43262e-05
AC138904.3	4.50781	3.80188e-07	1.43262e-05
LINC02026	5.1004	3.83344e-07	1.43505e-05
AL596087.2	9.57484	3.94821e-07	1.47011e-05
AP000446.1	4.12146	4.36693e-07	1.60775e-05
AC005330.1	5.40671	4.53818e-07	1.66456e-05
AC092802.1	3.94344	5.00331e-07	1.78846e-05
FLJ36000	5.62881	4.98665e-07	1.78846e-05
SLC12A5-AS1	9.43683	4.99831e-07	1.78846e-05
AC091074.2	4.89019	5.46017e-07	1.93767e-05
AC012370.2	5.17286	5.62491e-07	1.97989e-05
LINC01582	7.61555	5.63957e-07	1.97989e-05
AC060814.2	7.41364	6.10113e-07	2.11177e-05
AC078777.1	7.02775	6.06016e-07	2.11177e-05
LARGE-AS1	5.58691	6.25346e-07	2.14936e-05
AC053545.1	4.50942	6.34917e-07	2.1596e-05
AC103982.1	6.23629	6.33401e-07	2.1596e-05
PIK3CD-AS1	6.3971	6.63594e-07	2.24162e-05
OLMALINC	3.79727	7.00584e-07	2.35847e-05
Z82195.3	3.85163	7.14177e-07	2.3894e-05
LINC01873	3.88875	7.42681e-07	2.47477e-05
AL132799.1	4.86393	7.78008e-07	2.56849e-05
DCXR-DT	7.56095	7.77393e-07	2.56849e-05
KDM7A-DT	4.83555	8.4483e-07	2.74082e-05
SATB1-AS1	6.22912	8.47875e-07	2.74165e-05
AL009031.1	4.10468	9.02637e-07	2.89965e-05
LINC01342	9.48258	9.84292e-07	3.13126e-05
AC007159.1	6.67464	1.00778e-06	3.19564e-05
AL591686.1	5.98689	1.01349e-06	3.2034e-05
AC064875.1	9.45768	1.03451e-06	3.25936e-05
AC010463.2	9.40372	1.04094e-06	3.26914e-05
SNHG18	9.34592	1.0538e-06	3.29899e-05
TTTY2B	9.36409	1.06615e-06	3.32708e-05
AC114741.1	8.9631	1.08855e-06	3.38621e-05
LINC00683	4.68111	1.12443e-06	3.47584e-05
AC107463.1	4.81021	1.18097e-06	3.63915e-05
LINC00567	9.68879	1.2026e-06	3.69424e-05
CCDC26	3.78184	1.2154e-06	3.72193e-05
PWRN2	9.36765	1.22149e-06	3.72895e-05
LINC01189	9.49063	1.27656e-06	3.84925e-05
LINC01229	4.99056	1.317e-06	3.93498e-05
AL732437.2	9.33205	1.39308e-06	4.14968e-05
AL139815.1	9.31509	1.43999e-06	4.26359e-05
AC159540.1	9.90454	1.50772e-06	4.4374e-05
LINC02401	9.33583	1.60328e-06	4.64905e-05
AC008751.3	9.20618	1.60976e-06	4.65409e-05
AC016821.1	3.74022	1.68756e-06	4.8505e-05
AC091912.3	9.21198	1.83972e-06	5.25711e-05
AL592146.2	4.62121	1.90196e-06	5.41921e-05
AL590286.2	9.6011	1.99051e-06	5.60652e-05
AL450352.1	6.35963	2.01917e-06	5.66307e-05
MAGEA4-AS1	9.68979	2.12257e-06	5.92751e-05
AC087854.1	3.71396	2.24957e-06	6.24666e-05
LINC02798	4.08956	2.39219e-06	6.58691e-05
AL135926.2	9.60053	2.40085e-06	6.59227e-05
AL035252.5	3.75536	2.41416e-06	6.61037e-05
KIRREL3-AS3	9.18898	2.4405e-06	6.66391e-05
AC245041.2	9.39155	2.54371e-06	6.90736e-05
AL078459.1	3.99583	2.54283e-06	6.90736e-05
AC099654.1	7.60597	2.61452e-06	7.08008e-05
AC022028.2	6.9049	2.65452e-06	7.11487e-05
LINC01043	8.46461	2.65631e-06	7.11487e-05
AC018678.1	4.4317	2.78966e-06	7.43154e-05
AC104012.1	7.32862	2.92836e-06	7.71847e-05
AC010336.3	9.25007	3.01869e-06	7.85018e-05
AL731559.1	4.46445	3.0683e-06	7.9372e-05
AC023632.2	5.24324	3.07721e-06	7.93936e-05
TNFRSF14-AS1	5.14125	3.15748e-06	8.12513e-05
AP004609.3	6.18688	3.19363e-06	8.19671e-05
AC008517.1	9.0708	3.39516e-06	8.64622e-05
AC013733.2	9.27343	3.55494e-06	9.00645e-05
GAS6-AS1	4.11686	3.59775e-06	9.09148e-05
AL355347.1	3.5388	3.61373e-06	9.10845e-05
LINC01121	5.66586	3.76519e-06	9.41778e-05
LINC01856	4.38212	3.86654e-06	9.64672e-05
AC092848.1	9.41744	4.09486e-06	0.000100883
AC103957.1	3.64386	4.44905e-06	0.000108253
AC026462.4	7.14537	4.52662e-06	0.000109329
DPYD-IT1	5.6776	4.52094e-06	0.000109329
LINC01248	9.02609	4.57849e-06	0.00011031
AL121992.2	9.06878	4.64657e-06	0.000111133
AC026765.2	6.21963	4.6999e-06	0.000112136
LINC00687	4.22572	5.14264e-06	0.000120938
AL391117.1	6.08489	5.21177e-06	0.00012198
LINC02762	4.21553	6.02163e-06	0.000139935
AC025741.1	5.28687	6.75159e-06	0.000155062
LINC02311	4.146	7.19899e-06	0.000164572
AC007876.1	4.43758	7.37279e-06	0.000168154
AC136618.1	5.73045	7.45469e-06	0.000169629
LINC01471	5.2369	7.63347e-06	0.000172471
AP002954.1	5.59341	7.71201e-06	0.000173476
AC104453.1	5.07163	7.74768e-06	0.000173881
AC008742.1	9.42682	7.99474e-06	0.000178561
AL121888.1	9.15211	8.13959e-06	0.000181023
AC024592.2	4.7943	8.72669e-06	0.000191909
AC089998.4	5.84625	9.27021e-06	0.000201607
LINC02854	8.19535	9.25091e-06	0.000201607
AC103955.1	3.50167	9.69032e-06	0.000210278
AC005208.1	8.96528	9.80568e-06	0.000211846
TMEM78	4.35311	1.04516e-05	0.000221239
AC103957.2	4.43429	1.05672e-05	0.000222432
AC026746.1	9.69201	1.08302e-05	0.000226996
BX640514.2	5.74369	1.10083e-05	0.000230237
AL392086.3	3.32859	1.16173e-05	0.000241622
LINC02208	8.26986	1.16264e-05	0.000241622
LINC00905	8.78396	1.23507e-05	0.000255594
AC063923.2	6.14353	1.28364e-05	0.000262333
AC016168.4	4.64147	1.30166e-05	0.000265462
AL355916.1	3.89427	1.31419e-05	0.000267463
AC007333.2	4.14784	1.32046e-05	0.000268185
AC092979.1	4.66903	1.47736e-05	0.000294573
AC005914.1	4.93155	1.66334e-05	0.000324417
AC025164.2	3.79385	1.70824e-05	0.000331203
LINC02554	4.32437	1.75331e-05	0.000337281
LINC01720	4.5914	1.77261e-05	0.000339664
LINC00971	5.36814	1.87663e-05	0.000355438
LINC00454	4.71562	1.94836e-05	0.000367609
AC021683.2	9.40865	1.97889e-05	0.00037244
AC103691.1	4.21433	1.98155e-05	0.00037244
LINC02418	4.85848	2.03485e-05	0.000381002
LINC01143	6.51653	2.06473e-05	0.0003844
AL009178.2	6.56158	2.09061e-05	0.000388482
AC009041.2	8.79242	2.12069e-05	0.000392587
AC083837.1	3.66743	2.15921e-05	0.000397473
LINC00924	4.50618	2.21612e-05	0.000406427
MIR497HG	5.35054	2.2422e-05	0.000410443
ADGRA1-AS1	8.98276	2.25991e-05	0.000411665
MEG3	4.46737	2.28795e-05	0.000415721
AL158175.1	8.64537	2.31909e-05	0.000420603
EIF1B-AS1	3.28231	2.34137e-05	0.000423082
LINC01698	8.61459	2.3759e-05	0.000426967
AP003486.2	5.72475	2.40229e-05	0.000429355
AC011591.1	4.96716	2.44343e-05	0.000435126
AL392023.2	5.12709	2.51726e-05	0.000446654
AC093627.7	4.83192	2.52983e-05	0.000448077
FAM230I	8.78353	2.55784e-05	0.000451563
RTCA-AS1	3.23347	2.58362e-05	0.000454328
AC073359.1	8.58788	2.66882e-05	0.000465151
UBE2E1-AS1	4.41004	2.66624e-05	0.000465151
AC091885.2	4.5375	2.67432e-05	0.000465285
AC107958.2	4.05835	2.71817e-05	0.000470415
LINC01550	3.6091	2.95128e-05	0.000507187
AC109454.3	5.68609	3.0405e-05	0.000521607
AC012506.4	6.0243	3.12761e-05	0.000530992
LINC01427	3.42903	3.14322e-05	0.000532637
AC015813.8	7.90592	3.16939e-05	0.000533477
LINC02548	3.71095	3.16737e-05	0.000533477
LINC01725	4.10866	3.19346e-05	0.000536611
AC087636.1	9.3592	3.30048e-05	0.000550828
AL121761.1	4.3854	3.4129e-05	0.000566703
AC140658.1	7.78576	3.42158e-05	0.000567186
AC074051.4	4.79691	3.47907e-05	0.000574943
LINC01687	4.23485	3.48007e-05	0.000574943
LINC00261	4.67949	3.5025e-05	0.000577678
AC026369.1	8.51348	3.5834e-05	0.000589043
NEXN-AS1	3.5129	3.69778e-05	0.000600812
LINC01193	4.53555	3.77808e-05	0.000612847
AC010327.4	5.14513	3.87309e-05	0.000625163
LINC01566	4.9259	4.01377e-05	0.000643644
LINC01346	4.55089	4.17064e-05	0.000661697
AL662864.1	8.75265	4.40379e-05	0.000693738
PABPC1L2B-AS1	8.75265	4.40379e-05	0.000693738
LINC02822	3.19747	4.4511e-05	0.000700069
LINC01119	6.0743	4.51017e-05	0.000707097
AC254629.1	4.54493	4.68917e-05	0.000729922
DIO3OS	4.85847	4.69289e-05	0.000729922
Z94277.1	3.23552	4.7675e-05	0.000740356
AP004550.1	8.54463	4.77816e-05	0.00074084
LINC02881	8.57042	4.79848e-05	0.00074282
AL445235.1	3.75102	5.06564e-05	0.000778112
AC114277.1	6.60124	5.13565e-05	0.000784958
AP005901.2	5.83453	5.14256e-05	0.000784958
AC025187.1	3.75686	5.44564e-05	0.000826843
AC092661.1	3.63942	5.55637e-05	0.000840295
WDR11-AS1	4.1495	5.57102e-05	0.000840761
AL137191.1	8.40541	5.6686e-05	0.000853329
LINC01069	8.8237	5.67737e-05	0.000853342
LINC00323	5.17035	5.73543e-05	0.000860752
AF117829.1	3.36845	5.77006e-05	0.000864629
AC026108.2	9.01474	5.81551e-05	0.000868791
AL035411.3	3.34865	5.9109e-05	0.000879034
AC007728.2	4.3334	5.9611e-05	0.00088516
AC009093.2	6.07228	6.0686e-05	0.000893028
AP000542.2	3.25327	6.05383e-05	0.000893028
PGM5-AS1	4.37109	6.06599e-05	0.000893028
AL512624.2	8.48579	6.21469e-05	0.000905044
AC079779.1	8.41748	6.35191e-05	0.000923659
LINC00562	3.6991	6.47237e-05	0.000935638
AL008730.1	3.11142	6.59587e-05	0.000950696
AC004941.1	4.16507	6.76934e-05	0.000972845
AC012368.1	3.33577	6.80099e-05	0.000975967
LINC02605	3.47467	6.88772e-05	0.000986972
AC008514.1	3.89602	7.00129e-05	0.000998177
PAPPA-AS1	8.46036	7.01218e-05	0.000998177
TSBP1-AS1	3.04167	7.01668e-05	0.000998177
AC024603.1	5.56135	7.06516e-05	0.00100362
AC090970.2	4.8753	7.13337e-05	0.00101039
AC011298.1	8.76448	7.17109e-05	0.00101267
MEG9	8.52299	7.26698e-05	0.00102342
AC003684.1	7.18256	7.41038e-05	0.00104063
NOL4L-DT	8.33321	7.43371e-05	0.00104242
AC005726.3	8.48989	7.54489e-05	0.0010535
LINC00639	3.51209	7.66432e-05	0.00106717
LINC02882	3.26313	7.66451e-05	0.00106717
RBMS3-AS3	3.17221	8.13383e-05	0.0011214
AC097381.3	7.95273	8.37774e-05	0.00115018
AP001977.1	3.51022	8.36943e-05	0.00115018
AL139002.1	4.27982	8.47436e-05	0.00116021
AL133330.1	4.64772	8.49842e-05	0.00116027
VIPR1-AS1	3.64017	8.49681e-05	0.00116027
AC079779.4	8.91123	8.52325e-05	0.00116205
AC104051.2	4.18552	8.54441e-05	0.00116332
AL139351.2	8.62317	9.34449e-05	0.00125316
AC087286.3	8.30597	9.40771e-05	0.0012582
FIGNL2-DT	8.52156	9.486e-05	0.00126523
AL451050.2	5.17097	0.000101929	0.00134854
AC011901.1	8.93612	0.000103902	0.00136727
AC136944.2	3.27808	0.000104728	0.00137631
AC024581.1	5.09307	0.000106153	0.00139131
AC068733.1	8.77238	0.000108219	0.00141235
COLCA1	3.34692	0.000108477	0.00141235
LINC00882	3.34257	0.00010837	0.00141235
AC005358.1	4.25202	0.000111087	0.00143494
AL161431.1	3.51	0.000111863	0.00144306
AC123786.3	8.69656	0.000112225	0.00144584
MRPS30-DT	3.30644	0.000114601	0.00147451
LINC00221	3.56391	0.000115317	0.00147985
LINC00842	3.33873	0.000117693	0.00150225
AC018714.2	9.12785	0.000119187	0.00151567
AC012560.1	7.68204	0.000122675	0.00154404
CR383656.10	8.2392	0.000122841	0.00154416
AC011284.1	6.69209	0.000123415	0.00154938
AL929601.1	4.37199	0.00012444	0.00155828
LINC01949	2.98788	0.00013098	0.00163601
AC105180.2	3.53899	0.000131412	0.00163931
LINC02116	8.18655	0.000132553	0.00165145
AC008877.1	4.86699	0.000132782	0.00165221
AC141257.1	8.28487	0.000134726	0.00167081
AP001626.1	3.88366	0.000134786	0.00167081
AL354928.1	4.90784	0.000138533	0.00171077
LINC02681	4.22348	0.000141626	0.00174459
LINC02092	8.04869	0.00014719	0.00180409
AC234782.4	3.04641	0.000150053	0.00183233
AL357141.1	2.97574	0.000150377	0.001834
AL392083.1	4.00578	0.00015252	0.00185324
AC106892.1	3.54312	0.000160264	0.00193775
LINC00343	3.2752	0.000164368	0.00198494
AC008443.2	4.32985	0.000168475	0.00201964
AC018730.1	3.93869	0.00016897	0.00202311
LHX1-DT	5.46639	0.000173876	0.00207932
AC010624.2	8.21248	0.000176304	0.00210579
LINC00943	4.84794	0.000179023	0.0021228
AL021395.1	8.18624	0.000184837	0.00218435
LINC01944	8.94816	0.000184881	0.00218435
AC009093.4	3.85362	0.000186121	0.00219478
LINC01120	8.19353	0.00018621	0.00219478
FP671120.7	4.73589	0.000188331	0.00221182
AL391704.1	8.44069	0.000193528	0.00226205
