# Supplementary material for: Dissecting the multi-omics atlas of the exosomes released by human lung adenocarcinoma stem-like cells
Source: NPJ Genom Med. 2021 Jun 14;6:48. doi: 10.1038/s41525-021-00217-5 (PMC8203745; doi:10.1038/s41525-021-00217-5)
Supplement: Supplementary file 7 — Supplementary Data 6 [file 41525_2021_217_MOESM7_ESM.xlsx]

## Sheet: LSLC-EXO
Supplementary Data 6. Function annotation results of exosomal-enriched protein-coding genes
Category	Term	P value	Genes	FDR
GOTERM_CC_DIRECT	GO:0005886~plasma membrane	2.27247e-15	ZAN, OR2M3, ABCA12, SLC4A5, GPR174, GPR173, RASSF3, AKT3, EPHB3, PAQR9, CSNK2A1, KCNK10, PRKCB, OR2L2, HLA-F, GABRG2, BCAM, KCNQ2, KCNQ3, GPM6A, ADCYAP1R1, COL13A1, PCDH10, ABCB5, OR1I1, LYPD4, LPAR4, IGSF9, MC2R, GRIN2A, KLRK1, NKAIN3, KCNMB1, INPP5J, GSG1L, SCN3A, TRPM4, CADM3, AFAP1L2, CARMIL2, PRRT2, OR51I2, TNFSF14, CADM1, SIGLEC10, MICAL3, IGF2, GRIN2B, NET1, FXYD1, TREML2, OR2A12, FXYD6, F…	8.97626e-13
GOTERM_CC_DIRECT	GO:0030054~cell junction	1.55466e-09	KCNC3, GRIK5, GRIK2, RPH3A, GRM2, SH3PXD2A, HMCN2, DLGAP3, CHRNB1, GRID2, SLC6A17, SLC2A11, GRID1, SHISA9, SYN3, SYN2, SRCIN1, GABRG2, GAP43, LRRC7, PECAM1, SHANK1, CNTNAP4, CHRNA4, NRXN1, CABP1, IGSF9, GRIN2A, GLRA3, CAMK2N1, XIRP2, GSG1L, SLC17A7, GABRE, LRRC4C, GRIA4, SYT5, GABRA2, LGI1, GABRP, GABRA1, NLGN4X, SYT2, PRRT2, CADPS, GAD2, CGN, GRIN2B, RIMBP2, SDK2	3.07045e-07
GOTERM_BP_DIRECT	GO:0034765~regulation of ion transmembrane transport	1.83553e-10	HCN4, CLIC6, KCNK6, KCNJ5, CLIC5, KCNJ6, KCNH4, KCNJ10, KCNK10, KCNJ9, KCNC3, KCNJ15, CACNA1E, SCN10A, SCN8A, NEDD4, KCNMA1, KCNQ2, KCNQ3, SCN7A, SCN4A, SCN2A, SCN3A, KCNJ3	5.022e-07
KEGG_PATHWAY	hsa04723:Retrograde endocannabinoid signaling	3.89086e-08	GABRA2, GABRP, KCNJ5, GABRA1, KCNJ6, PRKCB, KCNJ9, CACNA1D, CACNA1C, GABRG2, GRM1, MAPK10, GNAO1, GNG2, GNG7, SLC17A7, GABRE, PLCB2, GRIA4, KCNJ3	5.08824e-06
KEGG_PATHWAY	hsa04724:Glutamatergic synapse	5.78944e-08	PRKCB, GRIK5, SLC1A2, CACNA1D, CACNA1C, GRIK2, GRIN2B, GRM1, GNAO1, GRM2, GRIN2A, GRM4, GNG2, GRM7, GNG7, GRM8, SLC17A7, PLCB2, SHANK1, GRIA4, KCNJ3	5.08824e-06
KEGG_PATHWAY	hsa04713:Circadian entrainment	7.98168e-08	CAMK2B, RYR1, GUCY1A2, KCNJ5, KCNJ6, ADCYAP1R1, PRKCB, KCNJ9, CACNA1D, CACNA1C, GRIN2B, GNAO1, GRIN2A, GNG2, GNG7, NOS1, PLCB2, GRIA4, KCNJ3	5.08824e-06
KEGG_PATHWAY	hsa04970:Salivary secretion	9.64595e-08	GUCY1A2, PRKCB, ATP1A4, ATP1A3, LPO, ATP1A2, ADRA1A, HTN1, HTN3, CST1, PRB1, TRPV6, ADRB3, DMBT1, KCNMA1, PRB2, NOS1, PLCB2	5.08824e-06
KEGG_PATHWAY	hsa04080:Neuroactive ligand-receptor interaction	2.2315e-07	GLP1R, PRSS1, ADCYAP1R1, CHRNA4, GRIK5, GRIK2, LPAR4, ADRA1A, GRM1, GRM2, GRIN2A, CYSLTR1, MC2R, GLRA3, GRM4, GRM7, GRM8, GABRE, DRD2, GRIA4, GABRA2, GABRP, CHRNB1, GABRA1, GRID2, GRID1, HTR1A, OPRM1, GRIN2B, SSTR3, GABRG2, MAS1, ADRB3	9.41692e-06
KEGG_PATHWAY	hsa04728:Dopaminergic synapse	4.17083e-07	CAMK2B, KCNJ5, KCNJ6, PRKCB, KCNJ9, CACNA1D, CACNA1C, GRIN2B, MAPK10, GNAO1, GRIN2A, GNG2, PPP2R2B, KIF5C, GNG7, AKT3, DRD2, SLC18A1, PLCB2, GRIA4, KCNJ3	1.46674e-05
GOTERM_CC_DIRECT	GO:0005887~integral component of plasma membrane	3.59776e-07	CD84, GPR68, SLC4A5, SLC8A2, CYSLTR1, EPHB3, CHRNB1, SLC6A17, KCNK10, SEMA6D, CD180, TMEM130, GABRG2, BCAM, FOLH1, ADCYAP1R1, ABCB5, LPAR4, TRHDE, MC2R, GRIN2A, KLRK1, EFNB3, DRD2, PLXNA4, CADM3, CADM1, HTR1A, GRIN2B, PTPRC, SELL, TRPV6, FXYD1, CNTN2, SLC22A8, SCN2A, SLC22A9, RYR1, FLT1, TENM4, TNFRSF13B, GRIK2, ADRA1A, GRM1, ASGR1, SPN, GRM2, GRM4, C1QTNF1, GRM7, GRM8, MUC12, OLR1, SLC18A1, CD34…	4.73706e-05
KEGG_PATHWAY	hsa04514:Cell adhesion molecules (CAMs)	2.26375e-06	NTNG1, CNTNAP2, CADM3, NLGN4X, NEGR1, CADM1, NRXN1, ITGB2, HLA-F, SPN, NFASC, VCAN, PTPRC, CD40LG, SELL, PECAM1, CNTN2, SIGLEC1, LRRC4C, CD34, CD22	6.70098e-05
KEGG_PATHWAY	hsa04727:GABAergic synapse	2.54066e-06	GABRA2, GABRP, GABRA1, KCNJ6, PRKCB, GAD1, PLCL1, GAD2, CACNA1D, CACNA1C, GABRG2, TRAK2, GNAO1, GNG2, GNG7, GABRE	6.70098e-05
GOTERM_BP_DIRECT	GO:0007268~chemical synaptic transmission	1.01212e-07	OR10H1, CHRNA4, OR10H5, NRXN1, SLC1A2, GRIK2, CACNA1E, GRM1, GRM2, GRIN2A, GLRA3, GRM4, GRM7, KCNMB1, SLC18A1, GRIA4, SYT5, SLC12A5, GAD1, HTR1A, GAD2, MYO5A, OPRM1, SYN2, GRIN2B, SSTR3, CACNB4, KCNQ2, KCNQ3, GPR149, SCN2B	0.000138458
GOTERM_CC_DIRECT	GO:0016021~integral component of membrane	5.64291e-06	ANKLE1, KDELR1, ZAN, LST1, OR2M3, LDLRAD4, ABCA12, ABCA13, SLC4A5, GPR174, GPR173, PIEZO2, ARL10, PAQR9, ARSA, KCNK10, OR2L2, HLA-F, GABRG2, BCAM, ASTN1, GPM6A, ADCYAP1R1, HEPACAM, PCDH10, TMEM63C, HHLA2, ABCB5, OR1I1, LPAR4, IGSF9, MC2R, GRIN2A, KLRK1, NKAIN3, FAM180B, GSG1L, SCN3A, B4GALNT2, TRPM4, PRRT2, OR51I2, TNFSF14, CADM1, SIGLEC10, XKR7, GJB1, FXYD1, TREML2, GALNTL5, OR2A12, FXYD6, FAT3,…	0.000527918
GOTERM_CC_DIRECT	GO:0045202~synapse	6.68251e-06	GABRA2, LGI1, GABRP, CHRNB1, GABRA1, GRID2, PRRT2, NLGN4X, CADM1, ATP1A3, SHISA9, SYN2, SRCIN1, SHISA6, RPH3A, CACNB4, RIMBP2, CNTN2, NOS1, GABRE, PPFIA4, DGKI, SDK2	0.000527918
GOTERM_CC_DIRECT	GO:0045211~postsynaptic membrane	8.20397e-06	COL13A1, CHRNA4, GRIK5, CABP1, GRIK2, GRIN2A, GLRA3, GRM7, CAMK2N1, GABRE, DLGAP3, LRRC4C, GRIA4, GABRA2, GABRP, CHRNB1, GABRA1, GRID2, NLGN4X, GRID1, SRCIN1, GRIN2B, GABRG2, LRRC7, SHANK1	0.000540095
GOTERM_CC_DIRECT	GO:0005796~Golgi lumen	9.67563e-06	MUC16, MUC17, MUC19, BGN, WNT7A, PCSK5, MUC3A, MUC5AC, F7, MMP14, VCAN, MUC12, GPC2, MUC4, FGF23, MUC6	0.000545982
GOTERM_CC_DIRECT	GO:0001518~voltage-gated sodium channel complex	1.15319e-05	SCN10A, SCN8A, SCN7A, SCN4A, SCN2A, SCN3A, SCN2B	0.000569386
GOTERM_MF_DIRECT	GO:0015467~G-protein activated inward rectifier potassium channel activity	8.25621e-07	KCNJ5, KCNJ6, KCNJ10, KCNJ9, KCNJ15, KCNJ2, KCNJ3	0.000629949
KEGG_PATHWAY	hsa05032:Morphine addiction	2.8263e-05	GABRA2, GABRP, KCNJ5, GABRA1, KCNJ6, PDE1B, PRKCB, KCNJ9, OPRM1, GABRG2, GNAO1, GNG2, GNG7, GABRE, KCNJ3	0.000662611
GOTERM_CC_DIRECT	GO:0008076~voltage-gated potassium channel complex	1.54235e-05	KCNK6, KCNJ5, CNTNAP2, KCNJ6, KCNH4, KCNC3, DPP6, KCNT2, KCNMB1, KCNMA1, KCNQ2, KCNQ3, CNTN2, KCNJ2, KCNJ3	0.000676918
KEGG_PATHWAY	hsa05033:Nicotine addiction	3.66797e-05	GABRA2, GABRP, GABRA1, GRIN2A, CHRNA4, SLC17A7, GABRE, GRIN2B, GABRG2, GRIA4	0.000773942
GOTERM_BP_DIRECT	GO:0010107~potassium ion import	1.34335e-06	KCNJ5, KCNJ6, KCNJ10, KCNJ9, ATP1A4, KCNJ15, ATP1A3, ATP1A2, KCNJ2, KCNJ3	0.00122514
KEGG_PATHWAY	hsa04974:Protein digestion and absorption	8.42899e-05	PRSS1, CPB2, COL13A1, ELN, COL11A2, COL12A1, ATP1A4, ATP1A3, ATP1A2, SLC8A2, DPP4, COL1A2, COL9A1, COL6A3	0.00161683
GOTERM_MF_DIRECT	GO:0005242~inward rectifier potassium channel activity	8.90875e-06	KCNK6, KCNJ5, KCNJ6, KCNJ10, KCNJ9, KCNJ15, KCNJ2, KCNJ3	0.00226579
GOTERM_MF_DIRECT	GO:0005248~voltage-gated sodium channel activity	8.90875e-06	HCN4, SCN10A, SCN8A, SCN7A, SCN4A, SCN2A, SCN3A, SCN2B	0.00226579
GOTERM_CC_DIRECT	GO:0005578~proteinaceous extracellular matrix	5.80363e-05	FBN2, FBN3, ELN, COL11A2, ADAMTS2, PTPRZ1, TNN, ADAMTSL3, GPC2, TNR, SLIT3, MUC4, ADAMTS7, MMP2, BGN, WNT7A, WNT9A, PODN, ADAMTS20, BMP4, PHOSPHO1, VCAN, COL1A2, PXDN, COL9A1, MATN1, COL6A3	0.00229243
KEGG_PATHWAY	hsa04911:Insulin secretion	0.000244862	CAMK2B, GLP1R, ADCYAP1R1, PRKCB, ATP1A4, ATP1A3, CACNA1D, ATP1A2, CACNA1C, KCNMB1, KCNMA1, PLCB2, TRPM4	0.00386945
KEGG_PATHWAY	hsa04971:Gastric acid secretion	0.00024733	CAMK2B, SLC9A4, KCNJ10, KCNK10, PRKCB, ATP1A4, KCNJ15, ATP1A3, ATP1A2, PLCB2, MYLK3, KCNJ2	0.00386945
KEGG_PATHWAY	hsa04725:Cholinergic synapse	0.000256741	CAMK2B, KCNJ6, PRKCB, CHRNA4, CACNA1D, CACNA1C, GNAO1, GNG2, GNG7, KCNQ2, AKT3, KCNQ3, PLCB2, KCNJ2, KCNJ3	0.00386945
GOTERM_MF_DIRECT	GO:0008066~glutamate receptor activity	4.2012e-05	GRM2, GRID2, GRM4, GRM7, GRM8, GRM1	0.00801379
GOTERM_CC_DIRECT	GO:0042734~presynaptic membrane	0.000223407	GRM2, GRIN2A, GRM4, GRM7, NRXN1, KCNC3, GRIK5, GRM8, GAD2, GRIK2, CNTNAP4	0.00802235
GOTERM_MF_DIRECT	GO:0005234~extracellular-glutamate-gated ion channel activity	5.511e-05	GRIN2A, GRID2, GRID1, GRIK5, GRIK2, GRIN2B, GRIA4	0.00840978
GOTERM_CC_DIRECT	GO:0033268~node of Ranvier	0.000262013	NFASC, SCN8A, KCNQ2, KCNQ3, CNTN2, SCN2A	0.00862458
GOTERM_MF_DIRECT	GO:0005201~extracellular matrix structural constituent	7.72278e-05	FBN2, FBN3, VCAN, COL1A2, ELN, COL11A2, PXDN, MATN1, BGN, MUC3A, MUC5AC, MUC6	0.0098208
KEGG_PATHWAY	hsa04726:Serotonergic synapse	0.000870385	KCNJ5, KCNJ6, PRKCB, KCNJ9, HTR1A, CACNA1D, CACNA1C, GNAO1, CYP2C8, GNG2, GNG7, SLC18A1, PLCB2, KCNJ3	0.0122434
GOTERM_CC_DIRECT	GO:0030672~synaptic vesicle membrane	0.000409284	SYT5, RPH3A, SYT2, SLC6A17, GAD2, SLC17A7, SYN3, DRD2, SYN2, SLC18A1	0.0124359
KEGG_PATHWAY	hsa05144:Malaria	0.00101035	KLRK1, CD40LG, HGF, ITGB2, PECAM1, HBB, THBS1, TLR4, TLR2	0.013324
GOTERM_BP_DIRECT	GO:0060078~regulation of postsynaptic membrane potential	2.25134e-05	HCN4, SCN10A, SCN8A, SCN7A, SCN4A, SCN2A, SCN3A, SCN2B	0.0153991
GOTERM_MF_DIRECT	GO:0005509~calcium ion binding	0.000155803	PNLIPRP1, RYR1, AMY2A, PCDH11Y, DGKB, DGKA, CDH8, CDH6, RPH3A, SGCA, GRM7, HMCN2, ANXA8, ARSA, CD93, F7, VCAN, MMP14, VSNL1, PITPNM3, MATN1, MASP1, PLCB2, FBN2, FBN3, PCDH10, NRXN1, CABP5, CABP1, LRP2, LTBP3, CACNA1E, THBS1, NCALD, PRRG3, CDH20, SLIT3, SYT5, TBC1D8B, SYT2, PCDH9, SYT16, MYO5A, SYT14, ANKEF1, SYT8, DLK1, CAPN13, NELL2, FAT3, FAT4	0.0169825
GOTERM_BP_DIRECT	GO:0006813~potassium ion transport	3.62425e-05	KCNK6, KCNJ5, KCNJ6, KCNH4, KCNJ10, ATP1A4, KCNJ15, ATP1A2, KCNMB1, KCNMA1, KCNQ2, KCNQ3, KCNJ2, KCNJ3	0.0193524
GOTERM_BP_DIRECT	GO:0035235~ionotropic glutamate receptor signaling pathway	4.24396e-05	GRIN2A, GRID2, GRID1, GRIK5, ATP1A3, GRIK2, GRIN2B, GRIA4	0.0193524
GOTERM_CC_DIRECT	GO:0042383~sarcolemma	0.000781899	RYR1, POPDC2, SNTG2, SGCA, FXYD1, BGN, COL6A3, ATP1A3, NOS1, OPRM1, FLNC, CLCN1	0.0220607
GOTERM_CC_DIRECT	GO:0034707~chloride channel complex	0.000865125	CLIC6, GABRA2, GABRP, GABRA1, CLIC5, FXYD1, GABRE, GABRG2, CLCN1	0.0227816
GOTERM_BP_DIRECT	GO:0030534~adult behavior	7.49307e-05	CNTNAP2, NLGN4X, GRM7, NRXN1, SLC1A2, PAX5, GABRG2, SHANK1	0.0280793
GOTERM_BP_DIRECT	GO:0086091~regulation of heart rate by cardiac conduction	8.21032e-05	HCN4, KCNJ5, CACNA1D, CTNNA3, CACNA1C, KCNJ2, KCNJ3, SCN2B, TRPM4	0.0280793
GOTERM_CC_DIRECT	GO:0009986~cell surface	0.00125623	PTPRT, CNTNAP2, ADCYAP1R1, NRXN1, ITGB2, SLC1A2, THBS1, DPP4, SPN, GRIN2A, KLRK1, TNN, TNR, PPFIA4, ADAMTS7, TNS1, NLGN4X, CD93, ITGA1, ADIPOQ, BGN, WNT7A, LILRB2, HLA-F, GRIN2B, GREM1, MAS1, PTPRC, FOLH1, CD40LG, FAP, ADGRF5, TREML2, KCNQ3, ACKR3, CNTN2, TLR4, FGF10, TLR2	0.0310131
GOTERM_BP_DIRECT	GO:0019228~neuronal action potential	0.000125307	SCN10A, SCN8A, MYH14, SCN7A, SCN4A, GRIK2, SCN2A, SCN3A	0.0317024
GOTERM_BP_DIRECT	GO:0060079~excitatory postsynaptic potential	0.000125307	GRIN2A, GRID2, GRIK5, SEZ6, SLC17A7, GRIK2, OPRM1, DGKI	0.0317024
GOTERM_BP_DIRECT	GO:0086012~membrane depolarization during cardiac muscle cell action potential	0.000127458	HCN4, CACNA1D, ATP1A2, CACNA1C, KCNJ2, SCN2B	0.0317024
GOTERM_CC_DIRECT	GO:0009897~external side of plasma membrane	0.00151572	KCNJ5, TNFRSF13B, MUC17, CHRNA4, ITGA1, THBS1, SPN, BCAM, KLRK1, PTPRC, CD40LG, SELL, PECAM1, MS4A2, CD34, TLR4, CD244, CD33, ASTN1, KCNJ3	0.0352182
GOTERM_BP_DIRECT	GO:0006936~muscle contraction	0.000159015	HCN4, RYR1, CHRNB1, TPM1, ITGA1, ACTG2, CLCN1, GNAO1, MYH2, SGCA, FXYD1, MYH13, SCN7A, SCN4A, MYH7	0.0362555
KEGG_PATHWAY	hsa04915:Estrogen signaling pathway	0.00326008	GNAO1, KCNJ5, KCNJ6, HSPA1L, KCNJ9, MMP2, AKT3, OPRM1, PLCB2, ESR1, GRM1, KCNJ3	0.0404633
GOTERM_BP_DIRECT	GO:0035725~sodium ion transmembrane transport	0.000227038	HCN4, SLC12A3, SCN10A, SCN8A, SCN7A, SLC17A7, SCN4A, SCN2A, SCN3A, SLC4A5, SCN2B, SLC8A2	0.0477829
GOTERM_BP_DIRECT	GO:0007269~neurotransmitter secretion	0.000248258	GRM4, SYT2, NRXN1, GAD1, WNT7A, GAD2, SYN3, PPFIA4, SYN2, DGKI	0.0485167
GOTERM_BP_DIRECT	GO:0007155~cell adhesion	0.00026889	PTPRT, CNTNAP2, HEPACAM, PCDH10, COL12A1, ITGB2, THBS1, CDH8, CDH6, RS1, HMCN2, TNR, OLR1, CTNNA3, CD34, CD33, IL32, CD72, NLGN4X, MUC16, SIGLEC10, LSAMP, AJAP1, BCAM, VCAN, SELL, FAP, PECAM1, COL6A3, ITGBL1, ACKR3, CNTN2, CNTN3, CD47, CD22, CNTNAP4, DDR2	0.0490456

## Sheet: LBC-EXO
Table S5. Function annotation results of exosomal-enriched protein-coding genes
Category	Term	P value	Genes	FDR
GOTERM_CC_DIRECT	GO:0005886~plasma membrane	1.39093e-13	VIPR1, HPSE2, ZAN, AQP9, PRF1, AQP7, OR2M3, PKD2L1, SLC4A5, GPR174, SCAMP5, GPR173, HTR6, STS, AKT3, EPHB3, SLC12A9, SCN1A, CALN1, KCNK10, PRKCB, OR2L2, CACNA2D4, GABRG2, KEL, KCNQ2, OR2AT4, KCNQ3, WDPCP, OR5A1, GPM6A, PCDH10, OR1I1, PLA2G5, LYPD4, IGSF9, C3, UGT8, MC2R, NKAIN3, KCNMB1, NPBWR2, GSG1L, SCN3A, TRPM4, AFAP1L2, CARMIL2, ACE, PRRT2, OR51I2, TNFSF14, SIGLEC10, MICAL3, IGF2, FXYD1, FXYD…	5.49417e-11
GOTERM_BP_DIRECT	GO:0034765~regulation of ion transmembrane transport	2.00129e-11	CLIC6, HCN4, KCNC3, KCNA2, CACNA1B, CACNA1E, CACNA1I, SCN7A, CACNA1S, KCNJ1, SCN3A, SCN1A, KCNJ6, KCNH4, KCNJ10, KCNK10, KCNJ9, KCNJ15, CACNA2D4, NEDD4, KCNMA1, KCNQ2, KCNQ3, SCN2A, KCNK4	5.14533e-08
GOTERM_CC_DIRECT	GO:0005887~integral component of plasma membrane	1.40928e-07	VIPR1, CD84, GPR68, UPK2, AQP9, AQP7, SLC4A5, SLC8A2, HTR6, CYSLTR1, CDH4, ANPEP, SLCO2B1, EPHB3, SLC6A17, KCNK10, MUSK, SEMA6D, CEL, GABRG2, ADAM2, CLDN3, TRHDE, MC2R, EFNB3, NPBWR2, SLC38A3, PLXNA4, DRD5, PROM2, HTR1A, SELL, FXYD1, CNTN2, SLC26A4, SCN2A, SLC22A9, RYR1, PIGR, FLT1, TNFRSF13B, GRIK3, CD3G, ADRA1A, GRM1, SLC6A3, FCAR, ASGR1, SPN, TRO, SGCE, GRM2, SLC22A14, GRM4, C1QTNF1, GRM7, MUC…	2.78332e-05
GOTERM_CC_DIRECT	GO:0098793~presynapse	2.67204e-07	KCNJ10, NRXN1, CADPS, CHAT, CACNA1B, NRXN3, NRXN2, WNT7A, SYT13, SYT8, SLC6A3, CPLX3, BLOC1S6, OTOF, TSPOAP1	3.51819e-05
GOTERM_CC_DIRECT	GO:0030054~cell junction	1.35056e-06	CHRNA1, CHRNA4, GRIK5, NRXN1, KCNC3, KCNA2, GRIK3, CABP1, IGSF9, CPLX3, SCAMP5, RPH3A, GRM2, SCIN, PCLO, OPHN1, XIRP1, HMCN2, GSG1L, OTOF, SLC17A7, GABRE, DLGAP3, GABRA2, LGI1, GABRP, GABRA1, PRRT2, SVOP, MUSK, SLC2A11, SLC6A17, CADPS, GAD2, CGN, SHISA9, SYN3, SYN2, GABRG2, SDK2, ARHGEF5, SHANK1, CNTNAP4	0.000133368
GOTERM_CC_DIRECT	GO:0016021~integral component of membrane	3.14497e-06	VIPR1, ANKLE1, KDELR1, ZAN, LST1, AQP9, PRF1, AQP7, OR2M3, PKD2L1, LDLRAD4, ABCA13, SLC4A5, GPR174, SCAMP5, GPR173, STS, ANPEP, MYB, PIEZO2, SLC12A9, SCN1A, CALN1, ARL10, KCNK10, MUSK, OR2L2, GABRG2, CLDN6, KEL, CLDN3, OR2AT4, FAM76B, ASTN2, OR5A1, GPM6A, PCDH10, TMEM63C, HHLA2, OR1I1, UMOD, IGSF9, PKHD1, UGT8, MC2R, NKAIN3, NPBWR2, FAM180B, OTOF, GSG1L, SCN3A, TRPM4, PROM2, ACE, PRRT2, OR51I2, T…	0.000248453
KEGG_PATHWAY	hsa04974:Protein digestion and absorption	4.709e-06	CELA3A, PRSS1, CPA1, CELA2A, CPB1, COL11A1, ELN, COL11A2, ATP1A3, ATP1A2, PGA4, SLC8A2, COL1A1, COL1A2, COL5A3, COL6A3	0.00100302
GOTERM_CC_DIRECT	GO:0008076~voltage-gated potassium channel complex	6.41755e-05	KCNJ6, KCNH4, KCNJ11, ABCC8, KCNC3, KCNA2, DPP6, KCNT1, KCNMB1, KCNMA1, KCNQ2, KCNQ3, CNTN2, KCNJ1	0.00422488
GOTERM_BP_DIRECT	GO:0007269~neurotransmitter secretion	5.99744e-06	GRM4, NRXN1, GAD1, CHAT, CACNA1B, NRXN3, NRXN2, WNT7A, GAD2, SYN3, SYN2, TSPOAP1	0.0042524
GOTERM_BP_DIRECT	GO:0030534~adult behavior	6.72883e-06	ADAM2, GRM7, NRXN1, NRXN3, SLC1A2, NRXN2, PAX5, GABRG2, SHANK1	0.0042524
GOTERM_BP_DIRECT	GO:0007268~chemical synaptic transmission	7.71541e-06	VIPR1, OR10H1, CHRNA4, OR10H5, NRXN1, CACNA1B, SLC1A2, NRXN2, CACNA1E, GRM1, GRM2, HTR6, GRM4, GRM7, KCNMB1, NPBWR2, DRD5, SLC12A5, GAD1, HTR1A, GAD2, SYN2, SSTR3, KCNQ2, KCNQ3, GPR149, SCN2B	0.0042524
GOTERM_BP_DIRECT	GO:0035725~sodium ion transmembrane transport	8.26994e-06	HCN4, SLC12A3, SLC24A3, PKD2L1, ABCB11, SLC4A5, SLC8A2, SCN7A, SLC17A7, SCN5A, SCN2A, SCN3A, SCN1A, SCN2B	0.0042524
GOTERM_BP_DIRECT	GO:0086010~membrane depolarization during action potential	1.24368e-05	CACNA1I, CACNA1B, SCN7A, SCN5A, CACNA1S, SCN2A, SCN3A, CACNA1E, SCN1A	0.00456786
GOTERM_BP_DIRECT	GO:0019228~neuronal action potential	1.24368e-05	CHRNA1, CACNA1I, KCNA2, MYH14, SCN7A, SCN5A, SCN2A, SCN3A, SCN1A	0.00456786
KEGG_PATHWAY	hsa04727:GABAergic synapse	6.68947e-05	GABRA2, GABRP, GABRA1, KCNJ6, PRKCB, GAD1, CACNA1B, GAD2, CACNA1D, GABRG2, GNAO1, CACNA1S, GABRE, SLC38A3	0.00712428
KEGG_PATHWAY	hsa04723:Retrograde endocannabinoid signaling	0.000106493	GABRA2, GABRP, GABRA1, KCNJ6, PRKCB, KCNJ9, CACNA1B, CACNA1D, GABRG2, GRM1, MAPK10, GNAO1, SLC17A7, CACNA1S, GABRE	0.00756103
GOTERM_CC_DIRECT	GO:0005796~Golgi lumen	0.000159296	MUC16, MUC17, MUC19, DEFA3, WNT7A, PCSK5, MUC3A, DCN, MUC5AC, MUC2, MUC12, MUC4, FGF23, MUC6	0.00865701
GOTERM_CC_DIRECT	GO:0001518~voltage-gated sodium channel complex	0.000175332	SCN7A, SCN5A, SCN2A, SCN3A, SCN1A, SCN2B	0.00865701
GOTERM_BP_DIRECT	GO:0006813~potassium ion transport	3.03564e-05	KCNJ6, KCNH4, SLC24A3, KCNJ10, ABCC8, KCNA2, KCNJ15, ATP1A2, KCNMB1, KCNMA1, KCNQ2, KCNQ3, KCNJ1, KCNK4	0.00918193
GOTERM_BP_DIRECT	GO:0070588~calcium ion transmembrane transport	3.21421e-05	TMC1, GPM6A, SLC24A3, TRPC3, TRPC4, CACNA1B, CACNA1D, PKD2L1, CACNA2D4, CACNA1E, SLC8A2, TMC2, CACNA1I, LOXHD1, GRM7, CACNA1S, TRPM4	0.00918193
GOTERM_BP_DIRECT	GO:0071805~potassium ion transmembrane transport	3.95778e-05	HCN4, KCNH4, SLC12A5, KCNJ11, KCNK10, ABCC8, KCNC3, KCNA2, PKD2L1, SLC9A4, KCNT1, KCNMB1, KCNMA1, KCNQ2, KCNQ3, SLC12A9, KCNK4	0.0101755
KEGG_PATHWAY	hsa04911:Insulin secretion	0.000277342	CAMK2B, KCNJ11, PRKCB, ABCC8, PDX1, ATP1A3, CACNA1D, ATP1A2, PCLO, KCNMB1, KCNMA1, CACNA1S, TRPM4	0.0147685
GOTERM_CC_DIRECT	GO:0005576~extracellular region	0.000385682	FCN1, PRSS1, TPSB2, COL16A1, AMY2A, WFIKKN1, ELN, PLEK, PRF1, CLEC18C, HBB, F13A1, IL27, TREM1, CHRDL1, HTN1, FCAR, ASGR1, JCHAIN, HTN3, LFNG, PRB4, FGF7, C1QTNF1, C1QTNF8, PRB1, OBP2B, PRB2, EMILIN2, TNR, EPPIN, RSPO4, EPHB3, VWF, ADIPOQ, CTRB1, HBA2, CEL, PSG2, HBA1, RNASE2, MMP9, MUC3A, DCN, MUC5AC, F5, RBP4, CLPS, MZB1, COL6A3, SERPING1, SPINK9, PNLIP, FBN2, HHLA1, COL11A1, COL11A2, ITIH6, KL…	0.0154055
GOTERM_CC_DIRECT	GO:0030672~synaptic vesicle membrane	0.000390012	SCAMP5, RPH3A, SVOP, SLC6A17, ABCC8, OTOF, GAD2, SLC17A7, SYN3, SYN2	0.0154055
GOTERM_BP_DIRECT	GO:0042136~neurotransmitter biosynthetic process	7.48978e-05	GAD1, PAH, CHAT, GAD2, NOS1, SLC6A3	0.0175057
GOTERM_MF_DIRECT	GO:0005245~voltage-gated calcium channel activity	2.55658e-05	RYR1, TMC1, CACNA1I, GRM7, CACNA1B, CACNA1D, CACNA2D4, CACNA1S, CACNA1E, TMC2	0.0188164
GOTERM_MF_DIRECT	GO:0005509~calcium ion binding	7.62646e-05	RYR1, ANXA8L1, AMY2A, PCDH11Y, DGKB, DGKA, RASEF, PRF1, EFCAB3, PKD2L1, EFCAB12, CDH8, RPH3A, CDH4, PCLO, GRM7, HMCN2, ANXA8, EYS, CALN1, CD93, PITPNM3, ASTN2, CDH16, FBN2, SLC24A3, PCDH10, NRXN1, CACNA1B, UMOD, CABP1, LRP2, PLA2G5, LTBP3, CACNA1E, NCALD, NKD1, DLL4, SPTA1, PRRG3, SCIN, OTOF, SLIT3, SLIT2, TBC1D8B, GALNT3, SYT14, ANKEF1, SYT13, SYT8, DLK1, FAT3	0.0191502
GOTERM_MF_DIRECT	GO:0005246~calcium channel regulator activity	7.80577e-05	GRM2, GRM7, PRKCB, NRXN1, NRXN3, NRXN2, CACNA2D4, PRKG1	0.0191502
GOTERM_MF_DIRECT	GO:0005248~voltage-gated sodium channel activity	0.000105582	HCN4, SCN7A, SCN5A, SCN2A, SCN3A, SCN1A, SCN2B	0.019427
GOTERM_BP_DIRECT	GO:0010107~potassium ion import	0.000112623	KCNJ6, KCNJ10, KCNJ11, KCNJ9, KCNJ15, ATP1A3, ATP1A2, KCNJ1	0.0230004
GOTERM_BP_DIRECT	GO:1902476~chloride transmembrane transport	0.000116299	CLIC6, GABRA2, GABRP, GABRA1, SLC12A3, SLC12A5, ANO4, GABRG2, CLCN1, FXYD1, SLC17A7, GABRE, SLC26A4, SLC12A9	0.0230004
GOTERM_CC_DIRECT	GO:0005578~proteinaceous extracellular matrix	0.000793415	FBN2, COL16A1, HPSE2, VWF, COL11A1, ELN, COL11A2, WNT7A, UMOD, MMP9, ADAMTS20, ADAMTS14, RELN, COL1A2, PTPRZ1, TNN, ADAMTSL3, ADAMTSL2, EMILIN2, TNR, COL6A3, SLIT3, SLIT2, MUC4	0.0273138
GOTERM_CC_DIRECT	GO:0030315~T-tubule	0.000829787	RYR1, KCNJ11, ATP1A2, NOS1, SCN5A, CACNA1S, ADRA1A, SCN1A	0.0273138
GOTERM_CC_DIRECT	GO:0042734~presynaptic membrane	0.000962018	GRM2, GRM4, GRM7, NRXN1, KCNC3, GRIK5, KCNA2, NRXN2, GAD2, CNTNAP4	0.0292305
GOTERM_BP_DIRECT	GO:0016266~O-glycan processing	0.000161872	MUC2, MUC16, GALNT3, MUC17, MUC19, MUC12, MUC3A, MUC4, GALNT9, MUC5AC, MUC6	0.0297266
GOTERM_CC_DIRECT	GO:0005833~hemoglobin complex	0.00110264	HBZ, HBG2, HBB, HBA2, HBA1	0.0311103
GOTERM_CC_DIRECT	GO:0030018~Z disc	0.00119618	RYR1, CACNA1D, LDB3, NEB, ADRA1A, IGFN1, SYNPO2L, MYO18B, PGM5, NOS1, SCN5A, CRYAB, MYH6, SCN1A	0.0314993
KEGG_PATHWAY	hsa04080:Neuroactive ligand-receptor interaction	0.000908464	CHRNA1, VIPR1, PRSS1, CHRNA4, GRIK5, GRIK3, ADRA1A, GRM1, GRM2, HTR6, CYSLTR1, MC2R, GRM4, GRM7, NPBWR2, BDKRB2, GABRE, DRD5, GABRA2, GABRP, GABRA1, HTR1A, SSTR3, GABRG2, TSHR	0.0340125
KEGG_PATHWAY	hsa04930:Type II diabetes mellitus	0.000958098	MAPK10, PKLR, KCNJ11, ABCC8, ADIPOQ, PDX1, CACNA1B, CACNA1D, CACNA1E	0.0340125
KEGG_PATHWAY	hsa04970:Salivary secretion	0.00115668	HTN3, CST1, PRB1, PRKCB, KCNMA1, PRB2, ATP1A3, ATP1A2, NOS1, ADRA1A, HTN1, PRKG1	0.0351962
GOTERM_CC_DIRECT	GO:0005581~collagen trimer	0.00143749	FCN1, COL1A1, C1QTNF1, COL1A2, C1QTNF8, COL11A1, COL11A2, ADIPOQ, COL20A1, EMILIN2, COL6A3, OTOL1	0.035488
GOTERM_BP_DIRECT	GO:0060078~regulation of postsynaptic membrane potential	0.000209417	HCN4, SCN7A, SCN5A, SCN2A, SCN3A, SCN1A, SCN2B	0.0358941
KEGG_PATHWAY	hsa05033:Nicotine addiction	0.00147862	GABRA2, GABRP, GABRA1, CHRNA4, CACNA1B, SLC17A7, GABRE, GABRG2	0.0393683
GOTERM_BP_DIRECT	GO:0006811~ion transport	0.000247118	GABRA2, GABRP, GABRA1, SLC12A3, SLC24A3, SLC12A5, CHRNA4, SLC1A2, TMC8, SLC8A2, SLC9A4, SLCO2B1, SLC17A7, SLC15A3, SLC26A4, SLC12A9	0.0397087
KEGG_PATHWAY	hsa04020:Calcium signaling pathway	0.00191898	CAMK2B, RYR1, PDE1B, PRKCB, CACNA1B, CACNA1D, CACNA1E, ADRA1A, MYLK3, GRM1, SLC8A2, CACNA1I, HTR6, CYSLTR1, BDKRB2, NOS1, CACNA1S, DRD5	0.0454157
KEGG_PATHWAY	hsa04972:Pancreatic secretion	0.00220128	CELA3A, PRSS1, CELA2A, CPA1, CPB1, PRKCB, KCNMA1, ATP1A3, ATP1A2, CEL, PLA2G5, PNLIP	0.0468873
