# Supplementary material for: Dissecting the multi-omics atlas of the exosomes released by human lung adenocarcinoma stem-like cells
Source: NPJ Genom Med. 2021 Jun 14;6:48. doi: 10.1038/s41525-021-00217-5 (PMC8203745; doi:10.1038/s41525-021-00217-5)
Supplement: Supplementary file 8 — Supplementary Data 7 [file 41525_2021_217_MOESM8_ESM.xlsx]

## Sheet: LSLC-EXO
Table S6. The lists of exosomal-enriched proteins
Protein name	Log2FoldChange	P value
VCAN	10.0663	2.26154e-06
SPP1	9.86751	0.0019847
APP	9.22856	0.000240699
AEBP1	8.89972	0.00163837
SPARC	8.78422	0.00151429
NID1	8.23904	9.91137e-06
TNC	7.96481	9.06598e-05
LAMB1	7.80212	0.00538991
ENO3	7.7667	0.000220074
HSPG2	7.53012	0.00495001
FBLN2	7.25468	0.000430631
FN1	7.24488	0.00010479
PTX3	6.57248	0.0396147
EDIL3	6.45257	0.000943548
LAMC1	6.45226	0.00778714
THBS4	6.3733	0.00247773
F10	6.29673	0.00104345
LAMA1	6.24759	0.0302046
LTBP1	6.16767	0.000275109
IQUB	5.95888	5.20454e-05
MFGE8	5.89215	0.00280955
GOLM1	5.62728	0.0257282
CLEC11A	5.60753	0.00126919
VGF	5.58194	0.0105478
EFEMP1	5.57701	0.00184994
PTMS	5.53217	0.0137585
AGRN	5.48292	0.0250165
NID2	4.88013	0.00119747
LRP1	4.87054	0.00324946
TRPM4	4.68878	0.0259019
ASGR1	4.57584	0.0047945
LGALS3BP	4.55533	0.0031276
BORCS8	4.53149	0.0187355
MROH7	4.51151	0.0298048
OR2V2	4.36193	0.0114941
TSKU	4.34144	0.00421574
CECR2	4.31385	0.00508187
PLTP	4.21481	0.00782517
TRHDE	4.20854	0.00201373
LAMB2	4.13674	0.0206258
NRP1	4.04787	0.000465611
CCDC13	3.9285	5.37688e-05
HMGB1;HMGB1P1	3.86189	0.0223664
SLITRK2	3.67187	0.00893417
FAM167A	3.62802	0.0178287
COL6A1	3.59411	0.0030331
CLU	3.59015	0.0374215
CALR	3.3603	0.00768192
SPARCL1	3.34197	0.0469173
ZSWIM9	3.31801	0.00106522
COL1A2	3.20301	0.00405471
NCAM1	3.04732	0.00916438
IGSF8	3.03882	0.0225923
GPC1	2.8883	0.00127789
TAC4	2.79036	0.000289759
HSP90AB2P	2.72946	0.00665629
FCGR2A	2.71904	0.000526147
VCP	2.67334	0.00541661
TPM4	2.66635	0.0386318
PRKCSH	2.63559	0.0304402
CHST3	2.62735	0.0028216
LRRC7	2.59631	0.000140431
KMO	2.59366	0.0124574
ADGRF2	2.5867	0.000898761
PROX1	2.58473	0.0159129
SMOC1	2.53881	0.00532103
SPOCK1	2.51311	0.0344939
TGFBI	2.49913	0.0167949
SSC5D	2.45342	0.0239947
FBXL2	2.43654	0.000546873
SIGLEC10	2.41169	0.00286885
MAF	2.40068	0.0175273
CDH6	2.381	0.000586738
RPS6KA6	2.3773	0.000242018
IRF2	2.30895	0.00750907
C11orf49	2.23119	0.00106334
OSR1	2.21737	0.0102347
AGO2	2.20997	7.23096e-05
MLYCD	2.20601	0.0177129
GPR173	2.18826	0.000502457
SCPEP1	2.15354	0.0495989
FAM9A	2.13984	0.00101174
TCTE1	2.13662	0.0091503
GAD1	2.1351	0.0322761
GFRAL	2.12712	0.00558621
LHFPL4	2.11473	0.0037314
BTNL9	2.09247	0.0155173
FOXI2	2.08649	0.000124349
MOV10	2.08471	0.0185406
KLK4	2.08303	0.031949
NMNAT3	2.07314	0.000922096
PLXNA4	2.07019	0.0162071
MFI2	2.06416	0.0179061
ADAMTSL3	2.06028	0.00738302
MEOX2	2.05595	0.0471084
FAM120C	2.03826	0.0169686
FGF10	2.03651	0.0331816
GRIN2B	1.99313	9.42901e-05
POPDC2	1.98402	0.00412849
SAMHD1	1.97125	0.0238081
PCDH10	1.96764	0.0134958
GOLGA8G	1.96671	0.000196336
FBN2	1.96359	0.00580523
MT-CYB	1.94803	0.00253712
SSX2B	1.93911	0.0218186
KCNMB1	1.93394	0.00265416
SCN2B	1.93095	0.000668169
SEMA6D	1.91752	0.0490783
ANKEF1	1.91058	0.01901
OR1I1	1.90655	0.000199857
OR10H5	1.90551	0.0289625
MYT1	1.90141	0.010329
GPR85	1.89776	0.0154711
SSX5	1.89054	0.0262146
HTRA1	1.87467	0.0160927
KDELR1	1.86579	4.18667e-05
VCAN	1.8412	0.0453697
DGKB	1.84059	0.00135084
CACNA1E	1.83746	0.0256947
TTBK1	1.83508	0.0322959
SMG9	1.82601	0.00860051
NCAM2	1.81386	0.0318486
RPH3A	1.80154	0.00788082
MPEG1	1.80047	0.0384288
MOBP	1.78707	0.0132724
DCTN1;DKFZp686E0752	1.78234	0.000335197
SEPTIN4	1.78092	0.00348583
DMRTC1B	1.77964	0.00720714
XKR4	1.77419	0.00337041
PRR36	1.76804	0.0341561
PODN	1.76184	0.000216762
PTCHD1	1.73922	0.0233694
REEP5	1.72293	0.0104487
CAPN13	1.71983	0.0265952
RASA4	1.71899	0.0145995
WNT9A	1.71877	5.51183e-05
SHANK1	1.7105	0.00571328
KSR2	1.70793	0.00998862
CDK15	1.70196	0.0109163
ZNF347	1.69506	0.0409258
ZNF366	1.68997	0.0390266
MVP	1.687	0.0138341
APOC2	1.67076	0.0035319
CHRNA4	1.66498	0.0494389
ANKMY1	1.66421	0.00593894
MFAP1	1.66327	0.0497033
RFX2	1.66191	0.00753936
PLEKHG4B	1.65874	0.0317229
SYNPO2L	1.64914	0.0103059
CHN2	1.64606	0.026893
CD247	1.64038	0.043262
PRG4	1.64012	0.00822721
TNS1	1.63124	0.0274135
SAMD14	1.63072	0.0261541
MEX3A	1.62653	0.0286987
RPL18	1.62177	0.0309525
HOXB8	1.62155	0.0106015
GABRA2	1.61152	0.0105537
PAX5	1.60975	0.0327662
SYN2	1.60931	0.0125887
SHROOM4	1.60629	0.019971
MROH2B	1.60441	0.0159943
IGFALS	1.59963	0.0200914
MT-ATP8	1.58783	0.0460974
ZIC3	1.58371	0.00267287
ECM1	1.57688	0.0451736
GNPTG	1.57686	0.0316043
ZNF385D	1.57113	0.0474862
FAM180B	1.564	0.0339165
STRA8	1.56289	0.0261391
CD180	1.56251	0.0161514
SDK2	1.5618	0.0029343
FAM131B	1.56103	0.000455876
OR4F17	1.56077	0.0156535
TENM4	1.55697	0.0284717
CLEC2B	1.54978	0.0297003
LRP2	1.54913	0.015528
KCNJ2	1.54757	0.0469312
OR14J1	1.54253	0.00666978
BTBD9	1.54126	0.0237069
ONECUT3	1.53006	0.0130886
EYA3	1.5281	0.00747299
GOLGA6L6	1.51839	0.0103241
SLITRK3	1.51327	0.0149027
GLYR1	1.50601	0.0213165
DPP6	1.49838	0.0398764
KLHDC7B	1.49388	0.00288322
PNLIPRP1	1.48755	0.0436682
SHISA9	1.48533	0.00697794
HBB	1.48347	0.00851665
AL627230.1	1.4792	0.0466914
GUCY1A2	1.47482	0.0073476
INTS1	1.47332	0.0410935
DUX4	1.46573	0.0113687
TRIM71	1.45192	0.0240697
LSAMP	1.44744	0.0183948
OR51I2	1.44704	0.0458849
NEO1	1.44486	0.00763236
SAMD12	1.44396	0.00590827
ONECUT1	1.44267	0.0247241
OLR1	1.43921	0.00931809
HHLA2	1.43762	0.000914762
KCNQ2	1.43397	0.0139975
JAKMIP2	1.43108	0.0160478
CATSPERG	1.42819	0.0066097
DMRTC1	1.42562	0.00939423
MUC12	1.42322	0.0458955
KCNJ15	1.42092	0.0368346
RYR1	1.41598	0.00068016
SLC22A9	1.41098	0.000644955
TTC7B	1.40778	0.0384479
ZNF720	1.4077	0.00253528
C6orf223	1.40639	0.0104776
EIF3L	1.40357	0.000538025
TMEM45A	1.40081	0.00578989
SLC15A3	1.40011	0.0496476
ACKR2	1.39746	0.0198247
PPP2R2B	1.39718	0.0149699
LTBP3	1.39383	0.022645
OR10H1	1.39211	0.033664
SPOCK2	1.38526	0.033508
GABRA1	1.38339	0.0291798
AEBP1	1.38217	0.0218769
RFX4	1.38168	0.000195929
ZNF66	1.38087	0.0341497
EXOC3L4	1.37304	0.0462948
MAFF	1.37193	0.0128689
ST3GAL1	1.37155	0.0454336
RNF165	1.36916	0.00325676
MT-ND5	1.36916	0.0170748
ETHE1	1.3682	0.040357
ANP32B	1.36499	0.0151231
SPACA6	1.35991	0.00474544
PRR9	1.35373	0.00181646
RUNX1T1	1.34463	0.0151787
RAB13	1.34401	0.0209742
COL6A3	1.3309	0.00885751
MYO5A	1.32344	0.0283056
IQCJ-SCHIP1	1.31982	0.00523912
CFAP97D1	1.31737	0.0305886
PAQR9	1.30905	0.0166436
IQSEC1;IQSEC2	1.30307	0.0400558
SH3PXD2A	1.29679	0.00185021
RD3	1.29596	0.0165572
PKNOX2	1.29047	0.000134014
KCNJ5	1.28794	0.0299789
USO1	1.2872	0.000631556
STUM	1.27397	0.00931683
ADRA1A	1.27266	0.0325947
GFAP	1.26998	0.0212339
MZB1	1.26639	0.0020194
PLEKHS1	1.26348	0.0333739
GPC2	1.26269	0.0335163
KCNK10	1.24878	0.030757
PPM1E	1.24744	0.0154138
SRCIN1	1.24199	0.0146185
CAMK2N1	1.2356	0.00564277
NHSL2	1.22617	0.0459307
GABRG2	1.22233	0.0315787
THBS1	1.22196	0.0429784
HNRNPA1P48	1.21596	0.00363941
RPL10L	1.21208	0.0308132
SCN3A	1.21197	0.00267902
NFASC	1.20871	0.0395137
SYT14	1.20765	0.021637
AFAP1L2	1.19777	0.0331239
CFAP54	1.1899	0.0436383
HMGA2	1.18971	0.0238236
SDF4	1.18733	0.0416678
FSIP2	1.18456	0.0119048
IGF2	1.18139	0.0157645
NUPR1	1.17557	0.00626171
ITGB2	1.16919	0.0290044
PPIAL4G	1.16882	0.00420939
MYOCD	1.16789	0.00617397
NET1	1.16344	0.0465281
ANKLE1	1.15574	0.0258275
GPR149	1.15387	0.021713
SYN3	1.15256	0.0177326
GNG7	1.14856	0.0122802
NPAP1	1.14825	0.00625383
CD40LG	1.14789	0.0450154
ADAP1	1.14177	0.000861744
ADIPOQ	1.13185	0.00387559
WNT7A	1.13028	0.00379476
CLIC6	1.1255	0.0230562
TMEM178A	1.09124	0.00371505
TMPRSS4	1.08928	0.0466836
NUCB1	1.08282	0.00156548
PTRH1	1.07664	0.0474167
PLEKHA6	1.06918	0.0132231
ELAVL3	1.06518	0.0290508
PRB1	1.06298	0.016592
ABCA13	1.05182	0.0267489
IFT81	1.04432	0.0140344
SLC2A11	1.04035	0.0330057
SULT1B1	1.03785	0.00714026
INKA2	1.0368	0.0142874
PCOLCE2	1.03222	0.0318822
GOLGA6L1	1.02179	0.0466657
BGN	1.02053	0.039063
TBC1D28	1.01179	0.0398224

## Sheet: LBC-EXO
Supplementary Data 7. The lists of exosomal-enriched proteins
Protein name	Log2FoldChange	P value
SPP1	14.4369	0.00011381
CLU	11.5141	1.8441e-05
APP	10.7073	9.51658e-06
SPARC	10.1443	0.000304633
SPARCL1	9.95786	1.48572e-05
FN1	9.89934	1.35197e-05
LAMA1	9.88892	2.10125e-05
CLEC11A	9.72457	7.22602e-06
LAMA5	9.53301	8.25447e-05
GOLM1	9.45527	0.000424105
IGFBP3	8.7352	0.000410417
FMOD	8.50652	1.84982e-05
LAMB2	8.44972	0.000134896
HSPG2	8.41638	6.67308e-05
THBS4	8.34397	6.37084e-06
LAMB1	8.15449	3.15107e-05
LGALS3BP	8.12363	1.10836e-05
MFGE8	8.05459	0.000140612
TGFBI	8.05237	1.35344e-05
FSTL4	8.02361	0.000153746
COL6A1	7.97748	1.24087e-06
OLFML2A	7.97023	0.00093736
CHST3	7.89877	0.00020494
ST8SIA4	7.86443	0.000180478
NCAM1	7.72779	0.000412523
NID2	7.69279	0.0110838
EDIL3	7.67424	5.28596e-05
SERPINE2	7.55677	0.00410832
LAMC1	7.47699	0.00022221
PRSS23	7.47069	0.0015167
AGRN	7.40485	0.00167954
SRPX2	7.18224	0.000142094
TIMP1	7.09128	0.000132372
SRPX	7.04551	0.0136763
NID1	6.94418	0.000360298
FST	6.89717	0.000384473
COL12A1	6.89072	8.64846e-05
RBP4	6.77002	0.000229811
VCAN	6.74767	6.90304e-05
HTRA1	6.48782	0.000147858
ITGBL1	6.47334	2.4349e-05
KAZALD1	6.4628	0.000369572
NUCKS1	6.44187	0.00272325
PTPRZ1	6.30628	9.85798e-05
SRGN	6.26883	0.00126568
F10	6.15979	4.01341e-05
SCG2	6.07486	0.000496386
ESM1	6.00436	0.00276792
HABP2	5.93824	0.000242118
COL11A1	5.92965	0.000192084
NRP1	5.90278	3.45827e-05
SEMA3D	5.85961	6.78589e-05
CHGA	5.85014	9.63729e-05
SMOC1	5.78089	0.000226106
PLTP	5.76912	0.000145477
COL8A1	5.74737	0.00233148
PTMS	5.73796	0.000551608
APLP2	5.72148	0.0014326
HMGN5	5.70114	0.000211046
ANGPTL4	5.69135	0.00315426
TSKU	5.66134	0.000105442
EFEMP1	5.65423	0.000411569
COL5A1	5.60679	2.57115e-05
VGF	5.59468	0.00113187
COL5A2	5.55346	9.20894e-05
IGFBP2	5.49435	0.000962717
NRP2	5.43805	0.0248798
VTN	5.33785	0.000131888
TFPI	5.28862	0.00341138
CFD	5.23847	0.000155016
PDGFRL	5.19539	0.00118101
COL1A1	5.13024	0.000881099
ACAN	5.0919	0.000172272
KPRP	5.0291	0.00746325
CD248	5.01146	1.38594e-05
SEMA3A	5.00818	0.000399724
OS9	5.00515	0.0065724
PPT1	4.96375	0.00545349
PTPRG	4.95837	0.00249346
DAG1	4.95548	1.41606e-05
HAPLN1	4.94691	1.19397e-05
C8B	4.8311	5.69261e-05
CD109	4.81873	0.00883422
TGFB2	4.81805	0.000164512
LTBP1	4.75765	0.0002159
APOB	4.70705	0.00205772
NTN4	4.69159	0.00153541
CDH13	4.65263	0.00549758
CSPG4	4.59997	0.00220326
TOR3A	4.5726	0.00956266
NEO1	4.57055	0.000148526
SPOCK1	4.53013	0.00377405
FABP1	4.4948	2.11955e-05
P4HA2	4.47036	6.63554e-05
DSG1	4.46294	0.000128158
SPOCK2	4.46014	0.00030825
CALR	4.42497	3.51605e-05
STC1	4.42158	0.00374121
PTGFRN	4.33583	0.000120235
F9	4.21485	0.000106838
MYLK	4.21298	2.23897e-05
CFH	4.18852	0.00176308
PRKCSH	4.15523	3.95419e-05
CP	4.12083	0.000161805
THBS1	4.09948	9.87949e-05
COL1A2	4.07154	0.000105524
CTSF	4.05775	0.00102644
SCPEP1	4.054	0.00281435
SDF4	4.00705	0.000324902
HSP90B1	4.00179	1.98017e-05
SLC16A4	4.00166	0.00101767
RANGAP1	4.00114	0.00155902
BMP1	3.90165	0.0041765
QPCT	3.8704	0.0323371
IGSF8	3.86125	0.00670203
APOC3	3.8531	0.000166744
ENO3	3.84683	0.0165965
TNXB	3.83465	0.00048859
TPM4	3.83272	0.000409393
MVP	3.81728	2.052e-05
LCN1;LCN1P1	3.62259	0.000866316
S100A8	3.61575	0.00549253
CLSTN1	3.57949	0.00361944
AEBP1	3.57836	0.0429681
PTRF	3.57446	0.045409
IGFBP4	3.56273	0.00266248
S100A9	3.54124	0.00303506
CDH6	3.53841	0.000938157
SET	3.5284	0.000390877
SUCO	3.5241	0.000114189
PDIA4	3.51129	7.75635e-06
NEU1	3.36632	0.0060916
CDH11	3.35505	0.0156096
ST3GAL1	3.34002	0.00322538
ECM1	3.32865	0.00130459
CNTN1	3.31752	0.0457414
C1S	3.31342	0.000763799
ATP6AP2	3.26112	0.00209589
FAM198B	3.24781	0.000120893
RCN2	3.23458	0.00776997
NOL3	3.23115	0.000837844
LRP1	3.21208	0.00133992
DSC1	3.18281	0.010187
CALU	3.14273	0.000180008
SIL1	3.09562	5.44997e-06
UXS1	3.08754	0.0170144
PAM	3.08489	0.00116241
SLC44A1	3.06795	0.00136209
PLVAP	3.0493	0.00379912
NRXN1	3.03923	0.00795651
CRTAP	3.00984	0.0188822
FGG	2.98506	0.00408567
CHST14	2.92138	0.00312126
NPM1	2.89242	1.65887e-05
NRD1	2.8853	0.000295355
BASP1	2.87878	0.00873487
COL6A3	2.86225	0.00337438
CNPY4	2.84798	0.00169065
IL1RAP	2.83191	0.00777298
REEP5	2.83005	0.000736269
PCSK2	2.79798	0.0299115
ANP32A	2.77307	6.32823e-05
IGFALS	2.73121	0.00015138
SEZ6L2	2.7188	0.0106358
GPR56;ADGRG1	2.70668	0.00705158
P4HA1	2.69676	0.00481941
GPC1	2.69339	2.00757e-05
GNPTG	2.64698	0.00419258
HPD	2.5932	0.00234009
B4GALT1	2.57769	0.0340549
BCCIP	2.52564	0.0111205
TNC	2.52556	0.0266816
MATN3	2.51953	0.0203061
EEF1D	2.4992	0.00010644
PLXNB2	2.49358	0.00340004
RBBP5	2.42255	0.0223618
SETD7	2.42192	0.000277983
NAP1L5	2.41377	0.000790232
P4HB	2.38538	0.000982536
ANP32E	2.36936	0.00194839
NCAM2	2.32724	0.000400449
HBA1;HBA2	2.23142	0.00035447
SLC16A6	2.1849	0.045213
PCOLCE2	2.18408	0.0445
HLA-A	2.1504	0.000582765
GAS1	2.13097	0.0106805
HMGB1;HMGB1P1	2.12975	0.00325786
MFI2	2.12282	0.00669582
NAP1L4	2.08723	0.000151073
GBA	2.06214	0.000836412
GLA	2.0538	4.47275e-05
SLC12A2	2.01009	0.0194782
LEPREL1	2.00594	0.0427269
PTX3	2.00558	0.0470967
MAGED2	1.99354	0.0168315
TUBB4A	1.95711	0.00214876
FBLN2	1.95052	0.0119611
MOV10	1.9098	0.015798
RAB24	1.90971	0.00474209
DCD	1.87873	0.0353072
COL11A2	1.87638	0.000416639
CEBPB	1.87289	0.0274995
MCAM	1.86591	0.00473822
NCL	1.84871	7.83787e-05
DYSF	1.83536	0.0125676
HLA-A	1.83158	0.00881413
MINK1	1.77663	0.00695842
CACNA2D1	1.76983	0.0116229
GOLIM4	1.75042	0.0120947
YBX3	1.74909	0.00367051
PLOD1	1.73907	0.00130555
GANAB	1.73788	0.00429599
VCP	1.73718	0.000134814
SLC16A1	1.73371	0.0254499
PEF1	1.70913	0.0269206
ITGA6	1.70098	0.0206182
NUCB1	1.66886	9.40637e-05
ADAM9	1.66205	0.0130263
SMG9	1.65101	0.0216926
INTS1	1.628	0.00467289
DNTTIP2	1.60885	0.00301937
WASH6P;WASH3P;WASH2P;WASH1;WASH4P	1.6029	0.0222684
ADSSL1	1.59797	0.0405524
LEPREL4;P3H4	1.59387	0.0175025
TMEM41B	1.58342	0.0310492
PPM1G	1.5829	0.00319116
ATP5D	1.5722	0.000268882
ATP2B4	1.55919	0.0445032
SPTLC2	1.53754	0.0387627
C21orf33	1.51832	0.0303422
USP11	1.49684	0.0193317
ITGAV	1.49567	0.016816
ACTR1B	1.47144	0.0222743
NUP35	1.46703	0.0315405
HSP90AA1	1.46379	0.00115295
DCTN1;DKFZp686E0752	1.45702	0.0283249
GSK3B	1.45302	0.0292307
ITGB5	1.44954	0.0423013
MLF2	1.44189	0.0112555
USO1	1.4271	0.00124089
SCD	1.41378	0.0282271
SSC5D	1.40554	0.02223
EIF3L	1.38406	0.00269194
DOCK1	1.36519	0.0239602
QIL1	1.3591	0.0366149
SIAE	1.29784	0.0389547
FLOT1	1.29513	0.00875004
EEF1B2	1.29349	0.0304397
COTL1	1.28935	0.0214597
UBAP2L	1.28511	0.00117277
OXSM	1.26066	0.00901761
FLYWCH2	1.2572	0.0316139
MFAP1	1.24109	0.0441276
PPP1R12A	1.21866	0.0217729
LDAH;C2orf43;FLJ21820	1.21244	0.00803188
TAGLN2	1.21042	0.0140096
LEPRE1	1.19647	0.00984924
HSP90AB2P	1.19537	0.0197645
RAB8B	1.18902	0.0353093
SDR16C5	1.18347	0.0108325
ASPH	1.17773	0.00555983
PBXIP1	1.17303	0.0498686
IGBP1	1.16612	0.00879912
IQSEC1;IQSEC2	1.16569	0.0498103
SAFB	1.12852	0.0359125
PAXBP1	1.12454	0.0231995
ARIH2	1.08454	0.0381918
SLC22A18	1.06411	0.00514853
CTSC	1.04792	0.0355964
TTC27	1.02882	0.0372624
RAB5A	1.00821	0.0115608
LRRFIP1	1.00264	0.0478409
