# Supplementary material for: Dissecting the multi-omics atlas of the exosomes released by human lung adenocarcinoma stem-like cells
Source: NPJ Genom Med. 2021 Jun 14;6:48. doi: 10.1038/s41525-021-00217-5 (PMC8203745; doi:10.1038/s41525-021-00217-5)
Supplement: Supplementary file 9 — Supplementary Data 8 [file 41525_2021_217_MOESM9_ESM.xlsx]

## Sheet: LSLC-EXO
Supplementary Data 8. Function annotation results of exosomal-enriched proteins
Category	Term	P value	Proteins	FDR
GOTERM_CC_DIRECT	GO:0070062~extracellular exosome	1.29882e-15	APP, TPMT, CSE1L, CLU, ENO3, EFEMP1, ALCAM, DPYSL2, SNRPD3, PRKACB, TPM4, ACTN1, PCOLCE, HSPG2, MAPKAPK2, FSCN1, SPARCL1, IGFALS, TLN1, KPNB1, SNRPB, IGSF8, VCP, HTRA1, AEBP1, NID1, NID2, FBLN2, C3, SPAST, KIF3A, PSAP, ST3GAL1, FN1, EHD1, COPS4, GNPTG, COPS6, COL1A2, H2AFY2, REEP5, RPS29, CPE, ACO1, CALR, TGFBI, CC2D1A, ITGB1, YWHAE, LGALS3BP, HSP90AB2P, CLIC4, ECM1, HSP90AB1, ARHGAP1, AKR1B1, LA…	4.90955e-13
GOTERM_CC_DIRECT	GO:0031012~extracellular matrix	1.0367e-13	LGALS3BP, ECM1, LAMA1, HTRA1, TNC, LAMC1, AEBP1, NID1, NID2, THBS1, LTBP1, FBLN2, CLU, THBS4, EFEMP1, EDIL3, LAMB2, FN1, LAMB1, PCOLCE, HSPG2, VCAN, COL1A2, COL6A1, TGFBI, VIM, CALR, MFGE8, AGRN	1.95935e-11
GOTERM_CC_DIRECT	GO:0005829~cytosol	2.0582e-11	APP, TRIO, TPMT, CSE1L, IPO7, CLU, ENO3, ARHGAP35, THG1L, IPO9, SNRPD1, DPYSL2, DPYSL3, KPNA6, KPNA5, SNRPD3, PRKACB, TPM4, ACTN1, TPM1, MID1, PARD3, MAPKAPK2, RBP1, FSCN1, TXNIP, TLN1, KPNB1, SNRPB, UNC119B, VCP, HTRA1, PDS5B, ADH7, RHOT1, KIF3A, FADD, STAT5A, SMAD2, STAT5B, MINA, UCKL1, COPS4, MOV10, CNOT6, RPS29, ACO1, TUBGCP3, CALR, PI4KB, EIF4G3, YWHAE, NRP1, CLIC4, HSP90AB1, ARHGAP1, AKR1B1…	2.59334e-09
GOTERM_CC_DIRECT	GO:0005654~nucleoplasm	5.10441e-10	HSP90AB1, TRRAP, WDR3, CSE1L, INTS10, FCF1, HMGB2, SRA1, AKR1B1, HMGB1, IPO7, IPO5, MED17, XPO1, SNRPD1, POGZ, MYO18A, KPNA6, DHX16, KPNA5, SNRPD3, NEO1, CMTR1, UTP14A, PRKACB, PBRM1, MRPS26, SMARCC1, PRMT7, METTL1, PARP2, ACTL6A, PPP2R5C, DDB1, MORF4L1, MAPKAPK2, RBP1, POLR1D, POLR1E, IGFALS, RPP25, SNRPC, PTMA, KPNB1, SNRPB, SF3B4, CAMK2B, SF3B5, VCP, SF3B3, PCNA, GPS1, TAF9, MTIF2, NMD3, ITPR3…	4.82366e-08
GOTERM_BP_DIRECT	GO:0030198~extracellular matrix organization	3.43233e-10	ITGB1, APP, SPARC, LAMB2, ITGA3, LAMA1, TNC, FN1, LAMB1, LAMC1, NID1, HSPG2, NID2, THBS1, VCAN, COL1A2, SPOCK2, COL6A1, SPP1, TGFBI, AGRN	5.73886e-07
GOTERM_CC_DIRECT	GO:0005615~extracellular space	8.10529e-09	LGALS3BP, APP, NRP1, ECM1, SPARC, TNC, HMGB2, AKR1B1, HMGB1, LAMC1, CLU, ENO3, TSKU, EFEMP1, DPYSL3, QSOX1, QSOX2, SERPINB3, SERPINB4, RNASET2, ACTN1, CLEC11A, PCOLCE, HSPG2, DDB1, VCAN, VGF, SPARCL1, IGFALS, MFGE8, LAMA1, HTRA1, AEBP1, THBS1, THBS4, EGFR, C3, GPC1, PSAP, SPP1, SPOCK1, RPS27A, PLTP, GOLM1, FN1, LAMB1, MOV10, COL1A2, NUCB1, CPE, PTX3, TGFBI, CALR	6.1276e-07
KEGG_PATHWAY	hsa04512:ECM-receptor interaction	5.3341e-09	ITGB1, LAMB2, ITGA3, LAMA1, TNC, FN1, LAMB1, LAMC1, HSPG2, THBS1, THBS4, COL1A2, COL6A1, SPP1, AGRN	1.10949e-06
GOTERM_CC_DIRECT	GO:0005737~cytoplasm	5.30089e-08	APP, SPARC, TES, CSE1L, THYN1, IPO7, CLU, ENO3, PDCD2L, ARHGAP35, IPO5, IPO9, DPYSL2, DPYSL3, POGZ, KPNA6, EIF2D, KPNA5, SNRPD3, CMTR1, SNRPN, METTL1, ACTN1, CLEC11A, MID1, ADAM17, MAPKAPK2, RBP1, FSCN1, TXNIP, TLN1, KPNB1, RABL6, VCP, NMD3, ITPR3, AEBP1, GTF2E2, VCPIP1, SPAST, RNASEH1, DHX33, PSAP, FADD, HEXIM1, STAT5A, SMAD2, STAT5B, CCZ1B, IQSEC2, IQSEC1, CCZ1, MRPL28, LARP7, MINA, ERAL1, COPS…	3.33956e-06
GOTERM_CC_DIRECT	GO:0005604~basement membrane	7.16862e-08	SPARC, LAMB2, LAMA1, SMOC1, TNC, LAMB1, TGFBI, LAMC1, NID1, HSPG2, NID2, THBS4	3.87106e-06
GOTERM_CC_DIRECT	GO:0016020~membrane	9.73248e-08	OGFR, ITGB1, YWHAE, LGALS3BP, SLC35B2, NRP1, HSP90AB1, CSE1L, TNC, IPO7, PDCD2L, IPO5, MED17, CDH5, IPO9, XPO1, DPYSL2, MYO18A, KPNA6, CASP2, SDF4, PARP4, TPM4, EEF1G, SLC5A6, VCAN, ADAM17, VAMP7, COL6A1, AIDA, MFGE8, KPNB1, EXOC1, IGSF8, NBAS, DCTN1, MVP, USO1, NMD3, ITPR3, ATP2C1, AK6, HSPA14, EGFR, CAND1, RHOT1, VPS51, NCAM1, RPS27A, CAMK2G, ST3GAL1, SEC24B, INTS1, KIDINS220, IQSEC1, HUWE1, NF…	4.5986e-06
GOTERM_MF_DIRECT	GO:0044822~poly(A) RNA binding	1.02495e-08	YWHAE, TES, HSP90AB1, WDR3, FCF1, HMGB2, HMGB1, IPO5, SNRPD1, MYO18A, DHX16, SNRPD3, MRPL9, UTP14A, MRPS26, FNDC3B, MRPS5, FSCN1, RPP25, SNRPC, RBMS2, KPNB1, SNRPB, SF3B4, VCP, LRP1, USO1, PARN, IBA57, MTIF2, NMD3, GTF2E2, DHX33, ERI3, RPS27A, DCAF13, HUWE1, MRPL28, LARP7, ERAL1, MRPL21, LSM8, MOV10, MFAP1, EIF3L, PKN2, CALR, EIF4G3, SNTB2	4.83778e-06
GOTERM_MF_DIRECT	GO:0005178~integrin binding	3.91049e-08	ITGB1, LAMB2, ITGA3, ACTN1, FN1, THBS1, EGFR, THBS4, ADAM17, TGFBI, CALR, MFGE8, TLN1, EDIL3	9.22876e-06
GOTERM_CC_DIRECT	GO:0005925~focal adhesion	2.50896e-06	ITGB1, YWHAE, NRP1, TES, TPM4, LRP1, ITGA3, ACTN1, TNC, REXO2, HSPG2, EGFR, ADAM17, ALCAM, RPS29, VIM, CALR, ARHGEF7, TLN1, LIMS2, LIMS1, SNTB2	0.000105376
GOTERM_MF_DIRECT	GO:0005515~protein binding	2.07098e-06	APP, SPARC, TES, TRIO, TRRAP, LGALSL, ALCAM, SNRPD1, DPYSL2, DPYSL3, SNRPD3, PRKACB, SMARCC1, ARMT1, METTL1, ACTN1, HSPG2, PARD3, TXNIP, TLN1, RABL6, IGSF8, UNC119B, C3, SPAST, RHOT1, FADD, STAT5A, HEXIM1, STAT5B, IQSEC1, INTS3, FN1, MRPL28, LARP7, ERAL1, EHD1, MOV10, COL1A2, STRN, CALR, CC2D1A, OGFR, NRP1, CLIC4, ECM1, MRPS16, INTS10, ARHGAP1, SRA1, SMG9, MED17, XPO1, FLVCR1, DHX16, UTP14A, PBRM…	0.000325833
GOTERM_CC_DIRECT	GO:0005578~proteinaceous extracellular matrix	1.08995e-05	LGALS3BP, ECM1, SPARC, LAMA1, FN1, LTBP1, FBLN2, VCAN, EFEMP1, COL1A2, GPC1, SPOCK2, SMOC1, SPOCK1, SPARCL1, TGFBI, CALR	0.000412002
GOTERM_MF_DIRECT	GO:0043236~laminin binding	3.76793e-06	ITGB1, ECM1, ITGA3, GPC1, NID1, AGRN, THBS1	0.000444616
GOTERM_MF_DIRECT	GO:0050840~extracellular matrix binding	4.82628e-06	SPARC, SPOCK2, SPP1, SPARCL1, TGFBI, THBS1, FBLN2	0.000455601
GOTERM_CC_DIRECT	GO:0048471~perinuclear region of cytoplasm	1.52842e-05	ITGB1, APP, CLIC4, VCP, MVP, USO1, ARHGAP1, HMGB2, AKR1B1, CLU, EGFR, SPAST, SPP1, PRKACB, SCYL2, EPHA5, SEC24B, ITGA3, LAMB1, EHD1, VAMP7, PKN2, CALR, PI4KB, LIMS1, PICALM, PAFAH1B1	0.000525219
GOTERM_BP_DIRECT	GO:0007155~cell adhesion	7.69761e-07	LGALS3BP, APP, LAMA1, TNC, LAMC1, NID2, THBS1, THBS4, CDH5, ALCAM, SPP1, SPOCK1, NCAM1, NCAM2, NEO1, EDIL3, LAMB2, ITGA3, FN1, LAMB1, ADAM17, VCAN, COL6A1, TGFBI, IGFALS, MFGE8	0.000643521
GOTERM_MF_DIRECT	GO:0005518~collagen binding	9.66397e-06	SPARC, PCOLCE2, ITGA3, FN1, SPARCL1, PCOLCE, TGFBI, NID1, NID2	0.000760232
KEGG_PATHWAY	hsa04510:Focal adhesion	1.19426e-05	ITGB1, LAMB2, ITGA3, LAMA1, ACTN1, TNC, FN1, LAMB1, LAMC1, THBS1, EGFR, THBS4, ARHGAP35, COL1A2, COL6A1, SPP1, TLN1	0.00124203
GOTERM_CC_DIRECT	GO:0005689~U12-type spliceosomal complex	5.9758e-05	SF3B4, SF3B5, SF3B3, SNRPD1, SNRPD3, SNRPB	0.00188238
GOTERM_MF_DIRECT	GO:0008565~protein transporter activity	3.76682e-05	IPO9, USO1, KPNA6, AP2S1, KPNA5, AP2B1, IPO7, KPNB1, IPO5	0.00253991
GOTERM_MF_DIRECT	GO:0005509~calcium ion binding	7.04458e-05	SPARC, LRP1, PRKCSH, ITPR3, NID1, ATP2C1, NID2, THBS1, LTBP1, FBLN2, THBS4, CDH5, EFEMP1, RHOT1, SPOCK2, SDF4, SPOCK1, EDIL3, TPM4, F10, ACTN1, HSPG2, EHD1, VCAN, SMOC1, SPARCL1, NUCB1, CALR, AGRN	0.0041563
GOTERM_CC_DIRECT	GO:0030532~small nuclear ribonucleoprotein complex	0.000148382	SF3B3, SNRPN, SNRPD1, SNRPD3, SNRPB	0.00431449
GOTERM_CC_DIRECT	GO:0005685~U1 snRNP	0.000235412	SNRPN, SNRPD1, SNRPD3, SNRPC, SNRPB	0.00635612
GOTERM_CC_DIRECT	GO:0031093~platelet alpha granule lumen	0.000288739	APP, SPARC, ACTN1, FN1, QSOX1, THBS1, CLU	0.00686175
GOTERM_CC_DIRECT	GO:0005686~U2 snRNP	0.000290444	SF3B5, SNRPN, SNRPD1, SNRPD3, SNRPB	0.00686175
GOTERM_BP_DIRECT	GO:0002576~platelet degranulation	1.50954e-05	LGALS3BP, APP, ECM1, SPARC, ACTN1, PSAP, FN1, QSOX1, TLN1, THBS1, CLU	0.00841317
GOTERM_MF_DIRECT	GO:0008536~Ran GTPase binding	0.000161888	IPO9, XPO1, CSE1L, IPO7, KPNB1, IPO5	0.00849011
GOTERM_CC_DIRECT	GO:0005687~U4 snRNP	0.000673619	SNRPN, SNRPD1, SNRPD3, SNRPB	0.0149781
GOTERM_CC_DIRECT	GO:0005606~laminin-1 complex	0.000812153	LAMA1, LAMB1, LAMC1	0.0170552
GOTERM_BP_DIRECT	GO:0000715~nucleotide-excision repair, DNA damage recognition	4.47629e-05	COPS4, DDB1, COPS6, COPS2, GPS1, RPS27A	0.0187109
GOTERM_CC_DIRECT	GO:0005913~cell-cell adherens junction	0.00104354	ITGB1, YWHAE, TES, HSP90AB1, USO1, ARHGAP1, EGFR, TJP1, EEF1G, EHD1, FSCN1, PKN2, TLN1, CC2D1A, PICALM	0.020761
GOTERM_CC_DIRECT	GO:0030122~AP-2 adaptor complex	0.00113923	AP2S1, AP2B1, EGFR, PICALM	0.0215315
GOTERM_CC_DIRECT	GO:0005576~extracellular region	0.00122323	LGALS3BP, APP, ECM1, SPARC, PCOLCE2, LAMA1, HTRA1, TNC, HMGB1, LAMC1, ADH7, NID1, NID2, THBS1, LTBP1, FBLN2, UACA, CLU, THBS4, C3, EFEMP1, PSAP, SPP1, QSOX1, PLTP, F10, LAMB2, ACTN1, RNASET2, CLEC11A, FN1, LAMB1, HSPG2, VCAN, COL1A2, MFAP1, COL6A1, PTX3, TGFBI, IGFALS, CALR, MFGE8, AGRN, TLN1	0.0220182
GOTERM_MF_DIRECT	GO:0016504~peptidase activator activity	0.000590279	APP, PCOLCE2, FN1, PCOLCE	0.0278612
GOTERM_MF_DIRECT	GO:0098641~cadherin binding involved in cell-cell adhesion	0.00065083	ITGB1, YWHAE, TES, HSP90AB1, USO1, ARHGAP1, EGFR, TJP1, EEF1G, EHD1, FSCN1, PKN2, TLN1, CC2D1A, PICALM	0.0279265
GOTERM_CC_DIRECT	GO:0005605~basal lamina	0.00176845	LAMB2, FN1, NID1, AGRN	0.0303852
KEGG_PATHWAY	hsa05146:Amoebiasis	0.000549589	SERPINB3, SERPINB4, COL1A2, LAMB2, LAMA1, ACTN1, FN1, LAMB1, LAMC1, PRKACB	0.0314499
KEGG_PATHWAY	hsa04151:PI3K-Akt signaling pathway	0.000604805	ITGB1, YWHAE, HSP90AB1, LAMB2, ITGA3, LAMA1, TNC, FN1, LAMB1, LAMC1, PPP2R5C, THBS1, EGFR, THBS4, COL1A2, COL6A1, SPP1, PKN2, YWHAH	0.0314499
GOTERM_CC_DIRECT	GO:0005682~U5 snRNP	0.00257895	SNRPN, SNRPD1, SNRPD3, SNRPB	0.0406719
GOTERM_CC_DIRECT	GO:0008180~COP9 signalosome	0.00258234	COPS4, COPS6, HSP90AB1, COPS2, GPS1	0.0406719

## Sheet: LBC-EXO
Table S7. Function annotation results of exosomal-enriched proteins
Category	Term	P value	Proteins	FDR
GOTERM_CC_DIRECT	GO:0005615~extracellular space	9.61727e-37	PCSK2, LGALS3BP, APP, NRP1, ECM1, SPARC, B4GALT1, SERPINE2, COL12A1, TNC, HMGB1, LAMC1, C8B, CLU, ENO3, TSKU, PTPRG, EFEMP1, DAG1, CTSF, TIMP1, SIL1, CTSC, HABP2, SRGN, DCD, IGFBP4, IGFBP3, IGFBP2, CLEC11A, FGG, HSPG2, VCAN, RBP4, F9, VGF, CD109, COL6A3, ADAM9, SPARCL1, CDH13, IGFALS, ANGPTL4, MFGE8, S100A9, SCG2, S100A8, LCN1P1, CFD, LAMA5, TNXB, CFH, SEMA3D, LAMA1, SEMA3A, GBA, HTRA1, STC1, AEB…	3.03906e-34
GOTERM_CC_DIRECT	GO:0031012~extracellular matrix	6.49798e-36	LGALS3BP, ECM1, SERPINE2, COL12A1, TNC, LAMC1, CLU, HAPLN1, EFEMP1, EDIL3, HSP90AA1, DCD, HSPG2, VCAN, COL6A1, COL6A3, COL8A1, DSG1, MFGE8, S100A9, LAMA5, TNXB, LAMA1, HTRA1, AEBP1, NID1, NID2, THBS1, FBLN2, LTBP1, THBS4, HSP90B1, VTN, ACAN, GANAB, TGFB2, LAMB2, FN1, SSC5D, LAMB1, COL1A1, COL1A2, COL5A1, COL5A2, TGFBI, P4HB, CALR, FMOD, AGRN	1.02668e-33
GOTERM_CC_DIRECT	GO:0070062~extracellular exosome	6.16628e-35	APP, PLVAP, UXS1, COL12A1, CLSTN1, PLOD1, CLU, ENO3, MYLK, CDH6, EFEMP1, BASP1, DAG1, COTL1, TOR3A, TPM4, CACNA2D1, APLP2, IGFBP3, IGFBP2, HLA-A, HSPG2, RBP4, NCL, COL8A1, ADAM9, SPARCL1, TAGLN2, IGFALS, DSC1, S100A9, HPD, S100A8, KPRP, CFD, IGSF8, VCP, CFH, PEF1, HTRA1, AEBP1, NID1, NID2, FBLN2, HSP90B1, VTN, ADGRG1, NEU1, CHST14, APOB, ST3GAL1, FN1, CP, GNPTG, COL1A2, COL5A1, REEP5, PPT1, CNTN1…	6.49515e-33
GOTERM_CC_DIRECT	GO:0005576~extracellular region	5.9144e-33	LGALS3BP, APP, ECM1, NRP2, SPARC, SERPINE2, COL12A1, TNC, HMGB1, LAMC1, IL1RAP, C8B, CLU, HAPLN1, ESM1, EFEMP1, DAG1, TIMP1, HABP2, SRGN, HSP90AA1, DCD, IGFBP4, IGFBP3, FST, IGFBP2, CLEC11A, FGG, HBA2, HBA1, HSPG2, PDGFRL, VCAN, RBP4, F9, COL6A1, COL6A3, COL8A1, IGFALS, ANGPTL4, MFGE8, S100A9, S100A8, MATN3, CFD, LAMA5, CFH, C1S, PCOLCE2, LAMA1, SEMA3A, COL11A1, COL11A2, NTN4, HTRA1, NID1, TFPI, …	4.67238e-31
GOTERM_BP_DIRECT	GO:0030198~extracellular matrix organization	1.27145e-29	LAMA5, APP, SPARC, B4GALT1, ITGB5, LAMA1, COL11A1, TNC, LAMC1, OLFML2A, NID1, NID2, THBS1, HAPLN1, VTN, ACAN, SPOCK2, DAG1, SPP1, ITGAV, LAMB2, FGG, FN1, LAMB1, HSPG2, KAZALD1, COL1A1, VCAN, COL1A2, COL5A1, COL5A2, COL6A1, COL6A3, COL8A1, ITGA6, TGFBI, AGRN, MATN3	2.06102e-26
KEGG_PATHWAY	hsa04512:ECM-receptor interaction	3.39189e-24	LAMA5, TNXB, ITGB5, LAMA1, COL11A1, COL11A2, TNC, LAMC1, THBS1, THBS4, VTN, DAG1, SPP1, ITGAV, LAMB2, FN1, LAMB1, HSPG2, COL1A1, COL1A2, COL5A1, COL5A2, COL6A1, COL6A3, ITGA6, AGRN	4.98608e-22
GOTERM_BP_DIRECT	GO:0007155~cell adhesion	2.22868e-24	LGALS3BP, SRPX, APP, NRP2, TNXB, B4GALT1, ITGB5, LAMA1, COL12A1, CLSTN1, TNC, LAMC1, NID2, THBS1, THBS4, HAPLN1, CDH6, VTN, ACAN, ADGRG1, SPP1, SPOCK1, NCAM1, ITGAV, NCAM2, NEO1, EDIL3, HABP2, LAMB2, MCAM, FN1, LAMB1, COL1A1, VCAN, COL5A1, COL6A1, CDH11, CNTN1, COL6A3, ITGBL1, COL8A1, ADAM9, CDH13, ITGA6, TGFBI, IGFALS, MFGE8	1.80635e-21
GOTERM_CC_DIRECT	GO:0005578~proteinaceous extracellular matrix	5.77547e-21	LGALS3BP, ECM1, SPARC, TNXB, LAMA1, COL11A1, COL11A2, OLFML2A, LTBP1, FBLN2, HAPLN1, ACAN, EFEMP1, PTPRZ1, GPC1, SPOCK2, SPOCK1, TIMP1, CRTAP, FN1, VCAN, BMP1, COL1A2, COL5A1, SMOC1, COL5A2, COL6A3, SPARCL1, CD248, TGFBI, CALR, ANGPTL4, FMOD, MATN3	3.6501e-19
GOTERM_CC_DIRECT	GO:0005788~endoplasmic reticulum lumen	7.7007e-19	PRKCSH, COL11A1, COL11A2, COL12A1, THBS1, HSP90B1, GANAB, OS9, APOB, SIL1, CTSC, TOR3A, CRTAP, F10, PDIA4, COL1A1, RCN2, F9, COL1A2, COL5A1, P4HA1, P4HA2, COL5A2, COL6A1, COL6A3, COL8A1, P4HB, CALR	4.0557e-17
GOTERM_CC_DIRECT	GO:0005604~basement membrane	3.80471e-18	LAMA5, SPARC, LAMB2, LAMA1, TNC, NTN4, LAMB1, LAMC1, NID1, HSPG2, NID2, THBS4, ACAN, VTN, COL5A1, SMOC1, DAG1, ITGA6, TIMP1, TGFBI	1.71756e-16
GOTERM_MF_DIRECT	GO:0005509~calcium ion binding	1.78096e-18	SPARC, PRKCSH, CLSTN1, DYSF, CDH6, EFEMP1, DAG1, SDF4, EDIL3, HABP2, TPM4, HSPG2, VCAN, RCN2, F9, ASPH, CDH11, DSG1, SPARCL1, CDH13, S100A9, DSC1, S100A8, MATN3, LRP1, C1S, PEF1, NRXN1, NOL3, NID1, NID2, THBS1, FBLN2, LTBP1, THBS4, FSTL4, HSP90B1, ACAN, SPOCK2, SPOCK1, F10, BMP1, SMOC1, CALU, NUCB1, CD248, CALR, AGRN, PAM	7.0882e-16
GOTERM_MF_DIRECT	GO:0050840~extracellular matrix binding	1.42404e-17	SPARC, COL11A1, SSC5D, OLFML2A, THBS1, FBLN2, VTN, ADGRG1, SPOCK2, SPP1, SPARCL1, CD248, ITGAV, TGFBI	2.83384e-15
KEGG_PATHWAY	hsa04510:Focal adhesion	1.51361e-15	LAMA5, GSK3B, TNXB, ITGB5, LAMA1, COL11A1, COL11A2, TNC, LAMC1, THBS1, THBS4, MYLK, VTN, SPP1, ITGAV, PPP1R12A, LAMB2, FN1, LAMB1, COL1A1, COL1A2, COL5A1, COL5A2, COL6A1, COL6A3, ITGA6, DOCK1	1.1125e-13
GOTERM_MF_DIRECT	GO:0005201~extracellular matrix structural constituent	1.14111e-12	TNXB, LAMA1, COL11A1, COL11A2, LAMB1, LAMC1, FBLN2, HAPLN1, COL1A1, ACAN, VCAN, COL1A2, COL5A1, COL5A2, MATN3	1.51387e-10
GOTERM_MF_DIRECT	GO:0005178~integrin binding	5.6513e-11	LAMA5, TNXB, LAMB2, FN1, THBS1, THBS4, VTN, ESM1, COL5A1, ADAM9, ITGA6, TGFBI, P4HB, CALR, MFGE8, EDIL3	5.62304e-09
GOTERM_BP_DIRECT	GO:0030199~collagen fibril organization	1.18236e-11	COL1A1, ACAN, TGFB2, TNXB, COL1A2, COL5A1, P4HA1, COL11A1, COL11A2, COL12A1, COL5A2, FMOD	6.38871e-09
KEGG_PATHWAY	hsa04151:PI3K-Akt signaling pathway	1.49861e-09	LAMA5, GSK3B, TNXB, ITGB5, LAMA1, COL11A1, COL11A2, TNC, LAMC1, THBS1, THBS4, HSP90B1, VTN, SPP1, ITGAV, HSP90AA1, LAMB2, FN1, LAMB1, COL1A1, COL1A2, COL5A1, COL5A2, COL6A1, COL6A3, ITGA6	7.3432e-08
KEGG_PATHWAY	hsa05146:Amoebiasis	4.7603e-09	LAMA5, TGFB2, LAMB2, LAMA1, COL11A1, COL11A2, FN1, LAMB1, LAMC1, C8B, COL1A1, COL1A2, COL5A1, COL5A2, RAB5A	1.74941e-07
GOTERM_CC_DIRECT	GO:0043202~lysosomal lumen	4.6012e-09	HSP90AA1, GBA, HSPG2, ACAN, VCAN, GPC1, NEU1, PPT1, CSPG4, CTSF, AGRN, FMOD, GLA	1.81748e-07
GOTERM_BP_DIRECT	GO:0001525~angiogenesis	2.07368e-09	LAMA5, NRP1, TGFB2, ECM1, NRP2, MCAM, NRXN1, FN1, HSPG2, ADGRG1, ESM1, SRPX2, NCL, COL8A1, ITGAV, CSPG4, TGFBI, ANGPTL4, MFGE8, SCG2	8.4036e-07
GOTERM_CC_DIRECT	GO:0016020~membrane	3.2951e-08	PCSK2, LGALS3BP, SRPX, NRP1, NRP2, B4GALT1, SLC44A1, TNC, GOLIM4, IL1RAP, C8B, ACTR1B, SLC22A18, SLC16A6, DAG1, FLOT1, SDF4, ITGAV, SLC16A4, CTSC, HSP90AA1, TPM4, APLP2, HBA2, HLA-A, HBA1, MLF2, VCAN, ASPH, NCL, COL6A1, CDH11, MFGE8, DOCK1, DSC1, IGSF8, PEF1, DCTN1, MVP, USO1, NOL3, HSP90B1, PPM1G, GANAB, NEU1, RAB24, NCAM1, ST3GAL1, SLC12A2, NPM1, SLC16A1, INTS1, IQSEC1, ATP2B4, SUCO, SSC5D, P4H…	1.15695e-06
GOTERM_MF_DIRECT	GO:0005518~collagen binding	2.09065e-08	SRGN, VTN, ADGRG1, SPARC, PCOLCE2, FN1, ADAM9, SPARCL1, TGFBI, NID1, NID2	1.43739e-06
GOTERM_MF_DIRECT	GO:0008201~heparin binding	2.16692e-08	NRP1, APP, NRP2, TNXB, CFH, PCOLCE2, SERPINE2, APLP2, FN1, THBS1, THBS4, VTN, ADGRG1, COL5A1, APOB, FMOD	1.43739e-06
GOTERM_BP_DIRECT	GO:0035987~endodermal cell differentiation	5.26213e-09	VTN, ITGB5, COL11A1, COL12A1, COL6A1, FN1, COL8A1, ITGAV, LAMB1	1.70598e-06
GOTERM_CC_DIRECT	GO:0071682~endocytic vesicle lumen	7.23098e-08	HSP90AA1, SPARC, HBA2, CALR, HBA1, APOB, HSP90B1	2.28499e-06
GOTERM_CC_DIRECT	GO:0031093~platelet alpha granule lumen	1.08903e-07	SRGN, CFD, APP, TGFB2, SPARC, FGG, FN1, TIMP1, THBS1, CLU	3.12848e-06
GOTERM_MF_DIRECT	GO:0043236~laminin binding	6.47023e-08	ECM1, GPC1, ADAM9, ITGA6, SSC5D, NID1, AGRN, THBS1	3.67879e-06
GOTERM_CC_DIRECT	GO:0009986~cell surface	1.63783e-07	SRPX, APP, NRP1, PLVAP, SPARC, ITGB5, NRXN1, CLSTN1, HMGB1, TFPI, THBS1, CLU, SRPX2, NCAM1, ITGAV, PTGFRN, HSP90AA1, FGG, HLA-A, PDIA4, CD109, PLXNB2, ADAM9, ITGA6, CSPG4, CALR, PAM	4.31294e-06
GOTERM_CC_DIRECT	GO:0005796~Golgi lumen	1.85234e-07	ACAN, VTN, VCAN, F9, F10, GPC1, GOLIM4, SDF4, CSPG4, FMOD, AGRN, HSPG2	4.50262e-06
GOTERM_CC_DIRECT	GO:1903561~extracellular vesicle	6.74258e-07	SLC12A2, SERPINE2, COL12A1, COL6A3, CTSF, MFGE8, C8B, EDIL3, FBLN2	1.5219e-05
GOTERM_BP_DIRECT	GO:0002576~platelet degranulation	6.74309e-08	CFD, SRGN, LGALS3BP, APP, TGFB2, ECM1, SPARC, APLP2, FGG, FN1, CLU, THBS1, TIMP1	1.82176e-05
GOTERM_CC_DIRECT	GO:0005581~collagen trimer	1.10566e-06	COL1A1, COL1A2, COL5A1, P4HA1, COL11A1, COL11A2, COL12A1, COL5A2, COL6A1, COL6A3, TIMP1	2.32926e-05
GOTERM_BP_DIRECT	GO:0001501~skeletal system development	2.21212e-07	TGFB2, IGFBP4, COL11A2, COL12A1, AEBP1, HAPLN1, COL1A1, ACAN, VCAN, BMP1, COL1A2, COL5A2, CDH11, MATN3	5.12264e-05
GOTERM_BP_DIRECT	GO:0022617~extracellular matrix disassembly	2.68515e-07	ACAN, BMP1, FLOT1, HTRA1, SPP1, FN1, WASH1, TIMP1, LAMC1, NID1, HSPG2	5.44079e-05
GOTERM_BP_DIRECT	GO:0001503~ossification	4.38602e-07	ECM1, SPARC, BMP1, COL11A1, CDH11, COL11A2, COL5A2, SPP1, SUCO, STC1, KAZALD1	7.8997e-05
GOTERM_BP_DIRECT	GO:0030574~collagen catabolic process	6.02543e-07	COL1A1, COL1A2, COL5A1, COL11A1, COL11A2, COL12A1, COL5A2, COL6A1, COL6A3, COL8A1	9.76722e-05
GOTERM_CC_DIRECT	GO:0005783~endoplasmic reticulum	1.72624e-05	SRPX, VCP, SET, ANP32A, PRKCSH, NRXN1, USO1, PLOD1, SEZ6L2, TFPI, THBS1, CLU, THBS4, HSP90B1, EEF1B2, PTRF, SIL1, TOR3A, CRTAP, HLA-A, RCN2, P4HA1, ASPH, P4HA2, EEF1D, SCD, CALU, P4HB, CALR, LDAH	0.000340933
GOTERM_CC_DIRECT	GO:0005925~focal adhesion	2.4286e-05	NRP1, NPM1, PPP1R12A, TPM4, LRP1, ITGB5, MCAM, TNC, HSPG2, HSP90B1, FLOT1, DAG1, ADAM9, CDH13, ITGAV, ITGA6, CSPG4, P4HB, CALR	0.000451434
GOTERM_CC_DIRECT	GO:0005605~basal lamina	5.73737e-05	LAMA5, LAMB2, FN1, NID1, AGRN	0.000954215
GOTERM_CC_DIRECT	GO:0071203~WASH complex	5.73737e-05	WASH6P, WASH1, WASH4P, WASH3P, WASH2P	0.000954215
GOTERM_MF_DIRECT	GO:0031994~insulin-like growth factor I binding	2.3239e-05	IGFBP4, IGFBP3, IGFBP2, ITGAV, ITGA6	0.00115614
GOTERM_CC_DIRECT	GO:0072562~blood microparticle	9.42171e-05	LGALS3BP, VTN, CFH, C1S, FGG, FN1, HBA2, ANGPTL4, HBA1, CLU, CP	0.00148863
GOTERM_MF_DIRECT	GO:0043014~alpha-tubulin binding	5.69801e-05	B4GALT1, WASH6P, WASH1, WASH4P, WASH3P, WASH2P	0.00251979
GOTERM_CC_DIRECT	GO:0005769~early endosome	0.000170924	NRP1, DYSF, WASH6P, APOC3, HMGB1, WASH4P, WASH3P, WASH2P, FLOT1, NUCB1, WASH1, APOB, RAB5A	0.00257199
GOTERM_BP_DIRECT	GO:0010951~negative regulation of endopeptidase activity	1.92983e-05	VTN, APP, SERPINE2, CD109, SPOCK2, APLP2, SPOCK1, COL6A3, LCN1, TIMP1, TFPI	0.00283694
GOTERM_BP_DIRECT	GO:0034976~response to endoplasmic reticulum stress	2.10014e-05	SRPX, CEBPB, OS9, FLOT1, P4HB, THBS1, THBS4, HSP90B1, PDIA4	0.00283694
GOTERM_BP_DIRECT	GO:0010811~positive regulation of cell-substrate adhesion	2.42105e-05	VTN, SPOCK2, COL8A1, ITGA6, NID1, EDIL3, FBLN2	0.00301886
KEGG_PATHWAY	hsa04974:Protein digestion and absorption	0.000171051	COL1A1, COL1A2, COL5A1, COL11A1, COL11A2, COL12A1, COL5A2, COL6A1, COL6A3	0.0050289
GOTERM_CC_DIRECT	GO:0009897~external side of plasma membrane	0.000358992	B4GALT1, MCAM, FGG, ATP6AP2, CDH13, ITGAV, ITGA6, NCAM1, P4HB, CALR, MFGE8, THBS1	0.00515643
GOTERM_MF_DIRECT	GO:0005520~insulin-like growth factor binding	0.000133712	ESM1, IGFBP3, HTRA1, IGFALS, KAZALD1	0.00532175
KEGG_PATHWAY	hsa04610:Complement and coagulation cascades	0.000222914	CFD, F9, CFH, C1S, F10, FGG, TFPI, C8B	0.00546139
GOTERM_CC_DIRECT	GO:0005606~laminin-1 complex	0.000654479	LAMA1, LAMB1, LAMC1	0.00827261
GOTERM_CC_DIRECT	GO:0043259~laminin-10 complex	0.000654479	LAMA5, LAMB1, LAMC1	0.00827261
GOTERM_CC_DIRECT	GO:0043260~laminin-11 complex	0.000654479	LAMA5, LAMB2, LAMC1	0.00827261
GOTERM_BP_DIRECT	GO:0016477~cell migration	8.05256e-05	GSK3B, LAMA5, TGFB2, ADGRG1, COL5A1, ADAM9, CD248, ITGAV, CSPG4, LAMC1, DOCK1, THBS1	0.00932371
GOTERM_CC_DIRECT	GO:0042470~melanosome	0.000779068	HSP90AA1, GANAB, FLOT1, CALU, P4HB, RAB5A, HSP90B1, PDIA4	0.00946867
GOTERM_CC_DIRECT	GO:0031091~platelet alpha granule	0.00104839	SPARC, SERPINE2, FGG, THBS1	0.0122701
KEGG_PATHWAY	hsa05222:Small cell lung cancer	0.000803967	LAMA5, LAMB2, LAMA1, FN1, ITGAV, ITGA6, LAMB1, LAMC1	0.0168833
GOTERM_BP_DIRECT	GO:0006898~receptor-mediated endocytosis	0.000161385	LGALS3BP, VTN, HSP90AA1, SPARC, LRP1, PPT1, HBA2, SSC5D, CALR, HBA1, APOB, HSP90B1	0.0174404
GOTERM_CC_DIRECT	GO:0016529~sarcoplasmic reticulum	0.00156125	CACNA2D1, CALR, NOL3, THBS1, THBS4	0.0176198
GOTERM_MF_DIRECT	GO:0048407~platelet-derived growth factor binding	0.000519754	COL1A1, COL1A2, COL5A1, COL6A1	0.0188056
GOTERM_BP_DIRECT	GO:0001558~regulation of cell growth	0.000244411	ESM1, IGFBP4, IGFBP3, CLSTN1, IGFBP2, HTRA1, SPOCK1, KAZALD1	0.0247619
GOTERM_BP_DIRECT	GO:2001237~negative regulation of extrinsic apoptotic signaling pathway	0.000288095	NRP1, ITGAV, ITGA6, NOL3, SCG2, THBS1	0.0274707
GOTERM_BP_DIRECT	GO:0034314~Arp2/3 complex-mediated actin nucleation	0.000334623	WASH6P, WASH1, WASH4P, WASH3P, WASH2P	0.0301347
GOTERM_BP_DIRECT	GO:0001523~retinoid metabolic process	0.00036134	RBP4, LRP1, GPC1, APOC3, APOB, AGRN, HSPG2	0.030828
KEGG_PATHWAY	hsa05144:Malaria	0.00177499	TGFB2, LRP1, HBA2, HBA1, THBS1, THBS4	0.0326155
KEGG_PATHWAY	hsa04611:Platelet activation	0.00230389	COL1A1, PPP1R12A, COL1A2, COL5A1, COL11A1, COL11A2, FGG, COL5A2, MYLK	0.0376302
KEGG_PATHWAY	hsa05410:Hypertrophic cardiomyopathy (HCM)	0.00270757	TGFB2, TPM4, ITGB5, CACNA2D1, DAG1, ITGAV, ITGA6	0.0398013
GOTERM_BP_DIRECT	GO:0007160~cell-matrix adhesion	0.000504055	VTN, ITGB5, FGG, ADAM9, ITGAV, ITGA6, NID1, NID2	0.0408537
GOTERM_CC_DIRECT	GO:0055038~recycling endosome membrane	0.00406954	WASH6P, WASH1, WASH4P, WASH3P, WASH2P	0.044344
KEGG_PATHWAY	hsa04141:Protein processing in endoplasmic reticulum	0.00333148	VCP, HSP90AA1, GANAB, OS9, PRKCSH, P4HB, CALR, SIL1, HSP90B1, PDIA4	0.0445207
GOTERM_BP_DIRECT	GO:0010977~negative regulation of neuron projection development	0.000577813	GSK3B, LRP1, PRKCSH, SEMA3A, SPOCK1, PTPRG	0.0446017
GOTERM_MF_DIRECT	GO:0004656~procollagen-proline 4-dioxygenase activity	0.00134713	P4HA1, P4HA2, P4HB	0.0446797
KEGG_PATHWAY	hsa05414:Dilated cardiomyopathy	0.0039261	TGFB2, TPM4, ITGB5, CACNA2D1, DAG1, ITGAV, ITGA6	0.0449807
KEGG_PATHWAY	hsa04514:Cell adhesion molecules (CAMs)	0.00397788	VCAN, NRXN1, CNTN1, ITGAV, ITGA6, NCAM1, HLA-A, NCAM2, NEO1	0.0449807
GOTERM_BP_DIRECT	GO:0030335~positive regulation of cell migration	0.000621142	COL1A1, F10, SEMA3D, MCAM, CDH13, ITGAV, ITGA6, LAMB1, WASH1, THBS1, MYLK	0.0457669
GOTERM_BP_DIRECT	GO:1903375~facioacoustic ganglion development	0.000714606	NRP1, NRP2, SEMA3A	0.0470902
GOTERM_BP_DIRECT	GO:0021828~gonadotrophin-releasing hormone neuronal migration to the hypothalamus	0.000714606	NRP1, NRP2, SEMA3A	0.0470902
GOTERM_BP_DIRECT	GO:0048846~axon extension involved in axon guidance	0.000736089	NRP1, NRP2, SEMA3A, FMOD	0.0470902
GOTERM_BP_DIRECT	GO:0050832~defense response to fungus	0.000755302	CHGA, DCD, COTL1, S100A9, S100A8	0.0470902
