# Supplementary material for: Dissecting the multi-omics atlas of the exosomes released by human lung adenocarcinoma stem-like cells
Source: NPJ Genom Med. 2021 Jun 14;6:48. doi: 10.1038/s41525-021-00217-5 (PMC8203745; doi:10.1038/s41525-021-00217-5)
Supplement: Supplementary file 10 — Supplementary Data 9 [file 41525_2021_217_MOESM10_ESM.xlsx]

## Sheet: LSLC marker genes
Supplementary Data 9. The lists of LSLC markers
Gene name	Log2FoldChange	P value	Ajusted P value
S100A8	7.36948	3.92035e-187	6.41721e-183
S100A9	7.05989	5.79849e-146	4.74578e-142
CPLX2	5.11453	5.5978e-89	3.05434e-85
CES1	10.0121	2.82648e-73	1.15666e-69
SFN	3.21274	1.03514e-50	2.42059e-47
DSP	3.7784	7.73203e-50	1.58207e-46
C3	4.01545	2.2082e-49	4.01623e-46
PRUNE2	6.41038	8.97084e-34	8.15798e-31
CATSPERB	2.85197	1.67801e-32	1.30797e-29
RAP1GAP	5.49145	8.801e-32	5.5409e-29
FAM83A	3.33145	2.51672e-30	1.4713e-27
HSPA1A	2.43149	1.59914e-28	9.02633e-26
CXCL5	2.12555	6.36929e-26	3.06644e-23
MSRB1	3.04506	2.71309e-25	1.23363e-22
PI3	4.86996	4.55814e-25	1.81981e-22
CST2	6.52985	1.43462e-24	5.3371e-22
FKBP5	2.35733	1.91756e-23	6.40581e-21
SMPDL3B	3.9176	2.68693e-23	8.79648e-21
TRIM9	3.91522	1.453e-22	4.32438e-20
PNKD	2.19622	2.60015e-22	7.46698e-20
TM4SF19	2.90517	7.25352e-22	2.04712e-19
RASL10B	2.66686	1.2401e-21	3.38321e-19
NTS	7.06488	2.20239e-21	5.81467e-19
PCLO	4.10289	2.31129e-21	6.00532e-19
HMGCS1	2.8892	8.4327e-21	2.02992e-18
AKR1B10	2.17556	1.04471e-20	2.44982e-18
ETS2	2.51379	3.39039e-20	7.11504e-18
CHI3L2	3.58652	1.25137e-19	2.498e-17
TGM3	2.77403	1.26926e-18	2.28313e-16
HSPE1	1.9632	2.65493e-18	4.48026e-16
DYSF	3.0528	5.1101e-18	8.043e-16
SLC11A1	2.81415	6.9664e-18	1.07578e-15
PRAG1	2.77569	1.61213e-17	2.44342e-15
HSPA1B	1.9153	3.8497e-17	5.6264e-15
MRC1	3.45359	4.93061e-17	7.07975e-15
HPD	3.27255	6.25078e-17	8.82061e-15
KDR	4.04599	7.88449e-17	1.09374e-14
ABCA4	5.33887	9.21835e-17	1.25746e-14
RNF128	5.87023	1.00302e-16	1.35689e-14
HMGB3	1.96021	1.65369e-16	2.183e-14
ARHGEF5	5.83311	2.43835e-16	3.19307e-14
CATIP	3.39927	5.15217e-16	6.53767e-14
AQP3	3.25318	1.32354e-15	1.64129e-13
HGD	3.20398	2.75479e-15	3.29147e-13
ABLIM1	2.39176	6.78858e-15	7.82551e-13
STXBP5L	3.50451	8.27813e-15	9.34515e-13
IL1R2	4.58543	9.46455e-15	1.04679e-12
CNR1	7.29591	1.00991e-14	1.10948e-12
CAPN14	3.49143	1.56439e-14	1.69586e-12
RNF43	5.23916	2.13813e-14	2.25801e-12
SVIL	1.61903	3.46735e-14	3.56963e-12
JPH1	4.47831	4.49556e-14	4.57067e-12
ACVR1C	1.89312	4.97289e-14	5.02476e-12
OBSL1	2.53353	6.60343e-14	6.51154e-12
HSP90AA1	1.66148	1.07259e-13	1.02674e-11
MCM4	2.00721	2.33034e-13	2.16735e-11
SHMT1	1.79523	3.10632e-13	2.84063e-11
COLGALT2	3.07841	3.76974e-13	3.37196e-11
TET1	2.01713	3.88537e-13	3.43782e-11
OLFM1	1.98073	4.12701e-13	3.6185e-11
EGR2	3.57073	4.13379e-13	3.6185e-11
FMN1	2.63057	4.17178e-13	3.63234e-11
CXCL3	3.05124	4.55758e-13	3.94725e-11
MYB	8.12239	5.87459e-13	5.00839e-11
SOD2	2.2109	6.61921e-13	5.58504e-11
TSPAN7	1.99961	6.99492e-13	5.87179e-11
IL6R	2.02194	8.12671e-13	6.78705e-11
CDH26	4.30789	1.52937e-12	1.258e-10
C1S	1.63588	1.9753e-12	1.60067e-10
TSPAN13	3.19213	2.11461e-12	1.70513e-10
C10orf90	2.77359	2.77513e-12	2.21591e-10
IL1B	3.31839	2.96788e-12	2.34692e-10
TUBA1B	1.78765	3.45236e-12	2.70391e-10
KCNN3	2.20673	4.14142e-12	3.22814e-10
NEDD4L	2.48713	4.89571e-12	3.78009e-10
FRMD4B	1.78978	5.72279e-12	4.35704e-10
TREM1	2.9165	6.0599e-12	4.55148e-10
CSRNP3	3.8236	6.5193e-12	4.85065e-10
SLPI	1.97448	1.21991e-11	8.91459e-10
MARCOL	4.44089	1.35304e-11	9.84348e-10
HPDL	2.25006	2.62112e-11	1.83355e-09
CMBL	1.42051	2.6441e-11	1.84176e-09
GPHN	2.06725	2.96152e-11	2.04545e-09
MYL6	1.45118	3.02823e-11	2.08274e-09
RASGEF1A	2.60118	5.06114e-11	3.42338e-09
KIF21B	3.11195	5.31043e-11	3.56256e-09
HTR3A	7.40333	6.71062e-11	4.44721e-09
ZNF385A	2.17705	6.85718e-11	4.52601e-09
FGD6	2.76464	7.66971e-11	5.02182e-09
RALGAPA2	2.17992	8.00117e-11	5.21797e-09
HSPA8	1.65126	9.4562e-11	6.11812e-09
SEMA6A	2.25079	1.03603e-10	6.62454e-09
IQGAP2	4.52888	1.15245e-10	7.34023e-09
SYNE2	2.57663	1.43543e-10	9.072e-09
STRIP2	2.3826	1.59915e-10	9.99101e-09
FAM71A	5.48336	2.02047e-10	1.24335e-08
VTCN1	4.99289	2.12621e-10	1.29865e-08
CD68	1.90723	2.15401e-10	1.31074e-08
SQOR	1.72574	2.34452e-10	1.42139e-08
SLC26A9	7.3847	2.40646e-10	1.45355e-08
TNFAIP6	5.4111	2.98308e-10	1.78212e-08
TERT	2.6033	3.19666e-10	1.87549e-08
GRIP1	3.06545	4.26658e-10	2.45052e-08
KRT8	1.52086	4.62444e-10	2.61929e-08
IL1A	2.72814	5.684e-10	3.15395e-08
ROBO1	2.01103	6.0283e-10	3.30024e-08
USP54	1.4424	7.38821e-10	4.00456e-08
UCP2	3.23786	8.87394e-10	4.73151e-08
SLC12A7	2.46785	1.16129e-09	5.94036e-08
KIAA1671	1.29271	1.17111e-09	5.95336e-08
RYR2	1.41828	1.41768e-09	7.1184e-08
CYTIP	3.99015	1.43306e-09	7.17364e-08
JUN	2.36209	1.69974e-09	8.48264e-08
GPR183	2.12485	2.07521e-09	1.02009e-07
TCP11L2	2.57677	2.45582e-09	1.18233e-07
NAMPT	1.37651	2.77597e-09	1.32092e-07
DNAH5	2.60781	2.91245e-09	1.37786e-07
HRH2	5.05945	2.93148e-09	1.38287e-07
CHRDL1	4.90063	3.11796e-09	1.45407e-07
EGR1	2.91699	3.20642e-09	1.49108e-07
DUSP13	5.52472	3.76221e-09	1.72988e-07
NEB	1.66073	3.92343e-09	1.77902e-07
EIF4A3	1.23169	3.98966e-09	1.79999e-07
RAB7B	5.91135	3.99166e-09	1.79999e-07
MTARC1	1.84804	4.37594e-09	1.95177e-07
UGT8	3.28009	6.07018e-09	2.64262e-07
KMO	2.40431	9.20441e-09	3.91343e-07
NAV3	2.35062	9.80567e-09	4.14752e-07
IL17RE	3.99692	1.00367e-08	4.23431e-07
SLC25A10	1.70787	1.01788e-08	4.28321e-07
BRCA2	1.74476	1.03527e-08	4.34523e-07
PTGS2	2.5625	1.1857e-08	4.95779e-07
CCSER1	2.71688	1.19233e-08	4.95779e-07
CDA	5.1887	1.38285e-08	5.68739e-07
SDC4	2.21139	1.68681e-08	6.90285e-07
ITPKB	2.29771	1.79206e-08	7.29708e-07
RASSF9	4.44515	1.83663e-08	7.45998e-07
HMGCR	2.03651	1.84826e-08	7.48865e-07
FLG	2.95788	2.1042e-08	8.48366e-07
UNC13B	1.30241	2.15458e-08	8.66545e-07
VWA5A	1.37309	3.55181e-08	1.39423e-06
CABYR	1.41415	3.66776e-08	1.43288e-06
TUBB	2.11543	4.32522e-08	1.6817e-06
HSPD1	1.09702	4.75964e-08	1.83751e-06
FOSB	2.2493	4.92316e-08	1.89255e-06
DTX4	2.82071	4.92532e-08	1.89255e-06
MUC15	2.03817	5.32372e-08	2.0266e-06
CXCL2	2.11556	6.10096e-08	2.28632e-06
ZFP36	1.82939	6.5857e-08	2.44448e-06
CHRNA9	3.81634	7.07252e-08	2.58415e-06
PKP1	2.72191	7.2161e-08	2.63074e-06
CPLX1	4.39526	7.25789e-08	2.6401e-06
IDI1	1.70838	8.2182e-08	2.95656e-06
EML5	2.67097	8.5464e-08	3.0545e-06
ARHGEF35	2.54621	9.20273e-08	3.2457e-06
MAP2K6	1.52981	9.22016e-08	3.2457e-06
F3	1.88823	9.47369e-08	3.31589e-06
CRACDL	4.46706	9.48034e-08	3.31589e-06
NRG1	1.75801	1.00845e-07	3.51968e-06
CASP14	2.37812	1.05523e-07	3.67512e-06
ACAT2	1.86695	1.10557e-07	3.8019e-06
MST1R	2.43367	1.1319e-07	3.8843e-06
RNF157	2.35349	1.22173e-07	4.14643e-06
RDH10	2.29427	1.22349e-07	4.14643e-06
EGR4	8.65041	1.26772e-07	4.26104e-06
MCM3	1.25301	1.32036e-07	4.407e-06
ATP5MC3	1.25555	1.32191e-07	4.407e-06
ACSS2	1.98111	1.32866e-07	4.42049e-06
MUC13	4.18817	1.41732e-07	4.68691e-06
NSF	1.58271	1.56112e-07	5.10122e-06
KYNU	1.88288	1.65491e-07	5.39626e-06
FEN1	1.61243	1.77161e-07	5.74248e-06
TM7SF2	1.64542	1.84795e-07	5.9663e-06
EGR3	3.45474	1.90036e-07	6.1114e-06
STOX2	2.13087	1.91966e-07	6.14931e-06
MYH14	1.20262	2.07274e-07	6.61378e-06
SDCBP	1.40124	2.16187e-07	6.8714e-06
MEGF6	2.1025	2.24593e-07	7.1215e-06
CDC6	2.04156	2.39449e-07	7.55211e-06
SELENOP	2.60555	2.47195e-07	7.76649e-06
NRARP	2.89436	2.56058e-07	8.02953e-06
IL1RL1	2.148	2.58512e-07	8.09099e-06
PARM1	2.51951	2.64314e-07	8.22539e-06
PCDHAC1	3.77979	2.72051e-07	8.4501e-06
CARD14	1.76987	2.81559e-07	8.72886e-06
TUBA1A	1.60953	2.86214e-07	8.85641e-06
GPRIN1	2.11752	3.04836e-07	9.41483e-06
EBP	1.62608	3.50077e-07	1.07311e-05
ABLIM3	1.33588	3.63114e-07	1.10686e-05
MPP7	2.37678	3.87806e-07	1.17338e-05
SPINK13	3.73007	4.08856e-07	1.23252e-05
VAV3	1.95392	4.2559e-07	1.27825e-05
ARHGEF4	1.76575	4.30787e-07	1.29149e-05
CA2	1.60222	4.40099e-07	1.31459e-05
FZD4	1.63188	4.42919e-07	1.32061e-05
MCM2	1.52613	4.95986e-07	1.46467e-05
CDC45	1.79776	4.96792e-07	1.46467e-05
PIK3R3	2.95299	5.11188e-07	1.50227e-05
DISC1	2.10014	5.33923e-07	1.56347e-05
MGAT4A	2.13669	5.51676e-07	1.60969e-05
ASPN	2.6181	5.82322e-07	1.69007e-05
USH1C	1.39721	6.35661e-07	1.82546e-05
ECM2	2.39029	6.77582e-07	1.93905e-05
ATF3	1.94561	6.83035e-07	1.94784e-05
PZP	4.08613	7.05579e-07	2.00514e-05
FANCM	1.43364	7.4241e-07	2.10251e-05
CA8	1.89531	7.43772e-07	2.10273e-05
LAMB4	4.39707	7.49448e-07	2.11512e-05
MT-ND2	2.6025	7.84358e-07	2.19098e-05
FOS	1.92637	8.06567e-07	2.23774e-05
CAMK4	2.12304	8.27348e-07	2.29152e-05
GZMB	8.24612	9.56955e-07	2.6371e-05
CALB2	4.92265	9.76889e-07	2.68751e-05
LMO3	3.00082	1.01706e-06	2.78865e-05
FOXRED2	2.03414	1.04445e-06	2.8542e-05
HSPB1	1.18043	1.04901e-06	2.86188e-05
TNRC6C	1.83087	1.07089e-06	2.90702e-05
POLR2A	1.04503	1.17211e-06	3.16606e-05
PNPO	1.21731	1.24716e-06	3.34668e-05
HEY1	1.75345	1.3046e-06	3.47802e-05
CCDC88B	1.42136	1.3961e-06	3.70985e-05
MCM5	1.62693	1.53407e-06	4.0502e-05
ZDHHC23	2.35853	1.68051e-06	4.4188e-05
ADAM12	1.96976	1.76656e-06	4.61194e-05
IRAK2	1.55366	1.77557e-06	4.62807e-05
LPIN1	1.40013	1.86378e-06	4.8349e-05
TM4SF1	1.02445	1.97527e-06	5.09988e-05
NUP62CL	2.25181	2.00545e-06	5.16964e-05
CDK5RAP2	1.90319	2.09077e-06	5.36423e-05
FAAH2	4.26525	2.11145e-06	5.40881e-05
SLC8A3	2.84582	2.12909e-06	5.437e-05
MEPCE	1.09998	2.23186e-06	5.67287e-05
CRYAB	2.58036	2.30239e-06	5.84307e-05
AC013394.1	1.84303	2.35138e-06	5.94134e-05
CCL20	2.25609	2.40356e-06	6.06222e-05
FER1L6	4.81216	2.67455e-06	6.71469e-05
ELOVL6	1.22036	2.77715e-06	6.95094e-05
HSD17B7	1.43708	2.78851e-06	6.96872e-05
GINS2	2.16438	2.90009e-06	7.20358e-05
TRPS1	1.39623	3.04047e-06	7.51804e-05
CKMT1A	2.78123	3.22407e-06	7.93605e-05
C2orf83	3.51945	3.263e-06	8.01983e-05
DTL	1.43212	3.33657e-06	8.18834e-05
HNRNPH2	1.08559	3.5543e-06	8.67069e-05
WNK2	1.09478	3.68212e-06	8.94299e-05
CPM	1.42786	3.86547e-06	9.34622e-05
FAM160A1	3.52696	3.87159e-06	9.3472e-05
SH3PXD2B	1.73606	3.98532e-06	9.5935e-05
STS	1.82911	4.22032e-06	0.000100998
CKMT1B	2.65095	4.34586e-06	0.000103699
MARVELD1	1.49955	4.47926e-06	0.000106726
EHF	3.59721	4.62077e-06	0.000109778
PCDHGA10	1.68349	4.88924e-06	0.00011597
PCDHA13	3.03403	5.36464e-06	0.000125988
FASN	1.69731	5.49371e-06	0.000128835
CHST11	1.13454	5.51832e-06	0.000129227
EPPK1	1.78176	5.76325e-06	0.000134004
TAGLN2	1.36475	5.84698e-06	0.000135565
MCM6	1.25894	5.93989e-06	0.000137525
ADAMTS3	4.22855	6.23925e-06	0.000143845
OBSCN	1.22484	6.31686e-06	0.000145226
SULT6B1	3.74321	6.76881e-06	0.000154747
TANC2	2.21492	7.04629e-06	0.000160607
HVCN1	1.16783	7.23847e-06	0.000164336
POLR3B	1.19807	7.26761e-06	0.000164769
IFI30	1.79867	7.29033e-06	0.000165056
ATP2B1	1.26103	7.53785e-06	0.000169721
AC098582.1	7.86472	7.86528e-06	0.000176365
FNDC10	1.90063	7.91706e-06	0.000177228
FLRT3	2.57734	7.9254e-06	0.000177228
BTBD11	2.81905	8.14602e-06	0.000181913
OGN	2.37231	8.2038e-06	0.000182954
SLC6A7	2.56606	8.32072e-06	0.000185149
BICDL1	1.75168	8.33619e-06	0.000185149
MVD	1.60461	8.54241e-06	0.000189285
UGT1A6	4.74568	8.54554e-06	0.000189285
GCNT4	1.95034	8.62138e-06	0.000190707
SNRNP25	1.64596	8.94886e-06	0.000197152
FOXO1	1.25297	9.15943e-06	0.000201249
DIO2	2.34611	9.36953e-06	0.000204493
FADS2	1.12215	9.81636e-06	0.000212545
ZFPM2	1.54354	9.8927e-06	0.000213633
DHFR	1.23449	1.01681e-05	0.000218715
OR8D1	3.04646	1.05164e-05	0.000225614
IQSEC1	1.14472	1.07895e-05	0.000230445
WDHD1	1.26964	1.07981e-05	0.000230445
ATP5MC1	1.39748	1.0812e-05	0.000230445
ZNF704	1.74999	1.10662e-05	0.000235249
OR2A7	7.82246	1.10936e-05	0.000235528
TUBG1	1.22995	1.14848e-05	0.000242887
TIMELESS	1.33665	1.17572e-05	0.000248181
LRP4	1.47623	1.18913e-05	0.000249898
UNC13A	2.00734	1.19914e-05	0.00025165
CPE	1.15725	1.2449e-05	0.000260253
NEFH	4.09195	1.25111e-05	0.000261218
FDPS	1.52225	1.25274e-05	0.000261224
ECEL1	8.41039	1.29303e-05	0.000268599
SLC16A14	1.14219	1.34831e-05	0.000279373
CHRNA3	3.68723	1.40321e-05	0.000288583
EPS8	1.21173	1.42906e-05	0.000293505
BIRC3	2.01661	1.45103e-05	0.000297271
GP6	1.97243	1.45809e-05	0.000298344
ZNF367	1.44774	1.48411e-05	0.000302082
PEBP1	1.01978	1.5011e-05	0.000304858
OMD	2.67767	1.52115e-05	0.000308547
EPGN	1.17085	1.52717e-05	0.000309384
OR51E2	3.34847	1.5438e-05	0.000312367
NFKBIZ	2.01803	1.62374e-05	0.000326925
THEMIS2	2.44962	1.64026e-05	0.000329038
HRNR	2.97618	1.67115e-05	0.000334414
LSS	1.5397	1.73343e-05	0.000346031
ZBTB14	1.47434	1.74754e-05	0.000348422
C12orf73	1.37323	1.80593e-05	0.000357885
LRRK1	1.08121	1.809e-05	0.000358059
REEP6	2.75619	1.83534e-05	0.000362398
PBK	1.3046	1.8511e-05	0.000365068
VAMP8	1.45043	1.86947e-05	0.000368247
NPTX1	6.68449	1.91843e-05	0.000376985
SLC43A2	1.54485	1.97168e-05	0.00038506
NDUFB3	1.05411	1.97348e-05	0.00038506
XRCC2	1.10818	1.98425e-05	0.00038667
A2M	1.83242	2.08445e-05	0.000404879
DMTN	1.76378	2.08512e-05	0.000404879
EPHA8	2.2781	2.2454e-05	0.000431396
HMGN5	1.63409	2.29839e-05	0.000439514
SEMA3F	1.90878	2.44686e-05	0.000467359
FABP6	3.34829	2.49862e-05	0.000475581
DUSP10	2.21487	2.57307e-05	0.000488615
HBA1	6.14701	2.60819e-05	0.000494709
TRIP13	1.28214	2.63032e-05	0.000497753
OR6Y1	1.35514	2.77148e-05	0.000523862
TMEM97	1.21201	2.78446e-05	0.000525707
TENT5C	2.85116	2.80933e-05	0.000529791
HHIPL2	1.47994	2.8285e-05	0.000532792
MAPRE2	1.02467	2.91039e-05	0.000547587
LSMEM1	1.83625	2.91875e-05	0.000548531
ATP6V0D1	1.10727	2.97972e-05	0.000558067
SDR16C5	1.57076	3.04117e-05	0.000568118
MAP2	2.16306	3.23648e-05	0.000599298
ACADL	1.95156	3.24095e-05	0.000599447
PPP2R1B	1.10139	3.32988e-05	0.000614306
MVK	1.40148	3.33254e-05	0.000614306
PRKAR1B	1.36278	3.34216e-05	0.000615385
CARD6	1.24185	3.56248e-05	0.00065212
SLC7A8	1.75475	3.56556e-05	0.00065212
GPC4	3.0613	3.59226e-05	0.000656269
PTPRB	1.0608	3.65262e-05	0.00066581
IQCN	2.82829	3.73316e-05	0.000678226
GRB14	2.92635	3.84851e-05	0.000698407
GM2A	1.38644	3.86927e-05	0.000701396
HECW1	1.35207	4.0172e-05	0.000723406
MAP3K9	1.45535	4.08349e-05	0.000734535
COX7B	1.24477	4.53784e-05	0.000808438
ATP8B1	1.38166	4.53879e-05	0.000808438
SPTA1	1.7858	4.56019e-05	0.000810486
TJP2	1.27373	4.56525e-05	0.000810505
STAB2	2.50372	4.64567e-05	0.000822109
C1orf61	1.88478	4.67246e-05	0.000825065
NDRG4	1.51575	4.7004e-05	0.000829105
NEO1	1.19204	4.76719e-05	0.000839981
SEMG1	7.29717	5.01573e-05	0.000879984
ADRA2B	5.82573	5.05227e-05	0.000885445
ALPL	4.76064	5.08088e-05	0.000888557
C11orf96	2.50525	5.12077e-05	0.000894577
ERVW-1	1.42106	5.15101e-05	0.000898902
OR8B3	7.55242	5.30854e-05	0.000922953
CEMIP	2.31218	5.38444e-05	0.000934654
METTL7A	2.26759	5.40392e-05	0.000937043
ORC1	1.60077	5.41288e-05	0.000937602
CLSPN	1.61412	5.44234e-05	0.000941708
RNF125	1.19062	5.50785e-05	0.000950032
SLC22A3	7.03295	5.52276e-05	0.000951601
KCNB1	1.3377	5.54056e-05	0.000953663
NFKBIA	1.42889	5.57916e-05	0.0009593
GRAP	4.28157	5.89778e-05	0.00100563
DPP3	1.15789	6.19301e-05	0.00104725
NEXN	1.37377	6.36463e-05	0.00107405
TRIB1	1.67093	6.43395e-05	0.00108463
EDA	2.04689	6.47701e-05	0.00109076
MBNL3	3.47684	6.57159e-05	0.00110216
RHCG	4.35222	7.28237e-05	0.00120898
DES	2.41856	7.40411e-05	0.0012267
PPARGC1A	2.17289	7.41468e-05	0.00122721
CHD4	1.08597	7.43727e-05	0.00122846
ECM1	1.37854	7.44992e-05	0.00122931

## Sheet: LSLC marker proteins
Table S8. The lists of LSLC markers
Protein name	Log2FoldChange	P value
S100A8	8.60502	0.000216304
HSPA6;HSPA7	8.03366	1.41406e-05
S100A9	7.69464	0.000193783
RPS26;RPS26P11	6.38408	8.36293e-05
TF	6.24989	0.00275762
ACSS2	5.48788	0.000632743
CAT	5.20944	0.00400301
ATP5D	5.20921	8.87154e-06
SSR3	5.0393	0.000645315
HMGCS1	5.02288	0.000460887
CYP1B1	4.98252	0.0143951
SULT1A4;SULT1A3	4.98123	0.00454909
PLIN3	4.87846	0.00502581
MTDH	4.82257	0.000991076
CYB5B	4.74475	0.000118208
HMGA1	4.69307	0.00160445
UBAP2L	4.65199	1.77583e-05
DYSF	4.64329	0.000327594
FSTL4	4.30178	0.00220785
ATL3	4.2324	5.82104e-05
SLC16A4	4.21662	7.46029e-05
SERPINB6	4.20993	0.00454367
CD55	4.19708	0.00132726
DSG1	4.15664	9.51376e-05
ADSSL1	4.06324	0.00142131
C21orf33	4.03063	0.000219273
KPRP	3.95653	0.000308273
DAK;TKFC	3.94665	0.00427966
CST3	3.93657	2.12623e-05
DCTN2	3.9302	0.00876978
CLU	3.91164	0.0054074
CAPG	3.79791	0.00179112
BASP1	3.77611	0.00411052
CLNS1A	3.74649	0.000240975
HTRA1	3.68991	0.00117741
SDR16C5	3.68699	2.24083e-05
CD109	3.66708	0.0114997
TUBB4A	3.66334	1.32735e-05
S100A11	3.64908	0.0221475
HMGN2	3.62502	0.000563919
SCAMP2	3.62189	0.00118236
NPEPL1	3.52747	0.000987421
SNRPG;SNRPGP15	3.50077	0.0223377
C11orf58;SMAP	3.49148	0.00153253
PC	3.44011	0.000933799
GLB1	3.42853	0.0169345
HINT2	3.41756	0.00124331
PAP1;METTL9	3.4005	0.00878266
NUCKS1	3.39944	0.0378949
TPD52L2	3.33933	0.0133319
RAP1GAP2	3.30279	0.00047954
GIGYF2	3.27908	0.042932
AGA	3.26474	0.00134276
COPS3	3.22081	0.0385941
YBX3	3.21022	0.000264064
HGD	3.16739	0.000321463
CSTF2	3.15217	0.000200355
JAGN1	3.14909	0.000264257
VPS13C	3.08564	0.00239207
PRDX5	3.03706	0.0237844
TIMP1	3.02942	0.00284442
SQRDL	3.01387	9.08775e-05
ARSA	3.00063	0.0003254
FGG	2.9937	0.0292187
TAGLN2	2.96214	0.000417306
PBXIP1	2.9604	0.00258762
RHOC	2.95833	0.0110958
ACSF2	2.94442	0.014964
SLC20A1	2.93883	1.62416e-06
RRP1	2.92481	0.00717356
ACTR1B	2.9225	0.00012181
RAB8A	2.91479	0.00227721
TRPV2	2.90947	0.00523086
SLC4A7	2.90075	0.0142577
DERA	2.89806	0.00745246
PPT1	2.87767	0.0337758
OXSM	2.86677	0.000185912
ARFGAP2	2.86287	0.00716387
EXOC8	2.8605	0.000156505
MMAB	2.84531	0.000266805
DSG2	2.84272	0.00439697
SCD	2.82121	0.00109013
TMEM165	2.81644	0.00264338
MCAM	2.79869	0.00125845
PFDN5	2.7706	0.013639
FARSA	2.75586	0.0400961
PTRF	2.74896	0.00178926
DOCK11	2.73829	0.0348854
POC1B-GALNT4;GALNT4	2.7156	0.0252995
CLYBL	2.70654	0.005464
QIL1	2.70377	0.0157827
BRI3BP	2.6893	0.00336853
COQ9	2.68508	0.000861603
BABAM1	2.68324	0.0121833
MPI	2.63196	0.00295901
LSS	2.60974	0.0269919
RAB8B	2.5825	0.000609318
AGTRAP	2.57799	0.000913255
H6PD	2.57466	0.00591691
ASS1	2.56964	0.0156511
PCNP	2.5653	0.0193797
SDCBP2	2.56077	0.0112867
MVD	2.5599	0.00400691
DYNC1I2	2.55787	0.00211279
CD320	2.5413	0.00587051
ATXN2	2.53916	0.014797
SRGN	2.52496	0.0304922
GAA	2.51392	0.000601525
PRSS23	2.50861	0.000243667
FAM114A1	2.49427	0.00542511
PRPF31	2.48034	0.00426182
RSU1	2.47665	0.00531133
HSD17B8	2.47617	0.00249371
MVP	2.47434	0.000470198
ZC3H14	2.45944	0.0009588
ACAT2	2.44342	0.00672601
NEDD1	2.42421	0.00305702
BCR	2.40469	0.00498532
RCN2	2.40292	0.0173874
ACADS	2.40284	0.0298605
FNDC3A	2.38394	0.00180989
SRRM2	2.38333	0.00328957
SSFA2	2.38215	0.00725859
TSTA3	2.36186	0.00139387
PCYT2	2.35219	0.00012573
ACSL1	2.34706	0.00476337
NT5E	2.32096	0.0188271
RPL19	2.31144	0.0114374
TMEM106B	2.31009	0.0021556
AACS	2.28871	0.0337563
VWA5A	2.28279	0.000802029
GNL3	2.25709	0.0484789
CTSD	2.24972	0.000184202
RAB13	2.24774	0.0319513
NAMPT	2.23656	0.0363855
SMPDL3B	2.23476	0.00151513
AMDHD1	2.23106	0.000599133
TMX2	2.22957	0.00626915
IMPA2	2.22927	0.00483686
FKBP8	2.22434	0.00125857
SFN	2.22312	0.00116001
CKAP4	2.22026	0.0020942
DLG3	2.21859	0.0380689
CBS	2.21526	0.0103211
PHKB	2.21511	0.01743
HIBADH	2.2085	0.000729248
NUP35	2.19149	0.00561269
HVCN1	2.1863	0.000649273
LDAH;C2orf43;FLJ21820	2.185	0.000680264
DNTTIP2	2.17245	0.00380133
YWHAQ	2.17035	0.00729755
GFM2	2.15441	0.0110891
WIBG	2.14909	0.0035801
LCN1;LCN1P1	2.14165	0.0162545
CPS1	2.12877	0.000324393
ATP2B1	2.12689	0.00151374
PPP2R1A	2.11623	0.0225139
RPL36A;RPL36A-HNRNPH2;RPL36AL	2.11202	0.0295575
AGMAT	2.09724	8.43867e-05
CEBPB	2.08639	0.0454368
PEF1	2.07156	0.00155967
GLCE	2.06478	0.0136984
TIMM23;TIMM23B	2.05842	0.0147844
TMEM55B	2.05485	0.00160691
PTPN12	2.05066	0.0229345
TMEM41B	2.04408	0.0034228
RAB5A	2.02827	0.000414029
MLF2	2.01535	0.00150218
APOO	2.01318	0.000193115
BSG	2.01189	0.000704182
SERPINB1	2.00503	0.0112366
Nbla03646;DHCR24	1.98237	0.00238928
HEBP1	1.97649	0.0114292
WBP2	1.96968	0.00682544
IDH1	1.95236	0.0184792
TUBA1C	1.9459	0.00307941
AKR1C3	1.9377	0.00140259
ECHDC1	1.93737	0.00190492
HSPB1	1.93398	0.00896247
CAPNS1	1.92112	0.0044832
MAPRE2	1.91905	0.0229332
YWHAB	1.91198	0.00160886
CKMT1A;CKMT1B	1.88423	0.00288998
VTN	1.87694	0.00260223
WDR44	1.87047	0.041181
AKR1C1	1.86011	0.000687492
CPSF2	1.85581	0.0221739
MRPS28	1.85496	0.0233854
ABCB6	1.85292	0.001131
FTH1	1.85226	0.0326277
FBLN2	1.85164	0.00590442
CDK9	1.83887	0.0143348
PHPT1	1.83195	0.0160127
PDE1C	1.82198	0.0230195
ANXA5	1.82151	0.00410916
PCM1	1.81969	0.00991499
FLYWCH2	1.81298	0.00357972
AHNAK2	1.8004	0.0421433
L2HGDH	1.80032	0.0285233
IMPAD1	1.79678	0.0490637
NUDT1	1.78831	0.0254084
RAB3B	1.78491	0.00328297
MYDGF	1.78181	0.0103555
GPX4	1.77056	0.0016544
EEFSEC	1.76915	0.027974
NOMO3;NOMO2;NOMO1	1.76696	0.00699132
SIAE	1.7558	0.0130944
YME1L1	1.7548	0.000769019
MVK	1.75046	0.030392
SLC22A18	1.7373	0.00109812
DHRS7	1.73412	0.0141492
NOP58	1.72115	0.0191528
GPC1	1.71904	0.000393474
TM9SF2	1.71871	0.0240533
MTCH1	1.7082	0.00588344
ALDH3A1	1.70786	0.000206704
TOR1B	1.69691	0.00607287
COASY	1.68606	0.000276667
HSPD1	1.68088	0.000872681
MBOAT7	1.68068	0.0129927
C1QBP	1.67873	0.00433215
TRA2B	1.67835	0.015013
RAP2B	1.67588	0.0156648
ATP2B4	1.67563	5.56169e-05
HLA-A	1.6729	0.00100157
MAOA	1.67235	0.0136113
MYL12A;MYL12B;MYL9	1.66806	0.00881256
ECH1	1.65937	0.00238822
CALM1;CALM2	1.64661	0.0453415
PSME2	1.63088	0.00560522
CTSZ	1.62935	0.00836866
AKR1B10	1.62669	0.000507762
ANXA7	1.62391	0.0405488
SOWAHC	1.6181	0.00514837
ACSS3	1.61464	0.00802535
MATN3	1.59936	0.0139514
CNN2	1.58822	0.00469729
RANGAP1	1.58767	0.0410689
PTGES3L-AARSD1;AARSD1	1.58564	0.0112905
YIPF3	1.58119	0.0176316
IGF2R	1.58104	0.0304282
RRBP1	1.56956	0.0220207
PYGL	1.56492	0.0375256
ERLIN2	1.5559	0.00123348
PDHA1	1.55186	0.000524434
MACROD1	1.54044	0.0272811
MGST3	1.52623	0.00307495
SCRN2	1.52496	0.00109696
NSDHL	1.52341	0.0212213
SRI	1.51256	0.000756036
LGALS3BP	1.51224	0.000659198
NOTCH3	1.50903	0.0370858
EIF4H	1.50839	0.00766065
SPTLC2	1.50314	0.0147641
SURF4	1.49619	0.0451048
SEPT10	1.473	0.00764116
GALNT10	1.47253	0.0499499
ASMTL	1.46811	0.00269499
FAM20B	1.46656	0.0186258
GUSB	1.46217	0.00796634
FADS1	1.46024	0.00793482
TIMMDC1	1.4542	0.016132
SLC12A2	1.44938	0.036433
CKB	1.44481	0.0138363
GBA	1.44352	0.00473557
PET112;GATB	1.44297	0.00454737
NIT2	1.44175	0.0334936
SSR4	1.43361	0.0026873
FASN	1.43103	0.0185542
ATP5A1	1.42311	0.000930764
KIAA0319L	1.41912	0.00908632
TRUB1	1.4095	0.00438564
OGDH	1.40219	0.000679854
COL6A1	1.39815	0.000618639
ABCD1	1.39525	0.00207079
ACY1;ABHD14A-ACY1	1.39027	0.000486916
SFXN3	1.3663	0.000645446
TP53BP1	1.36179	0.0137311
ABCC1	1.3614	0.0231699
SH3BGRL	1.34477	0.0377079
HNRNPH2	1.34331	0.00655352
HM13	1.34095	0.00315687
ERGIC1	1.33705	0.00665284
PPP4C	1.3353	0.0125445
ALDH1A1	1.33072	0.000911529
ACO2	1.31491	0.00376114
DPP3	1.30814	0.000384377
HADHB	1.30733	0.0369874
TUBB8	1.29518	0.0437611
ARL6IP5	1.28739	0.0078327
HNRNPH3	1.26944	0.000861695
ACTR10	1.26729	0.0102207
ACTB;ACTG1	1.26727	0.0476728
EEF1B2	1.26682	0.0163827
STX4	1.25861	0.00318644
RAB1B;RAB1C	1.25629	0.0195086
TMED2	1.24888	0.0206461
ALDH5A1	1.24676	0.0288938
ITPK1	1.23258	0.00541896
MAP1S	1.226	0.0126048
NEU1	1.20688	0.048076
BTF3	1.20303	0.0196125
SH3PXD2B	1.19957	0.030492
TTC27	1.19604	0.00814518
BCAP31	1.19193	0.00370915
ANXA4	1.18971	0.0168881
YIPF6	1.18854	0.00273677
CD248	1.18621	0.00766117
KRT18	1.18593	0.00825178
RPN2	1.183	0.000472994
ETFA	1.17881	0.00316368
EEF1D	1.17287	0.000436666
ARPC1B	1.1654	0.0167581
MYL6	1.16324	0.0491267
RAB24	1.16056	0.0351046
FAHD1	1.15537	0.0236297
SART1	1.15376	0.00496623
PTGR1	1.15199	0.0103422
ERP29	1.14949	0.00669969
HLA-A	1.14132	0.0325924
KIF21A	1.1405	0.00638791
MLEC	1.13586	0.0109257
ARF4	1.12522	0.00208332
TNPO1	1.12211	0.000298223
STOML2	1.11971	0.0127888
PYCR1	1.11815	0.00233647
ZC3HAV1	1.10992	0.000824266
PRKAR2A	1.10755	0.0247365
UCHL3	1.10662	0.00148236
MICU2	1.09838	0.0178154
TMED4	1.095	0.0135467
ANKRD44	1.09319	0.0416231
TMEM205	1.08894	0.0370045
COPZ1	1.08082	0.0174828
ACAA2	1.0799	0.0013295
ATPAF2	1.07655	0.00371824
NRCAM	1.07555	0.0329049
PDCD10	1.07279	0.0450269
KPNB1	1.07154	0.000707791
ATIC	1.06532	0.0357177
EPHX1	1.06517	0.0126915
ATP5C1	1.05823	0.00148604
TGFBI	1.05601	0.0398726
RBM8A	1.05541	0.0173597
FLOT1	1.05199	0.0120139
SEL1L	1.0425	0.0321029
SLC2A1	1.03678	0.000394607
FLOT2	1.03535	0.00113445
PPP2R1B	1.02513	0.0229212
ARCN1	1.02245	0.0167282
OPA1	1.02054	0.0334396
MLKL	1.0153	0.00605825
IGBP1	1.01079	0.00294797
