# Supplementary material for: Dissecting the multi-omics atlas of the exosomes released by human lung adenocarcinoma stem-like cells
Source: NPJ Genom Med. 2021 Jun 14;6:48. doi: 10.1038/s41525-021-00217-5 (PMC8203745; doi:10.1038/s41525-021-00217-5)
Supplement: Supplementary file 11 — Supplementary Data 10 [file 41525_2021_217_MOESM11_ESM.xlsx]

## Sheet: LSLC marker gene
Table S9. Function annotation results of LSLC markers
Category	Term	P value	Genes	FDR
GOTERM_BP_DIRECT	GO:0006695~cholesterol biosynthetic process	3.8314e-09	FDPS, IDI1, EBP, MVK, HMGCS1, MVD, HMGCR, HSD17B7, LSS, TM7SF2, CES1	7.57084e-06
GOTERM_CC_DIRECT	GO:0070062~extracellular exosome	1.01916e-06	CPM, RYR2, ECM1, PZP, DYSF, PEBP1, HSPB1, SYNE2, EPS8, CASP14, TUBA1B, ADAMTS3, TUBA1A, PCLO, PPP2R1B, GM2A, CA2, NAMPT, CKMT1B, MUC13, TGM3, CDK5RAP2, DSP, NSF, VAV3, HSP90AA1, HGD, TUBB, OMD, KRT8, CMBL, HBA1, KMO, F3, VAMP8, EML5, MYL6, SLC7A8, SLPI, IL1B, SELENOP, PKP1, TAGLN2, RHCG, ATP6V0D1, SMPDL3B, CRYAB, S100A9, HPD, S100A8, FKBP5, MVK, C1S, SDC4, SHMT1, NDUFB3, NEDD4L, IQGAP2, ACAT2, HS…	0.000342437
GOTERM_CC_DIRECT	GO:0005886~plasma membrane	1.12404e-05	TMEM97, IFI30, AQP3, ETS2, GRIP1, STS, GRB14, KDR, SLC12A7, IL6R, PCDHAC1, UNC13B, NSF, RNF43, EPHA8, RALGAPA2, SLC11A1, IL1R2, DIO2, PCDHA13, PRKAR1B, GPRIN1, ADAM12, ERVW-1, PKP1, RHCG, S100A9, CARD14, S100A8, SLC22A3, CHRNA3, CEMIP, PARM1, SDC4, HVCN1, CHRNA9, NEDD4L, MST1R, DPP3, C3, UGT8, SDCBP, TERT, ORC1, IRAK2, HRH2, FLRT3, CDH26, KCNN3, HSPA8, ATP8B1, FZD4, RASL10B, GP6, SLC16A14, PCDHGA…	0.0018884
GOTERM_CC_DIRECT	GO:0042555~MCM complex	1.70684e-05	MCM3, MCM4, MCM5, MCM6, MCM2	0.00191166
GOTERM_BP_DIRECT	GO:0006270~DNA replication initiation	3.45831e-06	CDC45, ORC1, MCM3, MCM4, MCM5, CDC6, MCM6, MCM2	0.00341681
GOTERM_BP_DIRECT	GO:0008299~isoprenoid biosynthetic process	6.55679e-06	FDPS, IDI1, MVK, HMGCS1, MVD, HMGCR	0.00431874
GOTERM_BP_DIRECT	GO:0032496~response to lipopolysaccharide	8.86281e-06	JUN, SLC11A1, FOS, CXCL3, PTGS2, SOD2, CXCL2, CXCL5, HSPD1, DUSP10, SLPI, CNR1, ALPL, TRIB1, S100A8	0.00437823
KEGG_PATHWAY	hsa00900:Terpenoid backbone biosynthesis	2.05401e-05	FDPS, IDI1, MVK, HMGCS1, MVD, HMGCR, ACAT2	0.00474476
GOTERM_CC_DIRECT	GO:0030018~Z disc	0.000112287	RYR2, OBSCN, DES, KRT8, HSPB1, NEXN, NEB, JPH1, CRYAB, OBSL1, SYNE2	0.00832548
GOTERM_CC_DIRECT	GO:0030424~axon	0.000132776	UNC13A, SEMA6A, KCNB1, HTR3A, RAP1GAP, ROBO1, SPTA1, OLFM1, CNR1, CA2, MYH14, KIF21B, DISC1, CRYAB, NEFH	0.00832548
GOTERM_CC_DIRECT	GO:0005856~cytoskeleton	0.000148669	DSP, EDA, TUBB, USH1C, NEXN, HSPB1, FRMD4B, GPHN, TRIM9, SDCBP, FGD6, CABYR, PCLO, RNF128, MARVELD1, EPPK1, S100A9, S100A8, MAP2K6, CDK5RAP2	0.00832548
KEGG_PATHWAY	hsa05134:Legionellosis	9.86215e-05	NFKBIA, C3, HSPA8, IL1B, CXCL3, CXCL2, HSPA1B, HSPD1, HSPA1A	0.0113908
GOTERM_CC_DIRECT	GO:0005737~cytoplasm	0.000276751	EIF4A3, IFI30, AQP3, ETS2, ZFP36, GRB14, NAMPT, KIF21B, TGM3, CDK5RAP2, UNC13B, NSF, WDHD1, UNC13A, LMO3, RALGAPA2, IL1R2, KRT8, FRMD4B, EML5, HECW1, SNRNP25, ZFPM2, SULT6B1, TRIB1, OBSL1, CARD14, CEMIP, NDRG4, PARM1, LSMEM1, SHMT1, NEDD4L, IQGAP2, FOXO1, ACAT2, DPP3, SDCBP, STRIP2, ORC1, MAP2, IRAK2, FLRT3, RDH10, PNPO, SFN, KCNN3, CLSPN, MAP2K6, FAM83A, EGR1, FDPS, EGR2, ZBTB14, IQSEC1, XRCC2, …	0.0131226
GOTERM_CC_DIRECT	GO:0030054~cell junction	0.000312444	UNC13B, DSP, CHRNA3, UNC13A, KCNB1, CHRNA9, HTR3A, IFI30, GPHN, EPS8, SLC8A3, GRIP1, OLFM1, TRIM9, PCLO, SH3PXD2B, NAMPT, KDR, DISC1, ARHGEF5, TJP2, CDK5RAP2	0.0131226
GOTERM_CC_DIRECT	GO:0005887~integral component of plasma membrane	0.000505236	SLC22A3, EDA, SLC43A2, SDC4, HVCN1, STAB2, CHRNA9, MST1R, AQP3, TM7SF2, ROBO1, FADS2, EBP, HRH2, FLRT3, CNR1, MRC1, TSPAN7, KDR, GPC4, C2ORF83, NEO1, SLC12A7, PCDHAC1, RNF43, SEMA6A, FZD4, ATP8B1, EPHA8, SLC11A1, ECEL1, ABCA4, NRG1, ATP2B1, IL17RE, GP6, ADRA2B, TM4SF1, SLC8A3, SLC6A7, PTPRB, EPGN, TSPAN13, SLC7A8, GPR183, SLC26A9, RHCG	0.0188621
GOTERM_CC_DIRECT	GO:0043209~myelin sheath	0.000859406	NSF, HSPA8, TUBA1B, HSP90AA1, TUBA1A, CA2, MYH14, SOD2, CRYAB, NEFH, HSPD1	0.0275134
GOTERM_CC_DIRECT	GO:0005829~cytosol	0.000900737	CDA, EIF4A3, PEBP1, HSPB1, CALB2, GRIP1, ZFP36, TUBA1A, GRB14, RASGEF1A, CA2, KYNU, NAMPT, MUC13, CDK5RAP2, UNC13B, NSF, VAV3, HSP90AA1, HGD, HMGCS1, CMBL, FOS, HBA1, TUBG1, KMO, VAMP8, ITPKB, IL1A, MYL6, OBSCN, PRKAR1B, IL1B, HECW1, ARHGEF4, MVD, CRYAB, S100A9, HPD, S100A8, CES1, BIRC3, IDI1, NDRG4, ACSS2, MVK, SHMT1, USH1C, NEDD4L, PIK3R3, IQGAP2, DTX4, CPLX2, CPLX1, FOXO1, RAP1GAP, HSPD1, SPTA…	0.0275134
GOTERM_BP_DIRECT	GO:0016079~synaptic vesicle exocytosis	7.51748e-05	UNC13B, TRIM9, UNC13A, PCLO, CPLX2, CPLX1	0.0297091
GOTERM_CC_DIRECT	GO:0005615~extracellular space	0.00111209	CPM, ECM1, ECM2, TNFAIP6, HSPB1, SEMA3F, CXCL3, CXCL2, CXCL5, HSPD1, C3, SDCBP, CST2, ADAMTS3, FLRT3, CA2, NAMPT, MUC13, SFN, GPC4, IL6R, HSPA8, CCL20, RALGAPA2, OMD, NRG1, FRMD4B, F3, OLFM1, IL1A, EPGN, SLPI, IL1B, SEMG1, SELENOP, OGN, CHI3L2, SPINK13, CPE, ALPL, SMPDL3B, S100A9, S100A8, CES1	0.0311385
GOTERM_BP_DIRECT	GO:0006260~DNA replication	0.000100214	GINS2, FEN1, CDC6, CDC45, ORC1, MCM3, TIMELESS, MCM4, MCM5, MCM6, CLSPN, DTL, MCM2	0.0330038
GOTERM_CC_DIRECT	GO:0043202~lysosomal lumen	0.001414	HSPA8, HSP90AA1, SDC4, GM2A, OGN, OMD, GPC4, IFI30	0.0365466

## Sheet: LSLC marker protein
Supplementary Data 10. Function annotation results of LSLC markers
Category	Term	P value	Genes	FDR
GOTERM_CC_DIRECT	GO:0070062~extracellular exosome	5.77309e-40	RAB3B, ACAA2, MPI, NUDT1, ATP5C1, CLU, ACTB, ACTG1, TUBB8, CAPNS1, PPP2R1B, PPP2R1A, BASP1, FTH1, NAMPT, BSG, ARL6IP5, CKMT1B, ARSA, HGD, ECH1, HLA-A, SDCBP2, SCAMP2, BCR, MYL6, ERP29, PSME2, TAGLN2, PHPT1, S100A9, S100A8, KPNB1, KPRP, TSTA3, ABCB6, PEF1, MGST3, HTRA1, FBLN2, ACAT2, MYL12A, DPP3, MYL12B, CNN2, VTN, PRDX5, TKFC, PDCD10, PRKAR2A, NEU1, SFN, RSU1, KIAA0319L, S100A11, IDH1, HSPA7, HS…	1.98017e-37
GOTERM_CC_DIRECT	GO:0005739~mitochondrion	8.81573e-16	MTCH1, ACAA2, HIBADH, YWHAB, GFM2, NUDT1, ATP5C1, ETFA, CLU, CLYBL, HINT2, ATIC, SPTLC2, YWHAQ, OPA1, PPP2R1A, FTH1, C1QBP, BSG, MACROD1, CKMT1B, CYP1B1, ACADS, PTRF, ABCD1, FADS1, RAB8B, MRPS28, ATPAF2, GPX4, ACSL1, OXSM, ECH1, TIMM23, HADHB, ALDH5A1, CAT, YME1L1, L2HGDH, MICU2, ACSS3, H6PD, ABCB6, MAOA, RAB1B, ATP5A1, SRI, ACAT2, HSPD1, APOO, PRDX5, ATP5D, RAB24, SFN, CKB, EEFSEC, BCAP31, C21OR…	1.5119e-13
GOTERM_CC_DIRECT	GO:0016020~membrane	9.3134e-15	MTCH1, ATP5C1, ACTB, ACTG1, CAPNS1, PPP2R1A, BSG, ARL6IP5, NOMO1, FADS1, SLC16A4, ACSL1, ECH1, HLA-A, FNDC3A, BCR, MYL6, ERP29, FKBP8, PSME2, YME1L1, KPNB1, RPN2, PEF1, MGST3, GIGYF2, CNN2, ATXN2, PRKAR2A, NEU1, MLEC, CPSF2, DHCR24, IGF2R, CDK9, RPS26, FASN, PPT1, SFXN3, FARSA, CD320, LGALS3BP, ARF4, YWHAB, SLC2A1, PCM1, ACTR1B, ATIC, OPA1, YWHAQ, SLC22A18, C1QBP, FLOT1, FLOT2, ANXA7, GUSB, ABCD1…	1.06483e-12
GOTERM_CC_DIRECT	GO:0005829~cytosol	2.51253e-13	RAB3B, MPI, NUDT1, CLU, ACTB, ACTG1, EEF1B2, DOCK11, CAPNS1, PPP2R1A, FTH1, NAMPT, PTRF, HGD, MAP1S, FNDC3A, BCR, ALDH3A1, MYL6, CLNS1A, SNRPG, PSME2, PHPT1, S100A9, MYL9, S100A8, KPNB1, TSTA3, NOTCH3, PDE1C, RBM8A, HTRA1, MYL12A, MYL12B, PRDX5, TKFC, AMDHD1, PDCD10, PRKAR2A, SFN, RSU1, SULT1A4, SULT1A3, RAP1GAP2, MLKL, IDH1, HSPA6, HMGA1, PHKB, DHCR24, DERA, RPS26, AKR1B10, FASN, ECHDC1, OGDH, P…	2.15449e-11
KEGG_PATHWAY	hsa01100:Metabolic pathways	3.50563e-10	ACAA2, ACY1, HIBADH, MPI, ATP5C1, PYGL, GALNT10, NSDHL, ATIC, SPTLC2, IMPA2, NAMPT, CKMT1B, GUSB, ACADS, PCYT2, HGD, HMGCS1, ACSL1, GLCE, OXSM, GAA, ITPK1, LSS, COASY, HADHB, ALDH3A1, ALDH5A1, IMPAD1, ALDH1A1, ADSSL1, MVD, TSTA3, ACSS3, H6PD, ACSS2, MVK, RPN2, MAOA, GBA, ATP5A1, HSD17B8, ACAT2, NT5E, TKFC, AMDHD1, CBS, ATP5D, CKB, PDHA1, FAHD1, GALNT4, MMAB, IDH1, CKMT1A, AKR1C3, GATB, PYCR1, DHC…	6.4153e-08
GOTERM_CC_DIRECT	GO:0005789~endoplasmic reticulum membrane	5.27953e-07	NOTCH3, ATL3, ABCB6, RPN2, RAB1B, HM13, MGST3, SEL1L, RAB1C, SRI, MTDH, APOO, SDR16C5, NSDHL, SPTLC2, ARL6IP5, CYP1B1, TMED2, MLEC, ANXA7, FADS1, NOMO2, TMED4, BCAP31, JAGN1, PCYT2, ACSL1, MBOAT7, EPHX1, SSR3, SURF4, AGTRAP, DHCR24, ERLIN2, LSS, CKAP4, COPZ1, ARCN1, SCD, FKBP8, ERGIC1	3.62175e-05
GOTERM_CC_DIRECT	GO:0005759~mitochondrial matrix	2.50805e-06	PDHA1, HIBADH, MMAB, GFM2, ATP5A1, NUDT1, PYCR1, ATP5C1, ETFA, HSD17B8, COASY, ACSF2, HSPD1, PRDX5, PC, ALDH5A1, CPS1, C1QBP, ATP5D, OGDH, ACO2, ACADS	0.000143377
GOTERM_MF_DIRECT	GO:0044822~poly(A) RNA binding	2.59565e-07	ACAA2, RRP1, HSPB1, ATP5C1, NUCKS1, YBX3, SART1, ANXA7, UBAP2L, TNPO1, HMGN2, PTRF, MRPS28, SRRM2, DNTTIP2, HLA-A, FNDC3A, CKAP4, GNL3, HADHB, CLNS1A, SNRPG, FLYWCH2, HNRNPH2, HNRNPH3, KPNB1, RBM8A, PEF1, CSTF2, ATP5A1, RPL36A, RRBP1, ZC3HAV1, GIGYF2, HSPD1, MTDH, ATXN2, TRA2B, EIF4H, ZC3H14, RPL19, BTF3, NOP58, TPD52L2, ASS1, ARCN1, RPS26, KRT18, FASN, PRPF31, FARSA	0.000168458
GOTERM_CC_DIRECT	GO:0005783~endoplasmic reticulum	3.45598e-06	ATL3, ABCB6, RPN2, HM13, MGST3, SEL1L, CTSZ, RRBP1, CLU, MTDH, EEF1B2, CST3, NSDHL, ARL6IP5, TMED2, MLEC, AGA, PTRF, BCAP31, JAGN1, SSR4, DHCR24, ERLIN2, HLA-A, TOR1B, CKAP4, ASS1, ARCN1, HADHB, ALDH3A1, RCN2, EEF1D, SCD, CAT, ERP29, YIPF6, LDAH, CD320	0.000169343
GOTERM_CC_DIRECT	GO:0005913~cell-cell adherens junction	7.51281e-06	NOTCH3, YWHAB, IDH1, CAPG, ZC3HAV1, RANGAP1, GIGYF2, CNN2, RPS26, KRT18, ATIC, EEF1D, FASN, BSG, EIF4H, FLOT1, FLOT2, PLIN3, TAGLN2, SFN, S100A11	0.000322112
KEGG_PATHWAY	hsa01212:Fatty acid metabolism	4.89846e-06	HADHB, ACAA2, ACSL1, SCD, FASN, OXSM, PPT1, ACADS, ACAT2, FADS1	0.000448209
GOTERM_CC_DIRECT	GO:0030133~transport vesicle	1.86305e-05	YIPF3, RAB1B, SURF4, ERP29, PLIN3, TMED2, COPZ1, CD55, IGF2R, SCAMP2, ARCN1	0.000710031
KEGG_PATHWAY	hsa01130:Biosynthesis of antibiotics	1.85405e-05	PDHA1, ACAA2, MVK, ACSS2, HMGCS1, ACY1, IDH1, PYCR1, LSS, ACAT2, ASS1, HADHB, NSDHL, ATIC, CBS, CAT, OGDH, MVD, ACO2	0.00113097
GOTERM_CC_DIRECT	GO:0005737~cytoplasm	4.73221e-05	RAB3B, MPI, NUDT1, NUCKS1, CLU, ACTB, TUBB8, EEF1B2, BASP1, FTH1, NAMPT, KIF21A, UBAP2L, HMGN2, PTRF, ABHD14A-ACY1, MAP1S, OXSM, AARSD1, SDCBP2, ALDH3A1, CLNS1A, PSME2, KPNB1, KPRP, TSTA3, NOTCH3, FAM114A1, RBM8A, PEF1, ZC3HAV1, ACAT2, PTGES3L-AARSD1, DPP3, MTDH, ATXN2, PRDX5, PPP4C, AMDHD1, PDCD10, PRKAR2A, SFN, TP53BP1, ZC3H14, SULT1A4, S100A11, SULT1A3, RAP1GAP2, BTF3, MLKL, IDH1, HSPA6, ERLIN…	0.00141616
GOTERM_CC_DIRECT	GO:0031982~vesicle	4.87313e-05	RAB3B, CST3, DYNC1I2, TUBA1C, TF, MYL6, DCTN2, BASP1, FLOT2, TAGLN2, CALM1, CALM2	0.00141616
GOTERM_CC_DIRECT	GO:0005615~extracellular space	5.27896e-05	LGALS3BP, CTSZ, NUDT1, HSPB1, CLU, ACTB, ACTG1, MYDGF, C1QBP, NAMPT, TIMP1, GUSB, CTSD, SRGN, ARSA, SERPINB1, FGG, SERPINB6, GNL3, ALDH3A1, CD109, CAT, SMPDL3B, S100A9, S100A8, LCN1P1, GBA, HTRA1, HSPD1, CST3, VTN, APOO, SH3BGRL, PRDX5, GPC1, STX4, SFN, CKB, AGA, SIAE, S100A11, MCAM, IGF2R, TF, DLG3, GLB1, PPT1, LCN1, TGFBI	0.00141616
GOTERM_CC_DIRECT	GO:0000139~Golgi membrane	5.36737e-05	NOTCH3, ABCB6, RAB1B, CTSZ, RAB1C, SLC2A1, GALNT10, APOO, PDCD10, BSG, TMED2, KIAA0319L, CD55, RAB8A, SRGN, GALNT4, GLCE, SURF4, AGTRAP, DHCR24, FNDC3A, HLA-A, COPZ1, ARFGAP2, ARCN1, FAM20B, POC1B-GALNT4, ERGIC1	0.00141616
GOTERM_CC_DIRECT	GO:0008180~COP9 signalosome	5.78862e-05	COPS3, STOML2, BASP1, HSPA7, ATP5A1, HSPA6, FLOT1	0.00141821
GOTERM_CC_DIRECT	GO:0005743~mitochondrial inner membrane	7.29225e-05	CYB5B, MRPS28, MTCH1, STOML2, FAHD1, TIMMDC1, ACAA2, ABCB6, CKMT1A, ATP5A1, TIMM23, ATP5C1, SQRDL, COQ9, HSPD1, HADHB, OPA1, CPS1, ATP5D, CKMT1B, YME1L1, MICU2, L2HGDH	0.00166749
GOTERM_CC_DIRECT	GO:0031012~extracellular matrix	9.20954e-05	LGALS3BP, ARF4, ATP5A1, HTRA1, HSPB1, CLU, FBLN2, CKAP4, HSPD1, ACTG1, VTN, MYL6, COL6A1, DSG1, TGFBI, CTSD, S100A9, RAB8A	0.0019743
GOTERM_CC_DIRECT	GO:0043231~intracellular membrane-bounded organelle	0.000135226	ACSS2, MGST3, CTSZ, TMEM165, PRDX5, NSDHL, NEU1, CYP1B1, TMED2, GUSB, FADS1, PDHA1, YIPF3, ATP2B4, AGTRAP, ATP2B1, RANGAP1, SCAMP2, ARCN1, CDK9, ALDH3A1, GLB1, CAT, TMEM106B, PLIN3, NUP35	0.00272839
GOTERM_MF_DIRECT	GO:0003824~catalytic activity	8.8047e-06	TSTA3, ARSA, ACSS3, PCYT2, ACSS2, ACSL1, OXSM, GAA, ECH1, ITPK1, PHKB, CLYBL, ACSF2, SPTLC2, FASN, ECHDC1	0.00285713
GOTERM_CC_DIRECT	GO:0042470~melanosome	0.000178827	YWHAB, FASN, BSG, TRPV2, ERP29, SLC2A1, FLOT1, CAPG, CTSD, RAB5A	0.00340764
GOTERM_CC_DIRECT	GO:0045121~membrane raft	0.000246378	STOML2, ATP2B1, ERLIN2, HSPD1, RAP2B, PPP2R1B, GPC1, BSG, PPT1, FLOT1, CTSD, RAB5A, PTRF, CD55	0.00444777
GOTERM_CC_DIRECT	GO:0043202~lysosomal lumen	0.000279994	ARSA, GLB1, GPC1, GAA, GBA, NEU1, PPT1, GUSB, CTSD	0.00473208
GOTERM_CC_DIRECT	GO:0048471~perinuclear region of cytoplasm	0.000289719	RAB3B, YWHAB, MVP, YBX3, CLU, MTDH, WDR44, CST3, PRDX5, ATXN2, TRA2B, EIF4H, FLOT2, STX4, ABCD1, RAB8B, RAP1GAP2, GALNT4, MAP1S, ANXA4, TPD52L2, CKAP4, IGF2R, TF, KRT18, GLB1, POC1B-GALNT4	0.00473208
GOTERM_MF_DIRECT	GO:0098641~cadherin binding involved in cell-cell adhesion	3.606e-05	NOTCH3, YWHAB, IDH1, CAPG, ZC3HAV1, RANGAP1, GIGYF2, CNN2, RPS26, KRT18, ATIC, EEF1D, FASN, BSG, EIF4H, PLIN3, TAGLN2, SFN, S100A11	0.00780098
GOTERM_CC_DIRECT	GO:0005764~lysosome	0.000601768	ARSA, GAA, CTSZ, ZC3HAV1, ASS1, CST3, AKR1B10, CAT, NEU1, PPT1, TMEM106B, AGA, SIAE, CTSD	0.00938211
KEGG_PATHWAY	hsa01200:Carbon metabolism	0.000254435	PC, TKFC, PDHA1, H6PD, ACSS2, CPS1, IDH1, CAT, OGDH, ACO2, ACADS, ACAT2	0.0116404
GOTERM_CC_DIRECT	GO:0005925~focal adhesion	0.0008548	YWHAB, MCAM, ARPC1B, ANXA5, HMGA1, HSPB1, PTPN12, IGF2R, ACTB, ACTG1, CNN2, YWHAQ, PRKAR2A, BSG, CAT, FLOT1, FLOT2, RSU1, RPL19	0.0127477
GOTERM_MF_DIRECT	GO:0003924~GTPase activity	0.000112145	EEFSEC, RAB3B, ARF4, ATL3, GFM2, NUDT1, TUBB4A, GNL3, TUBB8, TUBA1C, OPA1, RAB13, ADSSL1, RAB5A, RAB8A, RAB8B	0.0146887
GOTERM_MF_DIRECT	GO:0005515~protein binding	0.000113164	NUDT1, ACTB, CAPNS1, PPP2R1B, RPL36AL, PPP2R1A, FTH1, BSG, NAMPT, ARL6IP5, UBAP2L, KIF21A, ARSA, MAP1S, ECH1, HLA-A, SCAMP2, BCR, MYL6, CLNS1A, PSME2, TAGLN2, KPRP, RPN2, MGST3, CSTF2, ZC3HAV1, MYL12A, MYL12B, MTDH, APOO, PPP4C, PDCD10, PRKAR2A, SFN, RSU1, TP53BP1, KIAA0319L, S100A11, SULT1A3, BTF3, SURF4, PYCR1, ERLIN2, RPS26, TF, AKR1B10, FASN, PPT1, FARSA, CALM1, CALM2, ARF4, ACY1, GFM2, CTSZ,…	0.0146887
GOTERM_MF_DIRECT	GO:0005525~GTP binding	0.000154299	EEFSEC, RAB3B, SEPT10, ARF4, ATL3, GFM2, RAB1B, RAB1C, RHOC, TUBB4A, GNL3, TUBB8, TUBA1C, RAP2B, OPA1, RAB13, RAB24, ADSSL1, RAB5A, RAB8A, RAB8B	0.01669
GOTERM_BP_DIRECT	GO:0098609~cell-cell adhesion	1.33807e-05	NOTCH3, YWHAB, IDH1, CAPG, ZC3HAV1, RANGAP1, GIGYF2, CNN2, RPS26, KRT18, ATIC, EEF1D, FASN, BSG, EIF4H, PLIN3, TAGLN2, SFN, S100A11	0.0214627
GOTERM_BP_DIRECT	GO:0006888~ER to Golgi vesicle-mediated transport	2.69459e-05	BCAP31, DYNC1I2, ARF4, ATL3, DCTN2, RAB1B, CTSZ, RAB1C, COPZ1, ARFGAP2, ARCN1, TMED2, CD55, ERGIC1	0.0216106
GOTERM_BP_DIRECT	GO:0008152~metabolic process	4.49515e-05	ARSA, ACSS3, FAHD1, ACAA2, ACSS2, ACSL1, OXSM, ECH1, ACSF2, HADHB, GLB1, FASN, ECHDC1, ACO2	0.0221312
GOTERM_BP_DIRECT	GO:0005980~glycogen catabolic process	5.519e-05	CPS1, GAA, PHKB, PYGL, CALM1, CALM2	0.0221312
GOTERM_CC_DIRECT	GO:0033116~endoplasmic reticulum-Golgi intermediate compartment membrane	0.00165217	BCAP31, RAB1B, CTSZ, SURF4, TMED2, CD55, ERGIC1	0.0236123
GOTERM_MF_DIRECT	GO:0016491~oxidoreductase activity	0.000276782	TSTA3, MAOA, AKR1C1, AKR1C3, ETFA, SQRDL, PTGR1, ALDH3A1, DHRS7, SCD, FASN, ALDH1A1, L2HGDH, FADS1	0.0256616
KEGG_PATHWAY	hsa00650:Butanoate metabolism	0.000732669	ALDH5A1, HMGCS1, L2HGDH, ACADS, AACS, ACAT2	0.0268157
GOTERM_BP_DIRECT	GO:0055114~oxidation-reduction process	9.77256e-05	TSTA3, H6PD, HIBADH, MAOA, HSD17B8, SDR16C5, PRDX5, NSDHL, CBS, FTH1, SH3PXD2B, CYP1B1, FADS1, CYB5B, HGD, GPX4, AKR1C1, AKR1C3, PYCR1, DHCR24, PTGR1, ALDH3A1, DHRS7, AKR1B10, SCD, FASN, ALDH1A1, L2HGDH	0.0305031
GOTERM_BP_DIRECT	GO:0006695~cholesterol biosynthetic process	0.000114101	NSDHL, ACAA2, MVK, HMGCS1, MVD, DHCR24, LSS	0.0305031
GOTERM_CC_DIRECT	GO:0045261~proton-transporting ATP synthase complex, catalytic core F(1)	0.00228677	ATP5D, ATP5A1, ATP5C1	0.0313745
GOTERM_CC_DIRECT	GO:0005741~mitochondrial outer membrane	0.00292249	CYB5B, HADHB, OPA1, ABCB6, MAOA, ACSL1, VPS13C, BRI3BP, COASY, ASS1	0.0385543
GOTERM_BP_DIRECT	GO:0070527~platelet aggregation	0.000176458	RAP2B, FGG, HSPB1, MYL9, MYL12A, ACTB, ACTG1	0.0404341
GOTERM_CC_DIRECT	GO:0072562~blood microparticle	0.00333823	LGALS3BP, VTN, TF, HSPA7, FGG, HSPA6, SLC2A1, CLU, ACTB, ACTG1	0.0424079
KEGG_PATHWAY	hsa00280:Valine, leucine and isoleucine degradation	0.00167049	HADHB, ACAA2, HMGCS1, HIBADH, ACADS, AACS, ACAT2	0.0454305
KEGG_PATHWAY	hsa04142:Lysosome	0.00173778	ARSA, GLB1, GAA, CTSZ, GBA, NEU1, PPT1, AGA, GUSB, CTSD, IGF2R	0.0454305
GOTERM_CC_DIRECT	GO:0005794~Golgi apparatus	0.00398591	ARF4, ABCB6, RAB1B, ZC3HAV1, CLU, HSPD1, TMEM165, WDR44, SART1, ATXN2, PDCD10, TMED2, SRGN, GALNT4, YIPF3, GLCE, FNDC3A, HLA-A, ARFGAP2, SCAMP2, ARCN1, GLB1, IMPAD1, FASN, CAT, RAB13, PPT1, FAM20B, PLIN3, POC1B-GALNT4	0.0488274
