# Supplementary material for: Dissecting the multi-omics atlas of the exosomes released by human lung adenocarcinoma stem-like cells
Source: NPJ Genom Med. 2021 Jun 14;6:48. doi: 10.1038/s41525-021-00217-5 (PMC8203745; doi:10.1038/s41525-021-00217-5)
Supplement: Supplementary file 12 — Supplementary Data 11 [file 41525_2021_217_MOESM12_ESM.xlsx]

## Sheet: Gene
Supplementary Data 11. The lists of genes and proteins that significantly highly expressed in LSLC and LSLC-EXO
Gene name	Log2FoldChange	P value
CBLN4	7.02292	1.68848e-06
CPLX2	3.30414	1.30497e-05
CST2	5.59776	8.37445e-13
DUSP13	6.04763	1.1483e-05
MT-ND2	3.54882	2.41803e-06
OR8B3	7.41905	1.7743e-05
S100A9	5.29603	6.78002e-06
SLC22A3	6.67451	3.61354e-07
TLL1	4.135	5.14257e-05
UNC5C	4.05371	2.55001e-05

## Sheet: Protein
Table S10. The lists of genes and proteins that significantly highly expressed in both LSLC and LSLC-EXO
Protein name	Log2FoldChange	P value
CAT	6.09028	3.25672e-06
HSPA6;HSPA7	5.85937	0.000680926
TF	5.37335	0.00763818
S100A8	3.93617	0.0355206
S100A9	3.87261	0.00229536
COPS3	3.7336	0.000205097
GLUD1;GLUD2	3.65204	0.0116603
ACSS2	3.42412	0.0118713
MTDH	3.34448	0.00157271
C11orf58;SMAP	3.32127	7.55805e-05
ACAT2	3.31306	0.00103041
DSP	3.25095	0.0250634
SSR3	3.02502	0.0199361
ALDH2	2.94908	0.00308937
IDH1	2.91464	0.00806659
PRDX5	2.9035	0.0373517
ASL	2.90338	0.0023675
FDPS	2.88419	0.0105913
HMGCS1	2.80937	0.0222767
HMGN2	2.66561	0.00226147
PGM1	2.65805	0.00785127
IDI1	2.64822	0.00393604
PPP2R1A	2.5448	4.80873e-05
TUBB2A	2.53444	0.00249448
DPYSL3	2.51831	0.0322211
ALDH1A1	2.50446	0.0156448
CLIC4	2.50409	0.00762307
DCTN2	2.4823	0.00582184
C21orf33	2.39519	0.00598384
DSG2	2.34854	0.0152721
PSME2	2.33165	0.00319463
S100A11	2.31204	0.00321907
DSG1	2.28792	0.0379525
ATP5D	2.26713	0.0428322
ADSSL1	2.21462	0.00608457
SEC23B	2.21108	0.0310192
PAFAH1B1	2.21072	0.0141172
HMGA1	2.20727	0.0336729
UBAP2L	2.20312	0.0289434
CASP3	2.16086	0.0126206
BRI3BP	2.13246	0.003425
YWHAB	2.12947	3.44659e-05
AARS	2.12505	0.0196056
SERPINB6	2.10437	0.0403339
SSFA2	2.08027	0.00399862
CAPZA2	2.07924	0.00598301
JAGN1	2.07773	0.0329526
CD55	2.07206	0.0236881
DOCK11	2.06026	0.0435502
MAP2K1	2.05904	0.0149879
PAP1;METTL9	2.05703	0.00493606
SELENBP1	2.05105	0.0415461
ACLY	2.04321	0.0307029
MMAB	2.03763	0.00476113
CLNS1A	2.0269	0.00414505
CST3	2.01161	0.00646472
TRPV2	2.01107	6.79657e-05
EHD1	1.98339	0.0363806
FDFT1	1.98289	0.0226631
PYCRL	1.98099	3.34103e-05
AGA	1.97705	0.00412791
PYGL	1.96137	0.00018933
OXCT1	1.95428	0.00895612
COQ9	1.92905	0.00473664
MVD	1.92767	0.0475795
YBX3	1.91873	0.00370869
YWHAQ	1.91602	6.12209e-06
OTUB1	1.89967	0.0181138
SCFD1	1.89414	0.014895
SDR16C5	1.89039	0.0179308
SLC20A1	1.87002	0.00601132
NPEPL1	1.86198	0.0289454
DERA	1.86121	0.00413847
RHOC	1.85359	0.0325252
ARPC1B	1.83785	0.00359244
CCT2	1.83381	0.0451752
ARCN1	1.82928	0.00312961
GALK1	1.82277	0.0119726
EMC7	1.8218	0.0263106
ARSA	1.82146	0.00589332
LGALS1	1.81539	0.0072467
SLC4A7	1.81224	0.00239811
PDE1C	1.80528	0.00166284
AGTRAP	1.80357	0.00451159
PPP2R1B	1.79757	0.00352956
SCAMP2	1.79439	0.00529895
Nbla03646;DHCR24	1.79167	0.00739673
EIF3K	1.78127	0.00890635
TMEM41B	1.77619	5.80003e-05
VIM	1.7681	0.037745
PFDN5	1.7666	0.026016
IPO9	1.75647	0.0175033
IPO5	1.74562	0.00213791
PRPF31	1.72961	0.00460861
RAB13	1.72681	0.00580978
AMDHD1	1.72514	0.00310799
TUBB8	1.72035	0.0105996
RAP1GAP2	1.7151	0.0013381
ATL3	1.70089	0.0426511
SLC39A7	1.69627	0.0493628
FAM114A1	1.69557	0.00165493
HINT2	1.69087	0.0382666
RRP1	1.68037	0.0275138
GFM2	1.67928	0.00794127
CARS	1.66525	0.0445307
HUWE1	1.66343	0.0119696
NUDT1	1.65758	0.0246882
RSU1	1.65275	0.0304159
TAGLN2	1.62985	0.0112489
KPNB1	1.62899	0.000299737
SCD	1.6285	0.0249689
RAB8A	1.61356	0.045482
ASMTL	1.59585	0.0348153
APOO	1.59419	7.58385e-06
BABAM1	1.59016	0.00986552
ADH7	1.58216	0.0477353
TIMMDC1	1.58184	0.00144827
ATXN2	1.57234	0.00596939
DHCR7	1.57054	0.0232044
PGK1	1.53774	0.00323802
SMPDL3B	1.53744	0.00883222
IMPA1	1.53044	0.0458839
CORO1B	1.52638	0.0120937
TAP1	1.51632	0.0290656
WIBG	1.50525	0.000325552
EEFSEC	1.50173	0.000531729
SCRN2	1.49525	0.00418678
NUP35	1.48585	0.00657855
APIP	1.4764	0.0178859
CCS	1.45909	0.0373835
RAB5A	1.45588	0.00728333
EXOC8	1.44439	0.00980009
HN1	1.44101	0.0447785
CSE1L	1.42425	0.035333
ENO1	1.42151	0.0407634
ATXN10	1.41584	0.00419073
DNASE1L1	1.40892	0.0153225
MCAM	1.39448	0.0218489
CCT3	1.36867	0.0303019
IDH2	1.36581	0.0111429
MLF2	1.36565	0.00348161
CD320	1.36152	0.0333849
ACTR1B	1.35082	0.0485546
CCT4	1.34944	0.0253454
CPSF2	1.34884	0.00668683
BZW2	1.3395	0.0396196
PCYT2	1.33467	0.0142413
RAB24	1.33182	0.00252947
ALDH9A1	1.32338	0.0156412
COPS7A	1.30594	0.017225
ARFGAP2	1.30534	0.0134993
SFXN4	1.29992	0.0342027
RAB8B	1.2991	0.0319477
SRI	1.29296	0.0421988
CDK9	1.28912	0.000618828
CSTF2	1.28676	0.03571
FAM65A	1.28462	0.0129083
ACTB;ACTG1	1.2814	0.00076745
MYL6	1.281	0.00311215
GPX4	1.2799	0.044827
CAND1	1.26937	0.0348578
TOR1B	1.26464	0.00977755
AGAP3	1.2509	0.0273181
PDK1	1.24978	0.00397429
CCT6A	1.24748	0.00736953
NFS1	1.24301	0.0112422
YWHAH	1.23542	0.00362001
MYL12A;MYL12B;MYL9	1.23079	0.0016128
TUBB	1.22839	0.00147055
YWHAZ	1.22607	4.70002e-05
TCP1	1.21719	0.00245205
SNW1	1.20979	0.000416793
SDCBP2	1.20824	0.0170451
MRPS28	1.20463	0.0207931
CNN2	1.20352	0.0278753
GOLPH3	1.19638	0.0272308
DNTTIP2	1.19544	0.00449066
PBXIP1	1.19257	0.0209807
HSD17B8	1.18858	0.00836546
BCR	1.18638	0.0258672
SIAE	1.18579	0.00642347
HSPA4	1.18112	0.012699
TM9SF2	1.16821	0.0137572
DLG3	1.16645	0.00700777
TMEM9	1.16557	0.00787136
MRM1	1.13551	0.00434931
TMEM55B	1.11517	0.00859093
SEPT7	1.10998	0.0262138
PTPN12	1.10399	0.0407934
NUDT16L1	1.10105	0.0202642
MACROD1	1.09992	0.00108385
NDUFS8	1.09666	0.0313617
TMEM106B	1.09614	0.047895
SEL1L	1.09365	0.000772592
ATP2B4	1.07301	0.0193852
ITPK1	1.06877	0.00101557
AHNAK2	1.06846	0.0167552
FAM20B	1.06426	0.0384202
CAPNS1	1.06269	0.010335
UCHL3	1.04174	0.000123657
LYPLA2	1.03712	0.0487618
STX16;STX16-NPEPL1	1.03535	0.0149156
FLYWCH2	1.02901	0.0370135
ATPAF2	1.02604	0.000498379
TP53BP1	1.02351	0.0156726
PKM	1.0164	0.0293366
COPS4	1.00772	0.0431132
SMG9	1.00656	0.0471596
