# Supplementary material for: Dissecting the multi-omics atlas of the exosomes released by human lung adenocarcinoma stem-like cells
Source: NPJ Genom Med. 2021 Jun 14;6:48. doi: 10.1038/s41525-021-00217-5 (PMC8203745; doi:10.1038/s41525-021-00217-5)
Supplement: Supplementary file 13 — Supplementary Data 12 [file 41525_2021_217_MOESM13_ESM.xlsx]

## Sheet: proteinGroups
Supplementary Data 12. The proteomic data from patient samples
Protein IDs	Majority protein IDs	Peptide counts (all)	Peptide counts (razor+unique)	Peptide counts (unique)	Protein names	Gene names	Fasta headers	Number of proteins	Peptides	Razor + unique peptides	Unique peptides	Peptides PL_2	Peptides PL_3	Peptides PL_C2	Peptides PL_C3	Razor + unique peptides PL_2	Razor + unique peptides PL_3	Razor + unique peptides PL_C2	Razor + unique peptides PL_C3	Unique peptides PL_2	Unique peptides PL_3	Unique peptides PL_C2	Unique peptides PL_C3	Sequence coverage [%]	Unique + razor sequence coverage [%]	Unique sequence coverage [%]	Mol. weight [kDa]	Sequence length	Sequence lengths	Q-value	Score	Identification type PL_2	Identification type PL_3	Identification type PL_C2	Identification type PL_C3	Sequence coverage PL_2 [%]	Sequence coverage PL_3 [%]	Sequence coverage PL_C2 [%]	Sequence coverage PL_C3 [%]	Intensity	Intensity PL_2	Intensity PL_3	Intensity PL_C2	Intensity PL_C3	LFQ intensity PL_2	LFQ intensity PL_3	LFQ intensity PL_C2	LFQ intensity PL_C3	MS/MS count PL_2
A0A024QZ42;O75340;H0Y9X3;A0A087WZ38	A0A024QZ42;O75340;H0Y9X3;A0A087WZ38	2;2;1;1	2;2;1;1	2;2;1;1	Programmed cell death protein 6	PDCD6	;;;	4	2	2	2	2	2	2	2	2	2	2	2	2	2	2	2	17.4	17.4	17.4	14.45	121	121;191;104;123	0	3.1276	By MS/MS	By MS/MS	By MS/MS	By MS/MS	17.4	17.4	17.4	17.4	55669000	11119000	19603000	17285000	7662400	11886000	17454000	16573000	11662000	1
A0A024QZP7;P06493;E5RIU6;A0A087WZZ9;K7ELV5;E7ESI2;G3V5T9;P24941;Q00526;G3V317;F8VXD2;F8VZZ0;F8VZ51;K7EJ83;H0YAZ9;Q9BVE2;E7EUK8;E5RGN0;A0A087X209;A0A087WZU2;F5H6Z0;J3QSD7;P50750;Q96Q40;O94921;Q07002;Q00536;Q00537;Q9NYV4;Q14004	A0A024QZP7;P06493;E5RIU6;A0A087WZZ9;K7ELV5;E7ESI2;G3V5T9;P24941;Q00526	4;4;3;3;2;2;2;2;2;1;1;1;1;1;1;1;1;1;1;1;1;1;1;1;1;1;1;1;1;1	4;4;3;3;2;2;2;2;2;1;1;1;1;1;1;1;1;1;1;1;1;1;1;1;1;1;1;1;1;1	3;3;2;2;1;1;1;1;1;1;0;0;0;0;0;0;0;0;0;0;0;0;0;0;0;0;0;0;0;0	Cyclin-dependent kinase 1;Cyclin-dependent kinase 2;Cyclin-dependent kinase 3	CDC2;CDK1;CDK3;CDK2	;;;;;;;;	30	4	4	3	4	4	2	4	4	4	2	4	3	3	1	3	15.2	15.2	12.5	34.081	297	297;297;189;224;164;238;346;298;305;39;132;186;208;213;260;324;340;393;418;448;470;1201;372;435;469;472;496;523;1490;1512	0	5.5632	By MS/MS	By MS/MS	By MS/MS	By MS/MS	15.2	15.2	7.4	15.2	99129000	27001000	38981000	11669000	21478000	22444000	42347000	19479000	24189000	3
A0A024QZX5;A0A087X1N8;P35237;C9JTJ8;C9JVA8	A0A024QZX5;A0A087X1N8;P35237	15;15;15;1;1	15;15;15;1;1	14;14;14;0;0	Serpin B6	SERPINB6	;;	5	15	15	14	13	14	11	11	13	14	11	11	12	13	10	10	53.7	53.7	51.6	43.024	380	380;395;376;124;164	0	47.062	By MS/MS	By MS/MS	By MS/MS	By MS/MS	47.1	49.7	40.3	38.9	857470000	198100000	206300000	305770000	147300000	181540000	183200000	282480000	239680000	9
A0A024R4E5;Q00341;H0Y394;H7C0A4;H7C2D1;C9JHZ8;C9JES8;C9JZI8;C9J5E5;C9JIZ1;H7BZC3;C9JHS7;C9JT62;C9JK79	A0A024R4E5;Q00341;H0Y394	21;21;15;8;5;3;3;3;3;3;3;2;1;1	21;21;15;8;5;3;3;3;3;3;3;2;1;1	21;21;15;8;5;3;3;3;3;3;3;2;1;1	Vigilin	HDLBP	;;	14	21	21	21	21	20	15	12	21	20	15	12	21	20	15	12	20.9	20.9	20.9	141.44	1268	1268;1268;973;332;308;141;147;164;221;224;267;126;96;128	0	37.815	By MS/MS	By MS/MS	By MS/MS	By MS/MS	20.9	20	15.1	11.2	787740000	264790000	244940000	195510000	82508000	231750000	265920000	148870000	162490000	18
B5MCT8;C9JM19;A0A024R4M0;P46781;F2Z3C0;A8MXK4	B5MCT8;C9JM19;A0A024R4M0;P46781	4;4;4;4;1;1	4;4;4;4;1;1	4;4;4;4;1;1	40S ribosomal protein S9	RPS9	;;;	6	4	4	4	3	4	3	3	3	4	3	3	3	4	3	3	18.7	18.7	18.7	16.628	139	139;156;194;194;77;79	0	2.8964	By MS/MS	By MS/MS	By MS/MS	By MS/MS	18	18.7	12.9	18.7	188590000	87227000	75103000	12253000	14010000	52131000	74857000	19155000	17628000	3
A0A024R571;Q9H4M9;C9J2Z4;C9JC03;C9JDQ8;C9JIJ3;C9IZH1	A0A024R571;Q9H4M9;C9J2Z4;C9JC03	9;9;6;5;3;1;1	9;9;6;5;3;1;1	7;7;5;3;2;0;0	EH domain-containing protein 1	EHD1	;;;	7	9	9	7	7	8	6	5	7	8	6	5	5	6	5	4	23.2	23.2	19.5	61.927	548	548;534;306;374;162;145;148	0	23.433	By MS/MS	By MS/MS	By MS/MS	By MS/MS	19.3	19	15.7	15.1	333980000	116570000	130350000	35588000	51484000	108830000	159160000	38036000	51502000	6
A0A024R7W5;A0A087X0Q1;A0A087WY31;Q9BYJ9;Q7Z739	A0A024R7W5;A0A087X0Q1;A0A087WY31;Q9BYJ9;Q7Z739	1;1;1;1;1	1;1;1;1;1	1;1;1;1;1	YTH domain-containing family protein 1;YTH domain-containing family protein 3	YTHDF3;YTHDF1	;;;;	5	1	1	1	1	1	1	1	1	1	1	1	1	1	1	1	2.4	2.4	2.4	58.311	534	534;583;588;559;585	0	4.4027	By MS/MS	By MS/MS	By MS/MS	By MS/MS	2.4	2.4	2.4	2.4	138620000	33390000	49787000	33816000	21632000	0	0	0	30253000	1
A0A024RA52;P25787;C9JCK5;H3BT36;H7C402	A0A024RA52;P25787	10;10;3;2;1	10;10;3;2;1	10;10;3;2;1	Proteasome subunit alpha type;Proteasome subunit alpha type-2	PSMA2	;	5	10	10	10	8	10	10	9	8	10	10	9	8	10	10	9	50.9	50.9	50.9	25.898	234	234;234;164;48;36	0	23.441	By MS/MS	By MS/MS	By MS/MS	By MS/MS	47.9	50.9	50.9	44.9	678960000	123450000	271380000	161910000	122210000	183160000	233410000	131130000	174470000	6
F6S6P2;X6REW1;A0A0G2JJM1;A0A0G2JL47;A0A024RCR6;A0A0G2JK23;P46379;F6TC96;F6UR09;F6U1F2;F6XTU0;A0A0G2JJR8;A0A1B0GX79;F6WML8;F6VEM6;F6X9W3;F6U341	F6S6P2;X6REW1;A0A0G2JJM1;A0A0G2JL47;A0A024RCR6;A0A0G2JK23;P46379	3;3;3;3;3;3;3;1;1;1;1;1;1;1;1;1;1	3;3;3;3;3;3;3;1;1;1;1;1;1;1;1;1;1	3;3;3;3;3;3;3;1;1;1;1;1;1;1;1;1;1	Large proline-rich protein BAG6	BAG6;BAT3	;;;;;;	17	3	3	3	3	3	3	2	3	3	3	2	3	3	3	2	6.2	6.2	6.2	54.67	515	515;742;742;1077;1126;1132;1132;158;197;206;215;232;243;244;258;259;262	0	4.8853	By MS/MS	By MS/MS	By MS/MS	By matching	6.2	6.2	6.2	4.3	40210000	13015000	16451000	8243700	2500500	10135000	19969000	5362900	5618200	1
A0A075B730;A0A087X1U6	A0A075B730;A0A087X1U6	54;54	46;46	6;6		EPPK1	;	2	54	46	6	52	49	47	32	44	41	40	28	6	6	5	4	35.6	29.1	2	553.12	5063	5063;5088	0	84.081	By MS/MS	By MS/MS	By MS/MS	By MS/MS	34.2	34.1	32.9	24.1	1453800000	456530000	410960000	342720000	243570000	486360000	508540000	319370000	215160000	32
A0A075B754;Q96QE3	A0A075B754;Q96QE3	1;1	1;1	1;1	ATPase family AAA domain-containing protein 5	ATAD5	;	2	1	1	1	0	1	0	0	0	1	0	0	0	1	0	0	0.6	0.6	0.6	137.99	1224	1224;1844	1	-2		By MS/MS			0	0.6	0	0	0	0	0	0	0	0	0	0	0	0
E9PKG6;V9HW75;A0A087WSV8;P80303;Q2L696;H0YEG8;H0YD18;E9PJP3;E9PM22;E9PLR0;E9PLE9	E9PKG6;V9HW75;A0A087WSV8;P80303;Q2L696;H0YEG8	6;6;6;5;4;3;2;1;1;1;1	6;6;6;5;4;3;2;1;1;1;1	6;6;6;5;4;3;2;1;1;1;1	Nucleobindin-2;Nesfatin-1	NUCB2;HEL-S-109;Nucb2	;;;;;	11	6	6	6	3	2	6	5	3	2	6	5	3	2	6	5	23.1	23.1	23.1	40.368	338	338;420;420;420;390;198;73;69;90;195;198	0	10.494	By MS/MS	By matching	By MS/MS	By MS/MS	14.8	8.6	23.1	19.8	134930000	13339000	6882800	69296000	45413000	15140000	15212000	72391000	41390000	1
E9PIR7;F8W809;A0A087WSW9;A0A182DWI3;A0A087WSY9;Q16881;E2QRB9;E9PKD3;E9PQI3;E9PLT3;E9PKI4;A0A0B4J225;E9PIZ5	E9PIR7;F8W809;A0A087WSW9;A0A182DWI3;A0A087WSY9;Q16881;E2QRB9	11;11;11;11;11;11;9;4;2;2;2;2;2	11;11;11;11;11;11;9;4;2;2;2;2;2	11;11;11;11;11;11;9;4;2;2;2;2;2	Thioredoxin reductase 1, cytoplasmic	TXNRD1	;;;;;;	13	11	11	11	10	9	11	9	10	9	11	9	10	9	11	9	40	40	40	53.166	482	482;498;548;568;648;649;460;175;53;70;72;103;139	0	23.425	By MS/MS	By MS/MS	By MS/MS	By MS/MS	36.9	28.8	40	30.1	492910000	47579000	60172000	236250000	148910000	49172000	61900000	181750000	231300000	4
A0A087X2I2;A0A087WT12;P36969;K7ERP4;K7EKX7;K7ENB4;K7EJ20;A0A0A0MTT1;R4GNE4;A0A087X247	A0A087X2I2;A0A087WT12;P36969;K7ERP4;K7EKX7;K7ENB4;K7EJ20;A0A0A0MTT1;R4GNE4	5;5;5;4;4;4;4;3;3;2	5;5;5;4;4;4;4;3;3;2	5;5;5;4;4;4;4;3;3;2	Glutathione peroxidase;Phospholipid hydroperoxide glutathione peroxidase, mitochondrial	GPX4	;;;;;;;;	10	5	5	5	4	3	5	4	4	3	5	4	4	3	5	4	36.2	36.2	36.2	22.024	196	196;233;197;155;175;180;242;166;179;134	0	4.723	By MS/MS	By matching	By MS/MS	By MS/MS	29.6	19.9	36.2	26.5	125230000	19128000	14802000	46354000	44950000	18271000	16132000	35208000	68196000	1
H0Y8I3;H0Y987;A0A087WT27;J3KN95;O95394	H0Y8I3;H0Y987;A0A087WT27;J3KN95;O95394	1;1;1;1;1	1;1;1;1;1	1;1;1;1;1	Phosphoacetylglucosamine mutase	PGM3	;;;;	5	1	1	1	1	0	1	1	1	0	1	1	1	0	1	1	11.5	11.5	11.5	12.315	113	113;197;441;461;542	0.0050412	1.3343	By MS/MS		By MS/MS	By matching	11.5	0	11.5	11.5	22589000	6456200	0	10765000	5367800	0	0	0	7507200	1
A0A087WT35;P78356;P48426	A0A087WT35;P78356;P48426	2;2;1	2;2;1	2;2;1	Phosphatidylinositol 5-phosphate 4-kinase type-2 beta;Phosphatidylinositol 5-phosphate 4-kinase type-2 alpha	PIP4K2B;PIP4K2A	;;	3	2	2	2	1	2	1	1	1	2	1	1	1	2	1	1	29.6	29.6	29.6	8.4535	71	71;416;406	0.0028329	1.5616	By MS/MS	By MS/MS	By matching	By matching	15.5	29.6	15.5	15.5	16491000	4998600	5840200	3190700	2461200	0	0	0	3442200	1
I3L159;I3L1F5;A0A087WT44;P30519;I3L276;I3L4P8;A0A1B0GXH0;I3L463;I3L1Y2	I3L159;I3L1F5;A0A087WT44;P30519	5;5;5;5;2;2;2;2;1	5;5;5;5;2;2;2;2;1	5;5;5;5;2;2;2;2;1	Heme oxygenase 2	HMOX2	;;;	9	5	5	5	5	5	4	3	5	5	4	3	5	5	4	3	15.3	15.3	15.3	26.578	229	229;238;370;316;110;130;131;132;110	0	5.4397	By MS/MS	By MS/MS	By MS/MS	By MS/MS	15.3	15.3	15.3	13.5	140690000	42214000	58462000	22023000	17991000	39509000	53163000	22879000	32854000	4
A0A087WTA8;P08123	A0A087WTA8;P08123	5;5	5;5	5;5	Collagen alpha-2(I) chain	COL1A2	;	2	5	5	5	3	4	1	1	3	4	1	1	3	4	1	1	4	4	4	129.15	1364	1364;1366	0	5.1945	By MS/MS	By MS/MS	By matching	By matching	2.1	3.2	0.7	0.7	53953000	13551000	31310000	7349700	1742700	15273000	31465000	0	0	2
A0A087WTP3;Q92945;M0R0I5;M0QYH3;M0R3J3;M0QXW7;M0R251;M0QYG1;M0R263;M0R0C6	A0A087WTP3;Q92945;M0R0I5	19;19;11;6;4;3;1;1;1;1	19;19;11;6;4;3;1;1;1;1	16;16;9;5;3;3;0;0;0;0	Far upstream element-binding protein 2	KHSRP	;;	10	19	19	16	18	19	16	15	18	19	16	15	16	16	13	12	33.3	33.3	28.7	73.027	711	711;711;279;169;269;116;79;114;143;176	0	46.86	By MS/MS	By MS/MS	By MS/MS	By MS/MS	31.8	33.3	29.3	27.4	1270800000	422100000	402200000	269050000	177410000	429060000	383830000	262210000	251980000	15
A0A087WTT1;E7EQV3;E7ERJ7;P11940;H0YAR2;Q9H361;H0YAP2;H0YBN4;H0YB86;E5RGH3;E5RH24;E5RJB9;B1ANR1;H0YEQ8;Q4VXU2;E5RHG7;H0YAW6;Q5JQF8	A0A087WTT1;E7EQV3;E7ERJ7;P11940;H0YAR2	24;24;24;24;19;11;9;9;7;5;4;4;4;3;3;2;1;1	24;24;24;24;19;11;9;9;7;5;4;4;4;3;3;2;1;1	14;14;14;14;13;7;9;3;4;1;0;0;0;0;1;0;1;0	Polyadenylate-binding protein;Polyadenylate-binding protein 1	PABPC1	;;;;	18	24	24	14	21	22	21	20	21	22	21	20	12	13	13	13	40.8	40.8	24.5	58.535	522	522;591;604;636;284;631;131;174;165;108;118;129;129;112;614;75;187;200	0	42.332	By MS/MS	By MS/MS	By MS/MS	By MS/MS	36	37.9	36.2	36.4	1685600000	482980000	520400000	402300000	279940000	469700000	569290000	347280000	385110000	16
A0A087WU14;A0A087WXB0;O15126	A0A087WU14;A0A087WXB0;O15126	2;2;2	2;2;2	2;2;2	Secretory carrier-associated membrane protein 1	SCAMP1	;;	3	2	2	2	2	2	2	2	2	2	2	2	2	2	2	2	11.2	11.2	11.2	22.911	206	206;312;338	0	3.5054	By matching	By MS/MS	By MS/MS	By matching	11.2	11.2	11.2	11.2	51182000	12115000	14611000	14315000	10141000	12688000	14735000	12233000	14520000	0
A0A087WU53;Q9H0U3	A0A087WU53;Q9H0U3	3;3	3;3	3;3	Magnesium transporter protein 1	MAGT1	;	2	3	3	3	3	3	3	3	3	3	3	3	3	3	3	3	8.7	8.7	8.7	41.531	367	367;335	0	18.636	By MS/MS	By MS/MS	By MS/MS	By MS/MS	8.7	8.7	8.7	8.7	69572000	11121000	14789000	28242000	15420000	10052000	13995000	24295000	24468000	1
A0A087WUC6;E9PI68;Q15005;E9PL01;E9PRB9;H0YE04	A0A087WUC6;E9PI68;Q15005;E9PL01;E9PRB9	5;5;5;4;3;1	5;5;5;4;3;1	5;5;5;4;3;1	Signal peptidase complex subunit 2	SPCS2	;;;;	6	5	5	5	5	5	5	4	5	5	5	4	5	5	5	4	35.2	35.2	35.2	25.09	227	227;257;226;157;87;166	0	35.738	By MS/MS	By MS/MS	By MS/MS	By MS/MS	35.2	35.2	35.2	30.4	286350000	64535000	52136000	107460000	62227000	59779000	50468000	96636000	92959000	5
A0A087WUD3;Q9NRP0	A0A087WUD3;Q9NRP0	1;1	1;1	1;1	Oligosaccharyltransferase complex subunit OSTC	OSTC	;	2	1	1	1	1	1	1	1	1	1	1	1	1	1	1	1	14.5	14.5	14.5	9.369	83	83;149	0.00053677	2.3503	By MS/MS	By MS/MS	By MS/MS	By matching	14.5	14.5	14.5	14.5	28596000	8379800	12201000	5320200	2694600	0	0	0	3768600	1
A0A087WUK2;O14979	A0A087WUK2;O14979	5;5	5;5	5;5	Heterogeneous nuclear ribonucleoprotein D-like	HNRNPDL	;	2	5	5	5	4	4	3	5	4	4	3	5	4	4	3	5	15.7	15.7	15.7	40.04	363	363;420	0	7.5607	By MS/MS	By MS/MS	By MS/MS	By MS/MS	13.2	13.2	7.7	15.7	202650000	57956000	58770000	33053000	52871000	46081000	52004000	59414000	65307000	2
A0A087WUL2;P49720;A0A087WXQ8;A0A087WY10	A0A087WUL2;P49720;A0A087WXQ8;A0A087WY10	4;4;3;3	4;4;3;3	4;4;3;3	Proteasome subunit beta type-3	PSMB3	;;;	4	4	4	4	4	4	3	4	4	4	3	4	4	4	3	4	40	40	40	16.161	145	145;205;107;112	0	11.185	By MS/MS	By MS/MS	By MS/MS	By MS/MS	40	40	27.6	40	163290000	41422000	55706000	38031000	28136000	42875000	63258000	28538000	38065000	3
A0A087X1F5;A0A087WYV9;A0A087WUM0;P57105;A0A087WTA2	A0A087X1F5;A0A087WYV9;A0A087WUM0;P57105	5;5;5;5;1	5;5;5;5;1	5;5;5;5;1	Synaptojanin-2-binding protein	SYNJ2BP-COX16;SYNJ2BP	;;;	5	5	5	5	5	4	5	5	5	4	5	5	5	4	5	5	41.4	41.4	41.4	17.188	152	152;182;186;145;40	0	6.963	By MS/MS	By matching	By MS/MS	By MS/MS	41.4	32.2	41.4	41.4	88514000	18871000	11786000	34578000	23279000	16242000	12477000	31881000	33253000	2
A0A087WUQ6;P07203	A0A087WUQ6;P07203	6;6	6;6	6;6	Glutathione peroxidase;Glutathione peroxidase 1	GPX1	;	2	6	6	6	5	5	6	4	5	5	6	4	5	5	6	4	34.2	34.2	34.2	21.938	202	202;203	0	7.8613	By MS/MS	By MS/MS	By MS/MS	By MS/MS	29.7	29.7	34.2	22.8	237260000	33685000	38492000	113720000	51372000	35889000	46249000	84645000	76981000	3
E7ETK0;A0A087WUS0;P62847	E7ETK0;A0A087WUS0;P62847	4;4;4	4;4;4	4;4;4	40S ribosomal protein S24	RPS24	;;	3	4	4	4	4	4	3	3	4	4	3	3	4	4	3	3	30.5	30.5	30.5	15.197	131	131;132;133	0	25.769	By MS/MS	By MS/MS	By MS/MS	By MS/MS	30.5	30.5	29.8	29.8	238440000	78409000	111430000	31905000	16695000	73307000	132130000	20024000	22016000	2
A0A087WUT6;O60841	A0A087WUT6;O60841	6;6	6;6	6;6	Eukaryotic translation initiation factor 5B	EIF5B	;	2	6	6	6	5	6	4	2	5	6	4	2	5	6	4	2	6.6	6.6	6.6	138.68	1220	1220;1220	0	8.2307	By MS/MS	By MS/MS	By matching	By matching	5.7	6.6	4.8	2.3	147180000	50653000	64057000	23396000	9077500	57982000	39927000	28297000	25292000	5
A0A087WUV8;A0A087X2B5;P35613;R4GMX5;I3L192;R4GN83	A0A087WUV8;A0A087X2B5;P35613;R4GMX5;I3L192	5;5;5;3;3;2	5;5;5;3;3;2	5;5;5;3;3;2	Basigin	BSG	;;;;	6	5	5	5	5	5	4	4	5	5	4	4	5	5	4	4	35.4	35.4	35.4	20.542	189	189;221;385;84;160;52	0	11.612	By MS/MS	By MS/MS	By MS/MS	By MS/MS	35.4	35.4	25.9	30.2	493640000	133650000	129760000	149830000	80402000	119590000	125640000	142570000	125540000	2
A0A087WUX8;A0A087WYF7;Q6UXV4	A0A087WUX8;A0A087WYF7;Q6UXV4	2;2;2	2;2;2	2;2;2	MICOS complex subunit MIC27	APOOL	;;	3	2	2	2	1	2	2	2	1	2	2	2	1	2	2	2	11	11	11	28.761	263	263;268;268	0.00055432	2.5655	By matching	By matching	By MS/MS	By MS/MS	6.5	11	11	11	34153000	2918700	3465400	17904000	9864000	0	5142700	18081000	9743500	0
A0A087WV29;Q9H0A0	A0A087WV29;Q9H0A0	2;2	2;2	2;2	N-acetyltransferase 10	NAT10	;	2	2	2	2	2	2	1	1	2	2	1	1	2	2	1	1	3.7	3.7	3.7	93.533	834	834;1025	0	3.6984	By MS/MS	By MS/MS	By matching	By matching	3.7	3.7	1.8	1.8	35693000	17599000	13270000	2377800	2446800	17761000	13903000	0	0	2
B1APF7;B1APG1;B1APG0;Q15136;B1APG2;B1APF8;B1APF9;K7ERP6;B1APG3;A0A087WVC4;A0A0A0MS54;P22694;P17612	B1APF7;B1APG1;B1APG0;Q15136;B1APG2;B1APF8;B1APF9;K7ERP6;B1APG3;A0A087WVC4;A0A0A0MS54;P22694;P17612	2;2;2;2;2;2;2;2;2;2;2;2;2	2;2;2;2;2;2;2;2;2;2;2;2;2	2;2;2;2;2;2;2;2;2;2;2;2;2	cAMP-dependent protein kinase catalytic subunit beta;cAMP-dependent protein kinase catalytic subunit alpha	PRKACB;KIN27;PRKACA	;;;;;;;;;;;;	13	2	2	2	1	1	2	0	1	1	2	0	1	1	2	0	9.7	9.7	9.7	21.646	186	186;197;206;207;209;214;245;251;264;338;357;351;351	0.001046	2.1682	By MS/MS	By MS/MS	By MS/MS		4.8	4.8	9.7	0	50157000	12716000	21681000	15760000	0	0	29351000	7272500	0	1
C9JS55;A0A087WVI1;Q96JY6;A0A087WUQ1;E5RGS7;A0A087WXJ0;H0YBP7;B3KPU0;C9J760;C9J0X3;C9K0F0;C9JSR2;H7C1D1	C9JS55;A0A087WVI1;Q96JY6;A0A087WUQ1;E5RGS7;A0A087WXJ0;H0YBP7;B3KPU0;C9J760;C9J0X3;C9K0F0;C9JSR2;H7C1D1	2;2;2;1;1;1;1;1;1;1;1;1;1	2;2;2;1;1;1;1;1;1;1;1;1;1	2;2;2;1;1;1;1;1;1;1;1;1;1	PDZ and LIM domain protein 2	PDLIM2	;;;;;;;;;;;;	13	2	2	2	2	1	1	0	2	1	1	0	2	1	1	0	8.3	8.3	8.3	26.811	254	254;325;352;72;132;137;141;146;153;173;180;235;291	0.00054885	2.5096	By MS/MS	By matching	By matching		8.3	4.3	4.3	0	16840000	7768000	6835500	2236600	0	0	0	1936000	0	2
A0A087WVM4;B7ZM99;Q6UB35;Q4VXM1;Q4VXM0	A0A087WVM4;B7ZM99;Q6UB35	5;5;5;1;1	4;4;4;1;1	4;4;4;1;1	Monofunctional C1-tetrahydrofolate synthase, mitochondrial	MTHFD1L	;;	5	5	4	4	5	3	4	3	4	2	4	3	4	2	4	3	6	4.9	4.9	99.31	913	913;979;978;57;92	0	7.1125	By MS/MS	By MS/MS	By MS/MS	By MS/MS	6	3.2	4.9	3.9	60501000	24588000	7551000	15991000	12371000	21018000	15708000	11112000	15898000	3
E9PMD5;E9PI38;E9PQS6;E9PKV4;A0A087WVP0;Q2TAM5;E9PKH5;A0A087X0W8;Q04206;E9PJZ9;E9PM47;E9PNK5;E9PJR1;E9PRX2;E9PN69;E9PNV4	E9PMD5;E9PI38;E9PQS6;E9PKV4;A0A087WVP0;Q2TAM5;E9PKH5;A0A087X0W8;Q04206;E9PJZ9;E9PM47;E9PNK5;E9PJR1;E9PRX2;E9PN69;E9PNV4	2;2;2;2;2;2;2;2;2;1;1;1;1;1;1;1	2;2;2;2;2;2;2;2;2;1;1;1;1;1;1;1	2;2;2;2;2;2;2;2;2;1;1;1;1;1;1;1	Transcription factor p65	RELA	;;;;;;;;;;;;;;;	16	2	2	2	2	1	2	1	2	1	2	1	2	1	2	1	11.2	11.2	11.2	17.868	161	161;185;208;237;246;377;418;448;551;29;64;85;89;95;134;153	0.0015385	2.0563	By MS/MS	By MS/MS	By MS/MS	By MS/MS	11.2	5.6	11.2	5.6	49083000	18781000	10242000	14409000	5651200	19109000	0	12145000	0	2
A0A087WVQ6;Q00610;J3KS13;P53675;A0A087WX41;K7EJJ5;J3KSQ2;J3KRF5;A0A087WV74;A0A087WXH4;J3QL20;F5H5N6	A0A087WVQ6;Q00610	75;75;22;21;19;7;3;3;2;2;1;1	75;75;22;21;19;7;3;3;2;2;1;1	75;75;22;21;19;7;3;3;2;2;1;1	Clathrin heavy chain;Clathrin heavy chain 1	CLTC	;	12	75	75	75	68	69	65	57	68	69	65	57	68	69	65	57	52.2	52.2	52.2	192.06	1679	1679;1675;612;1640;1260;222;122;131;369;463;97;169	0	267.3	By MS/MS	By MS/MS	By MS/MS	By MS/MS	47.1	48.8	46.5	42.1	8194400000	1791900000	2159000000	2548400000	1695100000	1677600000	2249000000	2265700000	2462900000	45
A0A087WW40;Q9Y371;F8WFB9	A0A087WW40;Q9Y371	14;14;1	14;14;1	13;13;0	Endophilin-B1	SH3GLB1	;	3	14	14	13	12	14	10	6	12	14	10	6	11	13	9	6	41.4	41.4	39.3	44.26	394	394;365;127	0	43.806	By MS/MS	By MS/MS	By MS/MS	By MS/MS	33.5	41.4	31	20.8	495810000	159290000	264870000	52727000	18919000	149120000	257890000	57153000	47981000	7
H0Y8D1;CON__P07477;A0A087WW55;E7EQ64;P07477;A6XGL3;A6XMV8;A0A0J9YYC8;A6XMV9;Q8NHM4;P07478	H0Y8D1;CON__P07477;A0A087WW55;E7EQ64;P07477;A6XGL3;A6XMV8;A0A0J9YYC8;A6XMV9;Q8NHM4;P07478	2;2;2;2;2;1;1;1;1;1;1	2;2;2;2;2;1;1;1;1;1;1	2;2;2;2;2;1;1;1;1;1;1	Trypsin-1;Alpha-trypsin chain 1;Alpha-trypsin chain 2;Putative trypsin-6;Trypsin-2	PRSS1;PRSS3P2;PRSS2	;;;;;;;;;;	11	2	2	2	2	2	2	2	2	2	2	2	2	2	2	2	21.1	21.1	21.1	15.421	142	142;247;247;261;247;237;246;247;261;247;247	0.0037366	1.4718	By matching	By MS/MS	By MS/MS	By matching	21.1	21.1	21.1	21.1	705960000	338680000	237430000	94661000	35195000	0	221940000	88464000	0	0
A0A087WW66;Q99460;H7BZR6;H7C378;C9J9M4	A0A087WW66;Q99460	15;15;4;4;4	15;15;4;4;4	15;15;4;4;4	26S proteasome non-ATPase regulatory subunit 1	PSMD1	;	5	15	15	15	14	14	14	8	14	14	14	8	14	14	14	8	18.5	18.5	18.5	105.85	953	953;953;164;192;203	0	23.923	By MS/MS	By MS/MS	By MS/MS	By MS/MS	17.6	17.6	17.2	9.7	483670000	129170000	146550000	149270000	58682000	116540000	133010000	134250000	111980000	10
A0A087WW88;Q9UQN3;C9J0A7	A0A087WW88;Q9UQN3	3;3;1	2;2;0	2;2;0	Charged multivesicular body protein 2b	CHMP2B	;	3	3	2	2	3	3	3	1	2	2	2	1	2	2	2	1	14.5	10.6	10.6	20.431	179	179;213;183	0.0014993	1.8842	By MS/MS	By MS/MS	By MS/MS	By MS/MS	14.5	14.5	14.5	5.6	55702000	14863000	16655000	17768000	6416900	15148000	17534000	15214000	0	2
A0A087WWE2;P24928	A0A087WWE2;P24928	1;1	1;1	1;1	DNA-directed RNA polymerase;DNA-directed RNA polymerase II subunit RPB1	POLR2A	;	2	1	1	1	1	1	1	1	1	1	1	1	1	1	1	1	0.5	0.5	0.5	218.2	1980	1980;1970	0.0095735	1.0939	By MS/MS	By MS/MS	By matching	By matching	0.5	0.5	0.5	0.5	14339000	3988400	3904600	4125800	2320600	0	0	0	3245500	1
J3KRB3;A0A087WWH0;J3QS96;A0A087WXM6;J3QQT2;J3KRX5;A0A0A6YYL6;P18621;A0A087WY81;J3QLC8;A0A0A0MRF8;J3KSJ0	J3KRB3;A0A087WWH0;J3QS96;A0A087WXM6;J3QQT2;J3KRX5;A0A0A6YYL6;P18621;A0A087WY81;J3QLC8;A0A0A0MRF8	3;3;3;3;3;3;3;3;2;2;2;1	3;3;3;3;3;3;3;3;2;2;2;1	3;3;3;3;3;3;3;3;2;2;2;1	60S ribosomal protein L17	RPL17;RPL17-C18orf32	;;;;;;;;;;	12	3	3	3	3	2	2	2	3	2	2	2	3	2	2	2	27.1	27.1	27.1	14.894	129	129;131;138;169;171;174;228;184;97;174;190;56	0	3.8473	By MS/MS	By MS/MS	By MS/MS	By matching	27.1	21.7	14.7	14.7	100270000	54735000	21122000	14888000	9523500	47021000	26596000	14257000	15456000	3
A0A087WWJ2;C9J5D1;E7EQ69;Q9GZZ1;B0AZT5;F8WCK0;C9JZU6;C9J5J3;A0A0D9SF32	A0A087WWJ2;C9J5D1;E7EQ69;Q9GZZ1;B0AZT5	3;3;3;3;2;1;1;1;1	3;3;3;3;2;1;1;1;1	3;3;3;3;2;1;1;1;1	N-alpha-acetyltransferase 50	NAA50	;;;;	9	3	3	3	3	3	2	1	3	3	2	1	3	3	2	1	39.5	39.5	39.5	9.4367	81	81;129;168;169;95;48;57;58;58	0.001051	2.2003	By MS/MS	By MS/MS	By matching	By matching	39.5	39.5	25.9	14.8	48641000	19850000	20196000	6054400	2541000	18473000	22784000	0	0	2
H0YMB3;H0YLV5;A0A087WWM4;F8WAN9;H0YNJ6;Q9P2T1;H0YK13;H0YK71;H0YLB8;H0YN22;H0YMW6;H0YNS9;H0YNH0;P36959	H0YMB3;H0YLV5;A0A087WWM4;F8WAN9;H0YNJ6;Q9P2T1;H0YK13;H0YK71;H0YLB8	3;3;3;3;3;3;2;2;2;1;1;1;1;1	3;3;3;3;3;3;2;2;2;1;1;1;1;1	3;3;3;3;3;3;2;2;2;1;1;1;1;1	GMP reductase;GMP reductase 2	GMPR2	;;;;;;;;	14	3	3	3	1	1	3	0	1	1	3	0	1	1	3	0	9.8	9.8	9.8	33.921	315	315;333;348;349;427;348;88;139;169;69;93;125;239;345	0.00054466	2.4428	By matching	By matching	By MS/MS		2.9	2.9	9.8	0	39840000	2669800	1752100	35418000	0	0	0	30659000	0	0
E7EQL6;A0A087WWM6;O43272;C9JIW4;E9PKM6;E9PM82;E9PR40;E9PQZ6;H0YE76;H7C363;H0YCB3;Q8N9N2	E7EQL6;A0A087WWM6;O43272	10;10;10;4;1;1;1;1;1;1;1;1	10;10;10;4;1;1;1;1;1;1;1;1	10;10;10;4;1;1;1;1;1;1;1;1	Proline dehydrogenase 1, mitochondrial	PRODH	;;	12	10	10	10	9	6	9	9	9	6	9	9	9	6	9	9	25.6	25.6	25.6	56.255	492	492;600;600;135;123;124;139;152;176;185;292;400	0	20.147	By MS/MS	By matching	By MS/MS	By MS/MS	24.2	15	22.4	23.2	526360000	95891000	7436500	319310000	103730000	127810000	23931000	204770000	168730000	9
A0A087WWU1;Q96Q45	A0A087WWU1;Q96Q45	1;1	1;1	1;1	Transmembrane protein 237	TMEM237	;	2	1	1	1	0	0	1	0	0	0	1	0	0	0	1	0	1.8	1.8	1.8	44.583	400	400;408	1	-2			By MS/MS		0	0	1.8	0	0	0	0	0	0	0	0	0	0	0
A0A087WWU8;D6R904;K7EP68;K7ERG3;D6RFM2	A0A087WWU8;D6R904	18;10;7;7;3	12;5;1;1;3	0;0;0;0;0		TPM3	;	5	18	12	0	17	18	16	15	11	12	11	11	0	0	0	0	60.8	45.8	0	26.42	227	227;95;138;170;49	0	38.283	By MS/MS	By MS/MS	By MS/MS	By MS/MS	60.8	60.8	60.4	59	857340000	242690000	308920000	153040000	152690000	259460000	330920000	127200000	183200000	8
H0Y4U1;F8VV64;A0A087WWW7;E9PGF5;E9PF55;Q63HR2;Q68CZ2;Q9HBL0	H0Y4U1;F8VV64;A0A087WWW7;E9PGF5;E9PF55;Q63HR2;Q68CZ2;Q9HBL0	1;1;1;1;1;1;1;1	1;1;1;1;1;1;1;1	1;1;1;1;1;1;1;1	Tensin-2;Tensin-3;Tensin-1	TNS1;TNS2;TNS3	;;;;;;;	8	1	1	1	1	1	0	0	1	1	0	0	1	1	0	0	1.5	1.5	1.5	89.003	846	846;1344;1365;1714;1721;1409;1445;1735	0.0098882	1.035	By MS/MS	By MS/MS			1.5	1.5	0	0	11834000	5758400	6075800	0	0	0	6440000	0	0	1
A0A087WX29;Q13148;B1AKP7;G3V162;A0A087X260;A0A087WYY0;K7EJM5;K7EN94;A0A087WXQ5;A0A087WV68;A0A087WW61;A0A087WX67;A0A087WXV3;A0A087WTZ4;K7EL26;K7EJ99;A0A0A0MSV7;A0A087WYE7;A0A087WZC9	A0A087WX29;Q13148;B1AKP7;G3V162;A0A087X260;A0A087WYY0;K7EJM5;K7EN94	8;8;6;6;6;6;5;5;3;3;2;2;2;1;1;1;1;1;1	8;8;6;6;6;6;5;5;3;3;2;2;2;1;1;1;1;1;1	8;8;6;6;6;6;5;5;3;3;2;2;2;1;1;1;1;1;1	TAR DNA-binding protein 43	TARDBP	;;;;;;;	19	8	8	8	8	8	7	7	8	8	7	7	8	8	7	7	42	42	42	26.743	243	243;414;295;298;301;304;201;275;200;212;138;149;175;61;65;80;84;89;127	0	42.307	By MS/MS	By MS/MS	By MS/MS	By MS/MS	42	42	40.7	27.2	403260000	116650000	157490000	91495000	37619000	103170000	181280000	61544000	69410000	6
A0A087WXC5;E7ESZ7;O95299;H7C2W5;H7C1Y7;H7C2X4;Q8N1B9;C9J6X0	A0A087WXC5;E7ESZ7;O95299	9;9;9;3;3;3;2;2	9;9;9;3;3;3;2;2	9;9;9;3;3;3;2;2	NADH dehydrogenase [ubiquinone] 1 alpha subcomplex subunit 10, mitochondrial	NDUFA10	;;	8	9	9	9	9	7	9	5	9	7	9	5	9	7	9	5	29	29	29	40.836	355	355;390;355;129;133;138;201;244	0	11.667	By MS/MS	By matching	By MS/MS	By MS/MS	29	23.7	29	18.9	197670000	48109000	31208000	91156000	27200000	39799000	31852000	76408000	50077000	4
A0A087WXI5;P12830	A0A087WXI5;P12830	2;2	2;2	2;2	Cadherin-1;E-Cad/CTF1;E-Cad/CTF2;E-Cad/CTF3	CDH1	;	2	2	2	2	2	2	2	1	2	2	2	1	2	2	2	1	3.4	3.4	3.4	100.03	903	903;882	0	3.2917	By MS/MS	By MS/MS	By MS/MS	By MS/MS	3.4	3.4	3.4	1	61433000	19135000	7905700	28748000	5644000	18764000	8375700	25261000	0	2
A0A087WXM3;P59047	A0A087WXM3;P59047	1;1	1;1	1;1	NACHT, LRR and PYD domains-containing protein 5	NLRP5	;	2	1	1	1	1	0	0	0	1	0	0	0	1	0	0	0	1.8	1.8	1.8	134.5	1200	1200;1200	0.0015228	1.9994	By MS/MS				1.8	0	0	0	9361800	9361800	0	0	0	9361800	0	0	0	1
A0A087WXM8;P50895;K7ENU8	A0A087WXM8;P50895	3;3;1	3;3;1	3;3;1	Basal cell adhesion molecule	BCAM	;	3	3	3	3	3	3	3	1	3	3	3	1	3	3	3	1	7.5	7.5	7.5	63.693	588	588;628;291	0	15.185	By MS/MS	By MS/MS	By MS/MS	By matching	7.5	7.5	7.5	3.2	35722000	15414000	14467000	4431000	1409500	21105000	7462600	6016400	0	3
A0A087WXP3;E9PEE8;P18564	A0A087WXP3;E9PEE8;P18564	4;4;4	4;4;4	4;4;4	Integrin beta;Integrin beta-6	ITGB6	;;	3	4	4	4	4	4	3	3	4	4	3	3	4	4	3	3	6.5	6.5	6.5	75.849	693	693;746;788	0	3.7555	By MS/MS	By MS/MS	By matching	By matching	6.5	6.5	4.8	5.2	126050000	47710000	62211000	12525000	3603500	19478000	91393000	9674800	8985900	2
A0A087WXS7;O43681;K7ERW9	A0A087WXS7;O43681;K7ERW9	4;4;2	4;4;2	4;4;2	ATPase ASNA1	ASNA1	;;	3	4	4	4	3	4	3	2	3	4	3	2	3	4	3	2	14.5	14.5	14.5	37.119	331	331;348;200	0	8.0205	By MS/MS	By MS/MS	By MS/MS	By matching	10.6	14.5	10.6	7.6	66212000	21822000	18647000	19864000	5879700	18189000	17578000	18254000	12983000	2
H7BXI1;A0A087WXU3;A0FGR8	H7BXI1;A0A087WXU3;A0FGR8	3;3;3	3;3;3	3;3;3	Extended synaptotagmin-2	ESYT2	;;	3	3	3	3	1	1	2	1	1	1	2	1	1	1	2	1	3.5	3.5	3.5	98.008	884	884;921;921	0	3.4978	By MS/MS	By MS/MS	By MS/MS	By matching	1.4	1	2.5	1	11054000	0	4327100	4015800	2711000	0	0	3476200	0	1
A0A087WXX8;A0A087WWT1	A0A087WXX8;A0A087WWT1	6;5	1;0	1;0	Succinate dehydrogenase [ubiquinone] iron-sulfur subunit, mitochondrial	SDHB	;	2	6	1	1	6	6	5	2	1	1	0	0	1	1	0	0	61.8	8.1	8.1	14.143	123	123;200	0.0032772	1.4924	By MS/MS	By MS/MS	By matching	By matching	61.8	61.8	53.7	20.3	13799000	5252600	8546100	0	0	0	9058400	0	0	1
A0A087WY55;Q9NP79;Q5TGM0	A0A087WY55;Q9NP79	3;3;1	3;3;1	3;3;1	Vacuolar protein sorting-associated protein VTA1 homolog	VTA1	;	3	3	3	3	3	3	3	2	3	3	3	2	3	3	3	2	10.4	10.4	10.4	31.102	280	280;307;249	0.00057143	2.8057	By MS/MS	By MS/MS	By MS/MS	By matching	10.4	10.4	10.4	6.8	63991000	14928000	21901000	19663000	7499000	14065000	22653000	15801000	13131000	2
A0A087WY71;E9PFW3;Q96CW1;C9JJ47;C9JTK4;C9JGT8;C9JJD3;C9JPV8	A0A087WY71;E9PFW3;Q96CW1;C9JJ47	7;7;7;4;2;2;1;1	7;7;7;4;2;2;1;1	7;7;7;4;2;2;1;1	AP-2 complex subunit mu	AP2M1	;;;	8	7	7	7	5	5	4	6	5	5	4	6	5	5	4	6	17.3	17.3	17.3	49.526	434	434;460;435;252;160;195;113;136	0	9.8774	By MS/MS	By MS/MS	By MS/MS	By MS/MS	13.8	13.8	11.1	14.7	308790000	79224000	69629000	90371000	69563000	84153000	75154000	101950000	67291000	4
A0A140T9S0;A0A0G2JLV0;A0A087WYD6;X5CMH5;E7ENX8;Q03519	A0A140T9S0;A0A0G2JLV0;A0A087WYD6;X5CMH5;E7ENX8;Q03519	2;2;2;2;2;2	2;2;2;2;2;2	2;2;2;2;2;2	Antigen peptide transporter 2	TAP2	;;;;;	6	2	2	2	1	2	1	1	1	2	1	1	1	2	1	1	3.1	3.1	3.1	72.046	653	653;702;702;703;843;686	0.0010331	2.0889	By matching	By MS/MS	By matching	By MS/MS	1.5	3.1	1.5	1.5	33852000	4627100	18214000	4683500	6327700	0	19305000	0	0	0
E9PFH7;A0A087WYG2;Q9UPT6;A0A087X2D8;O60271	E9PFH7;A0A087WYG2;Q9UPT6;A0A087X2D8;O60271	2;2;2;1;1	2;2;2;1;1	2;2;2;1;1	C-Jun-amino-terminal kinase-interacting protein 3;C-Jun-amino-terminal kinase-interacting protein 4	MAPK8IP3;SPAG9	;;;;	5	2	2	2	1	1	2	1	1	1	2	1	1	1	2	1	1.8	1.8	1.8	146.68	1330	1330;1337;1336;1312;1321	0.0032833	1.5021	By MS/MS	By MS/MS	By MS/MS	By matching	0.7	0.7	1.8	0.7	26681000	4428100	6929900	12158000	3164500	0	0	10525000	0	1
A0A087WYR0;P09132	A0A087WYR0;P09132	2;2	2;2	2;2	Signal recognition particle 19 kDa protein	SRP19	;	2	2	2	2	2	2	2	2	2	2	2	2	2	2	2	2	13.3	13.3	13.3	13.654	120	120;144	0.0019139	1.6252	By matching	By matching	By MS/MS	By matching	13.3	13.3	13.3	13.3	36979000	10609000	6827900	12733000	6809100	9637700	7707300	11810000	9236700	0
A0A087WYR3;O43399;A0A087WZ51	A0A087WYR3;O43399	9;9;4	9;9;4	9;9;4	Tumor protein D54	TPD52L2	;	3	9	9	9	8	8	8	8	8	8	8	8	8	8	8	8	50	50	50	23.764	222	222;206;152	0	26.693	By MS/MS	By MS/MS	By MS/MS	By MS/MS	49.5	36.5	49.5	44.1	407740000	97350000	75838000	151280000	83274000	88940000	113740000	147170000	69803000	4
A0A087WYT3;Q15185;B4DDC6	A0A087WYT3;Q15185;B4DDC6	6;6;3	6;6;3	6;6;3	Prostaglandin E synthase 3	PTGES3	;;	3	6	6	6	5	4	5	6	5	4	5	6	5	4	5	6	43.3	43.3	43.3	19.155	164	164;160;124	0	12.726	By MS/MS	By MS/MS	By MS/MS	By MS/MS	37.2	22.6	37.2	43.3	310030000	82275000	57185000	106490000	64079000	74788000	75172000	87224000	87507000	4
A0A087WYT5;P20338	A0A087WYT5;P20338	1;1	1;1	1;1	Ras-related protein Rab-4A	RAB4A	;	2	1	1	1	1	1	1	1	1	1	1	1	1	1	1	1	11.5	11.5	11.5	12.505	113	113;218	0.0054274	1.2708	By matching	By matching	By MS/MS	By matching	11.5	11.5	11.5	11.5	16057000	3902700	2839400	5696200	3619000	0	0	0	5061400	0
A0A087WZE9;P05204;Q15651	A0A087WZE9;P05204;Q15651	1;1;1	1;1;1	1;1;1	Non-histone chromosomal protein HMG-17;High mobility group nucleosome-binding domain-containing protein 3	HMGN3;HMGN2	;;	3	1	1	1	1	1	1	1	1	1	1	1	1	1	1	1	10	10	10	13.956	130	130;90;99	0.0019503	1.7338	By MS/MS	By MS/MS	By MS/MS	By matching	10	10	10	10	48904000	11486000	24223000	10601000	2594000	0	0	0	3628000	1
C9JXK9;C9JUT4;A0A087WZF1;Q93052	C9JXK9;C9JUT4;A0A087WZF1;Q93052	2;2;2;2	2;2;2;2	2;2;2;2	Lipoma-preferred partner	LPP	;;;	4	2	2	2	2	2	2	2	2	2	2	2	2	2	2	2	12.7	12.7	12.7	26.706	252	252;428;590;612	0	4.1518	By matching	By matching	By MS/MS	By matching	12.7	12.7	12.7	12.7	27342000	6227600	4243500	12393000	4478200	5438500	4629000	12258000	5390300	0
A0A087WZN1;O43837;A0A087X2E5;A0A0D9SG66	A0A087WZN1;O43837;A0A087X2E5	4;4;3;1	4;4;3;1	4;4;3;1	Isocitrate dehydrogenase [NAD] subunit, mitochondrial;Isocitrate dehydrogenase [NAD] subunit beta, mitochondrial	IDH3B	;;	4	4	4	4	3	3	4	4	3	3	4	4	3	3	4	4	11.4	11.4	11.4	42.41	387	387;385;376;145	0	5.6302	By MS/MS	By MS/MS	By MS/MS	By MS/MS	9.6	9.6	11.4	11.4	88053000	15663000	20880000	32983000	18527000	19477000	25545000	24903000	22332000	1
A0A087WZR3;H9KVA9;A0A0D9SF50;X6RJS7;P46736	A0A087WZR3;H9KVA9;A0A0D9SF50;X6RJS7;P46736	2;2;2;1;1	2;2;2;1;1	2;2;2;1;1	Lys-63-specific deubiquitinase BRCC36	BRCC3	;;;;	5	2	2	2	1	1	1	0	1	1	1	0	1	1	1	0	7.5	7.5	7.5	33.404	293	293;317;317;226;316	0.0062444	1.2024	By MS/MS	By matching	By MS/MS		3.4	3.4	4.1	0	50893000	23064000	21886000	5943800	0	0	0	5145100	0	1
A0A087WZT3;Q9H3K6;H3BV85;H3BTW0;A0A0B4J295;H3BVE0	A0A087WZT3;Q9H3K6;H3BV85;H3BTW0;A0A0B4J295;H3BVE0	2;2;1;1;1;1	2;2;1;1;1;1	2;2;1;1;1;1	BolA-like protein 2	BOLA2;BOLA2B	;;;;;	6	2	2	2	2	2	1	2	2	2	1	2	2	2	1	2	16.4	16.4	16.4	16.932	152	152;86;88;89;124;249	0	3.7009	By MS/MS	By MS/MS	By MS/MS	By MS/MS	16.4	16.4	10.5	16.4	76265000	31839000	7405600	15862000	21158000	20887000	7836600	0	40556000	1
J3KPF9;A0A087X011;E9PES4;Q9Y496;O15066	J3KPF9;A0A087X011;E9PES4;Q9Y496;O15066	1;1;1;1;1	1;1;1;1;1	1;1;1;1;1	Kinesin-like protein;Kinesin-like protein KIF3A;Kinesin-like protein KIF3B;Kinesin-like protein KIF3B, N-terminally processed	KIF3A;KIF3B	;;;;	5	1	1	1	1	1	1	1	1	1	1	1	1	1	1	1	1.9	1.9	1.9	80.354	702	702;725;726;699;747	0.00054585	2.4482	By MS/MS	By MS/MS	By MS/MS	By MS/MS	1.9	1.9	1.9	1.9	51553000	14122000	12539000	14372000	10521000	0	0	0	14714000	1
A0A087X020;Q9Y3A5	A0A087X020;Q9Y3A5	2;2	2;2	2;2	Ribosome maturation protein SBDS	SBDS	;	2	2	2	2	1	2	1	0	1	2	1	0	1	2	1	0	7.2	7.2	7.2	28.864	250	250;250	0.0019066	1.6084	By matching	By MS/MS	By matching		3.6	7.2	3.6	0	19407000	3564600	13541000	2301200	0	0	14353000	0	0	0
A0A087X054;Q9Y4L1;E9PJ21;A0A087WWI4;K7EQK2;J3QL06;J3KTF1;A0A087X214;A0A087WW13;Q9BST8;J3QQH7;J3QLE9	A0A087X054;Q9Y4L1;E9PJ21;A0A087WWI4;K7EQK2	18;18;14;14;14;2;2;1;1;1;1;1	18;18;14;14;14;2;2;1;1;1;1;1	17;17;14;14;14;2;2;1;1;1;1;1	Hypoxia up-regulated protein 1	HYOU1	;;;;	12	18	18	17	18	18	15	14	18	18	15	14	17	17	14	13	22.2	22.2	21.5	104.78	937	937;999;656;677;678;211;224;92;102;147;149;154	0	41.47	By MS/MS	By MS/MS	By MS/MS	By MS/MS	22.2	22.2	20.3	16.6	837770000	175950000	251600000	215710000	194510000	171800000	238250000	249170000	242170000	11
A0A087X0D5;P09668;E9PKT6	A0A087X0D5;P09668;E9PKT6	2;2;1	2;2;1	2;2;1	Pro-cathepsin H;Cathepsin H mini chain;Cathepsin H;Cathepsin H heavy chain;Cathepsin H light chain	CTSH	;;	3	2	2	2	2	2	2	2	2	2	2	2	2	2	2	2	7.4	7.4	7.4	36.269	323	323;335;134	0.00054201	2.4258	By matching	By matching	By MS/MS	By MS/MS	7.4	7.4	7.4	7.4	98596000	8077100	13003000	52856000	24661000	7324800	10112000	48374000	36292000	0
A0A087X0G0;Q5JTH9	A0A087X0G0;Q5JTH9	1;1	1;1	1;1	RRP12-like protein	RRP12	;	2	1	1	1	1	1	1	1	1	1	1	1	1	1	1	1	9.4	9.4	9.4	11.811	106	106;1297	0.0061947	1.1793	By matching	By MS/MS	By matching	By matching	9.4	9.4	9.4	9.4	15651000	3567700	6026300	2564200	3492700	0	0	0	4884800	0
A0A087X0K9;G5E9E7;G3V1L9;Q07157	A0A087X0K9;G5E9E7;G3V1L9;Q07157	1;1;1;1	1;1;1;1	1;1;1;1	Tight junction protein ZO-1	TJP1	;;;	4	1	1	1	1	1	1	0	1	1	1	0	1	1	1	0	0.7	0.7	0.7	187.85	1676	1676;1692;1768;1748	0.0032818	1.4991	By matching	By matching	By MS/MS		0.7	0.7	0.7	0	9771200	2391400	1391900	5987900	0	0	0	5183300	0	0
A0A087X0R6;Q9UMY4	A0A087X0R6;Q9UMY4	2;2	2;2	2;2	Sorting nexin-12	SNX12	;	2	2	2	2	2	0	0	2	2	0	0	2	2	0	0	2	18.6	18.6	18.6	19.825	172	172;172	0	5.9917	By MS/MS			By MS/MS	18.6	0	0	18.6	45271000	27929000	0	0	17342000	27405000	0	0	24779000	2
J3KN36;A0A0G2JN29;A0A087X117;Q15155;P69849;Q5JPE7;A0A0G2JP90;A0A087WW46	J3KN36;A0A0G2JN29;A0A087X117;Q15155;P69849;Q5JPE7;A0A0G2JP90;A0A087WW46	4;4;4;4;4;4;3;3	4;4;4;4;4;4;3;3	4;4;4;4;4;4;3;3	Nodal modulator 1;Nodal modulator 3;Nodal modulator 2	NOMO3;NOMO1;NOMO2	;;;;;;;	8	4	4	4	4	4	4	3	4	4	4	3	4	4	4	3	3.5	3.5	3.5	139.38	1267	1267;1267;1267;1222;1222;1267;1100;1100	0	3.3568	By MS/MS	By MS/MS	By MS/MS	By MS/MS	3.5	3.5	3.5	2.3	115950000	28658000	26878000	33212000	27198000	29663000	27796000	27594000	38671000	3
A0A087X142;A6NMH6;A6NFQ9;F8W8I8;Q92599	A0A087X142;A6NMH6;A6NFQ9;F8W8I8;Q92599	6;6;6;6;6	3;3;3;3;3	3;3;3;3;3	Septin-8	2019-09-08	;;;;	5	6	3	3	5	5	6	4	2	2	3	1	2	2	3	1	17.1	9.2	9.2	49.355	426	426;430;440;460;483	0	4.301	By MS/MS	By MS/MS	By MS/MS	By matching	14.6	14.6	17.1	10.6	45433000	13176000	15471000	14754000	2032700	15670000	18090000	8584900	0	1
A0A087X1A5;Q5JW30;O95793;F6UDC6;Q5JW28	A0A087X1A5;Q5JW30;O95793;F6UDC6;Q5JW28	2;2;2;1;1	2;2;2;1;1	2;2;2;1;1	Double-stranded RNA-binding protein Staufen homolog 1	STAU1	;;;;	5	2	2	2	1	0	2	2	1	0	2	2	1	0	2	2	4.9	4.9	4.9	54.945	493	493;494;577;129;199	0.00199	1.8329	By matching		By MS/MS	By matching	2	0	4.9	4.9	15353000	2153600	0	9293000	3906000	0	0	8044100	5463000	0
A0A0J9YX89;A0A087X1G7;A0A0B4J1S4;O60613	A0A0J9YX89;A0A087X1G7;A0A0B4J1S4;O60613	1;1;1;1	1;1;1;1	1;1;1;1	15 kDa selenoprotein	2019-09-15	;;;	4	1	1	1	1	1	1	1	1	1	1	1	1	1	1	1	18.2	18.2	18.2	10.186	88	88;164;165;162	0	6.988	By MS/MS	By MS/MS	By MS/MS	By matching	18.2	18.2	18.2	18.2	37328000	10272000	12949000	11546000	2561400	0	0	0	3582300	1
A0A087X1K9;B4DP64;O75608;E5RGR0;E5RJ48;E5RI35	A0A087X1K9;B4DP64;O75608;E5RGR0	3;3;3;2;1;1	3;3;3;2;1;1	3;3;3;2;1;1	Acyl-protein thioesterase 1	LYPLA1	;;;	6	3	3	3	2	2	2	3	2	2	2	3	2	2	2	3	22.3	22.3	22.3	17.981	166	166;196;230;197;90;103	0	4.2954	By MS/MS	By matching	By MS/MS	By MS/MS	17.5	17.5	17.5	22.3	74379000	13407000	7977300	25484000	27511000	19043000	12884000	30225000	20247000	2
E9PK01;A0A087X1X7;E9PRY8;P29692;E9PPR1;E9PL12;E9PQ49;E9PI39;E9PMW7;E9PIZ1;H0YCK7;E9PQZ1;E9PK06;E9PK72;H0YE58;H0YE72;E9PQC9;E9PKK3	E9PK01;A0A087X1X7;E9PRY8;P29692;E9PPR1;E9PL12;E9PQ49;E9PI39;E9PMW7;E9PIZ1;H0YCK7	13;13;13;13;10;10;10;10;9;9;9;6;5;4;3;3;2;2	13;13;13;13;10;10;10;10;9;9;9;6;5;4;3;3;2;2	6;6;6;6;3;3;3;3;3;3;3;3;2;2;3;3;2;0	Elongation factor 1-delta	EEF1D	;;;;;;;;;;	18	13	13	6	13	13	13	10	13	13	13	10	6	6	6	5	53.6	53.6	32.2	28.821	261	261;631;697;281;166;168;198;204;130;137;210;238;139;63;119;156;36;39	0	75.176	By MS/MS	By MS/MS	By MS/MS	By MS/MS	53.6	53.6	53.6	49.8	2203600000	471740000	528480000	734090000	469300000	472430000	416650000	667590000	644580000	11
A0A087X1Z3;Q9UL46;H0YM70;H0YKU2	A0A087X1Z3;Q9UL46;H0YM70	6;6;5;1	6;6;5;1	6;6;5;1	Proteasome activator complex subunit 2	PSME2	;;	4	6	6	6	3	6	3	3	3	6	3	3	3	6	3	3	27.6	27.6	27.6	29.126	254	254;239;228;85	0	29.133	By MS/MS	By MS/MS	By MS/MS	By MS/MS	15.7	27.6	16.1	15.7	125920000	22293000	57420000	30887000	15325000	25569000	53531000	23346000	28878000	1
A0A087X2I1;P62333;H0YJC0;H0YJS8;H0YJX2;H0YJE9;H0YJT1	A0A087X2I1;P62333;H0YJC0	18;18;9;7;3;1;1	18;18;9;7;3;1;1	18;18;9;7;3;1;1	26S protease regulatory subunit 10B	PSMC6	;;	7	18	18	18	17	17	16	17	17	17	16	17	17	17	16	17	55.6	55.6	55.6	45.796	403	403;389;262;194;67;70;97	0	49.259	By MS/MS	By MS/MS	By MS/MS	By MS/MS	52.6	52.6	48.9	53.8	869790000	237250000	217200000	229580000	185750000	234850000	230410000	223190000	237540000	14
A0A096LNH5;H7C2G3;A0A0B4J2D5;A0A096LPI6;P30042;A0A096LP73;F2Z2Q0;A0A096LP12;A0A0B4J2H4;H7C1F6;A0A096LNJ1	A0A096LNH5;H7C2G3;A0A0B4J2D5;A0A096LPI6;P30042;A0A096LP73;F2Z2Q0;A0A096LP12;A0A0B4J2H4;H7C1F6	4;4;4;4;4;3;3;3;2;2;1	4;4;4;4;4;3;3;3;2;2;1	4;4;4;4;4;3;3;3;2;2;1	ES1 protein homolog, mitochondrial	C21orf33	;;;;;;;;;	11	4	4	4	4	4	3	3	4	4	3	3	4	4	3	3	17	17	17	19.416	182	182;191;268;279;268;137;217;224;237;257;106	0	3.8387	By MS/MS	By MS/MS	By MS/MS	By MS/MS	17	17	11.5	11.5	197130000	31683000	31182000	88958000	45304000	33302000	34734000	74113000	62433000	4
C9JFE4;A0A096LP07;A0A096LPJ3;A8K070;Q13098;J3QQX0;J3QS84;J3QS88;J3KTB0;J3QLE8;J3QLT0;J3QL53;J3KRE8;J3KSA5;J3KRJ4	C9JFE4;A0A096LP07;A0A096LPJ3;A8K070;Q13098	4;4;4;4;4;1;1;1;1;1;1;1;1;1;1	4;4;4;4;4;1;1;1;1;1;1;1;1;1;1	4;4;4;4;4;1;1;1;1;1;1;1;1;1;1	COP9 signalosome complex subunit 1	GPS1	;;;;	15	4	4	4	3	4	3	2	3	4	3	2	3	4	3	2	10.2	10.2	10.2	53.371	471	471;486;490;526;491;79;101;134;139;166;168;168;186;210;253	0	4.6129	By MS/MS	By MS/MS	By matching	By MS/MS	8.1	10.2	6.8	5.5	69401000	17841000	26641000	13965000	10955000	17157000	23732000	12890000	19710000	1
B5MD87;A0A0A0MQS1;Q53H96	B5MD87;A0A0A0MQS1;Q53H96	1;1;1	1;1;1	1;1;1	Pyrroline-5-carboxylate reductase;Pyrroline-5-carboxylate reductase 3	PYCRL	;;	3	1	1	1	0	1	0	0	0	1	0	0	0	1	0	0	9.5	9.5	9.5	14.341	137	137;286;274	0	4.4359		By MS/MS			0	9.5	0	0	0	0	0	0	0	0	0	0	0	0
A0A0A0MQT0;P09455;A0A0A0MTB9;H0YAK8	A0A0A0MQT0;P09455;A0A0A0MTB9;H0YAK8	4;4;2;2	4;4;2;2	4;4;2;2	Retinol-binding protein 1	RBP1	;;;	4	4	4	4	4	4	1	0	4	4	1	0	4	4	1	0	33	33	33	22.31	197	197;135;91;98	0	8.9802	By MS/MS	By MS/MS	By matching		33	33	4.6	0	80099000	28548000	51230000	320930	0	29044000	53805000	0	0	3
A0A0A0MQW3;Q9UIV8;F8WE70;C9JL93	A0A0A0MQW3;Q9UIV8;F8WE70	6;6;3;1	6;6;3;1	6;6;3;1	Serpin B13	SERPINB13	;;	4	6	6	6	6	5	6	5	6	5	6	5	6	5	6	5	20.8	20.8	20.8	45.287	400	400;391;165;158	0	9.2534	By MS/MS	By matching	By MS/MS	By matching	20.8	18.8	20.8	17.5	147130000	49179000	12298000	71717000	13933000	50469000	14732000	64793000	13786000	4
H7C4T5;C9JP00;A0A0A0MQX8;Q9NR56;O95205;Q5VZF2;B1AKI6;Q9NUK0	H7C4T5;C9JP00;A0A0A0MQX8;Q9NR56;O95205;Q5VZF2	3;3;3;3;2;2;1;1	3;3;3;3;2;2;1;1	3;3;3;3;2;2;1;1	Muscleblind-like protein 1;Muscleblind-like protein 2	MBNL1;MBLL;MBNL2	;;;;;	8	3	3	3	3	2	3	2	3	2	3	2	3	2	3	2	8.5	8.5	8.5	35.71	329	329;348;400;388;255;373;342;354	0.0010482	2.1793	By MS/MS	By MS/MS	By matching	By matching	8.5	6.1	8.5	6.1	50739000	21803000	19927000	7280400	1729000	19563000	26081000	3444600	2555800	3
A0A0A0MR02;P45880;Q5JSD2;Q5JSD1;A2A3S1	A0A0A0MR02;P45880;Q5JSD2;Q5JSD1	17;17;13;13;8	17;17;13;13;8	17;17;13;13;8	Voltage-dependent anion-selective channel protein 2	VDAC2	;;;	5	17	17	17	16	15	14	15	16	15	14	15	16	15	14	15	63.5	63.5	63.5	30.348	282	282;294;194;204;109	0	50.403	By MS/MS	By MS/MS	By MS/MS	By MS/MS	58.9	58.9	60.3	58.9	4441500000	703570000	807040000	1741600000	1189200000	724700000	1053700000	1549800000	1401500000	11
M0R3F1;A0A0A0MRA5;B7Z4B8;Q9BUJ2;M0QYZ0;M0QYI8;M0QYM5;M0QZV6;M0R0K8	M0R3F1;A0A0A0MRA5;B7Z4B8;Q9BUJ2;M0QYZ0	9;9;9;9;6;3;1;1;1	9;9;9;9;6;3;1;1;1	9;9;9;9;6;3;1;1;1	Heterogeneous nuclear ribonucleoprotein U-like protein 1	HNRNPUL1	;;;;	9	9	9	9	9	8	6	6	9	8	6	6	9	8	6	6	23.9	23.9	23.9	71.611	641	641;766;767;856;371;172;90;118;158	0	18.693	By MS/MS	By MS/MS	By MS/MS	By MS/MS	23.9	19.2	13.6	11.5	190370000	61945000	44389000	54714000	29327000	47702000	43807000	53777000	52087000	8
J3KT37;A0A1B0GTF8;A8K968;A0A0A0MRA8;A0A0A0MSA4;Q9Y2J2	J3KT37;A0A1B0GTF8;A8K968;A0A0A0MRA8;A0A0A0MSA4;Q9Y2J2	1;1;1;1;1;1	1;1;1;1;1;1	1;1;1;1;1;1	Band 4.1-like protein 3;Band 4.1-like protein 3, N-terminally processed	EPB41L3	;;;;;	6	1	1	1	1	1	0	0	1	1	0	0	1	1	0	0	9.5	9.5	9.5	16.817	147	147;571;756;918;1046;1087	0.0037227	1.4574	By matching	By MS/MS			9.5	9.5	0	0	9934600	3869000	6065700	0	0	0	6429200	0	0	0
A0A0C4DGK3;G3V5X4;A0A0A0MRE3;Q8WXH0;G3V4T3;G3V3D4;G3V5D3;A0A0C4DH87	A0A0C4DGK3;G3V5X4;A0A0A0MRE3;Q8WXH0;G3V4T3	7;7;7;7;4;3;1;1	7;7;7;7;4;3;1;1	7;7;7;7;4;3;1;1	Nesprin-2	SYNE2	;;;;	8	7	7	7	7	4	7	7	7	4	7	7	7	4	7	7	2.1	2.1	2.1	408.72	3541	3541;6818;6824;6885;1113;570;162;668	0	9.6601	By MS/MS	By matching	By MS/MS	By MS/MS	2.1	1.1	2.1	2.1	134310000	27731000	10580000	64691000	31307000	23594000	22618000	55447000	37070000	2
A0A0A0MRI2;Q9UNH7;G3V5X9;G3V2U1;H0YJF8;G3V4Z5	A0A0A0MRI2;Q9UNH7;G3V5X9	6;6;3;1;1;1	6;6;3;1;1;1	6;6;3;1;1;1	Sorting nexin-6;Sorting nexin-6, N-terminally processed	SNX6	;;	6	6	6	6	4	5	6	5	4	5	6	5	4	5	6	5	19.1	19.1	19.1	47.804	418	418;406;239;132;150;169	0	10.68	By MS/MS	By MS/MS	By MS/MS	By MS/MS	13.4	16.7	19.1	17	193030000	34883000	52876000	58083000	47186000	40124000	56559000	32089000	78428000	3
A0A0A0MRJ6;H7BY58;P22061;F6S8N6;C9J0F2;F8WDT3;F8WAV5;F8WAX2	A0A0A0MRJ6;H7BY58;P22061;F6S8N6	6;6;6;5;1;1;1;1	6;6;6;5;1;1;1;1	6;6;6;5;1;1;1;1	Protein-L-isoaspartate O-methyltransferase;Protein-L-isoaspartate(D-aspartate) O-methyltransferase	PCMT1	;;;	8	6	6	6	5	4	4	4	5	4	4	4	5	4	4	4	37.5	37.5	37.5	30.315	285	285;286;227;250;96;120;124;130	0	16.441	By MS/MS	By MS/MS	By MS/MS	By MS/MS	34.4	30.5	22.5	19.6	115800000	31198000	31601000	25845000	27151000	29052000	35583000	37583000	22820000	3
A0A0A0MRK6;Q13505;A0A0C4DFQ1	A0A0A0MRK6;Q13505;A0A0C4DFQ1	2;2;1	2;2;1	2;2;1	Metaxin-1	MTX1	;;	3	2	2	2	1	2	2	1	1	2	2	1	1	2	2	1	4.1	4.1	4.1	51.462	466	466;466;435	0.0015221	1.987	By matching	By MS/MS	By MS/MS	By MS/MS	1.9	4.1	4.1	2.1	24633000	3042100	7435100	9942200	4213400	0	7573600	8913400	0	0
A0A0A0MRM8;Q5JVM0	A0A0A0MRM8	13;3	13;3	1;0		MYO6		2	13	13	1	13	12	13	11	13	12	13	11	1	1	1	1	14.4	14.4	1.4	145.01	1253	1253;174	0	25.498	By MS/MS	By MS/MS	By MS/MS	By MS/MS	14.4	13.6	14.4	12.7	374080000	62092000	68459000	145340000	98184000	62657000	75340000	124440000	135350000	3
A0A0A0MRM9;Q14978;S4R3C2;S4R349	A0A0A0MRM9;Q14978	6;6;2;1	6;6;2;1	6;6;2;1	Nucleolar and coiled-body phosphoprotein 1	NOLC1	;	4	6	6	6	6	5	5	5	6	5	5	5	6	5	5	5	7.8	7.8	7.8	74.543	708	708;699;281;258	0	5.148	By MS/MS	By matching	By MS/MS	By MS/MS	7.8	6.4	6.4	6.2	136100000	65079000	16800000	33858000	20364000	57627000	19313000	31157000	31086000	6
A0A0A0MRN7;Q6YP21;A0A0A0MRN6	A0A0A0MRN7;Q6YP21;A0A0A0MRN6	3;3;2	3;3;2	3;3;2	Kynurenine--oxoglutarate transaminase 3	CCBL2	;;	3	3	3	3	1	2	3	3	1	2	3	3	1	2	3	3	12.2	12.2	12.2	29.471	262	262;454;175	0	5.68	By MS/MS	By MS/MS	By MS/MS	By MS/MS	6.1	12.2	12.2	12.2	83529000	4530600	2683400	33381000	42934000	0	0	34886000	41196000	1
B6VEX4;A0A0A0MRT6;Q8IZP0;B7Z836;E9PEZ7;E7EW77;E7EP65;A0A0C4DG21;F8WAL6;Q9NYB9	B6VEX4;A0A0A0MRT6;Q8IZP0	5;5;5;1;1;1;1;1;1;1	5;5;5;1;1;1;1;1;1;1	5;5;5;1;1;1;1;1;1;1	Abl interactor 1	ABI1	;;	10	5	5	5	4	4	5	4	4	4	5	4	4	4	5	4	14.5	14.5	14.5	43.294	393	393;475;508;390;458;480;486;507;513;513	0	7.3031	By MS/MS	By MS/MS	By MS/MS	By MS/MS	12.2	12.2	14.5	12.2	133150000	36916000	30488000	41249000	24495000	34281000	32529000	37060000	35326000	2
A0A0A0MRT8;O75602	A0A0A0MRT8;O75602	1;1	1;1	1;1	Sperm-associated antigen 6	SPAG6	;	2	1	1	1	0	0	1	1	0	0	1	1	0	0	1	1	2.3	2.3	2.3	52.447	484	484;509	0.0019102	1.6216			By matching	By MS/MS	0	0	2.3	2.3	7480300	0	0	2576400	4903900	0	0	0	6858500	0
A0A0A0MRV0;Q9P2E9;A0A087WVV2;F8W7S5;A0A087WU26;A2A2S5;V9GY78;H0YDJ4;H9KV85;E9PN67;C9J066;Q8N4C6	A0A0A0MRV0;Q9P2E9;A0A087WVV2;F8W7S5	51;51;43;36;17;8;5;1;1;1;1;1	51;51;43;36;17;8;5;1;1;1;1;1	51;51;43;36;17;8;5;1;1;1;1;1	Ribosome-binding protein 1	RRBP1	;;;	12	51	51	51	42	37	45	40	42	37	45	40	42	37	45	40	40.5	40.5	40.5	152.45	1410	1410;1410;934;751;346;300;229;1537;1581;1989;2046;2090	0	89.973	By MS/MS	By MS/MS	By MS/MS	By MS/MS	35	30.2	38.4	29.4	2501700000	447380000	356930000	1073800000	623580000	457450000	461370000	1008400000	700060000	18
A0A0A0MRX2;Q96HY6	A0A0A0MRX2;Q96HY6	4;4	4;4	4;4	DDRGK domain-containing protein 1	DDRGK1	;	2	4	4	4	3	3	3	4	3	3	3	4	3	3	3	4	26.8	26.8	26.8	33.939	298	298;314	0	13.227	By MS/MS	By MS/MS	By MS/MS	By MS/MS	15.4	15.4	15.4	26.8	90566000	11286000	9511000	31961000	37808000	15001000	13778000	43665000	26085000	1
A0A0A0MS41;A0A1P0AYU5;Q9BWM7;S4R3N9	A0A0A0MS41;A0A1P0AYU5;Q9BWM7;S4R3N9	6;6;6;5	6;6;6;5	6;6;6;5	Sideroflexin;Sideroflexin-3	SFXN3	;;;	4	6	6	6	5	6	6	6	5	6	6	6	5	6	6	6	21.5	21.5	21.5	35.503	321	321;325;321;177	0	5.8344	By MS/MS	By MS/MS	By MS/MS	By MS/MS	18.7	21.5	21.5	21.5	218060000	39743000	50911000	69516000	57888000	32146000	47065000	59112000	96519000	2
Q5SWX3;A0A0A0MS52;A0A0A0MT11;Q13555;Q8WU40;H0Y6G2;H7BXS4;Q13554;Q9UQM7;D6RHX9;E9PBE8;E7EQE4;H7BZC6	Q5SWX3;A0A0A0MS52;A0A0A0MT11;Q13555;Q8WU40;H0Y6G2;H7BXS4;Q13554	5;5;5;5;4;3;3;3;2;1;1;1;1	2;2;2;2;1;1;0;0;0;0;0;0;0	2;2;2;2;1;1;0;0;0;0;0;0;0	Calcium/calmodulin-dependent protein kinase type II subunit gamma;Calcium/calmodulin-dependent protein kinase type II subunit beta	CAMK2G;CAMK2B	;;;;;;;	13	5	2	2	5	5	4	4	2	2	2	2	2	2	2	2	12	4.3	4.3	57.796	516	516;539;558;558;453;335;362;666;478;24;168;173;184	0	5.9627	By matching	By MS/MS	By MS/MS	By MS/MS	12	12	10.3	8.3	58716000	12398000	13380000	23699000	9239100	11866000	15271000	19791000	11604000	0
A0A0A0MS99;I3L4X2;P33527	A0A0A0MS99;I3L4X2;P33527	3;3;3	3;3;3	3;3;3	Multidrug resistance-associated protein 1	ABCC1	;;	3	3	3	3	3	3	3	2	3	3	3	2	3	3	3	2	2.6	2.6	2.6	134.99	1215	1215;1440;1531	0.0015291	2.0264	By MS/MS	By MS/MS	By MS/MS	By matching	2.6	2.6	2.6	1.9	41598000	10982000	10044000	13392000	7181100	11038000	10482000	11699000	0	1
B5MCY9;K7ERQ5;A0A0A0MSB8;Q9UPT5	B5MCY9;K7ERQ5;A0A0A0MSB8;Q9UPT5	1;1;1;1	1;1;1;1	1;1;1;1	Exocyst complex component 7	EXOC7	;;;	4	1	1	1	1	1	1	1	1	1	1	1	1	1	1	1	7.5	7.5	7.5	18.117	159	159;168;693;735	0.0010521	2.2182	By MS/MS	By MS/MS	By MS/MS	By MS/MS	7.5	7.5	7.5	7.5	10586000	0	0	0	10586000	0	0	0	14806000	1
J3KNW4;A0A0A0MSG2;Q14192	J3KNW4;A0A0A0MSG2;Q14192	5;5;5	5;5;5	5;5;5	Four and a half LIM domains protein 2	FHL2	;;	3	5	5	5	5	5	4	2	5	5	4	2	5	5	4	2	14.1	14.1	14.1	44.205	389	389;395;279	0	5.52	By MS/MS	By MS/MS	By MS/MS	By matching	14.1	14.1	9.5	5.7	154470000	55377000	66067000	30785000	2238500	49774000	70560000	31717000	0	2
A0A0A0MSJ0;Q86XP3	A0A0A0MSJ0;Q86XP3	3;3	3;3	3;3	ATP-dependent RNA helicase DDX42	DDX42	;	2	3	3	3	3	3	2	2	3	3	2	2	3	3	2	2	4.8	4.8	4.8	77.813	708	708;938	0	3.5041	By MS/MS	By MS/MS	By matching	By matching	4.8	4.8	3.5	2.7	51852000	18831000	18401000	8217700	6402000	16258000	17134000	10546000	10464000	2
A0A0A0MSK5;J3KN66;Q5JTV8;H0YD16;H0Y4R4;H0YDU3	A0A0A0MSK5;J3KN66;Q5JTV8;H0YD16;H0Y4R4	6;6;6;3;3;2	6;6;6;3;3;2	6;6;6;3;3;2	Torsin-1A-interacting protein 1	TOR1AIP1	;;;;	6	6	6	6	6	5	6	4	6	5	6	4	6	5	6	4	16.5	16.5	16.5	52.406	462	462;599;583;198;296;193	0	10.045	By MS/MS	By MS/MS	By MS/MS	By MS/MS	16.5	12.3	16.5	9.3	150720000	37317000	22949000	66657000	23794000	31577000	26087000	49546000	45409000	3
A0A0A0MSS8;P42330;S4R3Z2;S4R3D5;P17516	A0A0A0MSS8;P42330;S4R3Z2	19;19;18;8;8	9;9;8;1;0	9;9;8;1;0	Aldo-keto reductase family 1 member C3	AKR1C3	;;	5	19	9	9	17	15	17	15	8	7	8	8	8	7	8	8	62.2	39.9	39.9	36.867	323	323;323;300;155;323	0	48.564	By MS/MS	By MS/MS	By MS/MS	By MS/MS	59.1	57.3	57.9	57.3	884460000	172120000	73885000	429910000	208550000	146810000	63671000	292070000	409840000	5
A0A0A0MSW4;P48739;B3KYB6;B3KYB7	A0A0A0MSW4;P48739;B3KYB6	5;5;4;2	5;5;4;2	3;3;2;1	Phosphatidylinositol transfer protein beta isoform	PITPNB	;;	4	5	5	3	5	3	4	4	5	3	4	4	3	2	2	2	23.6	23.6	17.3	31.581	271	271;271;120;167	0	7.0946	By MS/MS	By MS/MS	By MS/MS	By MS/MS	23.6	15.9	15.9	18.8	186720000	79239000	30949000	46778000	29754000	61095000	46887000	42051000	44116000	4
A0A0A0MTN9;J3QQX3;A0A0C4DFN8;A0A0C4DGN7;A0A0A0MSZ4;A0A0A0MT64;P22570;A0A0A0MTR6;J3QKZ8;J3QQW7	A0A0A0MTN9;J3QQX3;A0A0C4DFN8;A0A0C4DGN7;A0A0A0MSZ4;A0A0A0MT64;P22570;A0A0A0MTR6;J3QKZ8	4;4;4;4;4;4;4;3;2;1	4;4;4;4;4;4;4;3;2;1	4;4;4;4;4;4;4;3;2;1	NADPH:adrenodoxin oxidoreductase, mitochondrial	FDXR	;;;;;;;;	10	4	4	4	2	2	2	3	2	2	2	3	2	2	2	3	11.8	11.8	11.8	48.027	439	439;463;491;497;522;534;491;483;164;178	0	10.727	By MS/MS	By matching	By MS/MS	By MS/MS	5.7	5.7	6.2	9.3	103900000	15440000	9099500	37575000	41781000	0	0	31623000	59337000	1
A0A0A0MT56;E9PID8;E7EWR4;P33240	A0A0A0MT56;E9PID8;E7EWR4;P33240	1;1;1;1	1;1;1;1	1;1;1;1	Cleavage stimulation factor subunit 2	CSTF2	;;;	4	1	1	1	1	1	1	1	1	1	1	1	1	1	1	1	4.9	4.9	4.9	24.717	225	225;438;597;577	0.0010363	2.1008	By MS/MS	By MS/MS	By MS/MS	By matching	4.9	4.9	4.9	4.9	16815000	4444300	3903600	5597400	2869400	0	0	0	4013100	1
A0A0A0MT60;Q5T1M5	A0A0A0MT60;Q5T1M5	2;2	2;2	2;2	Peptidyl-prolyl cis-trans isomerase;FK506-binding protein 15	FKBP15	;	2	2	2	2	2	2	2	2	2	2	2	2	2	2	2	2	2.3	2.3	2.3	136.27	1244	1244;1219	0	3.7883	By matching	By matching	By MS/MS	By MS/MS	2.3	2.3	2.3	2.3	36406000	4895800	3586300	18062000	9861700	5379100	4646000	19088000	9011100	0
A0A0A0MT83;P26440;H0YLC3;H0YKV0;H0YN10;H7C4G6;A0A087WVD3	A0A0A0MT83;P26440	7;7;3;2;2;2;1	7;7;3;2;2;2;1	7;7;3;2;2;2;1	Isovaleryl-CoA dehydrogenase, mitochondrial	IVD	;	7	7	7	7	6	5	7	4	6	5	7	4	6	5	7	4	13.6	13.6	13.6	46.65	426	426;423;243;145;212;307;214	0	6.1059	By MS/MS	By MS/MS	By MS/MS	By MS/MS	12	8.9	13.6	7.3	184750000	28035000	24827000	89782000	42107000	27811000	30779000	47278000	85090000	2
A0A0A0MTH3;Q13418;A0A087WWY6	A0A0A0MTH3;Q13418	3;3;1	3;3;1	3;3;1	Integrin-linked protein kinase	ILK	;	3	3	3	3	3	3	2	2	3	3	2	2	3	3	2	2	5.8	5.8	5.8	54.611	483	483;452;111	0	3.5183	By MS/MS	By MS/MS	By MS/MS	By matching	5.8	5.8	3.7	3.7	58350000	21658000	22433000	9573800	4684500	15151000	25348000	10713000	9064100	2
A0A0R4J2G3;A0A0A0MTJ9;Q6PIU2;H7C046	A0A0R4J2G3;A0A0A0MTJ9;Q6PIU2;H7C046	4;4;4;2	4;4;4;2	4;4;4;2	Neutral cholesterol ester hydrolase 1	NCEH1	;;;	4	4	4	4	4	4	3	3	4	4	3	3	4	4	3	3	11.8	11.8	11.8	49.062	440	440;448;408;307	0	8.8444	By MS/MS	By MS/MS	By MS/MS	By MS/MS	11.8	11.8	8.2	9.1	103180000	11181000	16279000	42157000	33562000	10418000	15130000	34768000	51551000	1
A0A0A0MTS2;P06744;K7EQ48;A0A0J9YXP8;A0A0J9YX90;A0A0J9YYH3;K7EPY4;K7EP41;CON__Q3ZBD7;K7ELR7;K7ENA0;K7ERK8;K7ERC6;K7ESF4;K7EIL4	A0A0A0MTS2;P06744;K7EQ48;A0A0J9YXP8;A0A0J9YX90;A0A0J9YYH3	22;22;20;14;14;14;8;7;7;5;3;2;2;2;1	22;22;20;14;14;14;8;7;7;5;3;2;2;2;1	22;22;20;14;14;14;8;7;7;5;3;2;2;2;1	Glucose-6-phosphate isomerase	GPI	;;;;;	15	22	22	22	17	18	19	17	17	18	19	17	17	18	19	17	45	45	45	64.824	573	573;558;474;268;279;283;166;159;557;146;162;133;161;209;110	0	74.836	By MS/MS	By MS/MS	By MS/MS	By MS/MS	44.3	40.8	40.7	41.4	2738900000	666480000	586850000	872610000	612970000	728510000	607360000	741250000	824040000	14
A0A0A6YYA0;Q9Y3B3;G3V2Y2	A0A0A6YYA0;Q9Y3B3	5;5;1	5;5;1	5;5;1	Transmembrane emp24 domain-containing protein 7	TMED7-TICAM2;TMED7	;	3	5	5	5	5	5	5	5	5	5	5	5	5	5	5	5	33.5	33.5	33.5	21.233	188	188;224;81	0	10.049	By MS/MS	By MS/MS	By MS/MS	By MS/MS	33.5	33.5	33.5	33.5	362250000	84832000	83465000	123810000	70137000	82544000	95732000	108200000	92092000	1
C9J3W3;A8MV53;A0A0A6YYI3;A0A0B4J1V8;Q9NQ55	C9J3W3;A8MV53;A0A0A6YYI3;A0A0B4J1V8;Q9NQ55	1;1;1;1;1	1;1;1;1;1	1;1;1;1;1	Suppressor of SWI4 1 homolog	PPAN;PPAN-P2RY11	;;;;	5	1	1	1	0	1	0	1	0	1	0	1	0	1	0	1	5.2	5.2	5.2	23.555	210	210;420;520;794;473	1	-2		By MS/MS		By matching	0	5.2	0	5.2	21831000	0	5941600	0	15889000	0	0	0	22222000	0
A0A0B4J1W3;Q9BXJ9;Q6N069	A0A0B4J1W3;Q9BXJ9	7;7;1	7;7;1	7;7;1	N-alpha-acetyltransferase 15, NatA auxiliary subunit	NAA15	;	3	7	7	7	6	7	4	6	6	7	4	6	6	7	4	6	9.1	9.1	9.1	101.2	865	865;866;864	0	14.035	By MS/MS	By MS/MS	By MS/MS	By MS/MS	8	9.1	5.4	8	256130000	69890000	108940000	23240000	54052000	78164000	122240000	25285000	55393000	3
A0A0B4J1Z1;C9JAB2;Q16629;F8WEA1	A0A0B4J1Z1;C9JAB2;Q16629	6;6;6;1	6;6;6;1	6;6;6;1	Serine/arginine-rich splicing factor 7	SRSF7	;;	4	6	6	6	5	6	5	3	5	6	5	3	5	6	5	3	48.9	48.9	48.9	15.763	137	137;235;238;51	0	10.521	By MS/MS	By MS/MS	By MS/MS	By MS/MS	33.6	48.9	42.3	20.4	156270000	35840000	52492000	56926000	11013000	43475000	42706000	48708000	21269000	4
A0A0B4J296;B8ZZU8;I3L0M9;Q15370	A0A0B4J296;B8ZZU8;I3L0M9;Q15370	2;2;2;2	2;2;2;2	2;2;2;2	Transcription elongation factor B polypeptide 2	TCEB2	;;;	4	2	2	2	2	2	2	1	2	2	2	1	2	2	2	1	27.3	27.3	27.3	7.7561	66	66;113;140;118	0.006264	1.2169	By MS/MS	By matching	By MS/MS	By matching	27.3	27.3	27.3	15.2	37111000	11581000	11204000	11089000	3236900	11881000	0	9298600	0	1
S4R456;K7EM56;A0A0B4J2B4;K7EJ78;S4R417;K7EQJ5;K7ELC2;P62841	S4R456;K7EM56;A0A0B4J2B4;K7EJ78;S4R417;K7EQJ5;K7ELC2;P62841	2;2;2;2;2;2;2;2	2;2;2;2;2;2;2;2	2;2;2;2;2;2;2;2	40S ribosomal protein S15	RPS15	;;;;;;;	8	2	2	2	2	2	1	0	2	2	1	0	2	2	1	0	45.6	45.6	45.6	8.0266	68	68;112;118;129;135;141;152;145	0	6.8966	By MS/MS	By MS/MS	By matching		45.6	45.6	17.6	0	53771000	17053000	23150000	13568000	0	17329000	24262000	0	0	1
Q5W0H4;A0A0B4J2C3;P13693;J3KPG2;E9PJF7;Q56UQ5;H0YCX0;Q9HAU6	Q5W0H4;A0A0B4J2C3;P13693;J3KPG2;E9PJF7	6;6;6;5;5;2;1;1	6;6;6;5;5;2;1;1	6;6;6;5;5;2;1;1	Translationally-controlled tumor protein	TPT1	;;;;	8	6	6	6	6	4	6	5	6	4	6	5	6	4	6	5	30.3	30.3	30.3	21.525	188	188;197;172;160;162;140;77;139	0	34.157	By MS/MS	By MS/MS	By MS/MS	By MS/MS	30.3	26.1	30.3	26.6	564680000	236550000	98438000	137090000	92594000	176980000	124070000	153990000	134020000	5
A0A0C4DFM1;Q92544	A0A0C4DFM1;Q92544	3;3	3;3	3;3	Transmembrane 9 superfamily member 4	TM9SF4	;	2	3	3	3	2	2	3	3	2	2	3	3	2	2	3	3	5	5	5	72.54	625	625;642	0.00054705	2.4943	By matching	By matching	By MS/MS	By MS/MS	1.9	1.9	5	5	53298000	8514700	7796300	26149000	10838000	0	0	22638000	15156000	0
A8MXL6;A0A0C4DFR6;P55735;E7ERC8	A8MXL6;A0A0C4DFR6;P55735;E7ERC8	4;4;4;2	4;4;4;2	4;4;4;2	Protein SEC13 homolog	SEC13	;;;	4	4	4	4	3	3	4	3	3	3	4	3	3	3	4	3	16.5	16.5	16.5	31.595	284	284;325;322;86	0	7.7598	By MS/MS	By MS/MS	By MS/MS	By MS/MS	10.6	10.6	16.5	10.6	228980000	46058000	65719000	74865000	42332000	45757000	77705000	60853000	55413000	3
A0A0C4DFT3;Q12959;E7EQD7;H7C166;B4E2H8;C9IYP1;C9JWP9;C9JYG3;O14909;P78352	A0A0C4DFT3;Q12959;E7EQD7	9;9;8;3;2;1;1;1;1;1	9;9;8;3;2;1;1;1;1;1	9;9;8;3;2;1;1;1;1;1	Disks large homolog 1	DLG1	;;	10	9	9	9	6	7	8	6	6	7	8	6	6	7	8	6	13.5	13.5	13.5	99.813	892	892;904;658;286;370;122;234;281;296;724	0	9.9026	By MS/MS	By MS/MS	By MS/MS	By MS/MS	9.1	10.3	12.2	9.8	200570000	37877000	53056000	59677000	49955000	41223000	42802000	50607000	81005000	1
A0A0C4DFU2;P04179;F5H3C5;F5H4R2;F5GYZ5;A0A0C4DG56;A0A0C4DFU1;G8JLJ2	A0A0C4DFU2;P04179;F5H3C5;F5H4R2;F5GYZ5;A0A0C4DG56;A0A0C4DFU1	5;5;4;4;4;3;3;2	5;5;4;4;4;3;3;2	5;5;4;4;4;3;3;2	Superoxide dismutase;Superoxide dismutase [Mn], mitochondrial	SOD2	;;;;;;	8	5	5	5	3	5	2	4	3	5	2	4	3	5	2	4	31.5	31.5	31.5	24.75	222	222;222;111;183;190;162;183;61	0	11.467	By MS/MS	By MS/MS	By MS/MS	By MS/MS	17.6	31.5	12.6	27.5	470250000	23863000	157870000	141840000	146680000	27173000	155390000	137680000	198890000	2
A0A0C4DFV9;Q01105;A0A087X027;P0DME0	A0A0C4DFV9;Q01105;A0A087X027;P0DME0	7;7;5;5	7;7;5;5	7;7;5;5	Protein SET;Protein SETSIP	SET;SETSIP	;;;	4	7	7	7	6	6	7	4	6	6	7	4	6	6	7	4	28.9	28.9	28.9	31.124	266	266;290;292;302	0	24.758	By MS/MS	By MS/MS	By MS/MS	By MS/MS	28.9	28.9	28.9	13.2	534800000	145420000	112260000	223440000	53671000	181210000	167570000	76275000	107830000	3
A0A0C4DFZ2;P15289	A0A0C4DFZ2;P15289	4;4	4;4	4;4	Arylsulfatase A;Arylsulfatase A component B;Arylsulfatase A component C	ARSA	;	2	4	4	4	1	2	2	4	1	2	2	4	1	2	2	4	10.4	10.4	10.4	53.806	509	509;507	0	7.7752	By matching	By MS/MS	By matching	By MS/MS	2.8	5.5	5.5	10.4	77170000	1140900	12141000	11264000	52625000	0	21442000	17972000	56805000	0
C9J9K3;A0A0C4DG17;P08865;F8WD59	C9J9K3;A0A0C4DG17;P08865;F8WD59	10;10;10;5	10;10;10;5	10;10;10;5	40S ribosomal protein SA	RPSA	;;;	4	10	10	10	9	10	6	7	9	10	6	7	9	10	6	7	59.7	59.7	59.7	29.404	263	263;300;295;116	0	21.17	By MS/MS	By MS/MS	By MS/MS	By MS/MS	49.4	59.7	28.1	40.3	658370000	234550000	257940000	79406000	86463000	201540000	265560000	120940000	109570000	7
A0A0C4DG44;O43464	A0A0C4DG44;O43464	1;1	1;1	1;1	Serine protease HTRA2, mitochondrial	HTRA2	;	2	1	1	1	1	1	1	1	1	1	1	1	1	1	1	1	2.8	2.8	2.8	45.112	423	423;458	0.0015113	1.9473	By MS/MS	By MS/MS	By matching	By matching	2.8	2.8	2.8	2.8	32968000	7317700	7402900	8612700	9635100	0	0	0	13475000	1
A0A0C4DG85;P40394;E9PFG0;C9JP14	A0A0C4DG85;P40394;E9PFG0	9;9;8;3	9;9;8;3	9;9;8;3	Alcohol dehydrogenase class 4 mu/sigma chain	ADH7	;;	4	9	9	9	8	8	7	8	8	8	7	8	8	8	7	8	24.1	24.1	24.1	40.005	374	374;386;317;107	0	14.168	By MS/MS	By MS/MS	By MS/MS	By MS/MS	19.5	22.5	20.6	24.1	446220000	92776000	26607000	215120000	111710000	90377000	21294000	200040000	151730000	5
A0A0C4DG89;Q7L014;D6RJA6	A0A0C4DG89;Q7L014	7;7;2	7;7;2	7;7;2	Probable ATP-dependent RNA helicase DDX46	DDX46	;	3	7	7	7	7	7	5	7	7	7	5	7	7	7	5	7	9.6	9.6	9.6	117.46	1032	1032;1031;471	0	12.962	By MS/MS	By MS/MS	By MS/MS	By MS/MS	9.6	9.6	6.7	9.6	143870000	42139000	49311000	24586000	27835000	38993000	48115000	33717000	33791000	5
A0A0C4DGB5;F8W7E0;E7ES10;E9PCH5;E7EVY3;B7Z574;P20810;H0YA91;E9PDE4;H0Y944;E9PSG1;D6RGF7;D6RBR1;H0Y9H6;E7EN75;H0Y7F0;E7EQ12;A0A0A0MR45;E7EQA0;H0YD33;E7EQK6;D6RC54;D6RAA8;A0A0C4DGD1	A0A0C4DGB5;F8W7E0;E7ES10;E9PCH5;E7EVY3;B7Z574;P20810;H0YA91;E9PDE4;H0Y944;E9PSG1	15;11;10;10;10;10;10;9;9;8;8;7;7;7;6;6;5;4;4;4;3;2;1;1	15;11;10;10;10;10;10;9;9;8;8;7;7;7;6;6;5;4;4;4;3;2;1;1	15;11;10;10;10;10;10;9;9;8;8;7;7;7;6;6;5;4;4;4;3;2;1;1	Calpastatin	CAST	;;;;;;;;;;	24	15	15	15	13	12	13	12	13	12	13	12	13	12	13	12	25.9	25.9	25.9	80.998	754	754;393;642;673;693;694;708;301;636;288;304;149;150;465;156;436;423;430;431;450;156;91;78;203	0	30.523	By MS/MS	By MS/MS	By MS/MS	By MS/MS	22.3	19.4	23.1	19.8	896630000	183480000	115560000	410620000	186970000	169160000	126500000	345800000	262290000	10
H0YA55;D6RHD5;B7WNR0;A0A0C4DGB6;CON__P02768-1;P02768;C9JKR2	H0YA55;D6RHD5;B7WNR0;A0A0C4DGB6;CON__P02768-1;P02768;C9JKR2	7;7;7;7;7;7;6	2;2;2;2;2;2;1	2;2;2;2;2;2;1	Serum albumin	ALB	;;;;;;	7	7	2	2	3	2	6	7	1	0	1	2	1	0	1	2	12.3	4.8	4.8	51.459	454	454;459;494;604;609;609;417	0.00054348	2.434	By matching	By matching	By MS/MS	By MS/MS	7.7	5.1	9.7	12.3	107200000	1716000	0	48301000	57188000	0	0	0	79981000	0
A0A0C4DGG1;Q9UKS6;H0YDM6;E9PIY1	A0A0C4DGG1;Q9UKS6;H0YDM6;E9PIY1	2;2;1;1	2;2;1;1	2;2;1;1	Protein kinase C and casein kinase substrate in neurons protein 3	PACSIN3	;;;	4	2	2	2	2	2	1	1	2	2	1	1	2	2	1	1	6.2	6.2	6.2	46.494	405	405;424;76;320	0.0054845	1.3087	By MS/MS	By matching	By matching	By matching	6.2	6.2	2.7	2.7	15091000	6083700	2822100	4835200	1350100	0	2991300	0	0	1
F5H1H2;F5H2E6;A0A0C4DGG8;Q8IX12;F5H3E1;H0YFJ7	F5H1H2;F5H2E6;A0A0C4DGG8;Q8IX12;F5H3E1	4;4;4;4;3;1	4;4;4;4;3;1	4;4;4;4;3;1	Cell division cycle and apoptosis regulator protein 1	CCAR1	;;;;	6	4	4	4	2	3	3	2	2	3	3	2	2	3	3	2	8.4	8.4	8.4	75.724	646	646;772;1043;1150;568;290	0	3.598	By MS/MS	By MS/MS	By MS/MS	By MS/MS	5.1	6.5	5.6	4.2	77248000	15689000	19037000	23134000	19388000	23060000	13017000	0	26906000	2
F5GWX5;A0A0C4DGG9;Q14839;Q8TDI0;K7EMY3;Q12873	F5GWX5;A0A0C4DGG9;Q14839	9;9;9;3;2;1	9;9;9;3;2;1	9;9;9;3;2;1	Chromodomain-helicase-DNA-binding protein 4	CHD4	;;	6	9	9	9	7	9	5	5	7	9	5	5	7	9	5	5	6.5	6.5	6.5	217.1	1905	1905;1937;1912;1954;1060;2000	0	15.305	By MS/MS	By MS/MS	By MS/MS	By MS/MS	5.2	6.5	3.3	2.9	156080000	51342000	70731000	21426000	12577000	50219000	60251000	26839000	25141000	6
A0A0C4DGL3;H0YNW5;H0YKC5;P33316;H0YMP1;H0YMM5;H0YNJ9;H0YKI0	A0A0C4DGL3;H0YNW5;H0YKC5;P33316;H0YMP1;H0YMM5;H0YNJ9;H0YKI0	2;2;2;2;1;1;1;1	2;2;2;2;1;1;1;1	2;2;2;2;1;1;1;1	Deoxyuridine 5-triphosphate nucleotidohydrolase, mitochondrial	DUT	;;;;;;;	8	2	2	2	2	2	2	2	2	2	2	2	2	2	2	2	12.8	12.8	12.8	15.395	141	141;167;221;252;107;133;143;226	0.00625	1.2062	By MS/MS	By MS/MS	By MS/MS	By matching	12.8	12.8	12.8	12.8	107540000	56834000	21471000	15194000	14038000	54285000	22262000	14838000	20994000	2
A0A0C4DGQ5;P04632;K7EIV0;A0A075B7C0;U3KQE2;K7EM73;K7ELJ7;K7EKD8;U3KPR7;K7EMQ1	A0A0C4DGQ5;P04632;K7EIV0;A0A075B7C0;U3KQE2;K7EM73;K7ELJ7;K7EKD8	10;10;9;9;8;8;8;5;4;1	10;10;9;9;8;8;8;5;4;1	10;10;9;9;8;8;8;5;4;1	Calpain small subunit 1	CAPNS1	;;;;;;;	10	10	10	10	8	7	8	6	8	7	8	6	8	7	8	6	38.5	38.5	38.5	33.786	322	322;268;196;197;161;163;278;238;100;94	0	39.19	By MS/MS	By MS/MS	By MS/MS	By MS/MS	35.4	32.6	37.6	21.4	484980000	92160000	54763000	286770000	51288000	99761000	73475000	211200000	85736000	7
A0A0C4DGQ8;Q6IAN0;J3QKT1	A0A0C4DGQ8;Q6IAN0;J3QKT1	4;4;2	4;4;2	4;4;2	Dehydrogenase/reductase SDR family member 7B	DHRS7B	;;	3	4	4	4	3	4	4	4	3	4	4	4	3	4	4	4	13.5	13.5	13.5	33.524	310	310;325;126	0	2.9524	By matching	By MS/MS	By MS/MS	By MS/MS	10.6	13.5	13.5	13.5	79774000	7996000	12016000	37803000	21959000	15201000	14034000	38785000	16148000	0
A0A0C4DGS1;P39656;U3KQ84	A0A0C4DGS1;P39656	12;12;4	12;12;4	12;12;4	Dolichyl-diphosphooligosaccharide--protein glycosyltransferase 48 kDa subunit	DDOST	;	3	12	12	12	10	9	11	10	10	9	11	10	10	9	11	10	38.7	38.7	38.7	48.799	439	439;456;154	0	39.061	By MS/MS	By MS/MS	By MS/MS	By MS/MS	29.4	22.8	38.7	30.1	719920000	172210000	200880000	233090000	113740000	163090000	230000000	194970000	157920000	5
A0A0C4DGS5;Q08379;A0A087WYC0;B7ZC06;H0Y7B8	A0A0C4DGS5;Q08379;A0A087WYC0	5;5;3;2;1	5;5;3;2;1	5;5;3;2;1	Golgin subfamily A member 2	GOLGA2	;;	5	5	5	5	3	2	5	5	3	2	5	5	3	2	5	5	6.6	6.6	6.6	111.66	990	990;1002;286;473;234	0	5.8455	By MS/MS	By MS/MS	By MS/MS	By MS/MS	4.2	2.2	6.6	6.6	98529000	22722000	11296000	36730000	27781000	28616000	24336000	27242000	25149000	1
A0A0C4DGX4;Q13616	A0A0C4DGX4;Q13616	2;2	2;2	2;2	Cullin-1	CUL1	;	2	2	2	2	2	2	2	2	2	2	2	2	2	2	2	2	3.6	3.6	3.6	87.387	752	752;776	0.00055218	2.5269	By MS/MS	By MS/MS	By matching	By matching	3.6	3.6	3.6	3.6	28751000	7631100	11545000	5334200	4240600	6196200	14773000	4820800	4626700	1
A0A0C4DH09;X6RGP5;F1T0I1;J3KNL6;O15027	A0A0C4DH09;X6RGP5;F1T0I1;J3KNL6;O15027	2;2;2;2;2	2;2;2;2;2	2;2;2;2;2	Protein transport protein Sec16A	SEC16A	;;;;	5	2	2	2	1	1	1	1	1	1	1	1	1	1	1	1	2.8	2.8	2.8	80.547	751	751;1059;2334;2357;2179	0.0015144	1.9556	By matching	By matching	By MS/MS	By MS/MS	1.2	1.2	1.2	1.6	13314000	1908200	2119000	4231800	5054800	0	0	0	7069500	0
A0A0C4DH10;Q5T601	A0A0C4DH10;Q5T601	1;1	1;1	1;1	Probable G-protein coupled receptor 110	ADGRF1;GPR110	;	2	1	1	1	1	1	1	0	1	1	1	0	1	1	1	0	1.4	1.4	1.4	78.838	713	713;910	0.0074561	1.1421	By matching	By matching	By MS/MS		1.4	1.4	1.4	0	5728200	1336400	1055100	3336800	0	0	0	2888400	0	0
A0A0C4DH22;Q9H4G0;H0Y482;A0A1B0GTW6;X6RC15;H7C2K6	A0A0C4DH22;Q9H4G0;H0Y482;A0A1B0GTW6	4;4;2;2;1;1	4;4;2;2;1;1	4;4;2;2;1;1	Band 4.1-like protein 1	EPB41L1	;;;	6	4	4	4	3	2	2	2	3	2	2	2	3	2	2	2	5.5	5.5	5.5	98.374	880	880;881;119;1068;197;268	0	8.7878	By MS/MS	By MS/MS	By MS/MS	By MS/MS	5.5	4.3	3.4	4.3	62512000	20774000	10259000	14172000	17306000	20319000	13925000	0	21608000	2
A0A0D9SEM4;Q08170;A0A0D9SGD2	A0A0D9SEM4;Q08170	7;7;1	3;3;0	3;3;0	Serine/arginine-rich splicing factor 4	SRSF4	;	3	7	3	3	6	6	6	5	2	2	2	3	2	2	2	3	13.8	6.3	6.3	43.647	378	378;494;45	0.00054083	2.4085	By MS/MS	By MS/MS	By MS/MS	By MS/MS	12.7	12.7	12.7	10.6	67020000	15914000	12348000	13416000	25342000	21444000	19912000	18095000	16607000	1
C9J338;I3L2I2;E7ENQ1;G3XAA2;H7C360;G5E948;E7EN19;E7ESS2;A0A0D9SEY1;O95819;Q8N4C8;Q9UKE5	C9J338;I3L2I2;E7ENQ1;G3XAA2;H7C360;G5E948;E7EN19;E7ESS2;A0A0D9SEY1;O95819;Q8N4C8;Q9UKE5	1;1;1;1;1;1;1;1;1;1;1;1	1;1;1;1;1;1;1;1;1;1;1;1	1;1;1;1;1;1;1;1;1;1;1;1	Mitogen-activated protein kinase kinase kinase kinase 4;Misshapen-like kinase 1;TRAF2 and NCK-interacting protein kinase	TNIK;MINK1;MAP4K4	;;;;;;;;;;;	12	1	1	1	1	1	1	1	1	1	1	1	1	1	1	1	3.4	3.4	3.4	40.386	350	350;381;1154;1165;1170;1235;1272;1273;1320;1239;1332;1360	0.0091503	1.1058	By MS/MS	By matching	By matching	By MS/MS	3.4	3.4	3.4	3.4	14529000	4941500	3329100	2901100	3357600	0	0	0	4695900	1
A0A0D9SFB3;A0A0D9SG12;A0A0D9SF53;O00571;O15523;A0A0J9YVQ7;A0A087WVZ1;C9J081;D6RCM4;Q9NQI0;B4DLA0;A0A0J9YYH6;C9J8G5;H0Y960	A0A0D9SFB3;A0A0D9SG12;A0A0D9SF53;O00571;O15523	22;22;22;22;15;8;3;2;2;2;1;1;1;1	21;21;21;21;14;8;3;2;2;2;1;1;1;1	21;21;21;21;14;8;3;2;2;2;1;1;1;1	ATP-dependent RNA helicase DDX3X;ATP-dependent RNA helicase DDX3Y	DDX3X;DDX3Y	;;;;	14	22	21	21	20	20	16	20	19	19	15	19	19	19	15	19	35.3	35.3	35.3	70.839	640	640;647;733;662;660;164;138;250;518;724;139;164;224;305	0	60.297	By MS/MS	By MS/MS	By MS/MS	By MS/MS	34.8	31.2	25.9	31.4	1094100000	346600000	296490000	247530000	203480000	306100000	359260000	218650000	275700000	13
E9PQP3;A0A0D9SF70;G5E9L0;Q8N6H7;H0YDN9;E9PIY6	E9PQP3;A0A0D9SF70;G5E9L0;Q8N6H7;H0YDN9;E9PIY6	2;2;2;2;1;1	2;2;2;2;1;1	2;2;2;2;1;1	ADP-ribosylation factor GTPase-activating protein 2	ARFGAP2	;;;;;	6	2	2	2	2	2	1	1	2	2	1	1	2	2	1	1	12	12	12	30.597	274	274;385;493;521;237;327	0	6.9481	By MS/MS	By MS/MS	By MS/MS	By MS/MS	12	12	3.6	8.4	35544000	13052000	8580000	5329600	8582700	13234000	8912000	0	0	2
A0A0D9SFK2;Q92614	A0A0D9SFK2;Q92614	2;2	2;2	2;2	Unconventional myosin-XVIIIa	MYO18A	;	2	2	2	2	2	1	2	1	2	1	2	1	2	1	2	1	1.6	1.6	1.6	231.1	2038	2038;2054	0	13.683	By MS/MS	By matching	By MS/MS	By matching	1.6	1.2	1.6	1.2	34178000	12550000	3860300	11794000	5972700	12544000	0	10216000	0	2
A0A1B0GWF2;A0A1B0GVQ5;A0A0D9SG72;A0A1B0GTP9;P61764;A0A096LP52	A0A1B0GWF2;A0A1B0GVQ5;A0A0D9SG72;A0A1B0GTP9;P61764;A0A096LP52	2;2;2;2;2;1	2;2;2;2;2;1	2;2;2;2;2;1	Syntaxin-binding protein 1	STXBP1	;;;;;	6	2	2	2	2	2	0	1	2	2	0	1	2	2	0	1	4	4	4	65.215	574	574;577;580;589;594;119	0.0005534	2.5505	By matching	By MS/MS		By matching	4	4	0	1.7	22261000	6794800	11927000	0	3539700	6784600	12652000	0	0	0
A0A0D9SG77;A0A1B0GVL3;Q05086	A0A0D9SG77;A0A1B0GVL3;Q05086	1;1;1	1;1;1	1;1;1	Ubiquitin-protein ligase E3A	UBE3A	;;	3	1	1	1	1	1	1	1	1	1	1	1	1	1	1	1	1.8	1.8	1.8	88.082	765	765;813;875	0.00055006	2.5165	By matching	By MS/MS	By MS/MS	By MS/MS	1.8	1.8	1.8	1.8	20793000	2629300	5242500	6889300	6032400	0	0	0	8436700	0
A0A0G2JH68;O60610;H9KV28;A0A140T8Z0;B4E2I7;E5RJ79	A0A0G2JH68;O60610;H9KV28;A0A140T8Z0	9;9;8;8;3;2	9;9;8;8;3;2	9;9;8;8;3;2	Protein diaphanous homolog 1	DIAPH1	;;;	6	9	9	9	7	7	7	6	7	7	7	6	7	7	7	6	8.3	8.3	8.3	141.36	1272	1272;1272;1228;1263;201;112	0	12.711	By MS/MS	By MS/MS	By MS/MS	By MS/MS	6.5	5.3	7	5	215150000	55505000	47446000	69120000	43083000	57561000	55733000	57402000	55186000	5
A0A0G2JIW1;P0DMV9;P0DMV8;V9GZ37	A0A0G2JIW1;P0DMV9;P0DMV8;V9GZ37	38;38;38;25	33;33;33;22	17;17;17;10	Heat shock 70 kDa protein 1B;Heat shock 70 kDa protein 1A	HSPA1B;HSPA1A	;;;	4	38	33	17	32	31	33	34	28	27	28	30	15	14	14	16	60.7	55.1	34.6	70.108	642	642;641;641;476	0	89.778	By MS/MS	By MS/MS	By MS/MS	By MS/MS	50.9	46	57.8	55.8	5535500000	849540000	640090000	2360000000	1685900000	947590000	762740000	1981200000	2235800000	26
A2ACR0;A0A0G2JJQ0;A2ACR1;A0A0G2JJA7;P28065	A2ACR0;A0A0G2JJQ0;A2ACR1;A0A0G2JJA7;P28065	1;1;1;1;1	1;1;1;1;1	1;1;1;1;1	Proteasome subunit beta type;Proteasome subunit beta type-9	PSMB9	;;;;	5	1	1	1	0	0	1	0	0	0	1	0	0	0	1	0	7.6	7.6	7.6	13.919	131	131;131;196;196;219	0.0074725	1.1478			By MS/MS		0	0	7.6	0	8059200	0	0	8059200	0	0	0	6976300	0	0
A0A0G2JNZ5;A0A0G2JNZ0;A0A0G2JLB3;P04062	A0A0G2JNZ5;A0A0G2JNZ0;A0A0G2JLB3;P04062	4;4;4;4	4;4;4;4	4;4;4;4	Glucosylceramidase	GBA	;;;	4	4	4	4	3	2	4	3	3	2	4	3	3	2	4	3	9.1	9.1	9.1	50.263	449	449;487;536;536	0	3.6598	By MS/MS	By matching	By MS/MS	By MS/MS	6.7	4.9	9.1	7.1	70448000	6043000	4397100	39598000	20410000	7542900	10710000	39377000	15896000	1
A0A0G2JMZ8;Q16625	A0A0G2JMZ8;Q16625	2;2	2;2	2;2	Occludin	OCLN	;	2	2	2	2	1	1	2	1	1	1	2	1	1	1	2	1	4.2	4.2	4.2	59.129	522	522;522	0.0015175	1.9692	By matching	By matching	By MS/MS	By MS/MS	2.3	2.3	4.2	2.3	17697000	1153000	716990	11987000	3839900	0	0	10376000	0	0
A0A0G2JNZ2;A0A0G2JPP5;Q14160;A0A0G2JMS7;Q5T0G3;Q9BTT6	A0A0G2JNZ2;A0A0G2JPP5;Q14160;A0A0G2JMS7	4;4;4;3;1;1	4;4;4;3;1;1	4;4;4;3;1;1	Protein scribble homolog	SCRIB	;;;	6	4	4	4	4	3	4	3	4	3	4	3	4	3	4	3	3.4	3.4	3.4	174.91	1630	1630;1655;1630;1549;154;524	0	9.1591	By MS/MS	By MS/MS	By MS/MS	By matching	3.4	2.8	3.4	2.6	61304000	16309000	12724000	25053000	7217400	16576000	14378000	20528000	0	2
A0A0G2JQK5;Q6DKJ4	A0A0G2JQK5;Q6DKJ4	1;1	1;1	1;1	Nucleoredoxin	NXN	;	2	1	1	1	1	1	1	1	1	1	1	1	1	1	1	1	20	20	20	12.832	120	120;435	0.0005322	2.2888	By MS/MS	By matching	By matching	By matching	20	20	20	20	22587000	6036100	4266100	8531300	3753200	0	0	0	5249100	1
C9K0G7;C9JM78;C9JQ90;A0A0G2JRX6;E9PCG9;Q02338	C9K0G7;C9JM78;C9JQ90;A0A0G2JRX6;E9PCG9;Q02338	1;1;1;1;1;1	1;1;1;1;1;1	1;1;1;1;1;1	D-beta-hydroxybutyrate dehydrogenase, mitochondrial	BDH1	;;;;;	6	1	1	1	1	0	0	1	1	0	0	1	1	0	0	1	12	12	12	18.444	166	166;168;186;187;256;343	0.0041379	1.3639	By matching			By MS/MS	12	0	0	12	9827400	1606600	0	0	8220800	0	0	0	11497000	0
A0A0J9YYL3;A0A0J9YVP6;A0A0J9YVR6;E9PQ56;A0A0J9YXJ8;A0A0J9YXX5;Q9UHX1;E9PN18;A0A0J9YWM1;H0YEM1;E9PMU7;E9PL19;H0YCP8	A0A0J9YYL3;A0A0J9YVP6;A0A0J9YVR6;E9PQ56;A0A0J9YXJ8;A0A0J9YXX5;Q9UHX1;E9PN18;A0A0J9YWM1;H0YEM1;E9PMU7	8;8;7;7;7;7;7;6;6;6;5;3;2	8;8;7;7;7;7;7;6;6;6;5;3;2	8;8;7;7;7;7;7;6;6;6;5;3;2	Poly(U)-binding-splicing factor PUF60	PUF60	;;;;;;;;;;	13	8	8	8	7	7	6	5	7	7	6	5	7	7	6	5	21.8	21.8	21.8	54.626	505	505;534;314;322;522;551;559;263;329;336;247;228;273	0	16.37	By MS/MS	By MS/MS	By MS/MS	By MS/MS	20	18.6	16.4	14.7	145730000	42014000	44382000	35241000	24092000	43017000	40427000	35998000	33812000	5
A0A0J9YWL0;Q9Y4K1	A0A0J9YWL0;Q9Y4K1	3;3	3;3	3;3	Absent in melanoma 1 protein	AIM1	;	2	3	3	3	3	2	3	3	3	2	3	3	3	2	3	3	1.9	1.9	1.9	231.71	2131	2131;1723	0	5.4486	By MS/MS	By matching	By matching	By matching	1.9	1.1	1.9	1.9	37019000	17198000	3604700	13145000	3071200	20434000	5870600	5440300	4948200	3
E9PLH9;E9PP14;A0A0J9YX13;E9PKL9;Q13630;E9PP60	E9PLH9;E9PP14;A0A0J9YX13;E9PKL9;Q13630	3;3;3;3;3;1	3;3;3;3;3;1	3;3;3;3;3;1	GDP-L-fucose synthase	TSTA3	;;;;	6	3	3	3	3	2	2	3	3	2	2	3	3	2	2	3	35.6	35.6	35.6	12.788	118	118;198;221;268;321;115	0.00054526	2.4467	By MS/MS	By MS/MS	By MS/MS	By MS/MS	35.6	19.5	19.5	35.6	55852000	13890000	7966400	13236000	20759000	10655000	12772000	17123000	22275000	1
J3QT77;A0A0J9YYG4;A0A0J9YXF2;Q15165;A0A0J9YXU7;A0A0J9YYJ1;G3XAK4	J3QT77;A0A0J9YYG4;A0A0J9YXF2;Q15165	4;4;4;4;1;1;1	4;4;4;4;1;1;1	4;4;4;4;1;1;1	Serum paraoxonase/arylesterase 2	PON2	;;;	7	4	4	4	3	3	4	3	3	3	4	3	3	3	4	3	23.4	23.4	23.4	37.98	342	342;354;375;354;113;122;219	0	7.2253	By matching	By MS/MS	By MS/MS	By MS/MS	18.7	12.9	23.4	12.9	82547000	10504000	19189000	30554000	22300000	13132000	22020000	24632000	28695000	0
A0A0R4J2E8;A8MXP9;P43243;D6REM6;D6R991;H0Y8T4;B3KM87;Q68E03;D6RAM9;D6RAY2;D6RBI2;D6RE02;D6RIA2;D6RB45;A0A1B0GX04;D6R9F3;D6RBS2;D6RCM3;D6REK4;D6R8Z5;D6RBK5	A0A0R4J2E8;A8MXP9;P43243;D6REM6;D6R991	13;13;13;11;9;6;6;3;2;2;2;2;2;1;1;1;1;1;1;1;1	13;13;13;11;9;6;6;3;2;2;2;2;2;1;1;1;1;1;1;1;1	13;13;13;11;9;6;6;3;2;2;2;2;2;1;1;1;1;1;1;1;1	Matrin-3	MATR3	;;;;	21	13	13	13	12	12	12	12	12	12	12	12	12	12	12	12	17	17	17	94.622	847	847;895;847;794;433;334;509;283;81;86;109;124;172;47;77;78;87;99;100;107;121	0	22.523	By MS/MS	By MS/MS	By MS/MS	By MS/MS	15.9	15.9	14.5	14.5	744330000	207610000	167940000	224800000	143990000	223380000	180760000	174230000	188720000	12
A0A0U1RQH7;H0Y4X3;G3XAC6;Q14498;A0A0U1RQW2;Q5QP22;Q5QP23;A0A087X122;Q86U06	A0A0U1RQH7;H0Y4X3;G3XAC6;Q14498;A0A0U1RQW2	7;7;7;7;4;2;2;1;1	7;7;7;7;4;2;2;1;1	7;7;7;7;4;2;2;1;1	RNA-binding protein 39	RBM39	;;;;	9	7	7	7	7	5	3	5	7	5	3	5	7	5	3	5	30.2	30.2	30.2	26.698	245	245;336;423;530;163;193;231;59;439	0	14.727	By MS/MS	By MS/MS	By MS/MS	By MS/MS	30.2	26.1	18	19.6	169590000	69735000	45253000	24315000	30286000	51773000	63335000	32235000	33763000	5
A0A0U1RQV7;E9PS63;F5H8L0;B7ZAP0;Q9Y3P9	A0A0U1RQV7;E9PS63;F5H8L0;B7ZAP0;Q9Y3P9	1;1;1;1;1	1;1;1;1;1	1;1;1;1;1	Rab GTPase-activating protein 1-like, isoform 10;Rab GTPase-activating protein 1	RABGAP1L;RABGAP1	;;;;	5	1	1	1	1	1	1	1	1	1	1	1	1	1	1	1	18.4	18.4	18.4	10.346	87	87;190;308;253;1069	0.0099223	1.0392	By MS/MS	By matching	By MS/MS	By matching	18.4	18.4	18.4	18.4	35506000	6371500	6651800	16250000	6232700	0	0	0	8717000	1
A0A0U1RR30;A0A0U1RRM1;Q8WXI9;Q86YP4	A0A0U1RR30;A0A0U1RRM1;Q8WXI9;Q86YP4	1;1;1;1	1;1;1;1	1;1;1;1	Transcriptional repressor p66-beta;Transcriptional repressor p66-alpha	GATAD2B;GATAD2A	;;;	4	1	1	1	1	1	1	1	1	1	1	1	1	1	1	1	4.2	4.2	4.2	28.673	263	263;577;593;633	0.0010347	2.0915	By matching	By MS/MS	By matching	By matching	4.2	4.2	4.2	4.2	14691000	4128800	5602300	3108500	1851800	0	0	0	2589800	0
A0A0U1RR32;A0A0U1RRH7;Q99878;Q96KK5;Q9BTM1;P20671;P0C0S8;Q16777;Q6FI13;H0YFX9;P16104;Q96QV6;Q8IUE6	A0A0U1RR32;A0A0U1RRH7;Q99878;Q96KK5;Q9BTM1;P20671;P0C0S8;Q16777;Q6FI13;H0YFX9;P16104;Q96QV6	8;8;8;8;8;8;8;7;7;6;5;4;3	8;8;8;8;8;8;8;7;7;6;5;4;3	2;2;2;2;2;2;2;2;2;2;0;0;0	Histone H2A type 1-J;Histone H2A type 1-H;Histone H2A.J;Histone H2A type 1-D;Histone H2A type 1;Histone H2A type 2-C;Histone H2A type 2-A;Histone H2A;Histone H2AX;Histone H2A type 1-A	HIST1H2AJ;HIST1H2AH;H2AFJ;HIST1H2AD;HIST1H2AG;HIST2H2AC;HIST2H2AA3;H2AFX;HIST1H2AA	;;;;;;;;;;;	13	8	8	2	7	7	7	8	7	7	7	8	2	2	2	2	46.2	46.2	10.7	18.481	169	169;170;128;128;129;130;130;129;130;92;143;131;130	0	54.831	By MS/MS	By MS/MS	By MS/MS	By MS/MS	44.4	44.4	44.4	46.2	4935000000	1851900000	2040400000	427770000	615020000	1447500000	2773100000	372300000	652070000	5
F6XEV2;A0A0U1RRK1;Q9BPX6;S4R3W3;S4R3D7;E9PQV6;S4R3V1	F6XEV2;A0A0U1RRK1;Q9BPX6;S4R3W3;S4R3D7;E9PQV6;S4R3V1	2;2;2;1;1;1;1	2;2;2;1;1;1;1	2;2;2;1;1;1;1	Calcium uptake protein 1, mitochondrial	MICU1	;;;;;;	7	2	2	2	1	2	2	1	1	2	2	1	1	2	2	1	5.6	5.6	5.6	54.578	478	478;480;476;154;212;246;388	0	2.8935	By matching	By matching	By MS/MS	By matching	4	5.6	5.6	4	35609000	2039700	5849500	23240000	4479000	0	6531500	19786000	0	0
A0A0U1RRL7	A0A0U1RRL7	1	1	1				1	1	1	1	0	0	0	1	0	0	0	1	0	0	0	1	12.7	12.7	12.7	7.6794	71	71	1	-2				By MS/MS	0	0	0	12.7	0	0	0	0	0	0	0	0	0	0
A0A140T8Y2;P36915	A0A140T8Y2;P36915	2;2	2;2	2;2	Guanine nucleotide-binding protein-like 1	GNL1	;	2	2	2	2	2	2	1	1	2	2	1	1	2	2	1	1	4.7	4.7	4.7	44.787	407	407;607	0.001503	1.8973	By matching	By MS/MS	By matching	By matching	4.7	4.7	2.2	2.2	19479000	5744800	8975700	1994300	2764400	5647500	9610900	0	0	0
A0A140T937;A0A140T912;A0A140T930;P30508;A0A140T9M5;A0A140T962;A0A140T9J9;A0A140T9B3;Q29963;P30510;A0A140T9E1;A0A140T942;Q29960;A0A140TA05;A0A140T9L3;Q07000;P30505;P30501;P30499;A0A140T9Z4;A0A140TA21;A0A140TA13;A0A140T9D4;A0A140T953;A0A140T9T1;A0A140T9W2;A0A0G2JIF0;A0A140T9U0;A0A0G2JH50;A0A140T9M0;A2BF26;Q9TNN7;P04222;F8W9Z8;A0A140TA03;A0A140T9Z7;A0A140TA19;A0A140T9S7;A0A140T9Q4;A0A0G2JKJ1;A0A140T…	A0A140T937;A0A140T912;A0A140T930;P30508;A0A140T9M5;A0A140T962;A0A140T9J9;A0A140T9B3;Q29963;P30510;A0A140T9E1;A0A140T942;Q29960;A0A140TA05;A0A140T9L3;Q07000;P30505;P30501;P30499	8;8;8;8;7;7;7;7;7;7;6;6;6;5;5;5;4;4;4;3;3;3;3;3;3;3;3;3;3;3;3;3;3;2;2;2;2;2;2;1;1	4;4;4;4;4;4;4;4;4;4;4;4;2;3;3;2;2;3;3;2;2;1;2;1;3;3;1;3;1;3;1;1;3;2;2;2;1;1;1;1;1	0;0;0;0;0;0;0;0;0;0;0;0;0;0;0;0;0;0;0;0;0;0;0;0;0;0;0;0;0;0;0;0;0;0;0;0;0;0;0;0;0	HLA class I histocompatibility antigen, Cw-12 alpha chain;HLA class I histocompatibility antigen, Cw-6 alpha chain;HLA class I histocompatibility antigen, Cw-14 alpha chain;HLA class I histocompatibility antigen, Cw-16 alpha chain;HLA class I histocompatibility antigen, Cw-15 alpha chain;HLA class I histocompatibility antigen, Cw-8 alpha chain;HLA class I histocompatibility antigen, Cw-2 alpha ch…	HLA-C	;;;;;;;;;;;;;;;;;;	41	8	4	0	7	8	7	5	4	4	4	3	0	0	0	0	36	18	0	38.331	339	339;372;397;366;261;368;372;397;366;366;261;261;366;224;261;366;366;366;366;131;224;224;246;246;261;355;368;368;372;372;397;366;366;131;131;131;224;261;261;131;131	0	4.5524	By matching	By MS/MS	By MS/MS	By MS/MS	32.7	36	28.9	20.6	92479000	8499900	23180000	31893000	28906000	9647000	24807000	19520000	47131000	0
A0A140T955;A0A140T933;A0A140T9I0;A0A140T9X5;A0A140T913;P01892;P10316;P01891;A0A140T941;A0A140T9Z6;B0UXQ0;P30512;P30453;P16189;P16188;A0A140T8W8;A0A140T8Y4;A0A0G2JPD3;P30457;P30456;P30450;P30447;P18462;A0A140T9X6;A0A140TA14;A0A140TA11;A0A140T9W7;A0A140T9W3;A0A140T9D9;A0A140T9C2;A0A140T939;A0A140T9J8;A0A140T9Y5;A0A140T997;A0A0G2JNV5;A0A140T9V0;A0A140T8X0;D0EV57;A0A0G2JPA3;A0A140T9B7;A0A0G2JH66;P305…	A0A140T955;A0A140T933;A0A140T9I0;A0A140T9X5;A0A140T913;P01892;P10316;P01891;A0A140T941;A0A140T9Z6;B0UXQ0;P30512;P30453;P16189;P16188	11;11;11;11;11;11;9;7;6;6;6;6;6;6;6;5;5;5;5;5;5;5;5;1;1;1;1;1;1;1;1;1;1;1;1;1;1;1;1;1;1;1	11;11;11;11;11;11;9;7;6;6;6;6;6;6;6;5;5;5;5;5;5;5;5;1;1;1;1;1;1;1;1;1;1;1;1;1;1;1;1;1;1;1	3;3;3;3;3;3;2;1;0;0;0;0;0;0;0;0;0;0;0;0;0;0;0;0;0;0;0;0;0;0;0;0;0;0;0;0;0;0;0;0;0;0	HLA class I histocompatibility antigen, A-2 alpha chain;HLA class I histocompatibility antigen, A-69 alpha chain;HLA class I histocompatibility antigen, A-68 alpha chain;HLA class I histocompatibility antigen, A-29 alpha chain;HLA class I histocompatibility antigen, A-34 alpha chain;HLA class I histocompatibility antigen, A-31 alpha chain;HLA class I histocompatibility antigen, A-30 alpha chain	HLA-A	;;;;;;;;;;;;;;	42	11	11	3	4	10	4	9	4	10	4	9	0	3	0	3	41.8	41.8	14	34.288	299	299;299;365;371;371;365;365;365;299;342;365;365;365;365;365;299;371;394;365;365;365;365;365;213;224;224;225;225;225;225;225;242;246;246;254;334;334;346;346;442;442;346	0	31.442	By MS/MS	By MS/MS	By MS/MS	By MS/MS	19.7	41.8	15.4	33.8	304460000	22051000	83625000	81158000	117630000	28875000	68800000	80929000	166840000	2
A0A140T9T6;A0A140T915;A0A140T9Y2;A0A182DWE9	A0A140T9T6;A0A140T915;A0A140T9Y2;A0A182DWE9	2;2;2;2	1;1;1;1	1;1;1;1			;;;	4	2	1	1	0	0	2	2	0	0	1	1	0	0	1	1	9.6	5.7	5.7	25.992	228	228;229;235;258	0.0041417	1.3699			By MS/MS	By MS/MS	0	0	9.6	9.6	19376000	0	0	5490500	13885000	0	0	0	19420000	0
A0A140T975;Q9GJ45;P30459;P10314	A0A140T975;Q9GJ45;P30459;P10314	7;7;7;7	1;1;1;1	0;0;0;0	HLA class I histocompatibility antigen, A-74 alpha chain;HLA class I histocompatibility antigen, A-32 alpha chain	HLA-A	;;;	4	7	1	0	5	6	5	5	1	1	1	1	0	0	0	0	29.1	5.7	0	34.321	299	299;326;365;365	0	10.508	By matching	By matching	By MS/MS	By MS/MS	25.4	29.1	21.1	21.1	65515000	7438500	3237100	23237000	31602000	8306800	0	13499000	49946000	0
A0A140T9R1;O75955;A0A140T9W4;A0A140T9X0;A2AB09;A0A140T907;A0A140T905;A2ABJ5;A0A140T9C3;A0A140T959;A2AB12;A2AB10	A0A140T9R1;O75955;A0A140T9W4;A0A140T9X0;A2AB09	7;7;6;4;4;3;1;1;1;1;1;1	7;7;6;4;4;3;1;1;1;1;1;1	7;7;6;4;4;3;1;1;1;1;1;1	Flotillin-1	FLOT1	;;;;	12	7	7	7	7	4	5	5	7	4	5	5	7	4	5	5	21.6	21.6	21.6	39.777	357	357;427;186;231;238;60;82;145;165;182;235;252	0	10.047	By MS/MS	By MS/MS	By MS/MS	By MS/MS	21.6	12.6	15.4	15.1	120540000	43055000	19036000	39551000	18899000	31979000	24688000	46665000	20568000	5
A0A140T9T7;Q03518	A0A140T9T7;Q03518	3;3	3;3	3;3	Antigen peptide transporter 1	TAP1	;	2	3	3	3	3	3	2	2	3	3	2	2	3	3	2	2	4.2	4.2	4.2	87.175	808	808;808	0	4.4607	By matching	By MS/MS	By matching	By MS/MS	4.2	4.2	2.6	3.3	46620000	9253800	20855000	7582800	8927900	8461700	22470000	8554800	10923000	0
A0A182DWF2;D3YTF8;A0A182DWF3;Q9NNW7;A0A096LPH4;A0A096LPB7;A0A096LP96;A0A096LPD9;E7EWK1;A0A0U1RQX0;A0A096LPK7	A0A182DWF2;D3YTF8;A0A182DWF3;Q9NNW7;A0A096LPH4;A0A096LPB7;A0A096LP96;A0A096LPD9;E7EWK1;A0A0U1RQX0;A0A096LPK7	2;2;2;2;1;1;1;1;1;1;1	2;2;2;2;1;1;1;1;1;1;1	2;2;2;2;1;1;1;1;1;1;1	Thioredoxin reductase 2, mitochondrial	TXNRD2	;;;;;;;;;;	11	2	2	2	2	2	2	2	2	2	2	2	2	2	2	2	4	4	4	53.567	494	494;501;523;524;165;180;212;306;338;362;463	0	2.9634	By matching	By MS/MS	By MS/MS	By MS/MS	4	4	4	4	97656000	19428000	10290000	37976000	29961000	16394000	12630000	32577000	43510000	0
A0A1B0GTG2;A0A1B0GW77;P49419;A0A1B0GTY9;A0A1B0GUA1;A0A1B0GW82;A0A1B0GTJ4;A0A1B0GV49;A0A140T9V3;A0A0J9YWF7;A0A1B0GUY0;H0YHM6;F8WDY6;F8VVF2;A0A1B0GVU0;A0A0J9YWM6;A0A1B0GW65;F8WD33;A0A0J9YWK1	A0A1B0GTG2;A0A1B0GW77;P49419;A0A1B0GTY9;A0A1B0GUA1;A0A1B0GW82;A0A1B0GTJ4;A0A1B0GV49;A0A140T9V3;A0A0J9YWF7	19;19;19;18;17;17;16;15;15;10;8;6;5;5;3;2;2;2;1	19;19;19;18;17;17;16;15;15;10;8;6;5;5;3;2;2;2;1	19;19;19;18;17;17;16;15;15;10;8;6;5;5;3;2;2;2;1	Alpha-aminoadipic semialdehyde dehydrogenase	ALDH7A1	;;;;;;;;;	19	19	19	19	17	16	19	16	17	16	19	16	17	16	19	16	42.5	42.5	42.5	58.139	536	536;554;539;479;521;545;499;472;502;294;348;239;136;193;164;41;77;97;27	0	25.839	By MS/MS	By MS/MS	By MS/MS	By MS/MS	38.6	38.4	42.5	34.5	789930000	190850000	126150000	317520000	155400000	186860000	161580000	251140000	217190000	11
A0A1B0GTP7;A0A1B0GUE3;A0A1B0GUW4;E7EMM4;A0A1B0GW68;A0A1B0GUA4;A0A1B0GTM3;A0A1B0GTZ5;A0A1B0GUH5;Q13510;A0A1B0GV06;A0A1B0GUG1;A0A1B0GVA3;A0A1B0GW66;A0A1B0GV95;A0A1B0GUJ3;A0A1B0GW48;A0A1B0GVJ1;A0A1B0GVE7;A0A1B0GU62;A0A1B0GU06;A0A1B0GUB3;A0A1B0GVG2	A0A1B0GTP7;A0A1B0GUE3;A0A1B0GUW4;E7EMM4;A0A1B0GW68;A0A1B0GUA4;A0A1B0GTM3;A0A1B0GTZ5;A0A1B0GUH5;Q13510;A0A1B0GV06;A0A1B0GUG1	8;8;8;8;8;8;8;8;8;8;5;5;3;3;3;3;3;3;3;3;3;3;3	8;8;8;8;8;8;8;8;8;8;5;5;3;3;3;3;3;3;3;3;3;3;3	8;8;8;8;8;8;8;8;8;8;5;5;3;3;3;3;3;3;3;3;3;3;3	Acid ceramidase;Acid ceramidase subunit alpha;Acid ceramidase subunit beta	ASAH1	;;;;;;;;;;;	23	8	8	8	5	6	8	6	5	6	8	6	5	6	8	6	30.9	30.9	30.9	32.573	288	288;330;368;370;374;375;376;386;393;395;200;366;110;125;140;151;173;175;184;185;191;246;341	0	16.383	By MS/MS	By MS/MS	By MS/MS	By MS/MS	22.2	25	30.9	20.1	543260000	19837000	70118000	347330000	105970000	21872000	73299000	275560000	172300000	3
A0A1B0GTW1;Q9UDY2;U3KQJ2;B1AN86	A0A1B0GTW1;Q9UDY2	14;14;1;1	14;14;1;1	14;14;1;1	Tight junction protein ZO-2	TJP2	;	4	14	14	14	12	12	14	11	12	12	14	11	12	12	14	11	16	16	16	140.73	1249	1249;1190;134;161	0	36.209	By MS/MS	By MS/MS	By MS/MS	By MS/MS	13.6	14.2	16	13.2	473030000	79241000	38187000	226790000	128820000	82062000	41693000	185990000	186440000	4
A0A1B0GU58;P05165;A0A1B0GWI4;A0A1B0GWA1;A0A1B0GUX9;Q5JVH2;H0Y4B9;H0Y5U0;Q5JTW6;A0A1B0GTR1	A0A1B0GU58;P05165;A0A1B0GWI4;A0A1B0GWA1;A0A1B0GUX9	9;9;7;6;6;1;1;1;1;1	9;9;7;6;6;1;1;1;1;1	9;9;7;6;6;1;1;1;1;1	Propionyl-CoA carboxylase alpha chain, mitochondrial	PCCA	;;;;	10	9	9	9	6	5	8	9	6	5	8	9	6	5	8	9	18.5	18.5	18.5	67.232	615	615;728;461;326;398;111;134;139;149;245	0	9.1241	By matching	By matching	By MS/MS	By MS/MS	12.7	10.4	16.7	18.5	133500000	10402000	8700500	68555000	45845000	11585000	12720000	64517000	54263000	0
A0A1B0GUL7;P36507	A0A1B0GUL7;P36507	2;2	1;1	1;1	Dual specificity mitogen-activated protein kinase kinase 2	MAP2K2	;	2	2	1	1	2	2	2	2	1	1	1	1	1	1	1	1	4.7	2.7	2.7	45.208	405	405;400	0.0074692	1.1477	By MS/MS	By matching	By MS/MS	By MS/MS	4.7	4.7	4.7	4.7	26659000	7965900	4436300	9508600	4747800	0	0	0	6640200	1
A0A1B0GW44;A0A1B0GV23;A0A1B0GVD5;A0A1B0GWE8;P07339;A0A1B0GVP3;A0A1B0GU92;A0A1B0GU03;H7C469;C9JH19;H7C1V0;F8WD96;F8W787;A0A1B0GVF1	A0A1B0GW44;A0A1B0GV23;A0A1B0GVD5;A0A1B0GWE8;P07339;A0A1B0GVP3;A0A1B0GU92;A0A1B0GU03;H7C469;C9JH19;H7C1V0	19;19;19;19;19;16;16;16;14;11;10;9;5;2	19;19;19;19;19;16;16;16;14;11;10;9;5;2	19;19;19;19;19;16;16;16;14;11;10;9;5;2	Cathepsin D;Cathepsin D light chain;Cathepsin D heavy chain	CTSD	;;;;;;;;;;	14	19	19	19	17	17	19	16	17	17	19	16	17	17	19	16	43.7	43.7	43.7	43.688	405	405;406;409;410;412;405;557;582;336;299;189;276;199;73	0	52.467	By MS/MS	By MS/MS	By MS/MS	By MS/MS	43.7	43.7	43.7	41.7	1733800000	280260000	408310000	663100000	382080000	273450000	451720000	540180000	555750000	14
Q5T446;H0Y5R6;A0A1B0GVN9;A0A1B0GVZ4;P06132	Q5T446;H0Y5R6;A0A1B0GVN9;A0A1B0GVZ4;P06132	2;2;2;2;2	2;2;2;2;2	2;2;2;2;2	Uroporphyrinogen decarboxylase	UROD	;;;;	5	2	2	2	2	1	1	2	2	1	1	2	2	1	1	2	13.5	13.5	13.5	21.458	193	193;228;298;321;367	0	3.5404	By MS/MS	By matching	By matching	By matching	13.5	5.2	5.2	13.5	25571000	12015000	3057700	2833200	7665300	12126000	0	0	10609000	2
A0A1B0GVU9;B4DDN1;H7C0R3;A0A0U1RQX5;A0A1B0GTT3;A0A0U1RQQ5;A0A0U1RR79;A0A0U1RQX9;A0A0U1RRC8;A0A0U1RR66;A0A0U1RQJ6	A0A1B0GVU9;B4DDN1;H7C0R3	14;13;7;3;3;3;2;2;2;2;1	14;13;7;3;3;3;2;2;2;2;1	1;0;0;0;0;0;1;0;0;0;0		QARS	;;	11	14	14	1	10	10	12	11	10	10	12	11	1	1	1	0	24.7	24.7	1.4	83.782	736	736;630;253;134;169;194;75;83;91;173;96	0	21.128	By MS/MS	By MS/MS	By MS/MS	By MS/MS	16.3	16.3	20.2	18.6	1151700000	395410000	336700000	324470000	95092000	227040000	181050000	323940000	425540000	7
A0A1B0GWA0;Q8IZM8	A0A1B0GWA0;Q8IZM8	1;1	1;1	1;1	Zinc finger protein 654	ZNF654	;	2	1	1	1	0	1	1	0	0	1	1	0	0	1	1	0	0.6	0.6	0.6	127.87	1128	1128;581	1	-2		By matching	By MS/MS		0	0.6	0.6	0	45128000	0	4287700	40841000	0	0	0	35353000	0	0
A0A1B0GWA2;O00116	A0A1B0GWA2;O00116	3;3	3;3	3;3	Alkyldihydroxyacetonephosphate synthase, peroxisomal	AGPS	;	2	3	3	3	2	2	2	3	2	2	2	3	2	2	2	3	9.2	9.2	9.2	60.807	543	543;658	0	3.9527	By matching	By matching	By matching	By MS/MS	4.8	4.8	4.8	9.2	53931000	8967900	9563000	11327000	24073000	10386000	10312000	10867000	31011000	0
A0A1C7CYX9;Q16555;E5RFU4	A0A1C7CYX9;Q16555	18;18;4	18;18;4	14;14;2	Dihydropyrimidinase-related protein 2	DPYSL2	;	3	18	18	14	18	16	13	11	18	16	13	11	14	12	10	9	40	40	31.6	73.502	677	677;572;170	0	92.483	By MS/MS	By MS/MS	By MS/MS	By MS/MS	40	37.2	29.5	26.4	687230000	303740000	278670000	55907000	48912000	281070000	298840000	59415000	76589000	18
D6R9D6;A0AV96;D6R9M7;D6REZ6;D6RBS9;D6RCT1;D6RBP6;D6RA49;D6RFL5;B7Z8Z7	D6R9D6;A0AV96;D6R9M7;D6REZ6;D6RBS9;D6RCT1;D6RBP6;D6RA49;D6RFL5;B7Z8Z7	5;5;4;4;4;3;3;3;3;3	5;5;4;4;4;3;3;3;3;3	5;5;4;4;4;3;3;3;3;3	RNA-binding protein 47	RBM47	;;;;;;;;;	10	5	5	5	4	1	5	4	4	1	5	4	4	1	5	4	19.3	19.3	19.3	43.987	393	393;593;158;193;217;59;113;123;137;555	0	7.2796	By MS/MS	By matching	By MS/MS	By MS/MS	16.3	3.1	19.3	14.2	77577000	9921400	1612900	43783000	22260000	10335000	0	38591000	30028000	1
F8WC54;A0AVL1;Q13443	F8WC54;A0AVL1;Q13443	1;1;1	1;1;1	1;1;1	Disintegrin and metalloproteinase domain-containing protein 9	ADAM9	;;	3	1	1	1	1	1	1	1	1	1	1	1	1	1	1	1	1.9	1.9	1.9	69.323	628	628;712;819	0.0028355	1.5646	By matching	By MS/MS	By MS/MS	By matching	1.9	1.9	1.9	1.9	19175000	3700800	4484700	7468600	3521000	0	0	0	4924400	0
A0AVT1;H0Y9U5;H0Y8S8	A0AVT1	5;2;2	5;2;2	5;2;2	Ubiquitin-like modifier-activating enzyme 6	UBA6		3	5	5	5	4	5	4	4	4	5	4	4	4	5	4	4	4.5	4.5	4.5	117.97	1052	1052;88;271	0	4.2474	By matching	By MS/MS	By MS/MS	By MS/MS	3.6	4.5	4.3	4.5	105390000	14665000	33001000	28925000	28797000	23409000	31822000	27566000	32161000	0
M0R026;A1L0T0	M0R026;A1L0T0	2;2	2;2	2;2	Acetolactate synthase-like protein	ILVBL	;	2	2	2	2	1	2	2	2	1	2	2	2	1	2	2	2	5.9	5.9	5.9	56.732	525	525;632	0	2.8636	By MS/MS	By MS/MS	By MS/MS	By MS/MS	1.9	5.9	5.9	5.9	70401000	10795000	13526000	33285000	12795000	0	15402000	23202000	22439000	1
A1X283;G3V144;A0A1B0GUF2	A1X283;G3V144;A0A1B0GUF2	3;2;2	3;2;2	3;2;2	SH3 and PX domain-containing protein 2B	SH3PXD2B	;;	3	3	3	3	2	2	3	3	2	2	3	3	2	2	3	3	3.4	3.4	3.4	101.58	911	911;430;444	0.0023742	1.5866	By matching	By MS/MS	By MS/MS	By matching	2.3	2.1	3.4	3.4	36738000	3315800	4941700	18575000	9905400	6701800	6673100	15761000	9350200	0
A2A274;Q99798	A2A274;Q99798	33;33	33;33	33;33	Aconitate hydratase, mitochondrial	ACO2	;	2	33	33	33	26	26	29	31	26	26	29	31	26	26	29	31	47	47	47	87.819	805	805;780	0	87.19	By MS/MS	By MS/MS	By MS/MS	By MS/MS	40.4	39.1	44.3	44.8	2932000000	313390000	388410000	1162500000	1067700000	343860000	489470000	1037500000	1341900000	14
A2A305;F5H2U4;Q5T6F2	A2A305;F5H2U4;Q5T6F2	1;1;1	1;1;1	1;1;1	Ubiquitin-associated protein 2	UBAP2	;;	3	1	1	1	0	1	0	0	0	1	0	0	0	1	0	0	2.7	2.7	2.7	44.794	412	412;581;1119	0.0062002	1.1794		By MS/MS			0	2.7	0	0	4670700	0	4670700	0	0	0	4950700	0	0	0
A6NCQ0;A6NJU6;A6NFX8;Q9UKK9;C9JYY9;H0YEY4	A6NCQ0;A6NJU6;A6NFX8;Q9UKK9;C9JYY9	3;3;3;3;2;1	3;3;3;3;2;1	3;3;3;3;2;1	ADP-sugar pyrophosphatase	NUDT5	;;;;	6	3	3	3	3	2	2	3	3	2	2	3	3	2	2	3	18.3	18.3	18.3	19.961	180	180;186;232;219;97;137	0	3.4618	By MS/MS	By MS/MS	By MS/MS	By matching	18.3	13.3	13.3	18.3	71253000	27899000	10255000	14530000	18569000	22371000	19176000	18659000	17112000	3
K7EIN1;K7ESN4;K7EIJ0;K7ENL2;A6NG10;K7EMC9;Q969T9;K7EIK1;B4DFG2	K7EIN1;K7ESN4;K7EIJ0;K7ENL2;A6NG10;K7EMC9;Q969T9;K7EIK1;B4DFG2	2;2;2;2;2;2;2;1;1	2;2;2;2;2;2;2;1;1	2;2;2;2;2;2;2;1;1	WW domain-binding protein 2	WBP2	;;;;;;;;	9	2	2	2	2	2	2	2	2	2	2	2	2	2	2	2	21.1	21.1	21.1	11.967	114	114;152;167;231;239;257;261;205;216	0	3.3049	By MS/MS	By MS/MS	By MS/MS	By MS/MS	21.1	21.1	21.1	21.1	47633000	7883100	11928000	16262000	11559000	9937900	11113000	16013000	13706000	1
H3BU16;A6NGP5;Q9H910;H3BMT0;H3BTV5;H3BMV3;H3BMM8;B4E1P3	H3BU16;A6NGP5;Q9H910;H3BMT0;H3BTV5;H3BMV3	4;4;4;3;3;3;1;1	4;4;4;3;3;3;1;1	4;4;4;3;3;3;1;1	Hematological and neurological expressed 1-like protein	HN1L	;;;;;	8	4	4	4	4	3	4	3	4	3	4	3	4	3	4	3	35.3	35.3	35.3	17.603	167	167;178;190;115;116;190;70;98	0	5.1733	By MS/MS	By MS/MS	By MS/MS	By MS/MS	35.3	26.9	35.3	26.9	111210000	29843000	16018000	50686000	14663000	22393000	18573000	41655000	28584000	2
B5MC82;P30046;A6NHG4;J3KQ18	B5MC82;P30046;A6NHG4	5;5;5;2	5;5;5;2	5;5;5;2	D-dopachrome decarboxylase;D-dopachrome decarboxylase-like protein	DDT;DDTL	;;	4	5	5	5	5	5	4	4	5	5	4	4	5	5	4	4	28.9	28.9	28.9	17.718	166	166;118;134;132	0	12.374	By MS/MS	By MS/MS	By MS/MS	By MS/MS	28.9	28.9	28.9	21.7	144960000	41788000	36716000	27619000	38837000	37752000	43567000	38376000	39235000	3
A6NHH0;Q9H7Z7;X6RJ95	A6NHH0;Q9H7Z7;X6RJ95	2;2;1	2;2;1	2;2;1	Prostaglandin E synthase 2;Prostaglandin E synthase 2 truncated form	PTGES2	;;	3	2	2	2	0	0	2	1	0	0	2	1	0	0	2	1	10.2	10.2	10.2	21.337	186	186;377;265	0.0019569	1.7521			By MS/MS	By MS/MS	0	0	10.2	4.8	23242000	0	0	23242000	0	0	0	20119000	0	0
A6NHK2;P62304	A6NHK2;P62304	2;2	2;2	2;2	Small nuclear ribonucleoprotein E	SNRPE	;	2	2	2	2	2	2	1	1	2	2	1	1	2	2	1	1	78.8	78.8	78.8	5.9248	52	52;92	0	22.417	By MS/MS	By MS/MS	By MS/MS	By MS/MS	78.8	78.8	48.1	30.8	89800000	35334000	22657000	16006000	15803000	35468000	23881000	0	0	2
A6NKB8;Q9H4A4;A0A087WU27;A0A087WUS4;C9JMZ3	A6NKB8;Q9H4A4;A0A087WU27;A0A087WUS4	8;8;5;4;2	8;8;5;4;2	8;8;5;4;2	Aminopeptidase B	RNPEP	;;;	5	8	8	8	7	6	7	6	7	6	7	6	7	6	7	6	16	16	16	68.168	611	611;650;171;151;344	0	8.5982	By MS/MS	By MS/MS	By MS/MS	By MS/MS	14.2	12.4	14.2	12.3	163090000	29104000	22281000	73991000	37719000	27456000	29134000	67279000	45653000	3
A6NLN1;P26599;A0A0U1RRM4;K7EK45;K7ES59;A0A087WU68;K7EKJ7;K7ELW5;A0A0D9SF20;A0A087WUW5	A6NLN1;P26599;A0A0U1RRM4	13;13;12;6;5;5;5;3;3;2	13;13;12;6;5;5;5;3;3;2	11;11;10;5;4;4;4;2;3;2	Polypyrimidine tract-binding protein 1	PTBP1	;;	10	13	13	11	12	12	8	8	12	12	8	8	11	10	8	7	43.8	43.8	40	56.51	527	527;531;588;256;149;227;237;105;197;81	0	38.828	By MS/MS	By MS/MS	By MS/MS	By MS/MS	42.3	36.4	25.8	26	576640000	196440000	211100000	100070000	69031000	156380000	166010000	131810000	149160000	9
H3BQ52;H3BTD3;H3BMD8;A6NMQ3;Q5T5H1;P56211;O43768	H3BQ52;H3BTD3;H3BMD8;A6NMQ3;Q5T5H1;P56211;O43768	1;1;1;1;1;1;1	1;1;1;1;1;1;1	1;1;1;1;1;1;1	cAMP-regulated phosphoprotein 19;Alpha-endosulfine	ARPP19;ENSA	;;;;;;	7	1	1	1	1	1	1	0	1	1	1	0	1	1	1	0	15.5	15.5	15.5	7.6866	71	71;72;131;140;187;112;121	0.0015306	2.0395	By MS/MS	By MS/MS	By matching		15.5	15.5	15.5	0	61241000	21896000	20804000	18541000	0	0	0	16050000	0	1
A6NP24;Q08257;C9JH92	A6NP24;Q08257;C9JH92	6;6;5	6;6;5	6;6;5	Quinone oxidoreductase	CRYZ	;;	3	6	6	6	6	4	5	4	6	4	5	4	6	4	5	4	28.8	28.8	28.8	25.982	243	243;329;206	0	8.4787	By MS/MS	By MS/MS	By MS/MS	By matching	28.8	19.8	23	18.1	87808000	26876000	13805000	37018000	10109000	15510000	15171000	40236000	16773000	2
A6NP52;O60831	A6NP52;O60831	1;1	1;1	1;1	PRA1 family protein 2	PRAF2	;	2	1	1	1	1	1	1	1	1	1	1	1	1	1	1	1	6.9	6.9	6.9	17.188	160	160;178	0.0015121	1.9515	By MS/MS	By MS/MS	By MS/MS	By MS/MS	6.9	6.9	6.9	6.9	39779000	6556000	11295000	10292000	11636000	0	0	0	16275000	1
A6PVC9;Q9UGP8	A6PVC9;Q9UGP8	1;1	1;1	1;1	Translocation protein SEC63 homolog	SEC63	;	2	1	1	1	1	1	1	1	1	1	1	1	1	1	1	1	6.8	6.8	6.8	18.6	161	161;760	0.0010341	2.0915	By MS/MS	By MS/MS	By MS/MS	By matching	6.8	6.8	6.8	6.8	19693000	4424100	6086900	6108600	3073000	0	0	0	4297900	1
A8K2U0;H0YH14;H0YGG5	A8K2U0;H0YH14;H0YGG5	2;1;1	2;1;1	2;1;1	Alpha-2-macroglobulin-like protein 1	A2ML1	;;	3	2	2	2	2	1	2	2	2	1	2	2	2	1	2	2	1.5	1.5	1.5	161.1	1454	1454;182;1004	0.0010504	2.189	By MS/MS	By matching	By MS/MS	By matching	1.5	0.9	1.5	1.5	36483000	11598000	1008500	13467000	10410000	12270000	0	12387000	13157000	2
A8K7Q2;E9PS65;E9PM13	A8K7Q2	26;9;5	1;0;0	1;0;0		HSPA8		3	26	1	1	25	23	25	21	1	1	1	1	1	1	1	1	47.3	2.2	2.2	45.338	410	410;223;150	0.0087374	1.1132	By matching	By MS/MS	By matching	By matching	45.1	44.6	47.1	45.1	9762100	3659600	3993600	1194000	914810	0	0	0	1279400	0
Q5TIG5;A8MQ02;J3KN01;P55196;H0Y7R8	Q5TIG5;A8MQ02;J3KN01;P55196	4;4;4;4;1	4;4;4;4;1	4;4;4;4;1	Afadin	MLLT4	;;;	5	4	4	4	4	4	4	3	4	4	4	3	4	4	4	3	2.8	2.8	2.8	189.15	1665	1665;1781;1831;1824;389	0	5.5913	By MS/MS	By MS/MS	By MS/MS	By MS/MS	2.8	2.8	2.8	2.3	89939000	23153000	23220000	27256000	16310000	20181000	24325000	24820000	24843000	3
A8MUD9;P18124;C9JIJ5;C9JZ88	A8MUD9;P18124	9;9;3;2	9;9;3;2	9;9;3;2	60S ribosomal protein L7	RPL7	;	4	9	9	9	8	8	8	6	8	8	8	6	8	8	8	6	43.3	43.3	43.3	24.433	208	208;248;99;88	0	11.946	By MS/MS	By MS/MS	By MS/MS	By MS/MS	36.5	36.5	34.6	27.4	675070000	176440000	227480000	156440000	114710000	171670000	262900000	119970000	158860000	6
C9JXR7;A8MVM1;P42574	C9JXR7;A8MVM1;P42574	3;3;3	3;3;3	3;3;3	Caspase-3;Caspase-3 subunit p17;Caspase-3 subunit p12	CASP3	;;	3	3	3	3	2	2	3	2	2	2	3	2	2	2	3	2	32.5	32.5	32.5	13.366	117	117;182;277	0.00055804	2.6295	By MS/MS	By matching	By MS/MS	By MS/MS	25.6	25.6	32.5	25.6	86513000	25711000	3847200	32014000	24940000	20288000	9582900	39950000	22562000	1
Q49AN9;F5H013;P62308;A8MWD9	Q49AN9;F5H013;P62308;A8MWD9	1;1;1;1	1;1;1;1	1;1;1;1	Small nuclear ribonucleoprotein G;Putative small nuclear ribonucleoprotein G-like protein 15	SNRPG;SNRPGP15	;;;	4	1	1	1	1	1	1	0	1	1	1	0	1	1	1	0	20.3	20.3	20.3	7.1013	64	64;68;76;76	0	3.1579	By MS/MS	By MS/MS	By matching		20.3	20.3	20.3	0	59427000	24225000	21883000	13318000	0	0	0	11528000	0	1
A8MXB9;J3KQJ1;Q8NBJ7;E9PBT8;J3QT17;C9JL30;H7C3B2;C9J660;F8WA42;F8WEV7;F8WES7;F8WEX5;E9PG02	A8MXB9;J3KQJ1;Q8NBJ7;E9PBT8;J3QT17;C9JL30;H7C3B2;C9J660	5;5;5;4;4;3;3;3;2;1;1;1;1	5;5;5;4;4;3;3;3;2;1;1;1;1	5;5;5;4;4;3;3;3;2;1;1;1;1	Sulfatase-modifying factor 2	SUMF2	;;;;;;;	13	5	5	5	4	4	5	5	4	4	5	5	4	4	5	5	21.3	21.3	21.3	33.995	305	305;320;301;232;236;293;304;352;358;102;150;165;183	0	9.481	By MS/MS	By MS/MS	By MS/MS	By MS/MS	17.7	17.7	21.3	21.3	250050000	42814000	35991000	96467000	74774000	47735000	43834000	79590000	97886000	2
J3QKW7;A8MZF9;P55039	J3QKW7;A8MZF9;P55039	1;1;1	1;1;1	1;1;1	Developmentally-regulated GTP-binding protein 2	DRG2	;;	3	1	1	1	1	1	0	1	1	1	0	1	1	1	0	1	5.3	5.3	5.3	26.624	244	244;343;364	0.0019389	1.689	By matching	By MS/MS		By matching	5.3	5.3	0	5.3	10248000	1716100	6088700	0	2443100	0	0	0	3416900	0
M0R088;E9PCT1;A9Z1X7;Q8IYB3	M0R088;E9PCT1;A9Z1X7;Q8IYB3	1;1;1;1	1;1;1;1	1;1;1;1	Serine/arginine repetitive matrix protein 1	SRRM1	;;;	4	1	1	1	1	1	1	1	1	1	1	1	1	1	1	1	1.5	1.5	1.5	78.139	681	681;820;913;904	0.0019111	1.6221	By matching	By MS/MS	By matching	By matching	1.5	1.5	1.5	1.5	82598000	30426000	18043000	23321000	10807000	0	0	0	15115000	0
B0QY89;Q9Y262;B0QY90;C9JHP4;C9K0Q7;H7C3A0	B0QY89;Q9Y262;B0QY90	11;11;7;5;5;3	11;11;7;5;5;3	11;11;7;5;5;3	Eukaryotic translation initiation factor 3 subunit L	EIF3L	;;	6	11	11	11	10	8	8	7	10	8	8	7	10	8	8	7	22.2	22.2	22.2	70.901	607	607;564;466;150;183;127	0	53.266	By MS/MS	By MS/MS	By MS/MS	By MS/MS	20.8	17.5	14.7	13.8	260500000	77605000	82876000	69991000	30029000	69390000	87381000	72939000	38323000	9
B0QYK0;Q01844;A0A0D9SFL3;C9JGE3;H7BY36	B0QYK0;Q01844;A0A0D9SFL3;C9JGE3	3;3;2;2;1	3;3;2;2;1	3;3;2;2;1	RNA-binding protein EWS	EWSR1	;;;	5	3	3	3	3	2	3	2	3	2	3	2	3	2	3	2	9.4	9.4	9.4	64.929	618	618;656;584;620;308	0	8.2869	By MS/MS	By MS/MS	By MS/MS	By MS/MS	9.4	7	9.4	6.3	166790000	50893000	14482000	66114000	35296000	46867000	32953000	49464000	43554000	3
H3BPC4;H3BQQ9;B0QYN7;P63279	H3BPC4;H3BQQ9;B0QYN7;P63279	2;2;2;2	2;2;2;2	2;2;2;2	SUMO-conjugating enzyme UBC9	UBE2I	;;;	4	2	2	2	2	2	2	2	2	2	2	2	2	2	2	2	32.9	32.9	32.9	7.8891	70	70;137;184;158	0.0010455	2.1666	By MS/MS	By MS/MS	By MS/MS	By MS/MS	32.9	32.9	32.9	32.9	113880000	29919000	55707000	13792000	14457000	20900000	70321000	13013000	16890000	1
F2Z2V0;B0QZ18;Q99829;Q5JX56;Q5JX58;Q5JX59;Q5JX60;Q5JX44;E7ENH5;A6PVH9;Q5JX55;Q5JX61;Q5JX52;Q5JX45;Q5JX54;Q5JX57;E7EV27;H0Y524;Q5JX53	F2Z2V0;B0QZ18;Q99829;Q5JX56;Q5JX58;Q5JX59;Q5JX60;Q5JX44;E7ENH5;A6PVH9;Q5JX55;Q5JX61;Q5JX52;Q5JX45	6;6;6;4;4;4;4;4;4;4;3;3;3;3;2;2;2;2;1	6;6;6;4;4;4;4;4;4;4;3;3;3;3;2;2;2;2;1	6;6;6;4;4;4;4;4;4;4;3;3;3;3;2;2;2;2;1	Copine-1	CPNE1	;;;;;;;;;;;;;	19	6	6	6	6	6	4	4	6	6	4	4	6	6	4	4	8.6	8.6	8.6	58.634	533	533;542;537;174;201;209;231;304;427;481;152;213;305;386;136;137;138;208;66	0	5.5187	By MS/MS	By MS/MS	By MS/MS	By matching	8.6	8.6	6.9	6.9	145320000	50121000	57142000	27814000	10243000	48327000	62377000	23602000	14783000	5
B0QZ43;O75477	B0QZ43;O75477	6;6	2;2	2;2	Erlin-1	ERLIN1	;	2	6	2	2	6	6	5	6	2	2	2	2	2	2	2	2	19.6	6.5	6.5	31.077	275	275;346	0.0023685	1.5769	By MS/MS	By MS/MS	By matching	By matching	19.6	19.6	19.6	19.6	70730000	22516000	24271000	18337000	5606900	17056000	27237000	16147000	11516000	1
B0QZK4;X6RGJ2;Q5SSJ5;Q5SWC8	B0QZK4;X6RGJ2;Q5SSJ5;Q5SWC8	5;5;5;4	5;5;5;4	5;5;5;4	Heterochromatin protein 1-binding protein 3	HP1BP3	;;;	4	5	5	5	5	5	5	5	5	5	5	5	5	5	5	5	19.4	19.4	19.4	28.515	253	253;327;553;278	0	8.6925	By MS/MS	By MS/MS	By MS/MS	By MS/MS	19.4	19.4	19.4	19.4	145020000	37615000	46123000	33700000	27576000	34087000	51347000	25593000	41099000	3
B0S8I6;Q14320	B0S8I6;Q14320	2;1	2;1	2;1	Protein FAM50A	FAM50A	;	2	2	2	2	2	1	1	1	2	1	1	1	2	1	1	1	9.6	9.6	9.6	30.693	260	260;339	0.00056883	2.7763	By MS/MS	By MS/MS	By matching	By matching	9.6	5.4	5.4	5.4	21426000	12716000	5965200	1409600	1335500	12716000	0	0	0	2
B1AHD1;P55769	B1AHD1;P55769	4;4	4;4	4;4	NHP2-like protein 1;NHP2-like protein 1, N-terminally processed	NHP2L1	;	2	4	4	4	4	4	2	2	4	4	2	2	4	4	2	2	39.4	39.4	39.4	14.627	132	132;128	0	14.551	By MS/MS	By MS/MS	By MS/MS	By MS/MS	39.4	39.4	18.2	18.2	164140000	48776000	57477000	30537000	27354000	41648000	54795000	32240000	45705000	2
B1AJY6;B1AJY5;B1AJY7;O75832	B1AJY6;B1AJY5;B1AJY7;O75832	1;1;1;1	1;1;1;1	1;1;1;1	26S proteasome non-ATPase regulatory subunit 10	PSMD10	;;;	4	1	1	1	1	1	1	1	1	1	1	1	1	1	1	1	9.1	9.1	9.1	11.926	110	110;185;193;226	0.001991	1.8347	By matching	By matching	By MS/MS	By matching	9.1	9.1	9.1	9.1	15462000	4556900	3572100	5843700	1488900	0	0	0	2082300	0
B1AK87;B1AK88;P47756;B1AK85	B1AK87;B1AK88;P47756;B1AK85	16;16;14;9	16;16;14;9	16;16;14;9	F-actin-capping protein subunit beta	CAPZB	;;;	4	16	16	16	16	16	14	14	16	16	14	14	16	16	14	14	59.2	59.2	59.2	29.295	260	260;301;277;260	0	28.376	By MS/MS	By MS/MS	By MS/MS	By MS/MS	59.2	59.2	53.8	59.2	1804100000	453110000	496200000	538710000	316120000	422070000	484050000	484060000	496210000	14
B1AKC9;P29323;J3KR66;Q96L35;E9PG71;A0A0B4J1T8;P54762;P54764;P54760;Q15375;P54753;Q9UF33	B1AKC9;P29323;J3KR66;Q96L35;E9PG71;A0A0B4J1T8;P54762;P54764;P54760;Q15375;P54753;Q9UF33	2;2;1;1;1;1;1;1;1;1;1;1	1;1;0;0;0;0;0;0;0;0;0;0	1;1;0;0;0;0;0;0;0;0;0;0	Receptor protein-tyrosine kinase;Ephrin type-B receptor 2;Ephrin type-B receptor 1;Ephrin type-A receptor 4;Ephrin type-B receptor 4;Ephrin type-A receptor 7;Ephrin type-B receptor 3;Ephrin type-A receptor 6	EPHB2;EPHA6;EPHB4;EPHA4;EPHB1;EPHA7;EPHB3	;;;;;;;;;;;	12	2	1	1	1	2	1	0	0	1	0	0	0	1	0	0	2.4	1.3	1.3	105.56	946	946;1055;373;935;949;1130;984;986;987;998;998;1036	0.0074627	1.144	By matching	By MS/MS	By matching		1.2	2.4	1.2	0	6994300	0	6994300	0	0	0	7413500	0	0	0
H3BQI1;B1AKR6;Q9NP97;Q8TF09	H3BQI1;B1AKR6;Q9NP97;Q8TF09	2;2;2;2	2;2;2;2	2;2;2;2	Dynein light chain roadblock-type 1;Dynein light chain roadblock-type 2	DYNLRB2;DYNLRB1	;;;	4	2	2	2	2	2	2	2	2	2	2	2	2	2	2	2	12.8	12.8	12.8	13.852	125	125;148;96;96	0	4.7394	By MS/MS	By MS/MS	By MS/MS	By MS/MS	12.8	12.8	12.8	12.8	59625000	14098000	11960000	19227000	14340000	14358000	12818000	16079000	20218000	2
B1AN48;Q9UBC9	B1AN48;Q9UBC9	6;6	6;6	6;6	Small proline-rich protein 3	SPRR3	;	2	6	6	6	5	0	6	6	5	0	6	6	5	0	6	6	65.2	65.2	65.2	16.961	158	158;169	0	7.7256	By MS/MS		By MS/MS	By MS/MS	39.9	0	65.2	65.2	665120000	114710000	0	488410000	62007000	139640000	0	448210000	36367000	3
B1AN99;P35030	B1AN99;P35030	1;1	1;1	1;1	Trypsin-3	PRSS3	;	2	1	1	1	1	1	1	1	1	1	1	1	1	1	1	1	7.3	7.3	7.3	19.288	177	177;304	0.0062195	1.1916	By MS/MS	By matching	By MS/MS	By MS/MS	7.3	7.3	7.3	7.3	24882000	5086100	3251000	7593400	8951400	0	0	0	12519000	1
B1ANH5;B1ANH0;B1ANG9;B1ANH6;B1ANH2;B1ANH3;Q16774	B1ANH5;B1ANH0;B1ANG9;B1ANH6;B1ANH2;B1ANH3;Q16774	3;3;3;3;3;3;3	3;3;3;3;3;3;3	3;3;3;3;3;3;3	Guanylate kinase	GUK1	;;;;;;	7	3	3	3	3	3	3	3	3	3	3	3	3	3	3	3	22.1	22.1	22.1	21.999	199	199;217;235;242;253;272;197	0	5.3493	By MS/MS	By matching	By MS/MS	By MS/MS	22.1	22.1	22.1	22.1	69514000	17192000	11427000	24339000	16556000	15899000	10817000	21086000	25724000	2
B1ANR0;Q13310;H0Y5F5;H0YCC8;H0YEU6	B1ANR0;Q13310;H0Y5F5	12;12;8;4;4	2;2;2;1;1	2;2;2;1;1	Polyadenylate-binding protein;Polyadenylate-binding protein 4	PABPC4	;;	5	12	2	2	11	11	10	9	2	2	2	2	2	2	2	2	19	5.2	5.2	67.97	615	615;644;550;197;249	0	3.7577	By MS/MS	By MS/MS	By MS/MS	By MS/MS	18.7	18.7	16.9	17.2	58878000	13144000	12855000	19419000	13459000	13413000	13454000	16386000	19151000	1
G3V4W0;B4DY08;B2R5W2;G3V4C1;G3V576;G3V2Q1;P07910;G3V555;G3V575;G3V2D6;G3V251;G3V5X6;G3V3K6;G3V5V7;B4DSU6;G3V4M8;A0A0G2JPF8;A0A0G2JNQ3;P0DMR1;O60812;B7ZW38;B2RXH8;G3V2H6;E5RG71;B3KT61;Q86SE5	G3V4W0;B4DY08;B2R5W2;G3V4C1;G3V576;G3V2Q1;P07910;G3V555;G3V575;G3V2D6;G3V251	13;13;13;13;11;11;11;8;8;8;7;6;6;6;5;4;4;4;4;4;4;4;3;1;1;1	13;13;13;13;11;11;11;8;8;8;7;6;6;6;5;4;4;4;4;4;4;4;3;1;1;1	13;13;13;13;11;11;11;8;8;8;7;6;6;6;5;4;4;4;4;4;4;4;3;1;1;1	Heterogeneous nuclear ribonucleoproteins C1/C2	HNRNPC	;;;;;;;;;;	26	13	13	13	12	13	11	8	12	13	11	8	12	13	11	8	45	45	45	28.916	262	262;288;290;292;231;305;306;175;187;214;126;117;121;180;147;66;293;293;293;293;293;293;54;85;280;291	0	23.703	By MS/MS	By MS/MS	By MS/MS	By MS/MS	40.8	45	40.8	22.5	927690000	294910000	263000000	260020000	109750000	280120000	222100000	261460000	187640000	9
M0QX65;B3KNJ4;Q9UBE0;M0R054;M0QYM8;M0QZS6;M0R286	M0QX65;B3KNJ4;Q9UBE0;M0R054;M0QYM8;M0QZS6	4;4;4;3;2;2;1	4;4;4;3;2;2;1	4;4;4;3;2;2;1	SUMO-activating enzyme subunit 1;SUMO-activating enzyme subunit 1, N-terminally processed	SAE1	;;;;;	7	4	4	4	4	3	2	3	4	3	2	3	4	3	2	3	27.3	27.3	27.3	22.622	205	205;299;346;157;133;265;98	0	6.9513	By MS/MS	By MS/MS	By MS/MS	By MS/MS	27.3	16.6	11.2	16.6	118410000	38621000	29167000	29503000	21115000	34642000	36517000	29158000	24288000	3
K7ENH2;B3KQ25;K7ESG5;K9J957;P61289;K7EMD0;K7EPX6;K7EKR3;A0A087WTV2	K7ENH2;B3KQ25;K7ESG5;K9J957;P61289;K7EMD0;K7EPX6;K7EKR3	4;4;4;4;4;3;3;3;1	4;4;4;4;4;3;3;3;1	4;4;4;4;4;3;3;3;1	Proteasome activator complex subunit 3	PSME3	;;;;;;;	9	4	4	4	4	4	3	4	4	4	3	4	4	4	3	4	27.4	27.4	27.4	20.593	179	179;193;198;231;254;96;110;118;170	0	15.853	By MS/MS	By MS/MS	By MS/MS	By MS/MS	27.4	27.4	21.8	27.4	193420000	47367000	56860000	51153000	38035000	45712000	61044000	46293000	52061000	6
B3KRD8;O76054;H7C417;C9JZI9;C9JYY7	B3KRD8;O76054;H7C417	6;6;4;2;1	6;6;4;2;1	6;6;4;2;1	SEC14-like protein 2	SEC14L2	;;	5	6	6	6	6	5	5	5	6	5	5	5	6	5	5	5	26.1	26.1	26.1	37.455	329	329;403;338;203;84	0	7.4217	By MS/MS	By MS/MS	By MS/MS	By MS/MS	26.1	22.5	19.1	19.1	106020000	33956000	36896000	18857000	16311000	30349000	45246000	13695000	22910000	3
B3KS98;O15372;A0A087WZK9;E5RFW7;E5RFH0;E5RGU4;E5RHC7;E5RH59;E5RJT0	B3KS98;O15372;A0A087WZK9	9;9;8;4;4;4;3;3;2	9;9;8;4;4;4;3;3;2	9;9;8;4;4;4;3;3;2	Eukaryotic translation initiation factor 3 subunit H	EIF3H	;;	9	9	9	9	8	7	7	6	8	7	7	6	8	7	7	6	24.3	24.3	24.3	41.581	366	366;352;349;97;170;235;46;56;244	0	21.814	By MS/MS	By MS/MS	By MS/MS	By MS/MS	21.9	23.5	18.9	16.1	474260000	134860000	100830000	141980000	96586000	116410000	149250000	103350000	130700000	5
B3KSI3;M0QXF9;O15382;M0QZP4;M0QZ10	B3KSI3;M0QXF9;O15382;M0QZP4;M0QZ10	3;3;3;2;2	3;3;3;2;2	3;3;3;2;2	Branched-chain-amino-acid aminotransferase;Branched-chain-amino-acid aminotransferase, mitochondrial	BCAT2	;;;;	5	3	3	3	1	1	3	1	1	1	3	1	1	1	3	1	10.8	10.8	10.8	39.915	352	352;445;392;313;405	0	4.2009	By matching	By MS/MS	By MS/MS	By MS/MS	2.3	2.3	10.8	2.3	62249000	7354100	6202300	29248000	19445000	0	0	25318000	0	0
B4DDD6;F8WC20;F8WBB2;F8WFE1;F2Z2V3;F8WB73;F8WCK3;F2Z3E3	B4DDD6	10;2;2;2;1;1;1;1	1;0;0;0;0;0;0;0	1;0;0;0;0;0;0;0		DBNL		8	10	1	1	10	7	8	10	1	0	1	1	1	0	1	1	33.3	3.2	3.2	45.746	406	406;50;62;87;27;31;40;48	0.00054945	2.513	By MS/MS	By matching	By MS/MS	By matching	33.3	24.6	28.1	33.3	16448000	5220800	0	8183000	3044400	0	0	0	4257800	1
B4DDF4;B4DUT8;Q99439;A0A087X1X5;A0A087X271;H3BVI6;H3BQH0;U3KPS3;K7ES69;A0A087WV51	B4DDF4;B4DUT8;Q99439;A0A087X1X5;A0A087X271;H3BVI6	10;10;10;8;7;6;3;2;2;1	10;10;10;8;7;6;3;2;2;1	10;10;10;8;7;6;3;2;2;1	Calponin;Calponin-2	CNN2	;;;;;	10	10	10	10	8	10	6	3	8	10	6	3	8	10	6	3	39.9	39.9	39.9	32.616	298	298;330;309;191;179;218;154;103;148;66	0	24.602	By MS/MS	By MS/MS	By MS/MS	By matching	36.2	39.9	20.1	13.8	422540000	154800000	215320000	29178000	23234000	135280000	225450000	36795000	36193000	8
B4DEH8;G3V4T2;Q86U42;H0YJH9	B4DEH8;G3V4T2;Q86U42;H0YJH9	2;2;2;1	2;2;2;1	2;2;2;1	Polyadenylate-binding protein 2	PABPN1	;;;	4	2	2	2	2	2	1	1	2	2	1	1	2	2	1	1	23.2	23.2	23.2	18.99	168	168;178;306;96	0	10.008	By MS/MS	By MS/MS	By MS/MS	By MS/MS	23.2	23.2	6.5	6.5	67608000	23347000	22363000	10717000	11181000	24467000	22583000	0	0	2
B4DEM9;Q9Y2S7	B4DEM9;Q9Y2S7	1;1	1;1	1;1	Polymerase delta-interacting protein 2	POLDIP2	;	2	1	1	1	1	1	1	1	1	1	1	1	1	1	1	1	4.6	4.6	4.6	39.871	350	350;368	0.0019361	1.6834	By MS/MS	By MS/MS	By matching	By matching	4.6	4.6	4.6	4.6	32011000	6983700	4970000	11729000	8327500	0	0	0	11647000	1
J3QKS7;B4DGM3;Q969G3;J3KS99;J3QL66;J3QKX6;J3QR61;H7C048;K7EMQ8	J3QKS7;B4DGM3;Q969G3;J3KS99;J3QL66;J3QKX6;J3QR61;H7C048;K7EMQ8	2;2;2;1;1;1;1;1;1	2;2;2;1;1;1;1;1;1	2;2;2;1;1;1;1;1;1	SWI/SNF-related matrix-associated actin-dependent regulator of chromatin subfamily E member 1	SMARCE1	;;;;;;;;	9	2	2	2	1	2	0	0	1	2	0	0	1	2	0	0	8.3	8.3	8.3	33.433	288	288;393;411;55;77;129;153;157;177	0	5.2816	By MS/MS	By MS/MS			3.5	8.3	0	0	9578200	0	9578200	0	0	0	10152000	0	0	1
B4DGU4;P35222	B4DGU4;P35222	18;18	15;15	15;15	Catenin beta-1	CTNNB1	;	2	18	15	15	18	16	11	14	15	14	9	12	15	14	9	12	31.1	26.7	26.7	84.765	774	774;781	0	47.161	By MS/MS	By MS/MS	By MS/MS	By MS/MS	31.1	28.4	19.6	25.5	608070000	221120000	148880000	91497000	146570000	219680000	154430000	85985000	203020000	14
B4DJV2;O75390;A0A0C4DGI3;F8VPA1;H0YH82;F8VPF9;F8VTT8;F8W1S4;F8W4S1;F8VRP1;F8VX68;F8W642;F8VZK9;F8VX07;F8VRI6;F8VR34;H0YIC4;F8VWQ5;F8VU34;F8W0J2	B4DJV2;O75390;A0A0C4DGI3;F8VPA1;H0YH82	16;16;14;8;8;7;7;7;7;6;6;5;5;5;4;4;3;2;2;1	16;16;14;8;8;7;7;7;7;6;6;5;5;5;4;4;3;2;2;1	15;15;14;8;8;7;6;7;6;6;6;5;5;5;4;3;3;1;1;0	Citrate synthase;Citrate synthase, mitochondrial	CS	;;;;	20	16	16	15	15	13	14	14	15	13	14	14	14	12	13	13	45.3	45.3	43.3	50.431	453	453;466;400;144;190;140;149;157;178;117;120;66;80;114;140;146;123;132;142;75	0	55.568	By MS/MS	By MS/MS	By MS/MS	By MS/MS	43.3	30.7	43	34.4	1725800000	242490000	277630000	636840000	568800000	294130000	317660000	581870000	689900000	9
K7EKX9;K7EN83;B4DKV7;Q8TE68	K7EKX9;K7EN83;B4DKV7;Q8TE68	2;2;2;2	2;2;2;2	2;2;2;2	Epidermal growth factor receptor kinase substrate 8-like protein 1	EPS8L1	;;;	4	2	2	2	2	2	1	0	2	2	1	0	2	2	1	0	6.5	6.5	6.5	47.794	428	428;548;659;723	0.004157	1.3991	By MS/MS	By matching	By MS/MS		6.5	6.5	2.3	0	18703000	9332000	3506700	5863900	0	0	3716900	0	0	1
B4DKY1;P49589	B4DKY1;P49589	9;9	9;9	9;9	Cysteine--tRNA ligase, cytoplasmic	CARS	;	2	9	9	9	7	8	8	7	7	8	8	7	7	8	8	7	13.4	13.4	13.4	84.277	739	739;748	0	15.163	By MS/MS	By MS/MS	By MS/MS	By MS/MS	11.9	13.4	11.5	11.9	256820000	58656000	59612000	77807000	60742000	48895000	69124000	69059000	87067000	3
B4DLN1;P52815;Q9UBX3;F6RGN5	B4DLN1;P52815;Q9UBX3	4;2;2;1	4;2;2;1	4;2;2;1	39S ribosomal protein L12, mitochondrial;Mitochondrial dicarboxylate carrier	MRPL12;SLC25A10	;;	4	4	4	4	4	3	4	4	4	3	4	4	4	3	4	4	16.5	16.5	16.5	48.099	442	442;198;287;406	0	8.6733	By MS/MS	By matching	By MS/MS	By MS/MS	16.5	14	16.5	16.5	121810000	23030000	6384400	27913000	64485000	17637000	19027000	47339000	60143000	1
B4DLR8;H3BNV2;P15559;H3BRK3	B4DLR8;H3BNV2;P15559;H3BRK3	5;5;5;4	5;5;5;4	5;5;5;4	NAD(P)H dehydrogenase [quinone] 1	NQO1	;;;	4	5	5	5	4	3	4	4	4	3	4	4	4	3	4	4	19.8	19.8	19.8	22.793	202	202;253;274;269	0	6.0512	By MS/MS	By matching	By MS/MS	By MS/MS	15.3	8.9	15.3	19.8	115190000	21629000	6365900	53728000	33464000	19008000	14196000	54690000	33793000	1
C9JJ68;B4DM58;Q86XF0;P00374	C9JJ68;B4DM58;Q86XF0;P00374	1;1;1;1	1;1;1;1	1;1;1;1	Dihydrofolate reductase, mitochondrial;Dihydrofolate reductase	DHFRL1;DHFR	;;;	4	1	1	1	1	1	1	0	1	1	1	0	1	1	1	0	8.8	8.8	8.8	13.151	114	114;129;187;187	0.0019305	1.6603	By MS/MS	By MS/MS	By matching		8.8	8.8	8.8	0	29069000	10697000	17711000	661250	0	0	0	572390	0	1
F6RU00;B4DQA8;K7EJC8;E9PCW1;G5E9T8;O95249	F6RU00;B4DQA8;K7EJC8;E9PCW1;G5E9T8;O95249	1;1;1;1;1;1	1;1;1;1;1;1	1;1;1;1;1;1	Golgi SNAP receptor complex member 1	GOSR1	;;;;;	6	1	1	1	1	0	1	1	1	0	1	1	1	0	1	1	13.6	13.6	13.6	9.4134	81	81;174;236;248;255;250	0.0062361	1.1995	By matching		By MS/MS	By matching	13.6	0	13.6	13.6	8650400	2633700	0	4319800	1696800	0	0	0	2373200	0
B4DR61;P61619;F8W776;Q8TC24;Q9H9S3;H7C1Q9;C9JXC6;H7C069;A6NK38;F2Z2C7;A6NIF9;C9JJV4;H7C1S8	B4DR61;P61619;F8W776;Q8TC24;Q9H9S3	5;5;3;3;3;2;2;2;2;2;2;2;1	5;5;3;3;3;2;2;2;2;2;2;2;1	5;5;3;3;3;2;2;2;2;2;2;2;1	Protein transport protein Sec61 subunit alpha isoform 1;Protein transport protein Sec61 subunit alpha isoform 2	SEC61A1;SEC61A2	;;;;	13	5	5	5	5	5	5	5	5	5	5	5	5	5	5	5	8.7	8.7	8.7	52.949	482	482;476;410;418;476;94;101;145;159;162;168;189;228	0	7.3337	By MS/MS	By MS/MS	By MS/MS	By MS/MS	8.7	8.7	8.7	8.7	297590000	70973000	92618000	88677000	45320000	69892000	96682000	85258000	56724000	3
B4DR80;Q9Y6E0;H0Y630;Q5JV98;Q5JV99;C9JJV0;C9JDH9;C9J6L2;C9JCC0;C9J232;H7C279;Q8NBY1;B4E0Y9;Q9P289;O00506	B4DR80;Q9Y6E0;H0Y630;Q5JV98	5;5;4;3;2;1;1;1;1;1;1;1;1;1;1	5;5;4;3;2;1;1;1;1;1;1;1;1;1;1	5;5;4;3;2;1;1;1;1;1;1;1;1;1;1	Serine/threonine-protein kinase 24;Serine/threonine-protein kinase 24 36 kDa subunit;Serine/threonine-protein kinase 24 12 kDa subunit	STK24	;;;	15	5	5	5	5	4	5	4	5	4	5	4	5	4	5	4	17	17	17	45.835	412	412;443;369;209;142;79;148;161;163;177;247;392;438;416;426	0	8.6908	By MS/MS	By MS/MS	By MS/MS	By MS/MS	17	13.6	17	13.8	109140000	30636000	26714000	32776000	19014000	28884000	25158000	29011000	30862000	1
B4DSN5;P18031	B4DSN5;P18031	3;3	3;3	3;3	Tyrosine-protein phosphatase non-receptor type;Tyrosine-protein phosphatase non-receptor type 1	PTPN1	;	2	3	3	3	2	2	3	3	2	2	3	3	2	2	3	3	9.7	9.7	9.7	41.26	362	362;435	0	5.2997	By MS/MS	By MS/MS	By MS/MS	By MS/MS	6.6	6.6	9.7	9.7	53211000	8349500	10677000	18133000	16051000	12265000	0	15245000	16362000	1
J3QSB7;B4DUC8;Q13126;F2Z2F3;F8WES2	J3QSB7;B4DUC8;Q13126;F2Z2F3	8;8;8;5;2	8;8;8;5;2	8;8;8;5;2	Purine nucleoside phosphorylase;S-methyl-5-thioadenosine phosphorylase	MTAP	;;;	5	8	8	8	8	7	5	5	8	7	5	5	8	7	5	5	33.1	33.1	33.1	26.777	242	242;300;283;143;50	0	13.415	By MS/MS	By MS/MS	By MS/MS	By MS/MS	33.1	27.3	22.7	23.1	597510000	257940000	235590000	63417000	40555000	240090000	262590000	56494000	60096000	8
B4DY09;Q12905;X6R6Z1;A0A0A0MRL0	B4DY09;Q12905;X6R6Z1	9;9;5;4	9;9;5;4	9;9;5;4	Interleukin enhancer-binding factor 2	ILF2	;;	4	9	9	9	9	9	9	8	9	9	9	8	9	9	9	8	38.4	38.4	38.4	38.91	352	352;390;115;150	0	35.78	By MS/MS	By MS/MS	By MS/MS	By MS/MS	38.4	38.4	38.4	34.4	555430000	160450000	125630000	153120000	116230000	156550000	127200000	121690000	183280000	7
B4DZG7;F8VYN9;P40616	B4DZG7;F8VYN9;P40616	1;1;1	1;1;1	1;1;1	ADP-ribosylation factor-like protein 1	ARL1	;;	3	1	1	1	1	1	1	1	1	1	1	1	1	1	1	1	10.4	10.4	10.4	15.443	135	135;194;181	0	3.5663	By MS/MS	By MS/MS	By MS/MS	By matching	10.4	10.4	10.4	10.4	22547000	6340700	6879100	5877500	3450000	0	0	0	4825000	1
B4E128;Q08AF3	B4E128;Q08AF3	1;1	1;1	1;1	Schlafen family member 5	SLFN5	;	2	1	1	1	0	0	1	1	0	0	1	1	0	0	1	1	4.1	4.1	4.1	43.892	389	389;891	0.0041436	1.3731			By matching	By MS/MS	0	0	4.1	4.1	13087000	0	0	5578600	7508000	0	0	0	10501000	0
B4E321;Q13438	B4E321;Q13438	1;1	1;1	1;1	Protein OS-9	OS9	;	2	1	1	1	1	1	0	0	1	1	0	0	1	1	0	0	2.7	2.7	2.7	46.301	406	406;667	1	-2	By MS/MS	By matching			2.7	2.7	0	0	15625000	8647000	6978500	0	0	0	7396700	0	0	1
B5MBZ0;Q9HC35	B5MBZ0;Q9HC35	4;4	4;4	4;4	Echinoderm microtubule-associated protein-like 4	EML4	;	2	4	4	4	3	2	4	4	3	2	4	4	3	2	4	4	4.5	4.5	4.5	110.18	992	992;981	0	3.1553	By MS/MS	By MS/MS	By MS/MS	By matching	3.6	2.6	4.5	4.5	82756000	14530000	11014000	39204000	18009000	13661000	16850000	38357000	16458000	1
B5MCA4;P16422;C9JKY3	B5MCA4;P16422	5;5;1	5;5;1	5;5;1	Epithelial cell adhesion molecule	EPCAM	;	3	5	5	5	4	3	4	4	4	3	4	4	4	3	4	4	17	17	17	37.893	342	342;314;199	0	6.168	By matching	By matching	By MS/MS	By MS/MS	13.2	10.8	13.2	14.6	74399000	8213400	4762800	40801000	20621000	5294400	4560000	33348000	34219000	0
B5MCF9;O00541;B3KXD6	B5MCF9;O00541;B3KXD6	2;2;1	2;2;1	2;2;1	Pescadillo homolog	PES1	;;	3	2	2	2	2	2	0	2	2	2	0	2	2	2	0	2	3.3	3.3	3.3	66.077	571	571;588;449	0.00053163	2.2856	By MS/MS	By MS/MS		By matching	3.3	3.3	0	3.3	20187000	7059500	8598800	0	4529100	6731000	9530800	0	6246200	1
B5MCN0;Q8NHH9	B5MCN0;Q8NHH9	1;1	1;1	1;1	Atlastin-2	ATL2	;	2	1	1	1	0	1	1	0	0	1	1	0	0	1	1	0	4.8	4.8	4.8	47.4	413	413;583	0.0019637	1.7755		By matching	By MS/MS		0	4.8	4.8	0	12038000	0	4784400	7253600	0	0	0	6278900	0	0
B5MDF5;J3KQE5;P62826;F5H018;H0YFC6;B4DV51	B5MDF5;J3KQE5;P62826;F5H018;H0YFC6	13;13;13;11;7;6	13;13;13;11;7;6	13;13;13;11;7;6	GTP-binding nuclear protein Ran	RAN	;;;;	6	13	13	13	12	13	10	10	12	13	10	10	12	13	10	10	48.5	48.5	48.5	26.224	233	233;234;216;198;103;128	0	31.359	By MS/MS	By MS/MS	By MS/MS	By MS/MS	48.5	48.5	41.2	33.5	2244600000	683760000	1008100000	315030000	237700000	710370000	1097000000	244140000	305870000	10
E7EW69;E7EX04;B5ME97;Q9P0V9;F5GYV2;C9JEW2;C9JNR7;F5H1F2	E7EW69;E7EX04;B5ME97;Q9P0V9	4;4;4;4;1;1;1;1	3;3;3;3;1;1;1;1	3;3;3;3;1;1;1;1	Septin-10	2019-09-10	;;;	8	4	3	3	4	4	3	4	3	3	2	3	3	3	2	3	12.2	8	8	52.145	450	450;473;544;454;26;57;61;98	0	3.9043	By MS/MS	By MS/MS	By matching	By MS/MS	12.2	12.2	9.8	12.2	56998000	24716000	18728000	3965500	9588200	27630000	17471000	7695500	8612600	3
B7WP74;Q9HCG8	B7WP74;Q9HCG8	1;1	1;1	1;1	Pre-mRNA-splicing factor CWC22 homolog	CWC22	;	2	1	1	1	1	1	1	0	1	1	1	0	1	1	1	0	1.2	1.2	1.2	85.576	745	745;908	0.0062724	1.2265	By matching	By MS/MS	By matching		1.2	1.2	1.2	0	10075000	3180300	5797300	1097500	0	0	0	950040	0	0
B7WPG3;C9IYN3;D6W592;Q8WVV9;H7BXH8;C9JJZ7;H7C464	B7WPG3;C9IYN3;D6W592;Q8WVV9;H7BXH8	5;5;5;5;3;2;1	5;5;5;5;3;2;1	5;5;5;5;3;2;1	Heterogeneous nuclear ribonucleoprotein L-like	HNRNPLL;HNRPLL	;;;;	7	5	5	5	4	4	5	3	4	4	5	3	4	4	5	3	11.8	11.8	11.8	56.45	508	508;537;542;542;217;149;133	0	6.5758	By MS/MS	By MS/MS	By MS/MS	By MS/MS	10	10	11.8	7.1	58202000	18379000	27507000	8357200	3958300	17528000	27983000	6451600	8342500	2
F5H3S6;B7Z2U2;Q6ZVM7	F5H3S6;B7Z2U2;Q6ZVM7	1;1;1	1;1;1	1;1;1	TOM1-like protein 2	TOM1L2	;;	3	1	1	1	1	1	1	1	1	1	1	1	1	1	1	1	5.9	5.9	5.9	42.727	388	388;389;507	0	4.5332	By MS/MS	By matching	By matching	By matching	5.9	5.9	5.9	5.9	21129000	6961700	4452800	6010300	3703900	0	0	0	5180100	1
K7EPI2;B7Z3M0;Q6PEZ8	K7EPI2;B7Z3M0;Q6PEZ8	1;1;1	1;1;1	1;1;1	Podocan-like protein 1	PODNL1	;;	3	1	1	1	1	0	0	0	1	0	0	0	1	0	0	0	4.6	4.6	4.6	26.152	238	238;430;512	1	-2	By MS/MS				4.6	0	0	0	25043000	25043000	0	0	0	25043000	0	0	0	1
B8ZZK4;H7C2W9;C9JU56;B7Z4E3;B7Z4C8;P62899	B8ZZK4;H7C2W9;C9JU56;B7Z4E3;B7Z4C8;P62899	2;2;2;2;2;2	2;2;2;2;2;2	2;2;2;2;2;2	60S ribosomal protein L31	RPL31	;;;;;	6	2	2	2	2	2	2	1	2	2	2	1	2	2	2	1	21.5	21.5	21.5	8.9876	79	79;108;115;120;130;125	0.00054318	2.4305	By MS/MS	By MS/MS	By MS/MS	By MS/MS	21.5	21.5	21.5	11.4	268250000	65460000	84805000	73584000	44404000	0	0	63696000	0	0
E9PKW9;E9PQW9;B7Z6U3;E9PP23;E9PHY0;E9PQY3;P11117	E9PKW9;E9PQW9;B7Z6U3;E9PP23;E9PHY0;E9PQY3;P11117	1;1;1;1;1;1;1	1;1;1;1;1;1;1	1;1;1;1;1;1;1	Lysosomal acid phosphatase	ACP2	;;;;;;	7	1	1	1	1	1	1	1	1	1	1	1	1	1	1	1	9.3	9.3	9.3	17.479	151	151;160;162;305;360;395;423	0.0062584	1.2133	By matching	By MS/MS	By MS/MS	By MS/MS	9.3	9.3	9.3	9.3	29694000	3562500	5359900	8746500	12025000	0	0	0	16818000	0
B7Z7P8;P62495;D6RCB3;D6RJE8;I3L492	B7Z7P8;P62495	7;7;1;1;1	7;7;1;1;1	7;7;1;1;1	Eukaryotic peptide chain release factor subunit 1	ETF1	;	5	7	7	7	7	7	4	7	7	7	4	7	7	7	4	7	24.8	24.8	24.8	47.475	423	423;437;95;119;208	0	15.332	By MS/MS	By MS/MS	By MS/MS	By matching	24.8	24.8	13	24.8	118030000	40925000	36391000	25575000	15141000	36322000	29802000	42102000	14585000	6
K7EN82;B7Z8J4;P30419	K7EN82;B7Z8J4;P30419	2;2;2	2;2;2	2;2;2	Glycylpeptide N-tetradecanoyltransferase 1	NMT1	;;	3	2	2	2	2	2	2	2	2	2	2	2	2	2	2	2	34.7	34.7	34.7	8.1691	72	72;137;496	0	5.2067	By MS/MS	By MS/MS	By MS/MS	By MS/MS	34.7	34.7	34.7	34.7	98154000	27089000	31997000	19093000	19975000	28168000	35402000	16649000	25248000	2
B7Z9I1;Q5T4U5;P11310;H0YDT5;E9PJM9;E9PRX4	B7Z9I1;Q5T4U5;P11310	10;10;10;2;2;1	10;10;10;2;2;1	10;10;10;2;2;1	Medium-chain specific acyl-CoA dehydrogenase, mitochondrial	ACADM	;;	6	10	10	10	6	6	10	10	6	6	10	10	6	6	10	10	29.1	29.1	29.1	42.426	385	385;454;421;67;104;76	0	15.358	By matching	By matching	By MS/MS	By MS/MS	15.1	17.1	29.1	29.1	234730000	10655000	10409000	94202000	119460000	13107000	9736000	75011000	171500000	0
B7ZC38;Q9NR46;B7ZC39	B7ZC38;Q9NR46;B7ZC39	4;4;2	3;3;1	3;3;1	Endophilin-B2	SH3GLB2	;;	3	4	3	3	2	2	4	3	1	1	3	3	1	1	3	3	13.2	11.2	11.2	44.361	400	400;395;374	0.00052938	2.2711	By matching	By matching	By MS/MS	By matching	8	8	13.2	11.2	47729000	7434700	6577400	18995000	14722000	0	0	17706000	19327000	0
B8ZZJ0;B9A032;B8ZZN6;P63165;B8ZZ67	B8ZZJ0;B9A032;B8ZZN6;P63165;B8ZZ67	2;2;2;2;1	2;2;2;2;1	2;2;2;2;1	Small ubiquitin-related modifier 1	SUMO1	;;;;	5	2	2	2	2	2	2	2	2	2	2	2	2	2	2	2	34.5	34.5	34.5	6.6846	58	58;77;146;101;62	0.00056561	2.7332	By MS/MS	By MS/MS	By matching	By MS/MS	34.5	34.5	34.5	34.5	71248000	20420000	26089000	13921000	10818000	16643000	32476000	12841000	13292000	1
C9J2I0;B8ZZY2;P52594	C9J2I0;B8ZZY2;P52594	2;2;2	2;2;2	2;2;2	Arf-GAP domain and FG repeat-containing protein 1	AGFG1	;;	3	2	2	2	2	2	2	2	2	2	2	2	2	2	2	2	10.1	10.1	10.1	25.396	237	237;541;562	0.0010417	2.1549	By MS/MS	By MS/MS	By matching	By matching	10.1	10.1	10.1	10.1	39139000	10689000	14977000	9919200	3553200	8844700	17505000	7876600	5894000	1
B8ZZZ7;Q9NUQ6;H7C2G5;F8VZ02;C9JGM8;C9JW67;F8W6C2	B8ZZZ7;Q9NUQ6	3;3;1;1;1;1;1	3;3;1;1;1;1;1	3;3;1;1;1;1;1	SPATS2-like protein	SPATS2L	;	7	3	3	3	2	2	2	1	2	2	2	1	2	2	2	1	5.6	5.6	5.6	54.945	498	498;558;117;173;193;238;265	0.001056	2.2431	By MS/MS	By matching	By MS/MS	By matching	4.2	4.2	3.8	2.4	28040000	11180000	9250800	5466900	2141500	0	9805300	0	0	1
B9A062;P13995	B9A062;P13995	1;1	1;1	1;1	Bifunctional methylenetetrahydrofolate dehydrogenase/cyclohydrolase, mitochondrial;NAD-dependent methylenetetrahydrofolate dehydrogenase;Methenyltetrahydrofolate cyclohydrolase	MTHFD2	;	2	1	1	1	1	1	1	1	1	1	1	1	1	1	1	1	5.4	5.4	5.4	23.867	222	222;350	0.0028315	1.5598	By matching	By matching	By matching	By MS/MS	5.4	5.4	5.4	5.4	13894000	2912400	2812500	4742200	3426600	0	0	0	4792400	0
B9A067;Q16891;C9J406;H7C463;A0A087WYS0;D6RAW4	B9A067;Q16891;C9J406;H7C463	29;29;28;25;10;4	29;29;28;25;10;4	29;29;28;25;10;4	MICOS complex subunit MIC60	IMMT	;;;	6	29	29	29	25	25	29	27	25	25	29	27	25	25	29	27	37.7	37.7	37.7	78.973	711	711;758;659;613;372;147	0	58.41	By MS/MS	By MS/MS	By MS/MS	By MS/MS	32.1	33.1	37.7	37.7	1591400000	237830000	220390000	726070000	407150000	271490000	256880000	535560000	590630000	18
C4P0D4;C4P0D6;C4P0D8;Q99598;Q5VVQ1	C4P0D4;C4P0D6;C4P0D8;Q99598;Q5VVQ1	2;2;2;2;1	2;2;2;2;1	2;2;2;2;1	Translin-associated protein X	DISC1;TSNAX	;;;;	5	2	2	2	2	1	2	2	2	1	2	2	2	1	2	2	22.5	22.5	22.5	16.111	138	138;186;188;290;163	0	3.4289	By matching	By matching	By MS/MS	By MS/MS	22.5	15.9	22.5	22.5	42138000	8274800	3831700	15411000	14621000	9085000	0	11637000	21341000	0
I3L4P6;C9IZD3;Q68EM7	I3L4P6;C9IZD3;Q68EM7	1;1;1	1;1;1	1;1;1	Rho GTPase-activating protein 17	ARHGAP17	;;	3	1	1	1	1	1	1	0	1	1	1	0	1	1	1	0	11.8	11.8	11.8	8.6247	76	76;211;881	0.0099653	1.0651	By MS/MS	By MS/MS	By matching		11.8	11.8	11.8	0	10830000	3971300	4775000	2084200	0	0	0	1804100	0	1
C9J3L8;C9J5W0;E9PAL7;C9IZQ1;P43307	C9J3L8;C9J5W0;E9PAL7;C9IZQ1;P43307	1;1;1;1;1	1;1;1;1;1	1;1;1;1;1	Translocon-associated protein subunit alpha	SSR1	;;;;	5	1	1	1	1	1	1	1	1	1	1	1	1	1	1	1	5.7	5.7	5.7	29.573	265	265;266;291;298;286	0	3.9059	By matching	By MS/MS	By matching	By matching	5.7	5.7	5.7	5.7	44517000	12489000	9062200	18578000	4387300	0	0	0	6135900	0
H7BZN1;H7C1T3;C9J050;C9JEJ2;P49585;Q9Y5K3	H7BZN1;H7C1T3;C9J050;C9JEJ2;P49585;Q9Y5K3	1;1;1;1;1;1	1;1;1;1;1;1	1;1;1;1;1;1	Choline-phosphate cytidylyltransferase A;Choline-phosphate cytidylyltransferase B	PCYT1A;PCYT1B	;;;;;	6	1	1	1	1	0	1	1	1	0	1	1	1	0	1	1	8.8	8.8	8.8	15.769	137	137;201;293;380;367;369	0.0041494	1.3924	By MS/MS		By MS/MS	By MS/MS	8.8	0	8.8	8.8	20372000	6218500	0	7096200	7057300	0	0	0	9870100	1
C9JRU6;C9J0B2;C9JUW4;C9J8R4;C9JVE2;Q96GG9	C9JRU6;C9J0B2;C9JUW4;C9J8R4;C9JVE2;Q96GG9	1;1;1;1;1;1	1;1;1;1;1;1	1;1;1;1;1;1	DCN1-like protein;DCN1-like protein 1	DCUN1D1	;;;;;	6	1	1	1	1	1	1	1	1	1	1	1	1	1	1	1	16	16	16	8.7797	75	75;92;98;128;244;259	0.0005385	2.3838	By matching	By matching	By MS/MS	By matching	16	16	16	16	17555000	3264200	4205300	8288900	1797000	0	0	0	2513300	0
C9J0J7;G5E9Q6;C9JQ45;C9J2N0	C9J0J7;G5E9Q6;C9JQ45;C9J2N0	8;8;6;4	8;8;6;4	2;2;0;0	Profilin	PFN2	;;;	4	8	8	2	8	8	7	5	8	8	7	5	2	2	1	1	73.6	73.6	18.7	9.8402	91	91;188;110;125	0	16.576	By MS/MS	By MS/MS	By MS/MS	By MS/MS	73.6	73.6	63.7	61.5	429340000	138600000	174350000	63721000	52670000	124610000	177820000	57265000	92523000	7
C9J0K6;P30626;B4DHQ6	C9J0K6;P30626	7;7;3	7;7;3	7;7;3	Sorcin	SRI	;	3	7	7	7	5	5	7	5	5	5	7	5	5	5	7	5	51.6	51.6	51.6	17.605	155	155;198;158	0	8.5595	By MS/MS	By MS/MS	By MS/MS	By MS/MS	40	40	51.6	31.6	168160000	39838000	43850000	65026000	19443000	38574000	44116000	52941000	34165000	2
D6RCQ0;H0YAL7;D6RBD7;C9J1V9;O43324	D6RCQ0;H0YAL7;D6RBD7;C9J1V9;O43324	1;1;1;1;1	1;1;1;1;1	1;1;1;1;1	Eukaryotic translation elongation factor 1 epsilon-1	EEF1E1;EEF1E1-BLOC1S5	;;;;	5	1	1	1	1	1	1	1	1	1	1	1	1	1	1	1	10.6	10.6	10.6	10.424	94	94;136;150;151;174	0.0019231	1.635	By MS/MS	By matching	By MS/MS	By matching	10.6	10.6	10.6	10.6	22742000	5056100	3911000	8639800	5135700	0	0	0	7182600	1
C9J4M6;C9J2Y9;P30876	C9J4M6;C9J2Y9;P30876	2;2;2	2;2;2	2;2;2	DNA-directed RNA polymerase;DNA-directed RNA polymerase II subunit RPB2	POLR2B	;;	3	2	2	2	2	2	2	1	2	2	2	1	2	2	2	1	2.9	2.9	2.9	125.19	1099	1099;1167;1174	0.0062084	1.1868	By matching	By MS/MS	By MS/MS	By matching	2.9	2.9	2.9	0.9	39261000	10368000	10189000	13821000	4883800	0	10748000	12015000	0	0
H7C5M9;C9JSA3;C9JND6;C9J363;C9J6F3;C9J5C3;Q9BUL8	H7C5M9;C9JSA3;C9JND6;C9J363;C9J6F3;C9J5C3;Q9BUL8	2;2;2;2;2;2;2	2;2;2;2;2;2;2	2;2;2;2;2;2;2	Programmed cell death protein 10	PDCD10	;;;;;;	7	2	2	2	2	2	1	1	2	2	1	1	2	2	1	1	29.5	29.5	29.5	14.117	122	122;134;146;149;186;202;212	0	4.5294	By MS/MS	By MS/MS	By MS/MS	By MS/MS	29.5	29.5	9.8	9.8	36790000	12495000	10034000	5574300	8686600	12572000	10558000	0	0	2
C9J381;P20839	C9J381;P20839	2;2	1;1	1;1	Inosine-5-monophosphate dehydrogenase;Inosine-5-monophosphate dehydrogenase 1	IMPDH1	;	2	2	1	1	2	2	2	1	1	1	1	0	1	1	1	0	3.7	2.1	2.1	55.277	513	513;514	0.0062696	1.2256	By MS/MS	By MS/MS	By matching	By matching	3.7	3.7	3.7	1.6	8969500	3841400	4093900	1034200	0	0	0	895270	0	1
C9JRH2;C9JMJ4;C9J3R0;C9JQZ4;C9JW69;P18754	C9JRH2;C9JMJ4;C9J3R0;C9JQZ4;C9JW69;P18754	9;9;9;9;9;9	9;9;9;9;9;9	9;9;9;9;9;9	Regulator of chromosome condensation	RCC1	;;;;;	6	9	9	9	7	5	7	5	7	5	7	5	7	5	7	5	65.7	65.7	65.7	24.465	230	230;272;272;283;372;421	0	18.116	By MS/MS	By MS/MS	By MS/MS	By MS/MS	52.6	38.3	59.1	36.5	263640000	61165000	37918000	113890000	50669000	53933000	51570000	113440000	51869000	5
C9J4Z3;P61513	C9J4Z3;P61513	1;1	1;1	1;1	60S ribosomal protein L37a	RPL37A	;	2	1	1	1	1	1	1	1	1	1	1	1	1	1	1	1	26.5	26.5	26.5	7.624	68	68;92	0	3.3222	By MS/MS	By MS/MS	By matching	By matching	26.5	26.5	26.5	26.5	24980000	9723600	7797100	5548700	1910900	0	0	0	2672500	1
C9J6P4;Q7Z2W4	C9J6P4;Q7Z2W4	2;2	2;2	2;2	Zinc finger CCCH-type antiviral protein 1	ZC3HAV1	;	2	2	2	2	2	1	2	2	2	1	2	2	2	1	2	2	2.6	2.6	2.6	114.08	1024	1024;902	0	3.781	By MS/MS	By MS/MS	By MS/MS	By MS/MS	2.6	1.5	2.6	2.6	37013000	14125000	4204500	11284000	7399700	14848000	0	9688300	9705700	2
C9J8Q5;P51649	C9J8Q5;P51649	4;4	4;4	4;4	Succinate-semialdehyde dehydrogenase, mitochondrial	ALDH5A1	;	2	4	4	4	2	3	4	4	2	3	4	4	2	3	4	4	9.9	9.9	9.9	53.867	507	507;535	0	4.3911	By matching	By matching	By MS/MS	By MS/MS	5.1	7.9	9.9	9.9	79077000	2653600	5684800	39708000	31031000	6370800	6463100	40735000	32881000	0
C9J8T6;Q14061	C9J8T6;Q14061	1;1	1;1	1;1	Cytochrome c oxidase copper chaperone	COX17	;	2	1	1	1	1	1	1	1	1	1	1	1	1	1	1	1	16.3	16.3	16.3	10.853	98	98;63	0	2.8814	By MS/MS	By matching	By MS/MS	By MS/MS	16.3	16.3	16.3	16.3	35070000	5841900	2422800	20663000	6142400	0	0	0	8590600	1
C9JA28;Q9UNL2;C9J365	C9JA28;Q9UNL2	3;3;1	3;3;1	3;3;1	Translocon-associated protein subunit gamma	SSR3	;	3	3	3	3	1	1	2	2	1	1	2	2	1	1	2	2	14.9	14.9	14.9	20.161	174	174;185;133	0	14.311	By MS/MS	By MS/MS	By MS/MS	By MS/MS	8	8	12.6	10.3	205500000	34081000	59066000	57852000	54497000	35543000	68302000	51458000	67681000	2
H7C4L9;C9JA36;P54709	H7C4L9;C9JA36;P54709	1;1;1	1;1;1	1;1;1	Sodium/potassium-transporting ATPase subunit beta-3	ATP1B3	;;	3	1	1	1	1	1	0	0	1	1	0	0	1	1	0	0	40.7	40.7	40.7	2.7894	27	27;133;279	0.009884	1.0335	By MS/MS	By matching			40.7	40.7	0	0	5316100	4325200	990870	0	0	0	1050300	0	0	1
C9JAZ1;O75431;C9JNK6	C9JAZ1;O75431;C9JNK6	2;2;1	2;2;1	2;2;1	Metaxin-2	MTX2	;;	3	2	2	2	2	1	2	2	2	1	2	2	2	1	2	2	13.1	13.1	13.1	25.717	229	229;263;207	0	5.298	By MS/MS	By MS/MS	By MS/MS	By MS/MS	13.1	8.3	13.1	13.1	74547000	12646000	10763000	28438000	22700000	16284000	0	31106000	21621000	1
C9JBI3;P78330	C9JBI3;P78330	2;2	2;2	2;2	Phosphoserine phosphatase	PSPH	;	2	2	2	2	2	2	2	2	2	2	2	2	2	2	2	2	11.2	11.2	11.2	20.745	187	187;225	0.00052994	2.2746	By MS/MS	By MS/MS	By matching	By matching	11.2	11.2	11.2	11.2	27819000	10400000	8022400	5865000	3531500	11983000	6414200	5321700	5200500	2
C9JDE9;P09110;H0Y4D4;H7C131	C9JDE9;P09110;H0Y4D4;H7C131	8;8;5;5	8;8;5;5	8;8;5;5	3-ketoacyl-CoA thiolase, peroxisomal	ACAA1	;;;	4	8	8	8	6	6	8	5	6	6	8	5	6	6	8	5	25.8	25.8	25.8	40.269	383	383;424;237;290	0	16.515	By MS/MS	By MS/MS	By MS/MS	By MS/MS	20.1	20.1	25.8	21.9	355310000	40544000	24106000	187590000	103070000	45820000	30297000	121640000	174870000	2
C9JDR0;Q15738	C9JDR0;Q15738	2;2	2;2	2;2	Sterol-4-alpha-carboxylate 3-dehydrogenase, decarboxylating	NSDHL	;	2	2	2	2	2	2	2	2	2	2	2	2	2	2	2	2	12.6	12.6	12.6	28.146	254	254;373	0	25.207	By MS/MS	By matching	By MS/MS	By MS/MS	12.6	12.6	12.6	12.6	50637000	11950000	6703100	19867000	12117000	12752000	0	18891000	14451000	1
H0YE82;H7C1L7;H0YEB7;C9JEV6;H7C3G9;Q9UJ70	H0YE82;H7C1L7;H0YEB7;C9JEV6;H7C3G9;Q9UJ70	2;2;2;2;2;2	2;2;2;2;2;2	2;2;2;2;2;2	N-acetyl-D-glucosamine kinase	NAGK	;;;;;	6	2	2	2	1	1	2	2	1	1	2	2	1	1	2	2	27.4	27.4	27.4	8.8309	84	84;159;182;293;340;344	0.0019455	1.7189	By matching	By matching	By MS/MS	By MS/MS	8.3	8.3	27.4	27.4	26953000	2392800	2920000	13582000	8058000	0	0	11938000	11089000	0
C9JFK9;O95817	C9JFK9;O95817	4;4	4;4	4;4	BAG family molecular chaperone regulator 3	BAG3	;	2	4	4	4	3	4	4	3	3	4	4	3	3	4	4	3	11.1	11.1	11.1	34.759	325	325;575	0	3.7229	By MS/MS	By MS/MS	By MS/MS	By matching	7.4	11.1	11.1	10.5	107510000	30981000	20194000	50479000	5853600	38116000	18851000	29050000	18251000	2
C9JFR7;P99999;CON__P62894	C9JFR7;P99999	5;5;1	5;5;1	5;5;1	Cytochrome c	CYCS	;	3	5	5	5	5	5	4	4	5	5	4	4	5	5	4	4	57.4	57.4	57.4	11.333	101	101;105;105	0	8.2534	By MS/MS	By MS/MS	By MS/MS	By MS/MS	57.4	57.4	46.5	46.5	187780000	23284000	32941000	79881000	51670000	24091000	34417000	70960000	70142000	1
C9JG87;Q9NYK5	C9JG87;Q9NYK5	2;2	2;2	2;2	39S ribosomal protein L39, mitochondrial	MRPL39	;	2	2	2	2	0	1	2	1	0	1	2	1	0	1	2	1	9.1	9.1	9.1	34.032	297	297;338	0.0058532	1.2505		By matching	By MS/MS	By MS/MS	0	5.1	9.1	5.1	31605000	0	8642100	13379000	9583900	0	0	11581000	0	0
C9JGI3;P19971	C9JGI3;P19971	10;10	10;10	10;10	Thymidine phosphorylase	TYMP	;	2	10	10	10	9	10	9	8	9	10	9	8	9	10	9	8	27.4	27.4	27.4	46.087	445	445;482	0	19.275	By MS/MS	By MS/MS	By MS/MS	By MS/MS	24.5	27.4	24.5	24.3	432350000	79689000	189070000	83619000	79967000	73051000	206810000	65150000	119310000	5
C9JXG8;C9JGV6;F6WQW2;P43487;C9JJ34;C9JIC6;C9JDM3	C9JXG8;C9JGV6;F6WQW2;P43487;C9JJ34	5;5;5;5;4;2;2	5;5;5;5;4;2;2	5;5;5;5;4;2;2	Ran-specific GTPase-activating protein	RANBP1	;;;;	7	5	5	5	5	4	2	2	5	4	2	2	5	4	2	2	45.5	45.5	45.5	16.9	145	145;204;278;201;163;53;165	0	8.3935	By MS/MS	By MS/MS	By MS/MS	By MS/MS	45.5	29.7	15.2	15.2	272470000	118740000	100430000	28777000	24521000	92370000	86123000	32762000	73146000	4
C9JIF9;P13798;H7C393;H7C1U0;C9JLK2;H0YFE5;F8WEH5	C9JIF9;P13798;H7C393;H7C1U0;C9JLK2	13;13;8;8;7;1;1	13;13;8;8;7;1;1	13;13;8;8;7;1;1	Acylamino-acid-releasing enzyme	APEH	;;;;	7	13	13	13	11	13	9	10	11	13	9	10	11	13	9	10	21	21	21	81.673	737	737;732;284;308;232;47;50	0	23.701	By MS/MS	By MS/MS	By MS/MS	By MS/MS	16.1	21	13.3	15.5	516980000	131800000	102160000	147140000	135880000	129830000	94950000	183090000	146220000	7
C9JJT5;C9JU26;G3V325;P56134	C9JJT5;C9JU26;G3V325;P56134	2;2;2;2	2;2;2;2	2;2;2;2	ATP synthase subunit f, mitochondrial	ATP5J2-PTCD1;ATP5J2	;;;	4	2	2	2	2	2	2	0	2	2	2	0	2	2	2	0	44.4	44.4	44.4	5.9149	54	54;98;749;94	0	4.9105	By MS/MS	By MS/MS	By MS/MS		44.4	44.4	44.4	0	66556000	12041000	16744000	37771000	0	12660000	15339000	21381000	0	1
K7ES36;C9JLV5;H7C3P9;Q9UNS2;J3QKR0	K7ES36;C9JLV5;H7C3P9;Q9UNS2;J3QKR0	2;2;2;2;1	2;2;2;2;1	2;2;2;2;1	COP9 signalosome complex subunit 3	COPS3	;;;;	5	2	2	2	2	2	2	2	2	2	2	2	2	2	2	2	23	23	23	13.64	122	122;318;345;423;116	0.0050436	1.3353	By matching	By MS/MS	By MS/MS	By matching	23	23	23	23	33492000	9214800	11839000	7706900	4731300	0	12950000	6269800	0	0
C9JN83;P41227;H0Y8T0;C9JW55;F8W808;A8MWP7;Q9BSU3	C9JN83;P41227;H0Y8T0;C9JW55;F8W808;A8MWP7;Q9BSU3	2;2;1;1;1;1;1	2;2;1;1;1;1;1	2;2;1;1;1;1;1	N-alpha-acetyltransferase 10;N-alpha-acetyltransferase 11	NAA10;NAA11	;;;;;;	7	2	2	2	2	2	2	2	2	2	2	2	2	2	2	2	16.9	16.9	16.9	16.685	142	142;235;111;145;169;184;229	0	2.8794	By MS/MS	By MS/MS	By MS/MS	By MS/MS	16.9	16.9	16.9	16.9	63578000	20173000	15726000	11248000	16431000	19865000	16940000	9553600	23200000	2
C9JXB8;C9JNW5;P83731	C9JXB8;C9JNW5;P83731	3;3;3	3;3;3	3;3;3	60S ribosomal protein L24	RPL24	;;	3	3	3	3	3	3	1	1	3	3	1	1	3	3	1	1	24.8	24.8	24.8	14.369	121	121;150;157	0	4.2923	By MS/MS	By MS/MS	By MS/MS	By matching	24.8	24.8	10.7	6.6	107890000	50184000	51100000	5716200	886880	50306000	54041000	0	0	2
C9JPE1;O43772	C9JPE1;O43772	2;2	2;2	2;2	Mitochondrial carnitine/acylcarnitine carrier protein	SLC25A20	;	2	2	2	2	2	2	2	2	2	2	2	2	2	2	2	2	9.6	9.6	9.6	25.139	228	228;301	0.0054446	1.2883	By matching	By matching	By MS/MS	By matching	9.6	9.6	9.6	9.6	21935000	1585700	1706100	14650000	3993800	1527800	1601200	15648000	2883700	0
C9JRZ6;F8WAR4;Q9NX63;F8WD73	C9JRZ6;F8WAR4;Q9NX63	8;8;8;2	8;8;8;2	8;8;8;2	MICOS complex subunit MIC19	CHCHD3	;;	4	8	8	8	8	7	5	6	8	7	5	6	8	7	5	6	32.3	32.3	32.3	26.694	232	232;241;227;63	0	13.511	By MS/MS	By MS/MS	By MS/MS	By MS/MS	32.3	25.9	19	28.4	703660000	134650000	81528000	315470000	172010000	101160000	57081000	291060000	285420000	4
C9JRZ8	C9JRZ8	6	2	1	Aldo-keto reductase family 1 member B15	AKR1B15		1	6	2	1	5	6	4	5	2	2	0	1	1	1	0	1	29.1	7	4.4	36.537	316	316	0	3.5624	By MS/MS	By MS/MS	By matching	By matching	26.6	29.1	22.2	26.6	41479000	20586000	18996000	0	1896900	19980000	20740000	0	0	1
C9JS50;Q687X5	C9JS50;Q687X5	4;4	4;4	4;4	Metalloreductase STEAP4	STEAP4	;	2	4	4	4	1	2	4	1	1	2	4	1	1	2	4	1	17.7	17.7	17.7	38.579	339	339;459	0	5.9834	By matching	By matching	By MS/MS	By MS/MS	4.7	10	17.7	4.7	62783000	1968000	3752500	48166000	8896800	0	6494100	39177000	0	0
C9JSU1;Q9Y608;C9JJC9;C9JC17;C9J321;C9J0U5	C9JSU1;Q9Y608;C9JJC9;C9JC17;C9J321;C9J0U5	2;2;1;1;1;1	1;1;1;1;1;1	1;1;1;1;1;1	Leucine-rich repeat flightless-interacting protein 2	LRRFIP2	;;;;;	6	2	1	1	2	2	1	0	1	1	0	0	1	1	0	0	11.1	5.8	5.8	25.981	225	225;721;59;59;59;67	0.002373	1.5865	By MS/MS	By MS/MS	By matching		11.1	11.1	5.3	0	12537000	4603400	7933600	0	0	0	8409100	0	0	1
C9JVB6;Q7L0Y3	C9JVB6;Q7L0Y3	1;1	1;1	1;1	Mitochondrial ribonuclease P protein 1	TRMT10C	;	2	1	1	1	0	0	1	1	0	0	1	1	0	0	1	1	5.8	5.8	5.8	36.828	312	312;403	0.0019763	1.8076			By MS/MS	By MS/MS	0	0	5.8	5.8	24206000	0	0	16170000	8035300	0	0	0	11238000	0
C9JVY5;Q9Y2D5	C9JVY5;Q9Y2D5	3;3	3;3	3;3	A-kinase anchor protein 2	AKAP2	;	2	3	3	3	2	3	1	1	2	3	1	1	2	3	1	1	4.2	4.2	4.2	85.282	778	778;859	0	4.5219	By MS/MS	By MS/MS	By matching	By matching	2.6	4.2	1.5	1.5	18066000	6021700	7760600	2441800	1841900	0	0	0	2576000	2
F2Z3N7;C9JZ87;Q9NUM4	F2Z3N7;C9JZ87;Q9NUM4	1;1;1	1;1;1	1;1;1	Transmembrane protein 106B	TMEM106B	;;	3	1	1	1	0	1	1	1	0	1	1	1	0	1	1	1	13.5	13.5	13.5	11.652	104	104;110;274	0.001533	2.0453		By matching	By MS/MS	By matching	0	13.5	13.5	13.5	14421000	0	1426600	9845500	3148800	0	0	0	4403800	0
C9JZR2;O60716;E9PRE2;H0YC95;E9PKY0;E9PKL1	C9JZR2;O60716	26;26;8;4;2;2	26;26;8;4;2;2	26;26;8;4;2;2	Catenin delta-1	CTNND1	;	6	26	26	26	24	22	21	16	24	22	21	16	24	22	21	16	34.8	34.8	34.8	104.85	938	938;968;261;123;126;128	0	56.294	By MS/MS	By MS/MS	By MS/MS	By MS/MS	32.9	32.6	31.3	19.9	1012600000	411470000	208760000	272700000	119710000	371410000	211300000	235800000	217710000	23
C9K025;P18077;F8WBS5;F8WB72	C9K025;P18077;F8WBS5;F8WB72	4;4;2;2	4;4;2;2	4;4;2;2	60S ribosomal protein L35a	RPL35A	;;;	4	4	4	4	4	3	3	3	4	3	3	3	4	3	3	3	33	33	33	10.645	94	94;110;55;57	0	3.3895	By MS/MS	By MS/MS	By MS/MS	By MS/MS	33	20.2	23.4	23.4	152470000	56039000	31641000	50168000	14620000	46001000	45013000	44853000	17584000	3
C9K0C3;Q6UWP7	C9K0C3;Q6UWP7	2;2	2;2	2;2	Lysocardiolipin acyltransferase 1	LCLAT1	;	2	2	2	2	2	2	1	0	2	2	1	0	2	2	1	0	11.5	11.5	11.5	18.429	157	157;414	0.0083078	1.1209	By MS/MS	By MS/MS	By matching		11.5	11.5	5.1	0	14009000	6741300	5912200	1355300	0	6895500	6112300	0	0	1
C9K0P9;I3L0M7;I3L2W9;I3L2N2;Q92997;O14641	C9K0P9;I3L0M7;I3L2W9;I3L2N2;Q92997;O14641	1;1;1;1;1;1	1;1;1;1;1;1	1;1;1;1;1;1	Segment polarity protein dishevelled homolog DVL-3;Segment polarity protein dishevelled homolog DVL-2	DVL3;DVL2	;;;;;	6	1	1	1	1	1	1	1	1	1	1	1	1	1	1	1	5.5	5.5	5.5	24.34	220	220;291;363;730;716;736	0.00054142	2.4207	By matching	By MS/MS	By MS/MS	By matching	5.5	5.5	5.5	5.5	14305000	4019900	4882900	4790500	611970	0	0	0	855890	0
C9K0W5;Q6NXR6;Q86TU7	C9K0W5;Q6NXR6;Q86TU7	2;2;2	2;2;2	2;2;2	Histone-lysine N-methyltransferase setd3	SETD3	;;	3	2	2	2	2	2	1	2	2	2	1	2	2	2	1	2	29.6	29.6	29.6	8.9494	81	81;292;594	0.00056754	2.7525	By MS/MS	By MS/MS	By MS/MS	By MS/MS	29.6	29.6	14.8	29.6	40231000	13214000	9258100	9366300	8392300	13096000	9590000	0	12079000	1
CON__A2A4G1	CON__A2A4G1	14	1	0				1	14	1	0	12	12	11	11	0	0	0	0	0	0	0	0	24.1	2.6	0	49.493	456	456	1	-2	By matching	By matching	By matching	By matching	21.3	21.3	21.3	19.5	0	0	0	0	0	0	0	0	0	0
CON__ENSEMBL:ENSBTAP00000024146	CON__ENSEMBL:ENSBTAP00000024146	1	1	1				1	1	1	1	0	0	1	0	0	0	1	0	0	0	1	0	0.7	0.7	0.7	164.34	1477	1477	0.0041398	1.3667			By MS/MS		0	0	0.7	0	56628000	0	0	56628000	0	0	0	49019000	0	0
CON__ENSEMBL:ENSBTAP00000038253	CON__ENSEMBL:ENSBTAP00000038253	11	1	1				1	11	1	1	10	9	8	10	1	1	1	1	1	1	1	1	15.7	1.8	1.8	63.165	606	606	1	-2	By MS/MS	By matching	By matching	By MS/MS	14.2	14.4	12.9	15.7	45750000	7140500	3704200	2537500	32368000	0	0	0	45269000	1
CON__O95678;O95678;B4DIR1;K7ELP4;K7EKH9;CON__REFSEQ:XP_932229;H0YHD9;F8VS61	CON__O95678;O95678	26;26;2;2;2;2;1;1	3;3;0;0;0;0;0;0	3;3;0;0;0;0;0;0	Keratin, type II cytoskeletal 75	KRT75	;	8	26	3	3	24	22	22	22	2	2	1	1	2	2	1	1	28.9	5.4	5.4	59.504	551	551;551;179;189;261;345;143;248	0	3.1885	By MS/MS	By MS/MS	By matching	By matching	27	25.6	23.8	23.6	39484000	8860900	26613000	2837400	1173200	0	28208000	0	0	1
CON__P00761	CON__P00761	10	10	10				1	10	10	10	10	9	10	8	10	9	10	8	10	9	10	8	48.1	48.1	48.1	24.409	231	231	0	145.33	By MS/MS	By MS/MS	By MS/MS	By MS/MS	48.1	43.7	48.1	43.7	31217000000	4884600000	3833800000	11013000000	11486000000	5646900000	5116300000	6432700000	14228000000	17
CON__P01966	CON__P01966	2	2	2				1	2	2	2	1	1	0	2	1	1	0	2	1	1	0	2	18.3	18.3	18.3	15.184	142	142	0.00053562	2.3264	By matching	By matching		By MS/MS	10.6	10.6	0	18.3	17200000	2910700	2303600	0	11986000	0	0	0	16763000	0
CON__P02533;P02533;K7ENV3;CON__Q7Z3Y9;Q7Z3Y9	CON__P02533;P02533	37;37;4;1;1	20;20;4;1;1	7;7;0;0;0	Keratin, type I cytoskeletal 14	KRT14	;	5	37	20	7	36	36	31	32	19	20	15	16	6	7	5	4	61.2	40.7	17.2	51.621	472	472;472;48;468;468	0	58.263	By MS/MS	By MS/MS	By MS/MS	By MS/MS	61.2	61.2	55.7	60.8	5687300000	1850600000	1128600000	1271200000	1436900000	1868200000	765970000	693340000	1996700000	20
CON__P02538;P02538	CON__P02538;P02538	69;69	46;46	5;5	Keratin, type II cytoskeletal 6A	KRT6A	;	2	69	46	5	65	62	60	60	43	42	40	39	5	5	5	5	70	57.1	7.8	60.044	564	564;564	0	265.37	By MS/MS	By MS/MS	By MS/MS	By MS/MS	70	70	69.5	66.3	31252000000	11289000000	7047900000	8420900000	4494300000	10155000000	7613700000	7525900000	7028800000	38
CON__P02584	CON__P02584	8	3	3				1	8	3	3	8	8	6	4	3	3	1	1	3	3	1	1	45.7	23.6	23.6	15.057	140	140	0	28.86	By MS/MS	By MS/MS	By MS/MS	By MS/MS	45.7	45.7	32.1	26.4	787330000	313120000	456460000	7389200	10361000	312490000	484450000	0	0	3
CON__P02662	CON__P02662	2	2	2				1	2	2	2	2	0	1	1	2	0	1	1	2	0	1	1	12.1	12.1	12.1	22.975	199	199	0	4.1886	By MS/MS		By matching	By matching	12.1	0	5	5	49476000	43676000	0	4180200	1620000	43676000	0	0	0	2
CON__P02754	CON__P02754	1	1	1				1	1	1	1	1	0	0	0	1	0	0	0	1	0	0	0	8.6	8.6	8.6	18.281	162	162	0	3.9832	By MS/MS				8.6	0	0	0	20615000	20615000	0	0	0	20615000	0	0	0	1
CON__P02769;A0A087WWT3	CON__P02769	59;4	59;4	54;0				2	59	59	54	14	12	59	54	14	12	59	54	12	10	54	49	80.9	80.9	76.9	69.293	607	607;396	0	262.75	By MS/MS	By matching	By MS/MS	By MS/MS	24.4	22.6	80.9	76.3	38520000000	43538000	18454000	18713000000	19745000000	20543000	10053000	15950000000	27646000000	1
CON__P04259	CON__P04259	65	3	0				1	65	3	0	61	57	56	54	3	2	3	2	0	0	0	0	66.8	6.4	0	59.998	564	564	0	9.1551	By MS/MS	By MS/MS	By MS/MS	By MS/MS	66.8	64.9	66.3	61.3	422490000	132970000	39242000	171740000	78532000	84298000	53304000	122080000	173380000	3
CON__P04264	CON__P04264	45	1	1				1	45	1	1	39	33	33	43	1	0	1	1	1	0	1	1	61.8	2.6	2.6	66.017	644	644	0.00053191	2.2865	By matching	By matching	By matching	By MS/MS	59.5	52	52.6	61.8	28531000	292480	0	3054600	25184000	0	0	0	35222000	0
CON__P05787;P05787;F8VUG2;F8W1U3;CON__H-INV:HIT000292931;F8VP67;CON__Q9H552;F8VQY3;Q8IWY7;CON__H-INV:HIT000016045;K7EJU1;P14136;CON__REFSEQ:XP_092267;H0YIB2	CON__P05787;P05787;F8VUG2	55;55;30;26;22;12;10;7;6;4;3;3;2;1	42;42;21;17;17;10;5;6;3;2;0;0;2;1	40;40;19;16;16;10;5;6;2;2;0;0;2;1	Keratin, type II cytoskeletal 8	KRT8	;;	14	55	42	40	46	44	52	52	35	35	41	40	34	34	39	39	90.9	84.5	83	53.704	483	483;483;273;289;443;113;499;180;1649;99;248;432;213;35	0	213.13	By MS/MS	By MS/MS	By MS/MS	By MS/MS	89.2	88.4	90.3	90.9	17710000000	2123100000	3144100000	9026200000	3416900000	1813900000	2876200000	7418600000	5911300000	21
CON__P07744	CON__P07744	17	1	1				1	17	1	1	15	13	15	14	1	1	1	1	1	1	1	1	20.6	3.6	3.6	56.283	525	525	0.00056085	2.6494	By matching	By matching	By MS/MS	By matching	18.7	18.7	20.6	17.1	23369000	6541500	3956200	9647900	3223000	0	0	0	4507700	0
CON__P08727;P08727;C9JM50	CON__P08727;P08727	58;56;23	58;56;23	20;18;7	Keratin, type I cytoskeletal 19	KRT19	;	3	58	58	20	55	53	56	56	55	53	56	56	19	19	20	20	96.5	96.5	48.8	44.091	400	400;400;196	0	323.31	By MS/MS	By MS/MS	By MS/MS	By MS/MS	96.5	96.5	96.5	96.5	57992000000	14971000000	9963000000	22485000000	10573000000	13375000000	9643400000	18489000000	17626000000	56
CON__P08729;U3KPR1;CON__Q61726;A0A087X106;CON__O43790;CON__Q6NT21;CON__P78385;CON__Q14533;CON__P78386;O43790;P78385;Q14533;P78386	CON__P08729	55;3;3;3;3;3;3;3;3;3;3;3;3	1;0;0;0;0;0;0;0;0;0;0;0;0	1;0;0;0;0;0;0;0;0;0;0;0;0				13	55	1	1	51	49	51	49	0	0	1	1	0	0	1	1	82.9	1.7	1.7	51.417	469	469;143;479;484;486;493;493;505;507;486;493;505;507	1	-2	By matching	By matching	By MS/MS	By matching	81.2	70.4	67.2	76.3	24933000	0	0	22082000	2850600	0	0	0	3986800	0
CON__P08779;P08779;K7ENW6	CON__P08779;P08779	32;32;8	13;13;6	11;11;4	Keratin, type I cytoskeletal 16	KRT16	;	3	32	13	11	29	26	30	28	10	7	13	11	9	6	11	10	56	34.5	26.8	51.267	473	473;473;162	0	25.476	By MS/MS	By MS/MS	By MS/MS	By MS/MS	49	43.6	54.5	47.8	941980000	166420000	52666000	425650000	297240000	209620000	77138000	314220000	405430000	6
P12763;CON__P12763	P12763;CON__P12763	3;3	3;3	3;3			;	2	3	3	3	2	2	2	3	2	2	2	3	2	2	2	3	14.2	14.2	14.2	38.418	359	359;359	0	7.9996	By matching	By matching	By MS/MS	By MS/MS	12	12	12	14.2	48450000	3424100	3252500	15002000	26771000	4578100	4633000	8275700	39813000	0
CON__P13645;P13645;CON__Q7Z3Y7;Q7Z3Y7;CON__Q148H6;CON__Q7Z3Z0;CON__Q7Z3Y8;Q7Z3Z0;Q7Z3Y8;A0A1B0GVI3	CON__P13645;P13645	34;34;4;4;3;2;2;2;2;1	29;29;2;2;1;1;1;1;1;1	23;23;2;2;1;1;1;1;1;1	Keratin, type I cytoskeletal 10	KRT10	;	10	34	29	23	31	27	26	27	26	22	22	23	20	17	17	19	60.9	56.7	51.4	59.51	593	593;584;486;464;464;450;459;450;459;107	0	244.86	By MS/MS	By MS/MS	By MS/MS	By MS/MS	52.3	44	55.6	49.6	7545800000	1831300000	1947100000	862100000	2905300000	1776700000	1893700000	659440000	3348700000	25
CON__P13646-1;K7EQH6;K7EMJ2	CON__P13646-1	27;4;2	20;4;2	2;0;0				3	27	20	2	25	22	24	21	19	16	18	15	2	2	1	2	60	48.7	3.5	49.586	458	458;162;63	0	105.14	By MS/MS	By MS/MS	By MS/MS	By MS/MS	53.1	47.2	51.5	53.5	2854600000	815860000	104420000	1268000000	666400000	794960000	109080000	1079700000	972370000	17
CON__P13647;P13647;F8W0C6;H0YI76;H0YIN9;F8VV57;F8VU69	CON__P13647;P13647	72;72;28;25;16;13;9	72;72;28;25;16;13;9	14;14;0;6;2;6;1	Keratin, type II cytoskeletal 5	KRT5	;	7	72	72	14	69	68	64	61	69	68	64	61	14	13	13	11	70.5	70.5	21.7	62.378	590	590;590;178;201;196;132;147	0	323.31	By MS/MS	By MS/MS	By MS/MS	By MS/MS	70.5	70.5	70.2	70.2	63968000000	20047000000	18273000000	16413000000	9234100000	22823000000	18555000000	12581000000	12455000000	53
CON__P15497	CON__P15497	2	2	2				1	2	2	2	2	1	1	1	2	1	1	1	2	1	1	1	8.7	8.7	8.7	30.276	265	265	0	2.9894	By MS/MS	By MS/MS	By matching	By MS/MS	8.7	3.4	5.3	5.3	490200000	233120000	247430000	3631200	6010800	233120000	0	0	0	1
CON__P19012;P19012;A8MT21;C9JTG5	CON__P19012;P19012	17;17;8;6	9;9;5;5	6;6;3;3	Keratin, type I cytoskeletal 15	KRT15	;	4	17	9	6	16	15	16	15	8	7	8	7	5	4	5	5	41.4	28.9	21.1	49.167	456	456;456;291;220	0	23.424	By MS/MS	By MS/MS	By MS/MS	By MS/MS	38.6	34.4	38.6	37.3	886920000	311520000	46085000	314130000	215190000	263140000	49374000	298030000	322710000	7
CON__P19013;P19013;F8VX05;F8VZR6	CON__P19013;P19013	43;43;6;6	38;38;6;6	29;29;5;5	Keratin, type II cytoskeletal 4	KRT4	;	4	43	38	29	42	27	30	23	37	22	26	19	29	16	19	15	64.1	59.4	49.3	63.91	594	594;534;78;86	0	96.19	By MS/MS	By MS/MS	By MS/MS	By MS/MS	62.5	50	52.4	42.8	4051800000	2988600000	158070000	706100000	199090000	2582300000	201220000	900250000	361470000	34
CON__P35908	CON__P35908	41	1	1				1	41	1	1	38	31	28	39	1	0	0	1	1	0	0	1	62.2	5.6	5.6	65.865	645	645	1	-2	By matching	By matching	By matching	By MS/MS	60.9	45.9	41.1	62.2	11918000	7662100	0	0	4255900	0	0	0	5952200	0
CON__Q04695;Q04695;F5GWP8;K7EPJ9;K7ESE1;CON__Q9D312;K7ELP7;CON__Q8N1A0;CON__A2A5Y0;CON__Q99PS0;CON__Q14532;CON__A2AB72;CON__O76015;CON__O76013;CON__O76014;CON__REFSEQ:XP_986630;Q8N1A0;Q14532;O76014;O76015;O76013	CON__Q04695;Q04695;F5GWP8	51;51;41;21;11;4;1;1;1;1;1;1;1;1;1;1;1;1;1;1;1	43;43;35;17;11;3;1;0;0;1;0;0;0;0;0;0;0;0;0;0;0	11;11;8;7;0;0;0;0;0;0;0;0;0;0;0;0;0;0;0;0;0	Keratin, type I cytoskeletal 17	KRT17	;;	21	51	43	11	51	51	49	48	43	43	41	40	11	11	11	10	89.1	83.1	33.6	48.105	432	432;432;349;231;95;431;49;295;416;422;448;453;456;467;471;476;295;448;449;456;467	0	323.31	By MS/MS	By MS/MS	By MS/MS	By MS/MS	89.1	89.1	88.9	89.1	32645000000	10657000000	11283000000	6828500000	3875900000	10083000000	11723000000	5454200000	5739500000	47
CON__Q3KNV1;P08729	CON__Q3KNV1;P08729	56;56	50;50	2;2	Keratin, type II cytoskeletal 7	KRT7	;	2	56	50	2	53	51	52	50	48	47	47	44	2	2	2	2	84.6	82.7	6	51.385	469	469;469	0	323.31	By MS/MS	By MS/MS	By MS/MS	By MS/MS	84.6	73.8	68.9	78	24583000000	4157200000	7502800000	8599100000	4324300000	2690300000	6180300000	7427300000	9277800000	35
CON__Q3SX14	CON__Q3SX14	20	1	1				1	20	1	1	19	19	17	16	1	1	0	0	1	1	0	0	30.6	2.3	2.3	85.686	781	781	0	3.2278	By MS/MS	By MS/MS	By matching	By matching	29.2	29.2	23.8	22	30410000	20424000	9985800	0	0	0	10584000	0	0	1
CON__Q9Z2K1;CON__Q3ZAW8	CON__Q9Z2K1;CON__Q3ZAW8	12;12	1;1	1;1			;	2	12	1	1	11	11	11	10	1	1	0	0	1	1	0	0	20.7	2.3	2.3	51.606	469	469;474	0.0045935	1.3513	By MS/MS	By MS/MS	By matching	By matching	16.2	16.2	18.3	13.9	22591000	10638000	11953000	0	0	0	12670000	0	0	1
CON__Q3ZBS7;P04004	CON__Q3ZBS7;P04004	2;1	2;1	2;1	Vitronectin;Vitronectin V65 subunit;Vitronectin V10 subunit;Somatomedin-B	VTN	;	2	2	2	2	2	2	2	2	2	2	2	2	2	2	2	2	5.2	5.2	5.2	54.099	484	484;478	0.00054675	2.488	By MS/MS	By MS/MS	By MS/MS	By MS/MS	5.2	5.2	5.2	5.2	44744000	16822000	9985100	10574000	7363900	18329000	9610300	9272400	9645500	2
CON__Q5D862;Q5D862	CON__Q5D862;Q5D862	4;4	4;4	4;4	Filaggrin-2	FLG2	;	2	4	4	4	3	1	1	4	3	1	1	4	3	1	1	4	5.6	5.6	5.6	248.07	2391	2391;2391	0	17.252	By MS/MS	By MS/MS	By matching	By MS/MS	3.5	0.5	0.5	5.6	99994000	12628000	4670800	7612500	75083000	18941000	0	0	98697000	2
CON__Q5XKE5;Q5XKE5	CON__Q5XKE5;Q5XKE5	15;15	1;1	0;0	Keratin, type II cytoskeletal 79	KRT79	;	2	15	1	0	14	13	13	13	1	1	0	0	0	0	0	0	17	1.9	0	57.809	535	535;535	0.0010336	2.0914	By MS/MS	By MS/MS	By matching	By matching	17	17	15.1	13.6	202570000	81947000	120620000	0	0	0	127850000	0	0	1
CON__Q5XQN5	CON__Q5XQN5	49	1	0				1	49	1	0	46	46	43	41	1	1	1	1	0	0	0	0	49.9	2	0	62.936	601	601	0	10.405	By MS/MS	By MS/MS	By MS/MS	By MS/MS	49.9	49.9	49.6	45.8	5200700000	852420000	859740000	588220000	2900300000	932710000	750360000	466260000	4134500000	2
CON__Q61782	CON__Q61782	7	1	1				1	7	1	1	7	6	7	7	1	0	1	1	1	0	1	1	59.1	10.8	10.8	10.662	93	93	0.0070609	1.1605	By MS/MS	By matching	By matching	By MS/MS	59.1	48.4	59.1	59.1	87518000	62565000	0	20104000	4848800	0	0	0	6781500	1
CON__Q6IFZ6	CON__Q6IFZ6	9	1	0				1	9	1	0	7	6	7	8	0	0	1	0	0	0	0	0	8.6	1.6	0	61.358	572	572	0.0099567	1.0607	By matching	By matching	By MS/MS	By matching	7	7	8.6	7	21976000	0	0	21976000	0	0	0	19023000	0	0
CON__Q6KB66-1;Q6KB66;CON__Q0VBK2	CON__Q6KB66-1;Q6KB66	3;3;1	2;2;1	2;2;1	Keratin, type II cytoskeletal 80	KRT80	;	3	3	2	2	3	3	3	3	2	2	2	2	2	2	2	2	7.5	4.9	4.9	50.525	452	452;452;452	0.0010406	2.1281	By matching	By matching	By MS/MS	By MS/MS	7.5	7.5	7.5	7.5	29616000	4920900	3624300	9733200	11337000	4580300	4028400	6096700	18338000	0
CON__Q8N1N4-2;CON__Q7RTT2;Q8N1N4	CON__Q8N1N4-2;CON__Q7RTT2;Q8N1N4	7;7;7	2;2;2	2;2;2	Keratin, type II cytoskeletal 78	KRT78	;;	3	7	2	2	6	4	5	5	1	1	1	1	1	1	1	1	10.9	4.8	4.8	56.964	521	521;521;520	0	3.6702	By MS/MS	By matching	By MS/MS	By MS/MS	8.4	6.1	6.5	6.7	27216000	5948500	4041300	0	17226000	0	4283500	0	0	1
CON__Q7Z794;Q7Z794	CON__Q7Z794;Q7Z794	6;6	1;1	1;1	Keratin, type II cytoskeletal 1b	KRT77	;	2	6	1	1	4	2	3	4	1	0	0	0	1	0	0	0	8.3	1.7	1.7	61.802	578	578;578	1	-2	By MS/MS	By matching	By matching	By matching	6.4	3.3	4.8	5	6336300	6336300	0	0	0	6336300	0	0	0	0
CON__Q862S4;P02452	CON__Q862S4;P02452	1;1	1;1	1;1	Collagen alpha-1(I) chain	COL1A1	;	2	1	1	1	1	1	0	1	1	1	0	1	1	1	0	1	11.4	11.4	11.4	13.14	114	114;1464	0	3.4429	By matching	By MS/MS		By matching	11.4	11.4	0	11.4	9696700	1866500	6437900	0	1392300	0	0	0	1947300	0
CON__Q86YZ3;Q86YZ3	CON__Q86YZ3;Q86YZ3	19;19	19;19	19;19	Hornerin	HRNR	;	2	19	19	19	14	10	11	19	14	10	11	19	14	10	11	19	19.9	19.9	19.9	282.39	2850	2850;2850	0	35.453	By MS/MS	By MS/MS	By MS/MS	By MS/MS	16.7	13.4	15.6	19.9	785230000	67324000	33726000	43944000	640240000	76530000	55182000	54819000	850000000	4
CON__Q8BGZ7	CON__Q8BGZ7	22	1	1				1	22	1	1	20	17	20	18	1	0	1	0	1	0	1	0	23.4	1.8	1.8	59.74	551	551	0.0015393	2.0586	By MS/MS	By matching	By MS/MS	By matching	21.8	18.5	22	18.3	46352000	21350000	0	25003000	0	0	0	21643000	0	1
CON__Q9C075;Q9C075;J3QR55;G3V1C2;CON__O76011;A0A140TA62;CON__Q6NTB9;CON__O76009;CON__Q6IFU5;CON__Q8IUT8;A0A140TA69;O76009;Q6A162;O76011	CON__Q9C075;Q9C075	5;5;2;1;1;1;1;1;1;1;1;1;1;1	3;3;0;0;0;0;0;0;0;0;0;0;0;0	3;3;0;0;0;0;0;0;0;0;0;0;0;0	Keratin, type I cytoskeletal 23	KRT23	;	14	5	3	3	4	4	5	4	2	2	3	2	2	2	3	2	11.8	8.1	8.1	48.131	422	422;422;149;236;394;394;404;404;431;436;436;404;431;436	0.00057045	2.7981	By MS/MS	By MS/MS	By MS/MS	By matching	8.8	8.8	11.8	9.2	36337000	8737100	9434300	14589000	3576300	8988900	9903400	10240000	7235700	1
H0Y3P2;D3DQV9;P78344;H0YD77;H0YCH5;H0YEC5;H0YD99;H0YEN8;H0YDC0;H0YCF8;E9PKF8	H0Y3P2;D3DQV9;P78344;H0YD77;H0YCH5;H0YEC5;H0YD99;H0YEN8;H0YDC0;H0YCF8	6;6;6;5;5;4;3;3;3;3;1	6;6;6;5;5;4;3;3;3;3;1	6;6;6;5;5;4;3;3;3;3;1	Eukaryotic translation initiation factor 4 gamma 2	EIF4G2	;;;;;;;;;	11	6	6	6	5	6	4	4	5	6	4	4	5	6	4	4	6.9	6.9	6.9	98.117	869	869;907;907;282;444;244;84;112;116;129;185	0	6.8696	By matching	By MS/MS	By matching	By matching	6	6.9	4.8	4.4	135260000	42722000	43377000	27237000	21928000	36458000	42780000	31343000	32362000	0
D3YTB1;F8W727;P62910	D3YTB1;F8W727;P62910	2;2;2	2;2;2	2;2;2	60S ribosomal protein L32	RPL32	;;	3	2	2	2	2	2	2	1	2	2	2	1	2	2	2	1	17.3	17.3	17.3	15.616	133	133;153;135	0	2.8709	By matching	By MS/MS	By matching	By matching	17.3	17.3	17.3	9.8	22576000	4814000	10300000	5601100	1861400	4508100	11546000	4525400	0	0
D6R938;E9PBG7;E9PF82;Q13557;H0Y9J2;H0Y9C2	D6R938;E9PBG7;E9PF82;Q13557;H0Y9J2;H0Y9C2	8;8;8;8;4;4	8;8;8;8;4;4	5;5;5;5;4;2	Calcium/calmodulin-dependent protein kinase type II subunit delta	CAMK2D	;;;;;	6	8	8	5	6	6	7	6	6	6	7	6	3	3	5	4	23.1	23.1	15.1	56.298	498	498;512;533;499;182;194	0	34.001	By MS/MS	By MS/MS	By MS/MS	By MS/MS	14.3	16.3	21.3	14.3	226790000	49500000	38641000	96120000	42532000	46536000	48708000	79582000	58320000	3
D6R941;P82909	D6R941;P82909	1;1	1;1	1;1	28S ribosomal protein S36, mitochondrial	MRPS36	;	2	1	1	1	1	1	1	1	1	1	1	1	1	1	1	1	31.6	31.6	31.6	4.4651	38	38;103	0.0019589	1.7525	By matching	By matching	By MS/MS	By MS/MS	31.6	31.6	31.6	31.6	16677000	733550	466760	8978900	6497500	0	0	0	9087300	0
D6R9P3;D6RD18;D6RBZ0;Q99729	D6R9P3;D6RD18;D6RBZ0;Q99729	9;8;8;6	9;8;8;6	9;8;8;6	Heterogeneous nuclear ribonucleoprotein A/B	HNRNPAB	;;;	4	9	9	9	9	9	5	5	9	9	5	5	9	9	5	5	31.4	31.4	31.4	30.302	280	280;283;327;332	0	23.561	By MS/MS	By MS/MS	By MS/MS	By MS/MS	31.4	31.4	15	21.4	555910000	171970000	288540000	67470000	27932000	178980000	280910000	62825000	52561000	7
D6R9W4;Q16643;D6RCR4;D6RFI1	D6R9W4;Q16643;D6RCR4	3;3;2;1	3;3;2;1	3;3;2;1	Drebrin	DBN1	;;	4	3	3	3	3	2	2	3	3	2	2	3	3	2	2	3	12	12	12	36.471	317	317;649;93;124	0	5.2451	By MS/MS	By MS/MS	By MS/MS	By matching	12	7.3	7.3	12	92295000	35968000	26024000	13949000	16354000	33781000	32443000	14920000	17355000	3
H0Y970;D6RAN6;F6SKB8;Q9NVZ3	H0Y970;D6RAN6;F6SKB8;Q9NVZ3	1;1;1;1	1;1;1;1	1;1;1;1	Adaptin ear-binding coat-associated protein 2	NECAP2	;;;	4	1	1	1	1	1	1	1	1	1	1	1	1	1	1	1	22.2	22.2	22.2	7.0499	63	63;101;194;263	0	2.8548	By matching	By matching	By matching	By MS/MS	22.2	22.2	22.2	22.2	15286000	2053300	3423700	3817400	5991400	0	0	0	8379400	0
D6RAW2;Q9BW91;H7C386	D6RAW2;Q9BW91	3;3;1	3;3;1	3;3;1	ADP-ribose pyrophosphatase, mitochondrial	NUDT9	;	3	3	3	3	3	3	3	3	3	3	3	3	3	3	3	3	18.4	18.4	18.4	22.979	206	206;350;284	0.0010515	2.2136	By MS/MS	By matching	By MS/MS	By MS/MS	18.4	18.4	18.4	18.4	68327000	11140000	12022000	22211000	22954000	10942000	10335000	17741000	36194000	1
D6RBW1;P06730	D6RBW1;P06730	3;3	3;3	3;3	Eukaryotic translation initiation factor 4E	EIF4E	;	2	3	3	3	2	3	1	1	2	3	1	1	2	3	1	1	13.5	13.5	13.5	28.512	245	245;217	0	7.3745	By MS/MS	By MS/MS	By MS/MS	By MS/MS	7.8	13.5	4.5	3.3	54814000	15404000	30187000	0	9221900	0	31997000	0	0	2
D6RCC8;Q06203	D6RCC8;Q06203	1;1	1;1	1;1	Amidophosphoribosyltransferase	PPAT	;	2	1	1	1	1	1	0	0	1	1	0	0	1	1	0	0	7.3	7.3	7.3	21.09	192	192;517	0.0028289	1.5488	By MS/MS	By MS/MS			7.3	7.3	0	0	10866000	5019400	5847100	0	0	0	6197600	0	0	1
D6RD63;Q9BT78;D6RAX7;D6RFN0	D6RD63;Q9BT78;D6RAX7;D6RFN0	6;6;5;5	6;6;5;5	6;6;5;5	COP9 signalosome complex subunit 4	COPS4	;;;	4	6	6	6	6	6	5	5	6	6	5	5	6	6	5	5	31.3	31.3	31.3	31.433	275	275;406;420;438	0	9.1797	By MS/MS	By MS/MS	By MS/MS	By MS/MS	31.3	31.3	26.9	26.9	160310000	52682000	53009000	31416000	23207000	53126000	48363000	32032000	35000000	4
D6RE82;P56182	D6RE82;P56182	1;1	1;1	1;1	Ribosomal RNA processing protein 1 homolog A	RRP1	;	2	1	1	1	1	1	1	1	1	1	1	1	1	1	1	1	20	20	20	5.203	45	45;461	0.0058506	1.2488	By MS/MS	By MS/MS	By matching	By MS/MS	20	20	20	20	25168000	8036900	8641300	4406700	4082900	0	0	0	5710200	1
D6REL4;E7EQZ7;Q13123	D6REL4;E7EQZ7;Q13123	2;2;2	2;2;2	2;2;2	Protein Red	IK	;;	3	2	2	2	2	1	0	1	2	1	0	1	2	1	0	1	7.5	7.5	7.5	24.7	212	212;267;557	0.0062389	1.1998	By MS/MS	By MS/MS		By matching	7.5	4.2	0	4.2	20672000	11170000	7044600	0	2458000	11170000	0	0	0	2
D6RGI3;D6RER5;Q9NVA2;D6RDU5;D6RDP1;D6R9Y6;H0Y961;B1AMS2;Q14141;H0Y9G8;C9JV02	D6RGI3;D6RER5;Q9NVA2;D6RDU5	9;9;9;7;3;3;3;3;3;2;1	9;9;9;7;3;3;3;3;3;2;1	6;6;6;4;3;3;2;1;1;2;0	Septin-11	2019-09-11	;;;	11	9	9	6	9	9	7	6	9	9	7	6	6	6	4	3	23.1	23.1	15.1	49.005	425	425;432;429;372;126;136;160;431;434;82;130	0	13.961	By MS/MS	By MS/MS	By MS/MS	By MS/MS	23.1	23.1	20.9	18.4	355550000	106220000	132960000	69988000	46377000	96127000	124540000	68395000	83540000	5
D6REX3;O94979;H7BXG7;D6RHZ5;H0Y8V7;H0Y8W8;H0YAB3;H0YAF5;H0Y9T9;H0Y9K1;D6RBT0;D6RHE8;D6RE64;D6RCQ9	D6REX3;O94979;H7BXG7;D6RHZ5	13;13;10;9;4;4;4;2;2;2;1;1;1;1	13;13;10;9;4;4;4;2;2;2;1;1;1;1	13;13;10;9;4;4;4;2;2;2;1;1;1;1	Protein transport protein Sec31A	SEC31A	;;;	14	13	13	13	10	11	11	9	10	11	11	9	10	11	11	9	12.5	12.5	12.5	136.22	1251	1251;1220;969;877;285;383;443;181;235;237;81;92;164;166	0	16.215	By MS/MS	By MS/MS	By MS/MS	By MS/MS	9.3	10.3	10.9	8.8	341230000	71669000	78028000	135120000	56408000	63710000	81460000	110990000	94074000	5
D6RFH4;H3BUX2;J3KNF8;O43169	D6RFH4;H3BUX2;J3KNF8;O43169	2;2;2;2	2;2;2;2	2;2;2;2	Cytochrome b5 type B	CYB5B	;;;	4	2	2	2	1	1	2	1	1	1	2	1	1	1	2	1	35.1	35.1	35.1	14.846	131	131;140;150;146	0	16.108	By MS/MS	By MS/MS	By MS/MS	By MS/MS	26	26	35.1	26	61834000	15113000	5873300	25055000	15792000	0	0	21689000	0	1
D6RGY8;D6RFI3;E7EQR8;Q9GZM5	D6RGY8;D6RFI3;E7EQR8;Q9GZM5	1;1;1;1	1;1;1;1	1;1;1;1	Protein YIPF3;Protein YIPF3, 36 kDa form III	YIPF3	;;;	4	1	1	1	1	1	1	0	1	1	1	0	1	1	1	0	24.8	24.8	24.8	12.29	109	109;262;356;350	0	3.6267	By matching	By matching	By MS/MS		24.8	24.8	24.8	0	12112000	3239300	1428200	7444300	0	0	0	6444000	0	0
D6RIE3;D6RGV5;H0UI06;P14406;D6R9C3	D6RIE3;D6RGV5;H0UI06;P14406;D6R9C3	2;2;2;2;1	2;2;2;2;1	2;2;2;2;1	Cytochrome c oxidase subunit 7A2, mitochondrial	COX7A2	;;;;	5	2	2	2	2	2	2	1	2	2	2	1	2	2	2	1	25.3	25.3	25.3	10.264	91	91;103;115;83;53	0	8.5603	By MS/MS	By MS/MS	By MS/MS	By MS/MS	25.3	25.3	25.3	14.3	135260000	22376000	23849000	81033000	8004600	25079000	27147000	65574000	0	2
D6RH20;G5EA06;Q92552	D6RH20;G5EA06;Q92552	1;1;1	1;1;1	1;1;1	28S ribosomal protein S27, mitochondrial	MRPS27	;;	3	1	1	1	1	1	1	1	1	1	1	1	1	1	1	1	3.7	3.7	3.7	34.458	299	299;358;414	0.0010543	2.2356	By MS/MS	By MS/MS	By MS/MS	By MS/MS	3.7	3.7	3.7	3.7	26130000	4957700	3858000	11374000	5939600	0	0	0	8307000	1
D6RJA0;Q8WTS6	D6RJA0;Q8WTS6	1;1	1;1	1;1	Histone-lysine N-methyltransferase SETD7	SETD7	;	2	1	1	1	1	1	1	1	1	1	1	1	1	1	1	1	2.5	2.5	2.5	40.127	362	362;366	0.0099524	1.0607	By matching	By matching	By MS/MS	By matching	2.5	2.5	2.5	2.5	10116000	1559700	1152600	5792700	1610800	0	0	0	2252900	0
E9PHC0;E9PCZ3;D6RJC3;E7EQN9;O15327;E9PG59	E9PHC0;E9PCZ3;D6RJC3;E7EQN9;O15327;E9PG59	2;2;2;2;2;1	2;2;2;2;2;1	2;2;2;2;2;1	Type II inositol 3,4-bisphosphate 4-phosphatase	INPP4B	;;;;;	6	2	2	2	1	2	2	2	1	2	2	2	1	2	2	2	5.2	5.2	5.2	77.516	686	686;688;817;938;924;416	0	3.3202	By matching	By matching	By MS/MS	By MS/MS	2.9	5.2	5.2	5.2	27893000	1205100	4406900	12232000	10049000	0	0	10507000	14136000	0
E3W990;E7EMC7;Q13501;D6RBF1;C9J6J8;C9JRJ8;E9PFW8	E3W990;E7EMC7;Q13501;D6RBF1;C9J6J8;C9JRJ8;E9PFW8	2;2;2;1;1;1;1	2;2;2;1;1;1;1	2;2;2;1;1;1;1	Sequestosome-1	SQSTM1	;;;;;;	7	2	2	2	2	1	2	2	2	1	2	2	2	1	2	2	16.3	16.3	16.3	20.938	190	190;378;440;69;73;140;167	0	5.5085	By matching	By MS/MS	By MS/MS	By MS/MS	16.3	10.5	16.3	16.3	45809000	5898500	5319400	20635000	13956000	5317900	0	16798000	21163000	0
E5KLK1;E5KLJ6;E5KLJ9;E5KLJ5;O60313;H7C321;C9JY58;H7C141;C9JMB8	E5KLK1;E5KLJ6;E5KLJ9;E5KLJ5;O60313	23;23;23;23;23;2;1;1;1	23;23;23;23;23;2;1;1;1	23;23;23;23;23;2;1;1;1	Dynamin-like 120 kDa protein, mitochondrial;Dynamin-like 120 kDa protein, form S1	OPA1	;;;;	9	23	23	23	14	17	16	20	14	17	16	20	14	17	16	20	28.8	28.8	28.8	111.82	961	961;978;979;1015;960;185;84;183;243	0	37.496	By MS/MS	By MS/MS	By MS/MS	By MS/MS	18.5	22.7	22.1	26.4	620880000	76718000	98103000	201670000	244390000	83095000	109660000	200550000	302360000	3
E5RG13;H0YBL1;P29218;E5RIP7;E5RGY4;E5RG94;E5RIF4;E5RHE9;E5RI82	E5RG13;H0YBL1;P29218;E5RIP7;E5RGY4	4;4;4;3;2;1;1;1;1	4;4;4;3;2;1;1;1;1	4;4;4;3;2;1;1;1;1	Inositol monophosphatase 1	IMPA1	;;;;	9	4	4	4	4	4	4	2	4	4	4	2	4	4	4	2	32	32	32	17.059	153	153;265;277;180;211;101;109;126;174	0	8.0089	By MS/MS	By MS/MS	By MS/MS	By MS/MS	32	32	32	12.4	179940000	51147000	78066000	35473000	15255000	49116000	87183000	22774000	26860000	4
E5RGX5;Q93045	E5RGX5;Q93045	3;3	1;1	1;1	Stathmin;Stathmin-2	STMN2	;	2	3	1	1	3	3	2	3	1	1	1	1	1	1	1	1	16.1	6	6	19.574	168	168;179	0.001938	1.6872	By MS/MS	By MS/MS	By MS/MS	By matching	16.1	16.1	11.3	16.1	113760000	48344000	40713000	13592000	11114000	0	0	0	15544000	1
H0YB03;H0YB83;E5RH53;Q96DB5;H0YC27;H0YC67;H0YBD9	H0YB03;H0YB83;E5RH53;Q96DB5;H0YC27;H0YC67;H0YBD9	2;2;2;2;1;1;1	2;2;2;2;1;1;1	2;2;2;2;1;1;1	Regulator of microtubule dynamics protein 1	RMDN1	;;;;;;	7	2	2	2	0	0	2	2	0	0	2	2	0	0	2	2	14.5	14.5	14.5	19.195	165	165;225;248;314;107;151;159	0.00055679	2.6214			By MS/MS	By MS/MS	0	0	14.5	14.5	15080000	0	0	7859400	7220800	0	0	7089900	9812200	0
E5RHG8;Q15369;R4GMY8	E5RHG8;Q15369;R4GMY8	6;6;4	6;6;4	6;6;4	Transcription elongation factor B polypeptide 1	TCEB1	;;	3	6	6	6	6	6	6	6	6	6	6	6	6	6	6	6	73	73	73	9.9601	89	89;112;65	0	12.878	By MS/MS	By MS/MS	By MS/MS	By MS/MS	73	73	73	73	254720000	89629000	74851000	60505000	29737000	80367000	80545000	55639000	46379000	4
E5RI56;E5RGM3;E5RHM3;E5RGM4	E5RI56;E5RGM3	4;2;1;1	2;2;1;1	0;0;0;0		SKP1	;	4	4	2	0	4	4	3	2	2	2	1	1	0	0	0	0	73.6	50.5	0	10.271	91	91;102;39;41	0	9.1233	By MS/MS	By MS/MS	By MS/MS	By MS/MS	73.6	73.6	54.9	46.2	139160000	31626000	38723000	38734000	30073000	32914000	39756000	0	0	2
E5RI99;P62888;A0A0B4J213;E5RJH3;A0A0C4DH44	E5RI99;P62888	6;6;2;2;2	6;6;2;2;2	6;6;2;2;2	60S ribosomal protein L30	RPL30	;	5	6	6	6	6	6	5	3	6	6	5	3	6	6	5	3	58.8	58.8	58.8	12.656	114	114;115;51;56;96	0	33.826	By MS/MS	By MS/MS	By MS/MS	By MS/MS	58.8	58.8	58.8	31.6	355890000	102090000	138040000	86521000	29227000	99216000	131020000	79282000	54659000	6
E5RIF2;Q9Y6D6;E5RHL7;E5RHZ1;Q9Y6D5	E5RIF2;Q9Y6D6;E5RHL7	3;3;2;1;1	3;3;2;1;1	3;3;2;1;1	Brefeldin A-inhibited guanine nucleotide-exchange protein 1	ARFGEF1	;;	5	3	3	3	3	2	3	3	3	2	3	3	3	2	3	3	2.6	2.6	2.6	145.49	1279	1279;1849;825;192;1785	0	3.1105	By matching	By matching	By MS/MS	By MS/MS	2.6	1.6	2.6	2.6	38659000	6714400	3577300	15961000	12407000	5650000	6163800	13975000	15885000	0
E5RIW3;E5RJD8;O75347;E5RHG6	E5RIW3;E5RJD8;O75347;E5RHG6	6;6;6;5	6;6;6;5	6;6;6;5	Tubulin-specific chaperone A	TBCA	;;;	4	6	6	6	6	4	5	4	6	4	5	4	6	4	5	4	54.8	54.8	54.8	10.08	84	84;119;108;131	0	7.7021	By MS/MS	By MS/MS	By MS/MS	By MS/MS	54.8	42.9	54.8	44	259070000	97425000	60848000	65563000	35236000	74047000	70879000	49895000	73132000	3
E5RJR5;P63208;E7ERH2;F8W8N3	E5RJR5;P63208;E7ERH2;F8W8N3	4;4;3;3	2;2;1;1	2;2;1;1	S-phase kinase-associated protein 1	SKP1	;;;	4	4	2	2	4	4	3	1	2	2	2	0	2	2	2	0	44.2	16	16	18.72	163	163;163;142;158	0.0019743	1.802	By matching	By MS/MS	By MS/MS	By matching	44.2	44.2	33.7	17.8	94837000	26704000	44426000	23708000	0	0	44598000	23013000	0	0
E5RK00;O00399	E5RK00;O00399	1;1	1;1	1;1	Dynactin subunit 6	DCTN6	;	2	1	1	1	1	1	0	1	1	1	0	1	1	1	0	1	5.9	5.9	5.9	18.401	170	170;190	0.0091543	1.1076	By matching	By MS/MS		By matching	5.9	5.9	0	5.9	20447000	7397900	7420800	0	5627900	0	0	0	7871000	0
E7EM64;Q7L5N1;H7C3T0	E7EM64;Q7L5N1;H7C3T0	2;2;1	2;2;1	2;2;1	COP9 signalosome complex subunit 6	COPS6	;;	3	2	2	2	2	2	2	2	2	2	2	2	2	2	2	2	9.5	9.5	9.5	36.064	326	326;327;123	0	7.8306	By MS/MS	By MS/MS	By matching	By MS/MS	9.5	9.5	9.5	9.5	59508000	16921000	22229000	8711600	11646000	19778000	21392000	10986000	12155000	2
E7EMB1;Q9UH65	E7EMB1;Q9UH65	2;2	2;2	2;2	Switch-associated protein 70	SWAP70	;	2	2	2	2	1	1	2	1	1	1	2	1	1	1	2	1	3.8	3.8	3.8	62.032	527	527;585	0.00054407	2.4357	By matching	By matching	By MS/MS	By MS/MS	1.9	1.9	3.8	1.9	31316000	4596200	3940600	16523000	6256100	0	0	14303000	0	0
Q96HY3;E7ETZ0;H0Y7A7;E7EMB3;P62158;G3V361;G3V226;M0QZ52	Q96HY3;E7ETZ0;H0Y7A7;E7EMB3;P62158;G3V361	3;3;3;3;3;2;1;1	3;3;3;3;3;2;1;1	3;3;3;3;3;2;1;1	Calmodulin	CALM2;CALM1	;;;;;	8	3	3	3	3	3	3	2	3	3	3	2	3	3	3	2	45.1	45.1	45.1	12.876	113	113;150;187;196;149;98;76;83	0	10.011	By MS/MS	By MS/MS	By MS/MS	By MS/MS	45.1	45.1	45.1	33.6	458920000	176860000	80053000	138470000	63532000	157940000	73519000	129440000	109520000	4
E7EMB6;E7ETB3;Q9ULA0	E7EMB6;E7ETB3;Q9ULA0	1;1;1	1;1;1	1;1;1	Aspartyl aminopeptidase	DNPEP	;;	3	1	1	1	1	0	1	1	1	0	1	1	1	0	1	1	2.9	2.9	2.9	44.992	410	410;493;475	0.0058585	1.2507	By MS/MS		By matching	By matching	2.9	0	2.9	2.9	11386000	4194300	0	3415100	3776300	0	0	0	5281500	1
J3QLD9;E7EMK3;Q14254;K7EKW9	J3QLD9;E7EMK3;Q14254;K7EKW9	7;7;7;4	7;7;7;4	7;7;7;4	Flotillin-2	FLOT2	;;;	4	7	7	7	7	6	4	6	7	6	4	6	7	6	4	6	21	21	21	47.142	428	428;483;428;249	0	7.5812	By MS/MS	By MS/MS	By MS/MS	By MS/MS	21	16.6	12.4	18.9	155980000	49611000	44208000	38447000	23713000	44819000	45371000	49009000	23715000	5
G3V2V8;J3KMY5;H0YIZ1;G3V3E8;E7EMS2;G3V3D1;P61916	G3V2V8;J3KMY5;H0YIZ1;G3V3E8;E7EMS2;G3V3D1;P61916	2;2;2;2;2;2;2	2;2;2;2;2;2;2	2;2;2;2;2;2;2	Epididymal secretory protein E1	NPC2	;;;;;;	7	2	2	2	2	2	2	2	2	2	2	2	2	2	2	2	20.5	20.5	20.5	13.078	122	122;148;173;174;201;221;151	0.00054437	2.4409	By MS/MS	By matching	By MS/MS	By matching	20.5	20.5	20.5	20.5	45037000	11583000	10314000	19778000	3362300	5812800	6635400	26927000	4962500	0
E7EMW7;O95071	E7EMW7;O95071	1;1	1;1	1;1	E3 ubiquitin-protein ligase UBR5	UBR5	;	2	1	1	1	1	1	1	0	1	1	1	0	1	1	1	0	0.5	0.5	0.5	308.57	2792	2792;2799	0.0062612	1.2143	By MS/MS	By MS/MS	By matching		0.5	0.5	0.5	0	13306000	5221000	4466800	3618400	0	0	0	3132200	0	1
K7EJL1;E7ENJ6;Q9BXS5;K7ERH5;K7EL08	K7EJL1;E7ENJ6;Q9BXS5	3;3;3;1;1	1;1;1;0;0	1;1;1;0;0	AP-1 complex subunit mu-1	AP1M1	;;	5	3	1	1	3	3	3	2	1	1	1	1	1	1	1	1	8.3	3.1	3.1	40.296	351	351;370;423;103;128	0.0019812	1.8137	By MS/MS	By MS/MS	By matching	By MS/MS	8.3	8.3	8.3	6	35933000	8663600	7563300	11320000	8385800	0	0	0	11728000	1
E7EV99;E7ENY0;P35611;A0A0A0MSR2;D6RJE2;D6RAH3;D6RF25;H0Y9H2;P35612	E7EV99;E7ENY0;P35611;A0A0A0MSR2;D6RJE2;D6RAH3;D6RF25	5;5;5;4;3;3;3;2;1	5;5;5;4;3;3;3;2;1	5;5;5;4;3;3;3;2;1	Alpha-adducin	ADD1	;;;;;;	9	5	5	5	4	4	4	2	4	4	4	2	4	4	4	2	8.2	8.2	8.2	70.055	632	632;663;737;400;69;137;142;444;726	0	4.7052	By MS/MS	By MS/MS	By MS/MS	By MS/MS	5.7	5.7	7	4.7	103330000	40681000	22302000	29931000	10418000	37928000	24977000	27323000	0	4
E7EPA6;G3XAI2;P07942	E7EPA6;G3XAI2;P07942	2;2;2	2;2;2	2;2;2	Laminin subunit beta-1	LAMB1	;;	3	2	2	2	2	2	0	1	2	2	0	1	2	2	0	1	3.2	3.2	3.2	95.141	850	850;1810;1786	0.0015337	2.0465	By matching	By MS/MS		By matching	3.2	3.2	0	1.8	19006000	5080200	13357000	0	568700	4743500	14494000	0	0	0
E7EPB3;P50914	E7EPB3;P50914	5;5	5;5	5;5	60S ribosomal protein L14	RPL14	;	2	5	5	5	5	5	5	1	5	5	5	1	5	5	5	1	42.7	42.7	42.7	14.558	124	124;215	0	10.434	By MS/MS	By MS/MS	By MS/MS	By MS/MS	42.7	42.7	42.7	8.9	320410000	80214000	131350000	81572000	27279000	76376000	149200000	64470000	0	1
E7EPF2;F8W1T6;E7ETU5;F6Y5H0;P29558;Q15434	E7EPF2;F8W1T6;E7ETU5;F6Y5H0;P29558;Q15434	1;1;1;1;1;1	1;1;1;1;1;1	1;1;1;1;1;1	RNA-binding motif, single-stranded-interacting protein 1;RNA-binding motif, single-stranded-interacting protein 2	RBMS1;RBMS2	;;;;;	6	1	1	1	0	0	1	1	0	0	1	1	0	0	1	1	7.9	7.9	7.9	13.713	127	127;344;370;386;406;407	0.0099438	1.0559			By MS/MS	By matching	0	0	7.9	7.9	15941000	0	0	10315000	5626700	0	0	0	7869300	0
E7ES33;E7EPK1;Q16181;G3V1Q4;Q5JXL7;A0A0U1RRM2;A0A0U1RRE1;A0A0U1RRH9;A0A0U1RQK0;A0A0U1RRD1;Q6ZU15	E7ES33;E7EPK1;Q16181;G3V1Q4	18;18;18;16;6;6;4;3;2;2;1	18;18;18;16;6;6;4;3;2;2;1	18;18;18;16;6;6;4;3;2;2;1	Septin-7	2019-09-07	;;;	11	18	18	18	17	15	13	13	17	15	13	13	17	15	13	13	50.8	50.8	50.8	48.715	417	417;437;437;401;88;111;157;147;76;77;432	0	38.525	By MS/MS	By MS/MS	By MS/MS	By MS/MS	47.5	40.3	38.4	40.3	1267900000	418710000	516480000	203060000	129650000	392010000	514200000	180780000	184340000	14
E7EPN9;Q9Y520;P48634;Q5JSZ5	E7EPN9;Q9Y520;P48634;Q5JSZ5	2;2;1;1	2;2;1;1	2;2;1;1	Protein PRRC2C;Protein PRRC2A;Protein PRRC2B	PRRC2C;PRRC2A;PRRC2B	;;;	4	2	2	2	1	2	1	1	1	2	1	1	1	2	1	1	0.9	0.9	0.9	308.77	2819	2819;2896;2157;2229	0.00057078	2.8052	By MS/MS	By MS/MS	By matching	By matching	0.6	0.9	0.6	0.6	18570000	7153000	4464200	5044200	1908800	0	0	0	2669600	1
E7EPT4;P19404	E7EPT4;P19404	3;3	3;3	3;3	NADH dehydrogenase [ubiquinone] flavoprotein 2, mitochondrial	NDUFV2	;	2	3	3	3	2	2	3	2	2	2	3	2	2	2	3	2	13.5	13.5	13.5	27.907	252	252;249	0	3.8925	By matching	By matching	By MS/MS	By matching	8.3	8.3	13.5	9.5	38967000	4371800	3653600	23798000	7143100	6727100	6330700	18219000	7558000	0
E7EQ29;P16278;F8WF40;C9JF15;C9JWX1;C9J4G9	E7EQ29;P16278	6;6;1;1;1;1	6;6;1;1;1;1	6;6;1;1;1;1	Beta-galactosidase	GLB1	;	6	6	6	6	6	6	6	5	6	6	6	5	6	6	6	5	15.6	15.6	15.6	60.482	546	546;677;84;102;147;185	0	23.248	By matching	By MS/MS	By MS/MS	By MS/MS	15.6	15.6	15.6	13.6	296880000	23172000	55280000	133770000	84657000	19257000	56241000	116920000	123540000	0
E7EQR4;P15311;E9PQ82;E9PNP4	E7EQR4;P15311	50;50;5;1	50;50;5;1	37;37;0;0	Ezrin	EZR	;	4	50	50	37	44	43	45	41	44	43	45	41	32	32	34	30	69.8	69.8	55.6	69.371	586	586;586;116;52	0	208.68	By MS/MS	By MS/MS	By MS/MS	By MS/MS	65.9	67.6	66.4	63.3	10076000000	1993600000	1769500000	4604100000	1708400000	2098600000	1678000000	4093000000	2371000000	34
S4R3H4;E7EQT4;Q9UKV3;G3V3B0;G3V3T3	S4R3H4;E7EQT4;Q9UKV3;G3V3B0	5;5;5;4;1	5;5;5;4;1	5;5;5;4;1	Apoptotic chromatin condensation inducer in the nucleus	ACIN1	;;;	5	5	5	5	4	5	3	2	4	5	3	2	4	5	3	2	5.2	5.2	5.2	145.44	1283	1283;1301;1341;582;194	0	6.2277	By MS/MS	By MS/MS	By MS/MS	By MS/MS	4	5.2	2.8	2	85820000	27468000	22344000	22971000	13038000	22290000	12223000	31725000	23032000	3
E7ES08;E7EQU1;O15347;E9PES6	E7ES08;E7EQU1;O15347;E9PES6	6;6;6;4	6;6;6;4	6;6;6;4	High mobility group protein B3	HMGB3	;;;	4	6	6	6	3	4	6	5	3	4	6	5	3	4	6	5	28.2	28.2	28.2	21.444	188	188;193;200;153	0	4.7217	By matching	By matching	By MS/MS	By MS/MS	19.1	25	28.2	28.2	159720000	4506900	17989000	100410000	36814000	14089000	24355000	86134000	37399000	0
E7ER77;Q7Z2K6;A0A0C4DGF0	E7ER77;Q7Z2K6	11;11;2	11;11;2	11;11;2	Endoplasmic reticulum metallopeptidase 1	ERMP1	;	3	11	11	11	9	7	11	7	9	7	11	7	9	7	11	7	15.6	15.6	15.6	93.159	841	841;904;351	0	13.205	By MS/MS	By MS/MS	By MS/MS	By MS/MS	12.7	10.1	15.6	9.2	242980000	47320000	25909000	119870000	49881000	44977000	32013000	87384000	83936000	3
E7ETA6;Q15154;A6NNN6;H0YBA1;E7EV93;E5RGQ4;E9PGW9	E7ETA6;Q15154;A6NNN6;H0YBA1	6;6;5;3;2;1;1	6;6;5;3;2;1;1	6;6;5;3;2;1;1	Pericentriolar material 1 protein	PCM1	;;;	7	6	6	6	6	3	6	6	6	3	6	6	6	3	6	6	3.2	3.2	3.2	227.73	2016	2016;2024;1860;764;749;408;530	0	8.6268	By matching	By MS/MS	By MS/MS	By MS/MS	3.2	1.6	3.2	3.2	157450000	25807000	31197000	52322000	48121000	11776000	22638000	53683000	83368000	0
E7ETC0;Q01085;A6NKZ9;E7ETJ9;E5RGV5;E5RG67;C9JTN7;F8W8I6;P31483	E7ETC0;Q01085;A6NKZ9;E7ETJ9;E5RGV5;E5RG67;C9JTN7;F8W8I6;P31483	2;2;1;1;1;1;1;1;1	2;2;1;1;1;1;1;1;1	2;2;1;1;1;1;1;1;1	Nucleolysin TIAR;Nucleolysin TIA-1 isoform p40	TIAL1;TIA1	;;;;;;;;	9	2	2	2	2	1	2	1	2	1	2	1	2	1	2	1	15.6	15.6	15.6	14.978	135	135;375;85;132;144;161;285;385;386	0.00104	2.1255	By MS/MS	By matching	By MS/MS	By matching	15.6	6.7	15.6	6.7	33597000	10702000	6439000	11789000	4666400	10685000	0	10222000	0	2
E7ETT4;E7EUY3;E7ETT1;E9PDR0;E7EX59;P05166;E9PEC3;C9JQS9;F8WBI9;E7ENC1;C9JVY9	E7ETT4;E7EUY3;E7ETT1;E9PDR0;E7EX59;P05166;E9PEC3;C9JQS9;F8WBI9	6;6;6;6;6;6;5;5;4;2;1	6;6;6;6;6;6;5;5;4;2;1	6;6;6;6;6;6;5;5;4;2;1	Propionyl-CoA carboxylase beta chain, mitochondrial	PCCB	;;;;;;;;	11	6	6	6	3	3	5	6	3	3	5	6	3	3	5	6	14.1	14.1	14.1	52.423	482	482;516;520;550;570;539;423;559;405;303;191	0	7.9544	By matching	By matching	By MS/MS	By MS/MS	6.8	7.7	12	14.1	77522000	6132600	7939600	41973000	21477000	10180000	10366000	40639000	19733000	0
J3KQ96;E7ETY2;Q13428	J3KQ96;E7ETY2;Q13428	2;2;2	2;2;2	2;2;2	Treacle protein	TCOF1	;;	3	2	2	2	2	1	1	1	2	1	1	1	2	1	1	1	1.6	1.6	1.6	144.12	1414	1414;1488;1488	0.0015091	1.9352	By MS/MS	By MS/MS	By matching	By matching	1.6	0.7	0.7	0.7	20587000	8533200	6700000	2844700	2508700	8533200	0	0	0	2
Q75MG1;E7ETZ4;Q9Y6E2;E9PFE3;C9JF98;F8WDX8;E9PFD4;E7EMS9;B5MCE7;B5MCH7	Q75MG1;E7ETZ4;Q9Y6E2;E9PFE3;C9JF98;F8WDX8;E9PFD4;E7EMS9;B5MCE7;B5MCH7	2;2;2;1;1;1;1;1;1;1	2;2;2;1;1;1;1;1;1;1	2;2;2;1;1;1;1;1;1;1	Basic leucine zipper and W2 domain-containing protein 2	BZW2	;;;;;;;;;	10	2	2	2	2	2	2	0	2	2	2	0	2	2	2	0	10.2	10.2	10.2	31.247	274	274;408;419;161;162;170;189;208;225;343	0	4.3927	By MS/MS	By MS/MS	By matching		10.2	10.2	10.2	0	26164000	10337000	11275000	4551500	0	11743000	9342400	5143000	0	2
E7EU96;P68400;Q8NEV1;A0A087WY74	E7EU96;P68400;Q8NEV1	5;5;4;1	5;5;4;1	5;5;4;1	Casein kinase II subunit alpha;Casein kinase II subunit alpha 3	CSNK2A1;CSNK2A3	;;	4	5	5	5	4	5	4	5	4	5	4	5	4	5	4	5	23.4	23.4	23.4	45.31	385	385;391;391;118	0	12.84	By MS/MS	By MS/MS	By MS/MS	By MS/MS	19	23.4	19	23.4	163310000	43831000	52778000	31293000	35410000	46936000	53816000	30068000	45564000	4
E7EX73;E9PGM1;E7EUU4;Q04637;H7C044;C9JF13;C9J6B6;C9J2Z7;C9K073;F8WCF2;C9JHW9;A0A0A0MSA7;A0A0U1RQK7;O43432;REV__F5H7J8;H7C0V6;REV__Q8NEG2;REV__C9JQZ6;REV__J3KQX6	E7EX73;E9PGM1;E7EUU4;Q04637	22;22;22;22;8;7;6;4;4;2;2;2;2;2;1;1;1;1;1	22;22;22;22;8;7;6;4;4;2;2;2;2;2;1;1;1;1;1	22;22;22;22;8;7;6;4;4;2;2;2;2;2;1;1;1;1;1	Eukaryotic translation initiation factor 4 gamma 1	EIF4G1	;;;	19	22	22	22	19	20	19	18	19	20	19	18	19	20	19	18	16.8	16.8	16.8	158.64	1436	1436;1513;1560;1599;226;903;757;833;869;50;160;1621;1774;1585;157;180;295;324;340	0	29.438	By MS/MS	By MS/MS	By MS/MS	By MS/MS	15.5	15.7	15.2	15.3	765520000	237950000	205330000	183880000	138350000	222390000	237440000	161840000	185100000	10
E7EV59;P21283	E7EV59;P21283	3;3	3;3	3;3	V-type proton ATPase subunit C 1	ATP6V1C1	;	2	3	3	3	1	2	1	2	1	2	1	2	1	2	1	2	8.5	8.5	8.5	35.708	307	307;382	0.0054745	1.3051	By MS/MS	By MS/MS	By matching	By MS/MS	2.6	5.9	2.6	5.2	23550000	4682700	5226300	7959800	5680800	0	0	0	7945000	1
E7EVA0;P27816;H7C4C5;H0Y2V1;F8W9U4;B5MEG9;H7C456	E7EVA0;P27816;H7C4C5;H0Y2V1;F8W9U4	19;19;12;11;11;9;1	19;19;12;11;11;9;1	19;19;12;11;11;9;1	Microtubule-associated protein;Microtubule-associated protein 4	MAP4	;;;;	7	19	19	19	16	18	14	13	16	18	14	13	16	18	14	13	8.4	8.4	8.4	245.44	2297	2297;1152;493;463;828;760;283	0	32.093	By MS/MS	By MS/MS	By MS/MS	By MS/MS	7.2	8.4	7	6.4	758690000	229720000	307520000	134340000	87116000	253480000	267960000	109470000	162460000	13
G5E9S8;G3V2E7;F8W6L3;G3V3H3;G3V5R9;E7EVH7;Q07866;H0YJU9;H0YJL0;H0YJT3;H0YG16	G5E9S8;G3V2E7;F8W6L3;G3V3H3;G3V5R9;E7EVH7;Q07866	3;3;3;3;3;3;3;1;1;1;1	3;3;3;3;3;3;3;1;1;1;1	3;3;3;3;3;3;3;1;1;1;1	Kinesin light chain 1	KLC1	;;;;;;	11	3	3	3	3	2	3	3	3	2	3	3	3	2	3	3	7.3	7.3	7.3	62.506	549	549;551;576;609;630;732;573;131;150;161;268	0.00056117	2.6559	By MS/MS	By MS/MS	By MS/MS	By matching	7.3	5.3	7.3	7.3	44675000	16013000	13096000	11985000	3581900	21774000	12556000	6693500	4254100	2
E7EVV3;Q8TC71	E7EVV3;Q8TC71	2;2	2;2	2;2	Mitochondria-eating protein	SPATA18	;	2	2	2	2	0	0	2	1	0	0	2	1	0	0	2	1	6.2	6.2	6.2	58.706	516	516;538	0.0019324	1.6633			By MS/MS	By matching	0	0	6.2	3.3	25677000	0	0	14641000	11037000	0	0	12674000	0	0
E7EVX8;Q8WWY3	E7EVX8;Q8WWY3	2;2	2;2	2;2	U4/U6 small nuclear ribonucleoprotein Prp31	PRPF31	;	2	2	2	2	2	1	1	2	2	1	1	2	2	1	1	2	7.1	7.1	7.1	54.766	493	493;499	0.00053735	2.351	By MS/MS	By matching	By matching	By matching	7.1	2.2	4.9	7.1	26945000	15889000	2799300	2908300	5347800	16774000	0	0	6595100	2
E7EWP0;H0Y886;O43674	E7EWP0;H0Y886;O43674	2;2;2	2;2;2	2;2;2	NADH dehydrogenase [ubiquinone] 1 beta subcomplex subunit 5, mitochondrial	NDUFB5	;;	3	2	2	2	1	1	1	2	1	1	1	2	1	1	1	2	15.3	15.3	15.3	20.038	177	177;206;189	0.00057274	2.8369	By matching	By MS/MS	By MS/MS	By MS/MS	8.5	8.5	8.5	15.3	31946000	3849100	5719500	7441100	14936000	0	0	0	20890000	0
E9PH64;E7EWZ0;E9PF49;Q9Y6M9	E9PH64;E7EWZ0;E9PF49;Q9Y6M9	1;1;1;1	1;1;1;1	1;1;1;1	NADH dehydrogenase [ubiquinone] 1 beta subcomplex subunit 9	NDUFB9	;;;	4	1	1	1	1	1	1	0	1	1	1	0	1	1	1	0	5.4	5.4	5.4	20.383	168	168;178;221;179	0.0062808	1.229	By matching	By matching	By MS/MS		5.4	5.4	5.4	0	13169000	2830000	2400300	7938300	0	0	0	6871600	0	0
E7EX17;P23588;F8VX11;F8W0K0;F8VSC7;F8VP89;F8VYE9;F8VRU1	E7EX17;P23588;F8VX11	11;11;7;3;3;3;2;1	11;11;7;3;3;3;2;1	11;11;7;3;3;3;2;1	Eukaryotic translation initiation factor 4B	EIF4B	;;	8	11	11	11	10	9	10	7	10	9	10	7	10	9	10	7	23.4	23.4	23.4	69.697	616	616;611;360;169;227;275;185;175	0	17.082	By MS/MS	By MS/MS	By MS/MS	By MS/MS	18.5	16.6	21.9	16.1	529370000	162570000	95973000	162980000	107850000	130510000	108270000	105870000	211550000	6
E7EX90;Q14203;Q6AWB1;E7EWF7;C9J1B7;C9JZA4;C9JTE5;C9JJN7;C9JJD0;C9JKG6;E9PCY0	E7EX90;Q14203;Q6AWB1	20;20;13;3;1;1;1;1;1;1;1	20;20;13;3;1;1;1;1;1;1;1	20;20;13;3;1;1;1;1;1;1;1	Dynactin subunit 1	DCTN1;DKFZp686E0752	;;	11	20	20	20	20	17	19	14	20	17	19	14	20	17	19	14	19.9	19.9	19.9	139.09	1256	1256;1278;890;191;64;76;76;87;121;135;186	0	25.606	By MS/MS	By MS/MS	By MS/MS	By MS/MS	19.9	16.4	18.9	13	459250000	115610000	87299000	186570000	69770000	104270000	87855000	160520000	114590000	12
E7EXA3;Q6X734;Q9GZT8	E7EXA3;Q6X734;Q9GZT8	1;1;1	1;1;1	1;1;1	NIF3-like protein 1	NIF3L1	;;	3	1	1	1	1	0	0	1	1	0	0	1	1	0	0	1	5.3	5.3	5.3	23.578	209	209;252;377	0.0066254	1.1707	By matching			By MS/MS	5.3	0	0	5.3	6199300	1472300	0	0	4726900	0	0	0	6611000	0
F8VZJ2;H0YHX9;Q13765;E9PAV3;F8W1N5;F8VNW4;F8W0W4;F8VZ58;Q9BZK3	F8VZJ2;H0YHX9;Q13765;E9PAV3;F8W1N5;F8VNW4;F8W0W4	4;4;4;4;3;3;3;1;1	4;4;4;4;3;3;3;1;1	4;4;4;4;3;3;3;1;1	Nascent polypeptide-associated complex subunit alpha;Nascent polypeptide-associated complex subunit alpha, muscle-specific form	NACA	;;;;;;	9	4	4	4	3	3	3	1	3	3	3	1	3	3	3	1	45.6	45.6	45.6	15.016	136	136;213;215;2078;71;148;198;126;213	0	6.6681	By MS/MS	By MS/MS	By MS/MS	By MS/MS	32.4	33.1	33.1	10.3	95663000	27824000	28086000	33950000	5803900	0	32658000	26499000	0	1
E9PB61;Q86V81	E9PB61;Q86V81	5;5	5;5	5;5	THO complex subunit 4	ALYREF	;	2	5	5	5	5	5	5	4	5	5	5	4	5	5	5	4	25.8	25.8	25.8	27.557	264	264;257	0	31.645	By MS/MS	By MS/MS	By MS/MS	By MS/MS	25.8	25.8	25.8	22	260940000	77182000	97240000	47905000	38614000	80269000	83254000	50455000	61328000	4
E9PBS1;P22234;D6RF62	E9PBS1;P22234;D6RF62	15;15;11	15;15;11	15;15;11	Multifunctional protein ADE2;Phosphoribosylaminoimidazole-succinocarboxamide synthase;Phosphoribosylaminoimidazole carboxylase	PAICS	;;	3	15	15	15	15	13	9	10	15	13	9	10	15	13	9	10	46.7	46.7	46.7	45.651	413	413;425;333	0	23.066	By MS/MS	By MS/MS	By MS/MS	By MS/MS	46.7	38.3	28.8	27.8	637470000	276340000	244690000	68633000	47807000	245750000	245190000	76621000	84485000	13
E9PC52;Q16576;Q09028;H0YF10;Q5JP02;H0YCT5;H0YDK2;Q5JP01;H0YEU5;Q5JNZ6	E9PC52;Q16576;Q09028;H0YF10;Q5JP02;H0YCT5;H0YDK2;Q5JP01	7;7;6;5;4;4;4;4;3;1	7;7;6;5;4;4;4;4;3;1	7;7;6;5;4;4;4;4;3;1	Histone-binding protein RBBP7;Histone-binding protein RBBP4	RBBP7;RBBP4	;;;;;;;	10	7	7	7	7	7	6	4	7	7	6	4	7	7	6	4	13.9	13.9	13.9	46.938	416	416;425;425;207;175;180;262;285;167;85	0	6.7699	By MS/MS	By MS/MS	By MS/MS	By MS/MS	13.9	13.9	11.8	8.9	316750000	111710000	145770000	46910000	12365000	105880000	141980000	46317000	28942000	6
E9PDF2;E9PCR7;Q02218;E9PFG7;A0A0D9SFS3;Q9ULD0;C9J4G7	E9PDF2;E9PCR7;Q02218;E9PFG7;A0A0D9SFS3	23;23;23;21;20;2;1	23;23;23;21;20;2;1	23;23;23;21;20;2;1	2-oxoglutarate dehydrogenase, mitochondrial	OGDH	;;;;	7	23	23	23	17	19	18	19	17	19	18	19	17	19	18	19	29.1	29.1	29.1	117.24	1034	1034;1038;1023;873;1001;1010;211	0	36.679	By MS/MS	By MS/MS	By MS/MS	By MS/MS	21.6	22.2	25.5	28	677870000	107000000	85683000	260920000	224270000	107380000	79943000	279960000	270050000	10
E9PCY5;Q02880	E9PCY5;Q02880	7;7	2;2	2;2	DNA topoisomerase 2;DNA topoisomerase 2-beta	TOP2B	;	2	7	2	2	6	7	5	2	2	2	2	1	2	2	2	1	7	2.1	2.1	130.48	1150	1150;1626	0	2.9933	By MS/MS	By MS/MS	By matching	By matching	6.1	7	5.1	2.2	23265000	7446500	10452000	3240100	2126500	5576500	12324000	3429700	0	1
E9PDD2;P19320	E9PDD2;P19320	2;2	2;2	2;2	Vascular cell adhesion protein 1	VCAM1	;	2	2	2	2	1	1	2	0	1	1	2	0	1	1	2	0	3.7	3.7	3.7	59.221	540	540;739	0.0098712	1.0327	By MS/MS	By matching	By MS/MS		2	2	3.7	0	60147000	24718000	14692000	20737000	0	0	0	17951000	0	1
E9PDF6;O43795;H7C2Y7;E7EQD9;C9JYW1;C9JUP5;A0A0U1RRI3;Q9UBC5;C9K0I9;G3V342	E9PDF6;O43795	26;26;7;6;3;2;2;2;1;1	26;26;7;6;3;2;2;2;1;1	26;26;7;6;3;2;2;2;1;1	Unconventional myosin-Ib	MYO1B	;	10	26	26	26	24	23	15	16	24	23	15	16	24	23	15	16	29.4	29.4	29.4	128.48	1107	1107;1136;192;303;163;149;189;1043;83;688	0	45.468	By MS/MS	By MS/MS	By MS/MS	By MS/MS	27.6	25.6	16.9	19	630430000	225730000	294420000	55441000	54846000	186720000	316920000	64446000	94399000	18
E9PE82;P16219	E9PE82;P16219	3;3	3;3	3;3	Short-chain specific acyl-CoA dehydrogenase, mitochondrial	ACADS	;	2	3	3	3	2	2	3	1	2	2	3	1	2	2	3	1	8.6	8.6	8.6	44.012	408	408;412	0	5.8018	By MS/MS	By MS/MS	By MS/MS	By MS/MS	5.4	5.4	8.6	2.5	44060000	7769500	14878000	15938000	5474600	8693500	18023000	10620000	0	1
E9PEB5;Q96AE4;C9JSZ1	E9PEB5;Q96AE4	16;16;5	13;13;5	12;12;5	Far upstream element-binding protein 1	FUBP1	;	3	16	13	12	14	13	15	14	12	10	12	11	11	10	11	10	28.5	24.6	23.2	68.903	655	655;644;232	0	18.6	By MS/MS	By MS/MS	By MS/MS	By MS/MS	25.5	23.4	27.3	24.6	284260000	74665000	70002000	100960000	38640000	70560000	78375000	82619000	50669000	10
E9PF10;O75694	E9PF10;O75694	3;3	3;3	3;3	Nuclear pore complex protein Nup155	NUP155	;	2	3	3	3	2	3	3	1	2	3	3	1	2	3	3	1	3.5	3.5	3.5	148.09	1327	1327;1391	0	6.1128	By MS/MS	By MS/MS	By MS/MS	By matching	1.9	3.5	3.5	1.1	44274000	8880000	17688000	14830000	2876400	13041000	15839000	11585000	0	1
E9PF16;Q96CM8;D6RF87	E9PF16;Q96CM8	11;11;1	11;11;1	11;11;1	Acyl-CoA synthetase family member 2, mitochondrial	ACSF2	;	3	11	11	11	9	10	11	10	9	10	11	10	9	10	11	10	24.3	24.3	24.3	63.652	572	572;615;183	0	16.795	By MS/MS	By MS/MS	By MS/MS	By MS/MS	19.6	22.9	24.3	22	504380000	26363000	68933000	221580000	187500000	29653000	69693000	187200000	266920000	2
E9PF19;Q9Y4P3;Q96E41;A0A087WXC6	E9PF19;Q9Y4P3;Q96E41	3;3;2;1	3;3;2;1	3;3;2;1	Transducin beta-like protein 2	TBL2	;;	4	3	3	3	3	3	3	3	3	3	3	3	3	3	3	3	9.5	9.5	9.5	45.935	411	411;447;446;96	0	3.752	By matching	By MS/MS	By MS/MS	By MS/MS	9.5	9.5	9.5	9.5	60071000	9618000	12387000	19611000	18454000	7096200	9146700	17955000	31335000	0
E9PFP8;P57721	E9PFP8;P57721	6;6	1;1	0;0	Poly(rC)-binding protein 3	PCBP3	;	2	6	1	0	6	6	6	6	1	1	1	1	0	0	0	0	21.9	3.3	0	38.187	361	361;371	0.00053879	2.3942	By MS/MS	By MS/MS	By matching	By matching	21.9	21.9	21.9	21.9	17782000	4384200	7088700	4505200	1803900	0	0	0	2522800	1
H0Y8C4;E9PFR3;Q14738;H0YN84;H7C5Q9;Q96B13;H0YJ75;Q16537;Q15173;Q13362	H0Y8C4;E9PFR3;Q14738	3;3;3;1;1;1;1;1;1;1	3;3;3;1;1;1;1;1;1;1	3;3;3;1;1;1;1;1;1;1	Serine/threonine-protein phosphatase 2A 56 kDa regulatory subunit delta isoform	PPP2R5D	;;	10	3	3	3	3	3	3	2	3	3	3	2	3	3	3	2	7.3	7.3	7.3	59.335	504	504;594;602;89;154;384;553;467;497;524	0	4.7909	By MS/MS	By MS/MS	By MS/MS	By matching	7.3	7.3	7.3	5.2	73010000	21457000	34349000	11855000	5348800	19079000	37424000	9423700	9680600	2
H7C5R1;E9PFZ2;P00450	H7C5R1;E9PFZ2;P00450	1;1;1	1;1;1	1;1;1	Ceruloplasmin	CP	;;	3	1	1	1	1	1	1	0	1	1	1	0	1	1	1	0	2.5	2.5	2.5	97.712	852	852;946;1065	0.0037071	1.4175	By MS/MS	By matching	By MS/MS		2.5	2.5	2.5	0	22977000	10230000	5459100	7288300	0	0	0	6309000	0	1
F5GYT8;E9PG35;E9PHF7;Q96RQ3;G5E9X5	F5GYT8;E9PG35;E9PHF7;Q96RQ3;G5E9X5	9;9;9;9;8	9;9;9;9;8	9;9;9;9;8	Methylcrotonoyl-CoA carboxylase subunit alpha, mitochondrial	MCCC1	;;;;	5	9	9	9	6	3	6	8	6	3	6	8	6	3	6	8	19.3	19.3	19.3	64.006	575	575;598;616;725;434	0	12.411	By matching	By matching	By MS/MS	By MS/MS	12.9	6.1	12.7	16.3	211590000	10732000	10536000	94858000	95462000	7902900	11927000	109170000	108530000	0
E9PGC8;P46821;P78559	E9PGC8;P46821;P78559	1;1;1	1;1;1	1;1;1	Microtubule-associated protein 1B;MAP1B heavy chain;MAP1 light chain LC1;Microtubule-associated protein 1A;MAP1A heavy chain;MAP1 light chain LC2	MAP1A;MAP1B	;;	3	1	1	1	1	1	0	1	1	1	0	1	1	1	0	1	0.3	0.3	0.3	331.25	3041	3041;2468;2803	0.0095569	1.0803	By matching	By MS/MS		By matching	0.3	0.3	0	0.3	9169300	2353900	4354000	0	2461400	0	0	0	3442500	0
E9PGM4;Q04446	E9PGM4;Q04446	7;7	7;7	7;7	1,4-alpha-glucan-branching enzyme	GBE1	;	2	7	7	7	5	5	6	6	5	5	6	6	5	5	6	6	11.3	11.3	11.3	75.959	661	661;702	0	7.8878	By MS/MS	By MS/MS	By MS/MS	By MS/MS	7.4	7.4	10.3	10.3	135580000	29319000	38833000	40072000	27353000	33509000	38925000	30419000	40569000	2
H7C1D4;E9PGT1;Q15631;A0A0J9YVW2	H7C1D4;E9PGT1;Q15631	4;4;4;1	4;4;4;1	4;4;4;1	Translin	TSN	;;	4	4	4	4	4	4	3	4	4	4	3	4	4	4	3	4	24.3	24.3	24.3	21.01	185	185;223;228;92	0	3.6142	By MS/MS	By MS/MS	By MS/MS	By matching	24.3	24.3	16.2	24.3	87523000	26813000	31940000	17523000	11247000	24421000	27318000	26131000	13697000	3
E9PGT3;Q15418	E9PGT3;Q15418	2;2	2;2	2;2	Ribosomal protein S6 kinase;Ribosomal protein S6 kinase alpha-1	RPS6KA1	;	2	2	2	2	2	2	2	2	2	2	2	2	2	2	2	2	3	3	3	81.471	724	724;735	0.00056243	2.6661	By MS/MS	By MS/MS	By MS/MS	By matching	3	3	3	3	44684000	13124000	13563000	13326000	4669700	13380000	14868000	11210000	6109300	2
E9PGZ1;E7EX44	E9PGZ1;E7EX44	17;15	17;15	0;0		CALD1	;	2	17	17	0	16	17	7	6	16	17	7	6	0	0	0	0	36.8	36.8	0	61.705	536	536;557	0	49.328	By MS/MS	By MS/MS	By matching	By matching	34.3	36.8	17.9	13.8	663380000	98573000	545350000	13992000	5465100	103190000	545490000	26728000	20957000	4
E9PGZ4;Q9NTJ5;C9JV50;F8WDN7;C9J3E3	E9PGZ4;Q9NTJ5;C9JV50	8;8;5;3;1	8;8;5;3;1	8;8;5;3;1	Phosphatidylinositide phosphatase SAC1	SACM1L	;;	5	8	8	8	7	7	8	7	7	7	8	7	7	7	8	7	17.4	17.4	17.4	55.571	484	484;587;187;287;112	0	8.631	By MS/MS	By MS/MS	By MS/MS	By MS/MS	15.3	15.3	17.4	15.5	164340000	35435000	36342000	56205000	36360000	36033000	38226000	44447000	54755000	5
F8WDS9;E9PHS0;O43813	F8WDS9;E9PHS0;O43813	1;1;1	1;1;1	1;1;1	LanC-like protein 1	LANCL1	;;	3	1	1	1	1	1	1	1	1	1	1	1	1	1	1	1	14.6	14.6	14.6	9.2824	82	82;196;399	0.0062668	1.2231	By matching	By MS/MS	By MS/MS	By matching	14.6	14.6	14.6	14.6	15020000	2570800	4325200	5143600	2980600	0	0	0	4168600	0
E9PLE5;E9PI04;E9PSI0;Q9NPQ8	E9PLE5;E9PI04;E9PSI0;Q9NPQ8	1;1;1;1	1;1;1;1	1;1;1;1	Synembryn-A	RIC8A	;;;	4	1	1	1	1	1	1	1	1	1	1	1	1	1	1	1	36.5	36.5	36.5	5.8224	52	52;148;183;531	0	2.9271	By matching	By matching	By MS/MS	By matching	36.5	36.5	36.5	36.5	18392000	3675500	2879100	7341900	4496000	0	0	0	6288000	0
E9PI78;E9PNF1;Q13405	E9PI78;E9PNF1;Q13405	1;1;1	1;1;1	1;1;1	39S ribosomal protein L49, mitochondrial	MRPL49	;;	3	1	1	1	1	1	1	1	1	1	1	1	1	1	1	1	13.1	13.1	13.1	11.348	99	99;140;166	0	3.3263	By matching	By matching	By MS/MS	By matching	13.1	13.1	13.1	13.1	13338000	2496800	1107000	6270900	3463200	0	0	0	4843600	0
E9PIA8;P50897;E9PSE5;Q5T0S4;E9PMG2	E9PIA8;P50897;E9PSE5	3;3;2;1;1	3;3;2;1;1	3;3;2;1;1	Palmitoyl-protein thioesterase 1	PPT1	;;	5	3	3	3	3	3	3	3	3	3	3	3	3	3	3	3	14.2	14.2	14.2	22.909	204	204;306;87;177;271	0	4.7244	By matching	By matching	By MS/MS	By MS/MS	14.2	14.2	14.2	14.2	63621000	8320900	7663800	21065000	26571000	6455100	6406200	20190000	38789000	0
E9PIE3;Q969G5	E9PIE3;Q969G5	2;2	2;2	2;2	Protein kinase C delta-binding protein	PRKCDBP	;	2	2	2	2	2	0	0	0	2	0	0	0	2	0	0	0	7.5	7.5	7.5	31.088	293	293;261	0.00054855	2.5063	By MS/MS				7.5	0	0	0	24436000	24436000	0	0	0	24436000	0	0	0	2
E9PN66;E9PNB3;E9PKN9;E9PS55;E9PMY0;E9PMW4;E9PQ46;E9PIN5;E9PIK4;U3KQ32;E9PKZ4;E9PPM1;O14683	E9PN66;E9PNB3;E9PKN9;E9PS55;E9PMY0;E9PMW4;E9PQ46;E9PIN5;E9PIK4;U3KQ32;E9PKZ4;E9PPM1;O14683	2;2;2;2;2;2;2;2;2;2;2;2;2	2;2;2;2;2;2;2;2;2;2;2;2;2	2;2;2;2;2;2;2;2;2;2;2;2;2	Tumor protein p53-inducible protein 11	TP53I11	;;;;;;;;;;;;	13	2	2	2	1	1	2	2	1	1	2	2	1	1	2	2	38.7	38.7	38.7	6.8649	62	62;64;73;79;91;93;98;123;126;154;158;236;189	0.0054348	1.2793	By matching	By matching	By MS/MS	By matching	14.5	14.5	38.7	38.7	48783000	2488300	3382500	31108000	11804000	0	0	27549000	15887000	0
E9PIZ4;E9PSD5;E9PPQ5;Q9UHD1	E9PIZ4;E9PSD5;E9PPQ5;Q9UHD1	1;1;1;1	1;1;1;1	1;1;1;1	Cysteine and histidine-rich domain-containing protein 1	CHORDC1	;;;	4	1	1	1	1	1	1	1	1	1	1	1	1	1	1	1	12.9	12.9	12.9	13.143	116	116;120;184;332	0	3.9384	By MS/MS	By MS/MS	By matching	By matching	12.9	12.9	12.9	12.9	31128000	6029900	6342500	12955000	5800700	0	0	0	8112800	1
E9PJ42;Q5BJD5	E9PJ42;Q5BJD5	2;2	2;2	2;2	Transmembrane protein 41B	TMEM41B	;	2	2	2	2	2	1	2	2	2	1	2	2	2	1	2	2	13.8	13.8	13.8	21.72	196	196;291	0	3.4938	By MS/MS	By matching	By MS/MS	By MS/MS	13.8	9.7	13.8	13.8	59850000	12576000	2927800	35683000	8663700	13194000	0	26799000	15588000	2
E9PJ81;E9PRQ7;Q04323;A0A087WTZ5	E9PJ81;E9PRQ7;Q04323;A0A087WTZ5	2;2;2;1	2;2;2;1	2;2;2;1	UBX domain-containing protein 1	UBXN1	;;;	4	2	2	2	2	2	1	1	2	2	1	1	2	2	1	1	6.9	6.9	6.9	32.611	290	290;293;297;238	0.0005637	2.6921	By MS/MS	By MS/MS	By MS/MS	By matching	6.9	6.9	4.1	4.1	77383000	22404000	37311000	8385600	9281400	22641000	39311000	0	0	2
E9PMI6;E9PJF4;J3KN38;P54105	E9PMI6;E9PJF4;J3KN38;P54105	1;1;1;1	1;1;1;1	1;1;1;1	Methylosome subunit pICln	CLNS1A	;;;	4	1	1	1	1	1	1	1	1	1	1	1	1	1	1	1	7.8	7.8	7.8	18.259	167	167;179;203;237	0.00056338	2.6736	By MS/MS	By MS/MS	By MS/MS	By MS/MS	7.8	7.8	7.8	7.8	25947000	9053500	5711000	7000500	4182000	0	0	0	5848900	1
E9PJT1;E9PK13;Q13492	E9PJT1;E9PK13;Q13492	1;1;1	1;1;1	1;1;1	Phosphatidylinositol-binding clathrin assembly protein	PICALM	;;	3	1	1	1	1	1	1	1	1	1	1	1	1	1	1	1	31.2	31.2	31.2	5.225	48	48;105;652	0.0099352	1.0528	By MS/MS	By MS/MS	By matching	By matching	31.2	31.2	31.2	31.2	55510000	18479000	11436000	18890000	6704500	0	0	0	9376800	1
E9PK09;E9PQN2;E9PKI6;E9PK91;Q9NYF8;E9PJA7;H0YF00	E9PK09;E9PQN2;E9PKI6;E9PK91;Q9NYF8;E9PJA7;H0YF00	6;6;6;6;6;4;3	6;6;6;6;6;4;3	6;6;6;6;6;4;3	Bcl-2-associated transcription factor 1	BCLAF1	;;;;;;	7	6	6	6	4	6	4	4	4	6	4	4	4	6	4	4	7.6	7.6	7.6	83.134	725	725;750;752;871;920;467;118	0	4.8991	By MS/MS	By MS/MS	By MS/MS	By MS/MS	5.8	7.6	4.8	6.5	129320000	43785000	28438000	38929000	18163000	35805000	24148000	45308000	26479000	3
G3V1A4;E9PK25;P23528;E9PP50;E9PQB7;E9PLJ3;E9PS23	G3V1A4;E9PK25;P23528;E9PP50;E9PQB7;E9PLJ3	20;20;20;18;16;11;9	20;20;20;18;16;11;9	13;13;13;11;9;9;9	Cofilin-1	CFL1	;;;;;	7	20	20	13	20	19	19	17	20	19	19	17	13	12	12	10	89.3	89.3	60.4	16.811	149	149;204;166;159;122;79;90	0	57.109	By MS/MS	By MS/MS	By MS/MS	By MS/MS	89.3	88.6	89.3	88.6	9775100000	2806600000	3456400000	2245000000	1267100000	3136500000	3705300000	1685500000	1658300000	16
E9PK47;P06737	E9PK47;P06737	14;14	10;10	10;10	Alpha-1,4 glucan phosphorylase;Glycogen phosphorylase, liver form	PYGL	;	2	14	10	10	12	11	11	12	9	8	9	9	9	8	9	9	18.7	14.9	14.9	94.069	819	819;847	0	21.252	By MS/MS	By MS/MS	By MS/MS	By MS/MS	16.4	14.7	16	16.6	174710000	59171000	60650000	32805000	22087000	53560000	67894000	37768000	23521000	8
E9PKG1;H7C2I1;Q99873;E9PIX6;A0A087X1W2;E9PQ98;E9PNR9;H0YDE4;E9PMW9;E9PMZ2;Q9NR22	E9PKG1;H7C2I1;Q99873;E9PIX6;A0A087X1W2	11;11;11;6;6;5;4;4;2;1;1	11;11;11;6;6;5;4;4;2;1;1	11;11;11;6;6;5;4;4;2;1;1	Protein arginine N-methyltransferase 1	PRMT1	;;;;	11	11	11	11	10	10	11	7	10	10	11	7	10	10	11	7	42.5	42.5	42.5	37.709	325	325;371;361;207;285;205;160;238;110;63;394	0	16.178	By MS/MS	By MS/MS	By MS/MS	By MS/MS	38.5	38.5	42.5	25.8	412930000	142370000	108810000	122030000	39731000	135020000	117960000	80253000	85661000	6
E9PL10;Q96K17	E9PL10;Q96K17	2;2	2;2	2;2	Transcription factor BTF3;Transcription factor BTF3 homolog 4	BTF3L4	;	2	2	2	2	2	1	1	0	2	1	1	0	2	1	1	0	24.1	24.1	24.1	15.779	145	145;158	0.0010444	2.1633	By MS/MS	By matching	By matching		24.1	4.8	19.3	0	25634000	17313000	186330	8134000	0	17313000	0	0	0	2
F8VSA6;E9PS38;S4R3E9;E9PL57;Q15843	F8VSA6;E9PS38;S4R3E9;E9PL57;Q15843	1;1;1;1;1	1;1;1;1;1	1;1;1;1;1	NEDD8	NEDD8;NEDD8-MDP1	;;;;	5	1	1	1	1	1	1	1	1	1	1	1	1	1	1	1	28	28	28	5.8668	50	50;67;84;170;81	0	3.322	By MS/MS	By MS/MS	By MS/MS	By matching	28	28	28	28	94396000	40384000	18407000	30317000	5288400	46041000	16208000	20078000	11207000	2
E9PLD0;Q9H0U4;Q92928;H0YMN7;H0YLJ8;H0YL94;P59190	E9PLD0;Q9H0U4;Q92928	12;12;6;2;1;1;1	4;4;3;0;0;0;0	4;4;3;0;0;0;0	Ras-related protein Rab-1B;Putative Ras-related protein Rab-1C	RAB1B;RAB1C	;;	7	12	4	4	11	11	11	10	4	4	4	4	4	4	4	4	66.9	33.7	33.7	18.483	169	169;201;201;92;47;48;212	0	80.389	By MS/MS	By MS/MS	By MS/MS	By MS/MS	66.9	66.9	65.1	60.9	532270000	77440000	89808000	191280000	173740000	101830000	116260000	133150000	229950000	3
E9PLK3;P55786;A6NEC2;E9PP11;H0YDG0;E9PJY4;E9PPD4;H0YCQ5;E9PJF9;E9PJ74;E9PRQ5;E9PPZ2	E9PLK3;P55786	23;23;10;6;5;2;2;1;1;1;1;1	23;23;10;6;5;2;2;1;1;1;1;1	23;23;10;6;5;2;2;1;1;1;1;1	Puromycin-sensitive aminopeptidase	NPEPPS	;	12	23	23	23	21	21	20	22	21	21	20	22	21	21	20	22	34.6	34.6	34.6	102.99	915	915;919;478;201;169;141;163;65;134;158;172;178	0	45.275	By MS/MS	By MS/MS	By MS/MS	By MS/MS	29.8	32.3	27.5	33.6	1121000000	224480000	287820000	341080000	267570000	230340000	329640000	319950000	319100000	21
E9PLL6;P46776;E9PJD9;E9PLX7	E9PLL6;P46776;E9PJD9	3;3;2;1	3;3;2;1	3;3;2;1	60S ribosomal protein L27a	RPL27A	;;	4	3	3	3	3	2	3	2	3	2	3	2	3	2	3	2	44.4	44.4	44.4	12.201	108	108;148;91;113	0	5.4808	By matching	By MS/MS	By matching	By MS/MS	44.4	32.4	44.4	24.1	40109000	10574000	18023000	6099200	5412400	5978100	24817000	4162200	0	0
I3L3B4;F8W9H0;E9PLN8;Q9BQB6	I3L3B4;F8W9H0;E9PLN8;Q9BQB6	1;1;1;1	1;1;1;1	1;1;1;1	Vitamin K epoxide reductase complex subunit 1	VKORC1	;;;	4	1	1	1	1	1	1	1	1	1	1	1	1	1	1	1	12.5	12.5	12.5	11.082	104	104;149;166;163	0	2.8635	By matching	By MS/MS	By matching	By matching	12.5	12.5	12.5	12.5	17094000	3567400	8597900	3055900	1873200	0	0	0	2619800	0
H0YEN6;E9PS18;E9PLS9;O76062	H0YEN6;E9PS18;E9PLS9;O76062	1;1;1;1	1;1;1;1	1;1;1;1	Delta(14)-sterol reductase	TM7SF2	;;;	4	1	1	1	1	1	1	0	1	1	1	0	1	1	1	0	6.2	6.2	6.2	23.237	208	208;219;271;418	0.0037331	1.4695	By matching	By matching	By MS/MS		6.2	6.2	6.2	0	14146000	1454900	2424400	10267000	0	0	0	8887000	0	0
F2Z3L2;E9PMG1;H0YDT0;Q96D71	F2Z3L2;E9PMG1;H0YDT0;Q96D71	1;1;1;1	1;1;1;1	1;1;1;1	RalBP1-associated Eps domain-containing protein 1	REPS1	;;;	4	1	1	1	0	0	0	1	0	0	0	1	0	0	0	1	5	5	5	23.952	220	220;737;754;796	0.0095777	1.0952				By MS/MS	0	0	0	5	0	0	0	0	0	0	0	0	0	0
E9PRJ3;E9PMR4;P48509	E9PRJ3;E9PMR4;P48509	3;3;3	3;3;3	3;3;3	Tetraspanin;CD151 antigen	CD151	;;	3	3	3	3	3	3	3	2	3	3	3	2	3	3	3	2	14	14	14	19.792	178	178;251;253	0.0023798	1.6035	By MS/MS	By matching	By MS/MS	By matching	14	14	14	9	160250000	60702000	40861000	51631000	7054100	0	0	44693000	0	1
E9PMS6;A0A0A0MTE2;E9PMT2;F8WD26;J3KP06;Q8WWI1;E9PMP7;H0Y424;H0YDG6;H0YE95;H0YDQ3;E9PK58;E9PJ10;E9PLU6	E9PMS6;A0A0A0MTE2;E9PMT2;F8WD26;J3KP06;Q8WWI1;E9PMP7;H0Y424	27;26;26;26;26;26;17;16;6;5;4;3;3;2	27;26;26;26;26;26;17;16;6;5;4;3;3;2	27;26;26;26;26;26;17;16;6;5;4;3;3;2	LIM domain only protein 7	LMO7	;;;;;;;	14	27	27	27	24	18	26	18	24	18	26	18	24	18	26	18	25	25	25	145.42	1275	1275;1385;1398;1631;1668;1683;1045;1055;305;179;292;165;191;121	0	45.383	By MS/MS	By MS/MS	By MS/MS	By MS/MS	22.9	17	23.8	18	875620000	122900000	59433000	562870000	130410000	112280000	73239000	431290000	238720000	9
E9PN17;O75964	E9PN17;O75964	1;1	1;1	1;1	ATP synthase subunit g, mitochondrial	ATP5L	;	2	1	1	1	1	0	1	1	1	0	1	1	1	0	1	1	14.5	14.5	14.5	8.4518	76	76;103	0.0078775	1.1214	By matching		By MS/MS	By matching	14.5	0	14.5	14.5	17408000	1626100	0	12162000	3620600	0	0	0	5063700	0
H7BXD8;E9PN19;F6V2D4;O00214;E9PJ77;E9PRN3;B1ANM0;Q5T3P9	H7BXD8;E9PN19;F6V2D4;O00214;E9PJ77;E9PRN3;B1ANM0;Q5T3P9	2;2;2;2;1;1;1;1	2;2;2;2;1;1;1;1	2;2;2;2;1;1;1;1	Galectin;Galectin-8	LGALS8	;;;;;;;	8	2	2	2	1	1	2	2	1	1	2	2	1	1	2	2	12.6	12.6	12.6	19.569	175	175;290;300;317;106;121;167;208	0.0015283	2.0218	By matching	By matching	By MS/MS	By MS/MS	7.4	7.4	12.6	12.6	24347000	1971300	1439300	13022000	7914300	0	0	11280000	11061000	0
G3V158;E9PPM8;Q9Y315	G3V158;E9PPM8;Q9Y315	1;1;1	1;1;1	1;1;1	Deoxyribose-phosphate aldolase	DERA	;;	3	1	1	1	0	0	1	0	0	0	1	0	0	0	1	0	5.2	5.2	5.2	25.113	230	230;275;318	0.0032802	1.4991			By MS/MS		0	0	5.2	0	6372800	0	0	6372800	0	0	0	5516500	0	0
E9PQ57;P78406;B0QZ36;E9PPG9	E9PQ57;P78406;B0QZ36;E9PPG9	2;2;1;1	2;2;1;1	2;2;1;1	mRNA export factor	RAE1	;;;	4	2	2	2	2	2	1	0	2	2	1	0	2	2	1	0	3.9	3.9	3.9	47.831	437	437;368;137;217	0.0050482	1.3416	By MS/MS	By MS/MS	By MS/MS		3.9	3.9	1.8	0	21684000	11024000	7275600	3384600	0	0	7711700	0	0	1
E9PSI1;E9PQI5;E9PJC4;E9PQ80;E9PQY7;E9PS99;E9PL78;E9PJM1;E9PMQ9;Q9BY43;O15321;H0YI89;E9PNW2;G3V1B9	E9PSI1;E9PQI5;E9PJC4;E9PQ80;E9PQY7;E9PS99;E9PL78;E9PJM1;E9PMQ9;Q9BY43;O15321	4;2;2;2;2;2;2;2;2;2;2;1;1;1	4;2;2;2;2;2;2;2;2;2;2;1;1;1	4;2;2;2;2;2;2;2;2;2;2;1;1;1	Charged multivesicular body protein 4a;Transmembrane 9 superfamily member 1	CHMP4A;TM9SF1	;;;;;;;;;;	14	4	4	4	1	1	4	2	1	1	4	2	1	1	4	2	5.3	5.3	5.3	92.386	815	815;166;210;213;242;257;300;420;589;222;606;61;207;519	0	3.6867	By matching	By matching	By MS/MS	By MS/MS	1.1	1.1	5.3	3.1	37025000	1524000	1615600	22151000	11734000	0	0	14746000	20839000	0
F2Z2B9;Q9BSJ2	F2Z2B9;Q9BSJ2	1;1	1;1	1;1	Gamma-tubulin complex component 2	TUBGCP2	;	2	1	1	1	1	0	1	0	1	0	1	0	1	0	1	0	1.5	1.5	1.5	82.603	721	721;902	0.0074529	1.1309	By matching		By MS/MS		1.5	0	1.5	0	9322700	4398800	0	4923900	0	0	0	4262300	0	0
F2Z2I2;Q5W015;Q5VX20;Q16875	F2Z2I2;Q5W015;Q5VX20;Q16875	1;1;1;1	1;1;1;1	1;1;1;1	6-phosphofructo-2-kinase/fructose-2,6-bisphosphatase 3;6-phosphofructo-2-kinase;Fructose-2,6-bisphosphatase	PFKFB3	;;;	4	1	1	1	0	0	0	1	0	0	0	1	0	0	0	1	2.2	2.2	2.2	52.584	455	455;513;526;520	0.0050343	1.3227				By MS/MS	0	0	0	2.2	5956100	0	0	0	5956100	0	0	0	8330000	0
F2Z2K0;Q9UNZ2	F2Z2K0;Q9UNZ2	8;8	8;8	8;8	NSFL1 cofactor p47	NSFL1C	;	2	8	8	8	8	7	8	7	8	7	8	7	8	7	8	7	34.7	34.7	34.7	30.22	274	274;370	0	13.907	By MS/MS	By MS/MS	By MS/MS	By MS/MS	34.7	31	34.7	26.3	306030000	70380000	64804000	108700000	62143000	70884000	94585000	101020000	53588000	5
F2Z2W6;F2Z2Y5;H7BXJ5;P05114	F2Z2W6;F2Z2Y5;H7BXJ5;P05114	1;1;1;1	1;1;1;1	1;1;1;1	Non-histone chromosomal protein HMG-14	HMGN1	;;;	4	1	1	1	1	1	1	1	1	1	1	1	1	1	1	1	29.5	29.5	29.5	4.7446	44	44;45;48;100	0.0015408	2.0606	By MS/MS	By matching	By matching	By MS/MS	29.5	29.5	29.5	29.5	71302000	29069000	4449200	15167000	22617000	0	0	0	30166000	1
F2Z3K7	F2Z3K7	1	1	1		SLC2A6		1	1	1	1	1	1	1	0	1	1	1	0	1	1	1	0	6.2	6.2	6.2	15.406	146	146	1	-2	By MS/MS	By MS/MS	By matching		6.2	6.2	6.2	0	10793000	4475900	4150100	2166900	0	0	0	1875700	0	1
I3L4C0;I3L459;I3L4H1;F5GWE5;Q00169;I3L3W1;I3L2X8;I3L471;I3L4U7	I3L4C0;I3L459;I3L4H1;F5GWE5;Q00169;I3L3W1;I3L2X8;I3L471;I3L4U7	3;3;3;3;3;2;2;2;2	1;1;1;1;1;1;1;1;1	1;1;1;1;1;1;1;1;1	Phosphatidylinositol transfer protein alpha isoform	PITPNA	;;;;;;;;	9	3	1	1	3	2	3	3	1	1	1	1	1	1	1	1	26.1	11.3	11.3	13.338	115	115;142;209;270;270;44;83;98;121	0	3.9716	By MS/MS	By MS/MS	By MS/MS	By MS/MS	26.1	19.1	26.1	26.1	90865000	25349000	29125000	22395000	13997000	0	0	0	19575000	1
F5GWI4;P00813;F5GXW0	F5GWI4;P00813;F5GXW0	2;2;1	2;2;1	2;2;1	Adenosine deaminase	ADA	;;	3	2	2	2	2	2	1	2	2	2	1	2	2	2	1	2	5.9	5.9	5.9	38.292	339	339;363;263	0.0015098	1.9394	By MS/MS	By MS/MS	By matching	By matching	5.9	5.9	3.2	5.9	29207000	10916000	10071000	4540900	3679800	11992000	8876600	0	5868300	2
F5GY07;F5GWK5;F5H0V7;F5H8G1;F5GY11;F5H1Z6;F5H8H3;Q9Y365;F5H5A8;F5H3G8;H0YGA9;H0YFF3	F5GY07;F5GWK5;F5H0V7;F5H8G1;F5GY11;F5H1Z6;F5H8H3;Q9Y365;F5H5A8;F5H3G8;H0YGA9;H0YFF3	2;2;2;2;2;2;2;2;1;1;1;1	2;2;2;2;2;2;2;2;1;1;1;1	2;2;2;2;2;2;2;2;1;1;1;1	PCTP-like protein	STARD10	;;;;;;;;;;;	12	2	2	2	1	0	2	2	1	0	2	2	1	0	2	2	63.8	63.8	63.8	6.7005	58	58;82;137;191;245;252;262;291;89;131;150;169	0	4.3414	By matching		By MS/MS	By MS/MS	27.6	0	63.8	63.8	38822000	2856300	0	26209000	9756300	0	0	22694000	13639000	0
H0YFI1;F5H479;F5GX19;F5H3Y3;Q6IAA8	H0YFI1;F5H479;F5GX19;F5H3Y3;Q6IAA8	2;2;2;2;2	2;2;2;2;2	2;2;2;2;2	Ragulator complex protein LAMTOR1	LAMTOR1	;;;;	5	2	2	2	2	1	2	1	2	1	2	1	2	1	2	1	46.8	46.8	46.8	8.5974	79	79;99;142;160;161	0	5.1262	By matching	By matching	By MS/MS	By MS/MS	46.8	30.4	46.8	16.5	64607000	15744000	4532700	31337000	12994000	0	0	27126000	0	0
F5H5V4;F5GX23;J3KN29;O00233;F5H7X1;F5H169	F5H5V4;F5GX23;J3KN29;O00233;F5H7X1;F5H169	3;3;3;3;2;2	3;3;3;3;2;2	3;3;3;3;2;2	26S proteasome non-ATPase regulatory subunit 9	PSMD9	;;;;;	6	3	3	3	3	2	3	3	3	2	3	3	3	2	3	3	20.3	20.3	20.3	16.913	153	153;179;222;223;85;128	0.00057208	2.8289	By MS/MS	By MS/MS	By MS/MS	By matching	20.3	14.4	20.3	20.3	57546000	14417000	9650000	24113000	9366400	14347000	12067000	20567000	11637000	2
F5GX39;Q15363;E7EQ72	F5GX39;Q15363;E7EQ72	4;4;3	4;4;3	4;4;3	Transmembrane emp24 domain-containing protein 2	TMED2	;;	3	4	4	4	3	3	4	4	3	3	4	4	3	3	4	4	32.8	32.8	32.8	13.631	116	116;201;166	0	6.3851	By MS/MS	By MS/MS	By MS/MS	By MS/MS	26.7	26.7	32.8	32.8	184830000	21109000	34051000	94236000	35432000	32384000	59965000	58679000	37303000	2
F5GX99;Q9H078;F5H392;F5H7A5;H0YGM0	F5GX99;Q9H078;F5H392;F5H7A5;H0YGM0	2;2;1;1;1	2;2;1;1;1	2;2;1;1;1	Caseinolytic peptidase B protein homolog	CLPB	;;;;	5	2	2	2	2	2	1	2	2	2	1	2	2	2	1	2	4	4	4	54.822	501	501;707;149;152;712	0.0019541	1.738	By matching	By matching	By MS/MS	By MS/MS	4	4	2.2	4	30592000	6429200	3381500	8320100	12461000	0	0	0	17428000	0
F5H5N1;F5GXJ1;O75251;A0A087WXF6;A0A087WTI3	F5H5N1;F5GXJ1;O75251;A0A087WXF6;A0A087WTI3	3;3;3;2;2	3;3;3;2;2	3;3;3;2;2	NADH dehydrogenase [ubiquinone] iron-sulfur protein 7, mitochondrial	NDUFS7	;;;;	5	3	3	3	2	2	3	2	2	2	3	2	2	2	3	2	17.6	17.6	17.6	19.77	182	182;236;213;214;214	0	3.8613	By MS/MS	By MS/MS	By MS/MS	By MS/MS	12.6	9.9	17.6	9.9	54275000	10702000	7899100	27345000	8328300	10611000	11089000	19068000	13625000	2
F5GXJ9;Q13740;H7C543	F5GXJ9;Q13740	9;9;4	9;9;4	9;9;4	CD166 antigen	ALCAM	;	3	9	9	9	7	6	8	7	7	6	8	7	7	6	8	7	28.2	28.2	28.2	59.528	532	532;583;344	0	17.94	By MS/MS	By MS/MS	By MS/MS	By MS/MS	21.1	19.9	25.9	23.3	290280000	30010000	22706000	162820000	74748000	28369000	23214000	115120000	132860000	1
F5H168;F5GY32;F8W9U5;F5H1B2;F5GXL3;F5H1S9;G8JLB3;Q9Y606	F5H168;F5GY32;F8W9U5;F5H1B2;F5GXL3;F5H1S9;G8JLB3;Q9Y606	1;1;1;1;1;1;1;1	1;1;1;1;1;1;1;1	1;1;1;1;1;1;1;1	tRNA pseudouridine synthase;tRNA pseudouridine synthase A, mitochondrial	PUS1	;;;;;;;	8	1	1	1	1	1	1	0	1	1	1	0	1	1	1	0	9	9	9	14.528	134	134;153;156;184;200;374;384;427	0.0010438	2.1616	By MS/MS	By matching	By MS/MS		9	9	9	0	13329000	4235900	2975100	6118000	0	0	0	5295900	0	1
F5GYN4;J3KR44;F5GYJ8;Q96FW1;F5H6Q1;F5H3F0	F5GYN4;J3KR44;F5GYJ8;Q96FW1;F5H6Q1	9;9;9;9;8;3	9;9;9;9;8;3	9;9;9;9;8;3	Ubiquitin thioesterase OTUB1	OTUB1	;;;;	6	9	9	9	9	9	8	7	9	9	8	7	9	9	8	7	39.4	39.4	39.4	28.05	241	241;272;286;271;280;170	0	22.798	By MS/MS	By MS/MS	By MS/MS	By MS/MS	39.4	39.4	34.4	33.2	463560000	131690000	163250000	105920000	62705000	137330000	149710000	107330000	89741000	9
M0R317;M0QZM0;F5GYK2;Q9NRL3	M0R317;M0QZM0;F5GYK2;Q9NRL3	1;1;1;1	1;1;1;1	1;1;1;1	Striatin-4	STRN4	;;;	4	1	1	1	1	0	1	0	1	0	1	0	1	0	1	0	5.6	5.6	5.6	20.883	198	198;317;634;753	0.001544	2.0672	By MS/MS		By matching		5.6	0	5.6	0	8453000	4319800	0	4133200	0	0	0	3577900	0	1
J3QL14;R4GN72;F5GYQ1;P61421	J3QL14;R4GN72;F5GYQ1;P61421	6;6;6;6	6;6;6;6	6;6;6;6	V-type proton ATPase subunit d 1	ATP6V0D1	;;;	4	6	6	6	4	5	6	5	4	5	6	5	4	5	6	5	25.4	25.4	25.4	26.705	232	232;274;392;351	0	7.8623	By MS/MS	By MS/MS	By MS/MS	By MS/MS	20.3	25.4	25.4	20.3	173780000	20344000	29877000	69002000	54557000	25751000	36530000	55009000	70756000	2
F5GZS6;J3KPF3;P08195;F5GZI0;H0YFS2;F5H0E2;F5H867;F5GZR9;H0YFX4	F5GZS6;J3KPF3;P08195	14;14;14;5;5;4;2;1;1	14;14;14;5;5;4;2;1;1	14;14;14;5;5;4;2;1;1	4F2 cell-surface antigen heavy chain	SLC3A2	;;	9	14	14	14	13	13	13	9	13	13	13	9	13	13	13	9	30.9	30.9	30.9	64.872	599	599;631;630;175;247;145;135;47;122	0	26.524	By MS/MS	By MS/MS	By MS/MS	By MS/MS	28.4	28.4	25.5	19.4	475030000	237030000	139620000	68881000	29495000	225610000	147800000	48331000	63310000	12
F5H157;Q15286	F5H157;Q15286	2;2	2;2	2;2	Ras-related protein Rab-35	RAB35	;	2	2	2	2	2	2	2	2	2	2	2	2	2	2	2	2	13.5	13.5	13.5	21.214	185	185;201	0	6.6959	By MS/MS	By MS/MS	By MS/MS	By MS/MS	13.5	13.5	13.5	13.5	82822000	26279000	22897000	20732000	12914000	27013000	24970000	17158000	17414000	2
F5H248	F5H248	1	1	1		COPS7A		1	1	1	1	1	0	1	0	1	0	1	0	1	0	1	0	6.1	6.1	6.1	28.966	262	262	1	-2	By MS/MS		By matching		6.1	0	6.1	0	24137000	7069000	0	17068000	0	0	0	14775000	0	1
F5H365;Q15436	F5H365;Q15436	8;8	8;8	7;7	Protein transport protein Sec23A	SEC23A	;	2	8	8	7	8	8	7	7	8	8	7	7	7	7	6	6	14.7	14.7	13	82.968	736	736;765	0	13.06	By MS/MS	By MS/MS	By MS/MS	By MS/MS	14.7	14.7	11.5	11.5	470910000	116830000	147250000	163010000	43815000	92354000	133960000	135860000	113120000	4
F5H442;Q99816	F5H442;Q99816	4;4	4;4	4;4	Tumor susceptibility gene 101 protein	TSG101	;	2	4	4	4	3	3	4	4	3	3	4	4	3	3	4	4	13.2	13.2	13.2	40.917	365	365;390	0	3.0745	By MS/MS	By MS/MS	By MS/MS	By MS/MS	10.4	10.4	13.2	13.2	53738000	13188000	10776000	19589000	10184000	14575000	12718000	14628000	13890000	2
F5H4B6;Q8IZ83	F5H4B6;Q8IZ83	6;6	6;6	6;6	Aldehyde dehydrogenase family 16 member A1	ALDH16A1	;	2	6	6	6	4	4	4	5	4	4	4	5	4	4	4	5	11.3	11.3	11.3	67.152	639	639;802	0	11.209	By MS/MS	By MS/MS	By MS/MS	By MS/MS	7.8	7.8	7.8	9.7	122050000	24016000	20321000	34822000	42895000	26533000	23130000	36905000	49121000	3
F8VY35;F5H4R6;H0YIV4;P55209;F8VV59;F8W0J6;F8W020;F8W118;F8VUX1;F8W543;B7Z9C2;F8VRJ2;H0YH88;H0YHC3;F8VXI6;F8VVB5;B7Z4K9	F8VY35;F5H4R6;H0YIV4;P55209;F8VV59;F8W0J6;F8W020;F8W118;F8VUX1;F8W543;B7Z9C2;F8VRJ2;H0YH88;H0YHC3;F8VXI6;F8VVB5	8;8;8;8;7;7;6;6;6;6;6;5;5;5;5;4;1	6;6;6;6;5;5;4;4;4;4;4;3;3;3;3;2;1	6;6;6;6;5;5;4;4;4;4;4;3;3;3;3;2;1	Nucleosome assembly protein 1-like 1	NAP1L1	;;;;;;;;;;;;;;;	17	8	6	6	8	8	7	8	6	6	5	6	6	6	5	6	52.3	48.1	48.1	31.02	264	264;383;385;391;327;379;207;209;237;328;349;114;177;198;215;161;208	0	29.693	By MS/MS	By MS/MS	By MS/MS	By MS/MS	52.3	52.3	45.1	52.3	544590000	170250000	152720000	124490000	97126000	174370000	189960000	100140000	111260000	5
H0YAM1;H0Y8R1;F5H5I6;H0YAK1;Q12849	H0YAM1;H0Y8R1;F5H5I6;H0YAK1;Q12849	1;1;1;1;1	1;1;1;1;1	1;1;1;1;1	G-rich sequence factor 1	GRSF1	;;;;	5	1	1	1	1	1	1	1	1	1	1	1	1	1	1	1	14.9	14.9	14.9	13.361	114	114;417;424;453;480	0	5.8917	By MS/MS	By matching	By MS/MS	By MS/MS	14.9	14.9	14.9	14.9	41012000	8531400	7304900	10920000	14256000	0	0	0	19939000	1
F5H5P2;P12694;F5GXU9;H0YH31	F5H5P2;P12694;F5GXU9	5;5;3;1	5;5;3;1	5;5;3;1	2-oxoisovalerate dehydrogenase subunit alpha, mitochondrial	BCKDHA	;;	4	5	5	5	4	5	4	4	4	5	4	4	4	5	4	4	13.8	13.8	13.8	54.202	479	479;445;328;211	0	5.7375	By matching	By matching	By MS/MS	By MS/MS	11.7	13.8	9.2	11.7	77697000	10567000	12556000	29225000	25349000	11420000	10413000	28237000	34557000	0
F5H669;Q8N684;J3QT54;F5H6M0;F5H047	F5H669;Q8N684;J3QT54;F5H6M0;F5H047	3;3;2;2;2	3;3;2;2;2	3;3;2;2;2	Cleavage and polyadenylation specificity factor subunit 7	CPSF7	;;;;	5	3	3	3	3	3	3	2	3	3	3	2	3	3	3	2	8.3	8.3	8.3	41.265	374	374;471;204;219;288	0	3.1694	By MS/MS	By MS/MS	By matching	By matching	8.3	8.3	8.3	5.3	54012000	22673000	15672000	12852000	2815300	26185000	13293000	7051500	7817100	2
F5H6E2;O00159;I3L204;I3L4D4;I3L501;I3L3Y6;I3L168;I3L3F5	F5H6E2;O00159	16;16;5;3;3;3;2;2	16;16;5;3;3;3;2;2	16;16;5;3;3;3;2;2	Unconventional myosin-Ic	MYO1C	;	8	16	16	16	15	16	8	10	15	16	8	10	15	16	8	10	16.6	16.6	16.6	118.99	1039	1039;1063;267;164;168;170;134;137	0	36.952	By MS/MS	By MS/MS	By MS/MS	By MS/MS	15.6	16.6	9.5	12.2	401040000	157060000	157020000	48863000	38096000	151890000	150760000	60455000	55387000	13
H0YLF3;F5H6I0;P61769	H0YLF3;F5H6I0;P61769	2;2;2	2;2;2	2;2;2	Beta-2-microglobulin;Beta-2-microglobulin form pI 5.3	B2M	;;	3	2	2	2	2	2	2	2	2	2	2	2	2	2	2	2	28.2	28.2	28.2	8.4984	71	71;101;119	0.00052854	2.2535	By matching	By matching	By MS/MS	By MS/MS	28.2	28.2	28.2	28.2	102900000	9632400	21345000	41748000	30170000	14934000	20583000	54000000	21073000	0
F5H6I7;Q6DD88;F5GWF8	F5H6I7;Q6DD88	4;4;1	4;4;1	4;4;1	Atlastin-3	ATL3	;	3	4	4	4	4	4	4	3	4	4	4	3	4	4	4	3	13.2	13.2	13.2	58.772	523	523;541;169	0	10.934	By MS/MS	By MS/MS	By MS/MS	By MS/MS	13.2	13.2	13.2	9.8	187610000	54183000	64379000	55821000	13222000	44198000	69873000	48364000	26798000	3
F5H7F6;F5H6X2;P10620;F5GX73;F5H613;F5H760	F5H7F6;F5H6X2;P10620	7;7;7;1;1;1	7;7;7;1;1;1	7;7;7;1;1;1	Microsomal glutathione S-transferase 1	MGST1	;;	6	7	7	7	4	5	7	6	4	5	7	6	4	5	7	6	87	87	87	8.8863	77	77;80;155;42;46;106	0	10.946	By MS/MS	By MS/MS	By MS/MS	By MS/MS	24.7	39	87	39	528570000	72641000	66116000	288770000	101030000	83976000	84910000	249230000	115880000	4
I3L352;I3L0H8;F6QDS0;H3BQK0;Q9NUU7;Q9UMR2;H3BN59	I3L352;I3L0H8;F6QDS0;H3BQK0;Q9NUU7;Q9UMR2;H3BN59	2;2;2;2;2;2;1	2;2;2;2;2;2;1	2;2;2;2;2;2;1	ATP-dependent RNA helicase DDX19A;ATP-dependent RNA helicase DDX19B	DDX19A;DDX19B	;;;;;;	7	2	2	2	2	1	1	1	2	1	1	1	2	1	1	1	8.1	8.1	8.1	44.78	396	396;447;479;484;478;479;261	0	6.4919	By MS/MS	By MS/MS	By matching	By MS/MS	8.1	2.5	2.5	5.6	36863000	17446000	7035200	6739100	5642700	17446000	0	0	0	2
H7C3P4;F6S8M0;P15586;H0YFA9;F5H4C6	H7C3P4;F6S8M0;P15586;H0YFA9;F5H4C6	8;8;8;5;4	8;8;8;5;4	8;8;8;5;4	N-acetylglucosamine-6-sulfatase	GNS	;;;;	5	8	8	8	7	6	8	7	7	6	8	7	7	6	8	7	19.8	19.8	19.8	56.374	496	496;584;552;303;247	0	12.609	By MS/MS	By MS/MS	By MS/MS	By MS/MS	17.3	14.7	19.8	17.3	218810000	21305000	21389000	86802000	89312000	17602000	16426000	70007000	139990000	1
G3V524;G3V2Q5;G3V5Y4;F6S9Y6;V9GYX7;Q9NZ32	G3V524;G3V2Q5;G3V5Y4;F6S9Y6;V9GYX7;Q9NZ32	2;2;2;2;2;2	2;2;2;2;2;2	2;2;2;2;2;2	Actin-related protein 10	ACTR10	;;;;;	6	2	2	2	2	2	1	2	2	2	1	2	2	2	1	2	25.6	25.6	25.6	9.396	90	90;126;179;185;302;417	0	2.8811	By MS/MS	By MS/MS	By MS/MS	By matching	25.6	25.6	11.1	25.6	28998000	7945100	10432000	4425200	6196200	8142100	11015000	0	8510400	1
F6T1Q0;Q6L8Q7	F6T1Q0;Q6L8Q7	2;2	2;2	2;2	2,5-phosphodiesterase 12	PDE12	;	2	2	2	2	1	2	2	2	1	2	2	2	1	2	2	2	6.8	6.8	6.8	52.175	472	472;609	0.00053447	2.3072	By matching	By matching	By MS/MS	By MS/MS	3.8	6.8	6.8	6.8	36813000	3238200	7490100	12890000	13195000	0	0	11983000	17628000	0
F6TLX2;Q9HC38;I3L3Q4;I3L1I0	F6TLX2;Q9HC38;I3L3Q4	12;11;8;3	12;11;8;3	12;11;8;3	Glyoxalase domain-containing protein 4	GLOD4	;;	4	12	12	12	11	11	11	10	11	11	11	10	11	11	11	10	21.5	21.5	21.5	54.719	502	502;313;227;115	0	17.794	By MS/MS	By MS/MS	By MS/MS	By MS/MS	21.3	21.3	19.9	19.7	373510000	76411000	61847000	180230000	55019000	73183000	63524000	167470000	70744000	7
F6U784;Q9Y3L5;P61225;P10114	F6U784;Q9Y3L5;P61225;P10114	1;1;1;1	1;1;1;1	1;1;1;1	Ras-related protein Rap-2c;Ras-related protein Rap-2b;Ras-related protein Rap-2a	RAP2A;RAP2C;RAP2B	;;;	4	1	1	1	1	1	1	1	1	1	1	1	1	1	1	1	10.2	10.2	10.2	12.286	108	108;183;183;183	0.0054397	1.285	By MS/MS	By MS/MS	By matching	By matching	10.2	10.2	10.2	10.2	16148000	5558500	5213400	3669300	1707200	0	0	0	2387700	1
F6XZD3;Q8N283	F6XZD3;Q8N283	2;2	2;2	2;2	Ankyrin repeat domain-containing protein 35	ANKRD35	;	2	2	2	2	1	1	1	1	1	1	1	1	1	1	1	1	3	3	3	100.33	911	911;1001	0.0023764	1.5929	By matching	By MS/MS	By matching	By MS/MS	1.9	1.1	1.9	1.9	34121000	1166700	23843000	3105600	6005900	0	0	0	8399700	0
F8VNT5;F8VU68;Q8TBX8	F8VNT5;F8VU68;Q8TBX8	1;1;1	1;1;1	1;1;1	Phosphatidylinositol 5-phosphate 4-kinase type-2 gamma	PIP4K2C	;;	3	1	1	1	1	0	1	1	1	0	1	1	1	0	1	1	8.8	8.8	8.8	17.952	160	160;171;421	0	3.2633	By matching		By MS/MS	By MS/MS	8.8	0	8.8	8.8	27871000	6111800	0	12449000	9310400	0	0	0	13021000	0
F8VNX8;O14545	F8VNX8;O14545	1;1	1;1	1;1	TRAF-type zinc finger domain-containing protein 1	TRAFD1	;	2	1	1	1	1	0	1	0	1	0	1	0	1	0	1	0	4.6	4.6	4.6	32.443	283	283;582	0.0032848	1.5052	By MS/MS		By MS/MS		4.6	0	4.6	0	15032000	8322500	0	6709300	0	0	0	5807700	0	1
F8VPD4;P27708;H7C2E4;H7BZB3	F8VPD4;P27708	10;10;3;1	10;10;3;1	10;10;3;1	CAD protein;Glutamine-dependent carbamoyl-phosphate synthase;Aspartate carbamoyltransferase;Dihydroorotase	CAD	;	4	10	10	10	9	10	7	5	9	10	7	5	9	10	7	5	5.2	5.2	5.2	236.02	2162	2162;2225;293;279	0	11.835	By MS/MS	By MS/MS	By matching	By matching	4.8	5.2	3.7	2.6	135840000	45999000	70166000	12411000	7262300	45931000	70241000	10482000	14617000	4
F8VQR7;F8VW96;Q16527	F8VQR7;F8VW96;Q16527	4;4;4	4;4;4	4;4;4	Cysteine and glycine-rich protein 2	CSRP2	;;	3	4	4	4	2	4	0	0	2	4	0	0	2	4	0	0	30.5	30.5	30.5	20.677	187	187;243;193	0	6.8453	By matching	By MS/MS			12.3	30.5	0	0	36372000	5773600	30598000	0	0	8639500	29566000	0	0	0
F8VQX6;H0YI09;Q9H8H3	F8VQX6;H0YI09;Q9H8H3	3;3;3	3;3;3	3;3;3	Methyltransferase-like protein 7A	METTL7A	;;	3	3	3	3	2	3	3	3	2	3	3	3	2	3	3	3	23.3	23.3	23.3	20.662	180	180;244;244	0	12.698	By MS/MS	By MS/MS	By MS/MS	By MS/MS	15	23.3	23.3	23.3	161400000	12742000	15593000	86526000	46536000	13962000	15696000	71069000	68526000	1
F8VR84;Q9HB07;F8VQQ3	F8VR84;Q9HB07;F8VQQ3	2;2;1	2;2;1	2;2;1	UPF0160 protein MYG1, mitochondrial	C12orf10	;;	3	2	2	2	1	1	2	2	1	1	2	2	1	1	2	2	9.4	9.4	9.4	24.058	213	213;376;301	0.0010549	2.242	By MS/MS	By matching	By MS/MS	By MS/MS	4.7	4.7	9.4	9.4	28048000	3756600	1959800	9724100	12607000	0	0	8331700	17718000	1
F8VYH9;F8VTV8;F8VWX7;P11802;Q96BE9;F8W1L8;F8VYY1	F8VYH9;F8VTV8;F8VWX7;P11802;Q96BE9;F8W1L8	3;3;3;3;2;2;1	2;2;2;2;2;2;1	2;2;2;2;2;2;1	Cyclin-dependent kinase 4	CDK4	;;;;;	7	3	2	2	2	3	2	1	1	2	1	0	1	2	1	0	17.1	12.4	12.4	18.685	170	170;201;203;303;111;115;74	0.0062305	1.1965	By matching	By MS/MS	By matching	By matching	11.8	17.1	11.8	4.7	8842900	2676800	5711800	454360	0	0	0	393310	0	0
F8VU90;Q9NYL4	F8VU90;Q9NYL4	1;1	1;1	1;1	Peptidyl-prolyl cis-trans isomerase;Peptidyl-prolyl cis-trans isomerase FKBP11	FKBP11	;	2	1	1	1	0	1	0	0	0	1	0	0	0	1	0	0	9.9	9.9	9.9	19.814	182	182;201	0	3.3577		By MS/MS			0	9.9	0	0	9609300	0	9609300	0	0	0	10185000	0	0	0
F8VUA6;G3V203;H0YHA7;J3QQ67;Q07020;F8VYV2;A0A075B7A0	F8VUA6;G3V203;H0YHA7;J3QQ67;Q07020;F8VYV2;A0A075B7A0	4;4;4;4;4;2;2	4;4;4;4;4;2;2	4;4;4;4;4;2;2	60S ribosomal protein L18	RPL18	;;;;;;	7	4	4	4	4	4	4	3	4	4	4	3	4	4	4	3	36.2	36.2	36.2	14.529	130	130;164;167;190;188;133;138	0	9.8489	By MS/MS	By MS/MS	By MS/MS	By MS/MS	36.2	36.2	36.2	28.5	267660000	102450000	77523000	60673000	27013000	100100000	83107000	53600000	38109000	3
F8VV04;Q15020;F8W667	F8VV04;Q15020	3;3;1	3;3;1	3;3;1	Squamous cell carcinoma antigen recognized by T-cells 3	SART3	;	3	3	3	3	3	3	3	3	3	3	3	3	3	3	3	3	2.9	2.9	2.9	89.04	771	771;963;305	0.0019646	1.7757	By MS/MS	By MS/MS	By MS/MS	By matching	2.9	2.9	2.9	2.9	69291000	19198000	20167000	17483000	12443000	17337000	30077000	13261000	12434000	1
F8VVA7;P61923;F8VXB1;F8VUC5;F8W156;F8W651;F8VXR1;F8VYZ4;F8VYK5	F8VVA7;P61923;F8VXB1;F8VUC5;F8W156;F8W651;F8VXR1;F8VYZ4	3;3;2;2;2;2;2;2;1	3;3;2;2;2;2;2;2;1	3;3;2;2;2;2;2;2;1	Coatomer subunit zeta-1	COPZ1	;;;;;;;	9	3	3	3	3	3	3	3	3	3	3	3	3	3	3	3	24.2	24.2	24.2	22.34	198	198;177;92;95;107;119;138;163;89	0	8.177	By MS/MS	By MS/MS	By MS/MS	By MS/MS	24.2	24.2	24.2	24.2	141810000	38478000	36251000	36377000	30702000	41357000	40323000	27616000	41716000	3
F8VVL1;O43583	F8VVL1;O43583	3;3	3;3	3;3	Density-regulated protein	DENR	;	2	3	3	3	3	3	3	2	3	3	3	2	3	3	3	2	15	15	15	17.77	160	160;198	0	4.3247	By matching	By MS/MS	By MS/MS	By MS/MS	15	15	15	10	83181000	20892000	22016000	24247000	16026000	20659000	20425000	13454000	33091000	0
F8VWZ8;Q52LW3	F8VWZ8;Q52LW3	1;1	1;1	1;1	Rho GTPase-activating protein 29	ARHGAP29	;	2	1	1	1	1	0	1	1	1	0	1	1	1	0	1	1	0.9	0.9	0.9	117.42	1035	1035;1261	0.0099697	1.0678	By MS/MS		By MS/MS	By MS/MS	0.9	0	0.9	0.9	76779000	19908000	0	26152000	30720000	0	0	0	42964000	1
F8VXC8;Q8TAQ2;Q92922	F8VXC8;Q8TAQ2;Q92922	3;3;2	3;3;2	3;3;2	SWI/SNF complex subunit SMARCC2;SWI/SNF complex subunit SMARCC1	SMARCC2;SMARCC1	;;	3	3	3	3	3	3	3	2	3	3	3	2	3	3	3	2	3.3	3.3	3.3	136.18	1245	1245;1214;1105	0	3.957	By MS/MS	By MS/MS	By MS/MS	By matching	3.3	3.3	3.3	2.7	48038000	11504000	12426000	18932000	5175600	17503000	11335000	9768100	9695900	3
F8VXU5;Q9UBQ0	F8VXU5;Q9UBQ0	2;2	2;2	2;2	Vacuolar protein sorting-associated protein 29	VPS29	;	2	2	2	2	2	2	2	2	2	2	2	2	2	2	2	2	8.4	8.4	8.4	23.98	214	214;182	0.0019493	1.7328	By MS/MS	By MS/MS	By MS/MS	By MS/MS	8.4	8.4	8.4	8.4	116790000	27883000	31411000	35502000	21990000	29930000	32083000	30763000	29886000	1
F8VYE8;F8W0W8;P36873;F8VR82;A0A087WYY5;H0Y3Y6;F8W1A0;F8WE71	F8VYE8;F8W0W8;P36873;F8VR82	10;10;10;9;4;3;2;1	1;1;1;1;1;0;0;0	1;1;1;1;1;0;0;0	Serine/threonine-protein phosphatase;Serine/threonine-protein phosphatase PP1-gamma catalytic subunit	PPP1CC	;;;	8	10	1	1	9	10	10	7	1	1	1	1	1	1	1	1	37.5	3.3	3.3	34.95	304	304;332;323;270;140;82;83;64	0.0019157	1.626	By MS/MS	By MS/MS	By MS/MS	By MS/MS	32.6	37.5	37.5	28	22757000	6256500	6114700	6020200	4365500	0	0	0	6105500	1
F8VYY9;P54619;H0YHF8;H0YIC9;F8VZX1;E9PGP6;Q9UGJ0	F8VYY9;P54619;H0YHF8;H0YIC9	4;4;3;2;1;1;1	4;4;3;2;1;1;1	4;4;3;2;1;1;1	5-AMP-activated protein kinase subunit gamma-1	PRKAG1	;;;	7	4	4	4	4	4	3	3	4	4	3	3	4	4	3	3	15	15	15	31.905	280	280;331;93;251;202;445;569	0	4.1901	By MS/MS	By MS/MS	By MS/MS	By matching	15	15	11.4	11.4	52974000	12415000	14526000	18538000	7495600	10020000	11682000	23808000	8831400	1
F8VZX2;Q15366;H3BRU6;F8W0G4;F8VXH9;F8W1G6;J3QT27;H3BND9	F8VZX2;Q15366;H3BRU6;F8W0G4;F8VXH9;F8W1G6;J3QT27	9;9;8;6;6;5;5;2	5;5;5;3;4;3;1;2	2;2;2;2;2;2;0;1	Poly(rC)-binding protein 2	PCBP2;PCBP3	;;;;;;	8	9	5	2	9	9	7	6	5	5	3	2	2	2	1	0	43	26.5	13.7	33.8	321	321;365;301;158;160;202;322;112	0	20.064	By MS/MS	By MS/MS	By MS/MS	By MS/MS	43	43	35.5	25.9	252650000	83733000	111540000	29329000	28046000	80597000	99954000	34085000	51937000	4
F8W031;F8VXJ7;Q9Y2B0;F8W1K5;F8VP03;H0YIH9;H0YI18;F8W1U5	F8W031;F8VXJ7;Q9Y2B0;F8W1K5;F8VP03	4;3;3;2;2;1;1;1	3;3;3;2;1;1;1;1	3;3;3;2;1;1;1;1	Protein canopy homolog 2	CNPY2	;;;;	8	4	3	3	4	4	4	4	3	3	3	3	3	3	3	3	17.5	14.1	14.1	29.224	263	263;168;182;102;105;41;80;82	0	3.9793	By matching	By matching	By MS/MS	By MS/MS	17.5	17.5	17.5	17.5	53845000	10073000	10976000	21673000	11123000	8905100	10137000	19278000	17705000	0
F8W1A4;P54819;F8VZG5;G3V213;F8VY04;F8VPP1	F8W1A4;P54819;F8VZG5;G3V213;F8VY04	16;16;14;11;10;3	16;16;14;11;10;3	16;16;14;11;10;3	Adenylate kinase 2, mitochondrial;Adenylate kinase 2, mitochondrial;Adenylate kinase 2, mitochondrial, N-terminally processed	AK2	;;;;	6	16	16	16	15	16	15	16	15	16	15	16	15	16	15	16	73.7	73.7	73.7	25.63	232	232;239;162;133;190;42	0	45.071	By MS/MS	By MS/MS	By MS/MS	By MS/MS	73.7	73.7	70.7	73.7	1492400000	262760000	256310000	559710000	413610000	258640000	271930000	451630000	613680000	10
F8W726;Q14157;Q5VU77;Q5VU81;Q5VU80;Q5VU79;Q5VU78	F8W726;Q14157;Q5VU77	3;3;2;1;1;1;1	3;3;2;1;1;1;1	3;3;2;1;1;1;1	Ubiquitin-associated protein 2-like	UBAP2L	;;	7	3	3	3	3	2	2	3	3	2	2	3	3	2	2	3	3.2	3.2	3.2	113.63	1079	1079;1087;350;182;234;265;280	0	8.2622	By MS/MS	By MS/MS	By MS/MS	By MS/MS	3.2	2.1	1.9	3.2	120300000	39114000	20071000	45342000	15769000	31290000	45579000	29287000	15535000	3
F8W7Q4;Q96A26;E9PH05	F8W7Q4;Q96A26	3;3;1	3;3;1	3;3;1	Protein FAM162A	FAM162A	;	3	3	3	3	3	2	2	2	3	2	2	2	3	2	2	2	22.2	22.2	22.2	16.515	144	144;154;141	0.0010422	2.1567	By MS/MS	By MS/MS	By MS/MS	By MS/MS	22.2	21.5	8.3	22.2	66276000	11296000	10443000	27342000	17193000	1784100	0	23635000	33592000	1
F8W835	F8W835	3	1	1		PRPH		1	3	1	1	3	3	2	2	1	1	1	1	1	1	1	1	11.6	5.8	5.8	24.519	207	207	0.0015023	1.8969	By MS/MS	By MS/MS	By MS/MS	By MS/MS	11.6	11.6	10.6	11.6	38169000	12067000	12422000	7442000	6237700	0	0	0	8723900	1
F8W8D4;Q8TBC4	F8W8D4;Q8TBC4	3;3	3;3	3;3	NEDD8-activating enzyme E1 catalytic subunit	UBA3	;	2	3	3	3	2	2	2	3	2	2	2	3	2	2	2	3	8.1	8.1	8.1	47.271	422	422;463	0	5.8832	By MS/MS	By MS/MS	By MS/MS	By matching	5.7	5.7	5	8.1	74259000	16629000	16764000	20183000	20683000	18346000	19578000	18352000	23707000	2
F8W8T1;P20591	F8W8T1;P20591	1;1	1;1	1;1	Interferon-induced GTP-binding protein Mx1;Interferon-induced GTP-binding protein Mx1, N-terminally processed	MX1	;	2	1	1	1	0	1	0	1	0	1	0	1	0	1	0	1	2.8	2.8	2.8	73.335	639	639;662	0.0015236	2.0026		By MS/MS		By matching	0	2.8	0	2.8	11981000	0	7798200	0	4182500	0	0	0	5849500	0
F8W914;Q9NQC3;H7C106;A0A0U1RQR6	F8W914;Q9NQC3;H7C106;A0A0U1RQR6	8;7;5;4	8;7;5;4	8;7;5;4	Reticulon;Reticulon-4	RTN4	;;;	4	8	8	8	8	8	7	6	8	8	7	6	8	8	7	6	35.1	35.1	35.1	37.144	345	345;1192;203;127	0	30.421	By MS/MS	By MS/MS	By MS/MS	By MS/MS	35.1	35.1	31.3	27	523390000	127350000	201210000	129460000	65362000	121230000	199710000	109690000	113480000	6
F8W930;Q9Y6M1;Q9NZI8	F8W930;Q9Y6M1	8;8;2	8;8;2	6;6;0	Insulin-like growth factor 2 mRNA-binding protein 2	IGF2BP2	;	3	8	8	6	8	8	5	8	8	8	5	8	6	6	4	6	15.2	15.2	12.4	66.785	605	605;599;577	0	23.125	By MS/MS	By MS/MS	By MS/MS	By MS/MS	15.2	15.2	10.2	15.2	267290000	96361000	81536000	56309000	33088000	100120000	83954000	47905000	45822000	7
F8W9S7;Q14C86;C9IZX9;B0QZ65;B4DGD8;C9IZ08	F8W9S7;Q14C86	3;3;1;1;1;1	3;3;1;1;1;1	3;3;1;1;1;1	GTPase-activating protein and VPS9 domain-containing protein 1	GAPVD1	;	6	3	3	3	3	2	3	3	3	2	3	3	3	2	3	3	2.7	2.7	2.7	157.46	1412	1412;1478;117;497;756;988	0	5.6638	By MS/MS	By MS/MS	By MS/MS	By MS/MS	2.7	1.8	2.7	2.7	75215000	17755000	15114000	15126000	27221000	14449000	17281000	11920000	41289000	1
F8W9U3;Q96IU4	F8W9U3;Q96IU4	2;1	2;1	2;1	Alpha/beta hydrolase domain-containing protein 14B	ABHD14B	;	2	2	2	2	2	2	1	2	2	2	1	2	2	2	1	2	15.4	15.4	15.4	22.38	208	208;210	0.0015075	1.9222	By matching	By MS/MS	By MS/MS	By matching	15.4	15.4	10.6	15.4	66263000	23471000	32613000	5246500	4931600	0	0	0	6897300	0
H0Y5T1;F8WA11;Q7Z460;E3W994;J3KR49;A0A0U1RQI6;E7ERI8;E7EW49;O75122	H0Y5T1;F8WA11;Q7Z460;E3W994;J3KR49;A0A0U1RQI6;E7ERI8;E7EW49;O75122	2;2;2;1;1;1;1;1;1	2;2;2;1;1;1;1;1;1	2;2;2;1;1;1;1;1;1	CLIP-associating protein 1;CLIP-associating protein 2	CLASP1;CLASP2	;;;;;;;;	9	2	2	2	2	2	2	2	2	2	2	2	2	2	2	2	1.6	1.6	1.6	139.93	1275	1275;1478;1538;1273;1293;1304;1513;1514;1294	0.0028195	1.5132	By matching	By MS/MS	By matching	By MS/MS	1.6	1.6	1.6	1.6	29180000	7620800	9539400	5360200	6660100	0	10371000	0	9054900	0
F8WAE5;Q9BY44;H7C5R5	F8WAE5;Q9BY44	3;3;1	3;3;1	3;3;1	Eukaryotic translation initiation factor 2A;Eukaryotic translation initiation factor 2A, N-terminally processed	EIF2A	;	3	3	3	3	3	3	3	2	3	3	3	2	3	3	3	2	8.6	8.6	8.6	64.449	580	580;585;316	0	4.0617	By MS/MS	By MS/MS	By MS/MS	By matching	8.6	8.6	8.6	5.5	53634000	16487000	17119000	14247000	5781700	16165000	21095000	8613400	9178000	2
F8WAG2;Q8TDX7	F8WAG2;Q8TDX7	1;1	1;1	1;1	Serine/threonine-protein kinase Nek7	NEK7	;	2	1	1	1	1	1	0	1	1	1	0	1	1	1	0	1	12.2	12.2	12.2	9.1986	82	82;302	0.006278	1.2278	By MS/MS	By MS/MS		By matching	12.2	12.2	0	12.2	16760000	6631100	6473700	0	3655300	0	0	0	5112200	1
F8WE53;F8WAH1;Q9UDR5	F8WE53;F8WAH1;Q9UDR5	2;2;2	2;2;2	2;2;2	Alpha-aminoadipic semialdehyde synthase, mitochondrial;Lysine ketoglutarate reductase;Saccharopine dehydrogenase	AASS	;;	3	2	2	2	1	2	2	2	1	2	2	2	1	2	2	2	3.5	3.5	3.5	56.946	511	511;732;926	0	3.0233	By matching	By matching	By MS/MS	By MS/MS	1.6	3.5	3.5	3.5	47406000	913660	3984000	29515000	12993000	0	6256300	28835000	12852000	0
F8WB26;Q8WU90;F8WF67	F8WB26;Q8WU90;F8WF67	2;2;1	2;2;1	2;2;1	Zinc finger CCCH domain-containing protein 15	ZC3H15	;;	3	2	2	2	2	1	1	1	2	1	1	1	2	1	1	1	22.9	22.9	22.9	11.82	105	105;426;74	0.0019446	1.7171	By MS/MS	By matching	By matching	By MS/MS	22.9	6.7	6.7	6.7	56865000	23695000	16176000	9508600	7485600	23695000	0	0	0	1
F8WF69;P09496;C9J8P9	F8WF69;P09496;C9J8P9	4;4;2	4;4;2	4;4;2	Clathrin light chain A	CLTA	;;	3	4	4	4	3	3	4	3	3	3	4	3	3	3	4	3	10.8	10.8	10.8	27.818	260	260;248;196	0	4.2204	By MS/MS	By MS/MS	By MS/MS	By MS/MS	7.7	7.7	10.8	7.3	191750000	43205000	30703000	106160000	11680000	54565000	26802000	84028000	18588000	3
F8WJN3;Q16630;F8W084	F8WJN3;Q16630	5;5;1	5;5;1	5;5;1	Cleavage and polyadenylation specificity factor subunit 6	CPSF6	;	3	5	5	5	5	4	5	5	5	4	5	5	5	4	5	5	13.6	13.6	13.6	52.269	478	478;551;107	0	19.709	By MS/MS	By MS/MS	By MS/MS	By MS/MS	13.6	10.7	13.6	13.6	236390000	82747000	63919000	58434000	31291000	73868000	73378000	53888000	43707000	5
G0XQ39;Q13586;E9PNJ4;H0YDB2	G0XQ39;Q13586;E9PNJ4	3;3;2;1	3;3;2;1	3;3;2;1	Stromal interaction molecule 1	STIM1	;;	4	3	3	3	2	2	3	2	2	2	3	2	2	2	3	2	6.3	6.3	6.3	88.645	791	791;685;512;405	0.00055556	2.5976	By matching	By MS/MS	By MS/MS	By matching	3.8	3.8	6.3	3.8	37018000	6819100	5814700	18080000	6304500	7291300	6711500	14984000	8463700	0
G3V0E4;O75439;F8WAZ6;F8WEA6;F8WBE1	G3V0E4;O75439;F8WAZ6	10;10;5;2;2	9;9;5;2;2	9;9;5;2;2	Mitochondrial-processing peptidase subunit beta	PMPCB	;;	5	10	9	9	8	8	10	7	7	7	9	6	7	7	9	6	29.8	28.4	28.4	54.191	490	490;489;202;119;122	0	15.58	By MS/MS	By MS/MS	By MS/MS	By MS/MS	20.6	24.7	29.8	21.6	262210000	58697000	59214000	87589000	56706000	42956000	37811000	77649000	118170000	1
G3V0I5;P49821;B4DE93;E9PLC6;E9PQP1;E9PMX3;E9PJL9;E9PPR0;E9PPD6;H0YE81;E9PPS5	G3V0I5;P49821;B4DE93;E9PLC6;E9PQP1;E9PMX3;E9PJL9;E9PPR0	10;10;9;7;6;6;5;5;3;3;1	10;10;9;7;6;6;5;5;3;3;1	10;10;9;7;6;6;5;5;3;3;1	NADH dehydrogenase [ubiquinone] flavoprotein 1, mitochondrial	NDUFV1	;;;;;;;	11	10	10	10	7	9	9	8	7	9	9	8	7	9	9	8	26.5	26.5	26.5	50.054	457	457;464;363;136;178;178;95;144;52;133;75	0	24.06	By MS/MS	By MS/MS	By MS/MS	By MS/MS	16.6	23.2	23	20.8	203110000	32267000	49278000	84408000	37160000	45448000	46910000	70875000	46303000	3
G3V126;Q9UI12	G3V126;Q9UI12	3;3	3;3	3;3	V-type proton ATPase subunit H	ATP6V1H	;	2	3	3	3	2	2	2	1	2	2	2	1	2	2	2	1	10.6	10.6	10.6	51.57	443	443;483	0	8.0153	By MS/MS	By MS/MS	By MS/MS	By MS/MS	8.1	8.1	7.7	5.2	86240000	23113000	18412000	20833000	23883000	22285000	20343000	0	0	2
G3V153;Q14444;E9PLA9	G3V153;Q14444;E9PLA9	6;6;5	6;6;5	6;6;5	Caprin-1	CAPRIN1	;;	3	6	6	6	6	6	4	3	6	6	4	3	6	6	4	3	9.1	9.1	9.1	70.353	628	628;709;186	0	19.388	By MS/MS	By MS/MS	By MS/MS	By MS/MS	9.1	9.1	8.4	9.1	258390000	58100000	92510000	71731000	36051000	63202000	87994000	54779000	62692000	6
G3V1D3;G3V180;Q9NY33;E9PQ14;E9PKK8;E9PPK9;E9PNX5;E9PQF2	G3V1D3;G3V180;Q9NY33	16;16;16;7;4;4;3;1	16;16;16;7;4;4;3;1	16;16;16;7;4;4;3;1	Dipeptidyl peptidase 3	DPP3	;;	8	16	16	16	14	14	16	13	14	14	16	13	14	14	16	13	31.1	31.1	31.1	84.304	756	756;757;737;177;170;201;104;90	0	39.857	By MS/MS	By MS/MS	By MS/MS	By MS/MS	28.6	28.6	31.1	26.3	713600000	94330000	99940000	331930000	187400000	95930000	96254000	254110000	296240000	5
G3V1B6;H7C1U8;Q9BUR5	G3V1B6;H7C1U8;Q9BUR5	2;2;2	2;2;2	2;2;2	Apolipoprotein O	APOO	;;	3	2	2	2	2	1	2	2	2	1	2	2	2	1	2	2	22.8	22.8	22.8	13.101	114	114;178;198	0	2.9787	By matching	By matching	By MS/MS	By matching	22.8	9.6	22.8	22.8	27113000	3005200	1107600	16634000	6365400	3833300	0	16234000	6239800	0
G3V1C3;Q9BZZ5;H0YER7;E9PQK6	G3V1C3;Q9BZZ5;H0YER7	5;5;3;1	5;5;3;1	5;5;3;1	Apoptosis inhibitor 5	API5	;;	4	5	5	5	3	4	4	5	3	4	4	5	3	4	4	5	10.8	10.8	10.8	57.56	510	510;524;294;123	0	5.7542	By matching	By MS/MS	By MS/MS	By MS/MS	9.2	9.2	10.8	10.8	94769000	18143000	23624000	29736000	23266000	25243000	27237000	27350000	21633000	0
G3V1D4;Q9NUP9;J3KN23;H0YIA8;O14910	G3V1D4;Q9NUP9	3;3;1;1;1	3;3;1;1;1	3;3;1;1;1	Protein lin-7 homolog C	LIN7C	;	5	3	3	3	3	3	3	2	3	3	3	2	3	3	3	2	15	15	15	19.186	173	173;197;101;180;233	0	3.475	By MS/MS	By MS/MS	By MS/MS	By MS/MS	15	15	15	10.4	78738000	18901000	18945000	33027000	7865200	17497000	19033000	22497000	19134000	2
G3V279;P84090	G3V279;P84090	2;2	2;2	2;2	Enhancer of rudimentary homolog	ERH	;	2	2	2	2	2	1	2	1	2	1	2	1	2	1	2	1	35.2	35.2	35.2	8.2033	71	71;104	0	18.034	By MS/MS	By MS/MS	By MS/MS	By MS/MS	35.2	23.9	35.2	23.9	82282000	24407000	12250000	37479000	8144900	26582000	0	30268000	0	2
G3V2V6;H0YJH8;G3V2S6;Q9Y5K8	G3V2V6;H0YJH8;G3V2S6;Q9Y5K8	2;2;2;2	2;2;2;2	2;2;2;2	V-type proton ATPase subunit D	ATP6V1D	;;;	4	2	2	2	0	2	1	2	0	2	1	2	0	2	1	2	20.3	20.3	20.3	17.422	148	148;153;192;247	0.0019773	1.8077		By MS/MS	By MS/MS	By MS/MS	0	20.3	7.4	20.3	25247000	0	8214900	4723600	12308000	0	8673800	0	16295000	0
G3V3A4;Q13573;G3V4X8	G3V3A4;Q13573;G3V4X8	3;3;2	3;3;2	3;3;2	SNW domain-containing protein 1	SNW1	;;	3	3	3	3	3	3	3	3	3	3	3	3	3	3	3	3	5.6	5.6	5.6	65.391	571	571;536;374	0	3.1045	By MS/MS	By MS/MS	By matching	By matching	5.6	5.6	5.6	5.6	39450000	12870000	13271000	6470700	6837900	15140000	11236000	7016400	8708600	3
V9GY54;G3V3G9;Q5TAQ9	V9GY54;G3V3G9;Q5TAQ9	1;1;1	1;1;1	1;1;1	DDB1- and CUL4-associated factor 8	DCAF8	;;	3	1	1	1	1	1	1	1	1	1	1	1	1	1	1	1	2.6	2.6	2.6	46.525	417	417;751;597	0.005425	1.2692	By matching	By matching	By MS/MS	By matching	2.6	2.6	2.6	2.6	10753000	3489100	1672900	3457600	2133500	0	0	0	2983800	0
G3V4E1;P23743;H0YJE7;H0YJH4	G3V4E1;P23743	3;3;1;1	3;3;1;1	3;3;1;1	Diacylglycerol kinase;Diacylglycerol kinase alpha	DGKA	;	4	3	3	3	2	0	3	1	2	0	3	1	2	0	3	1	7	7	7	61.406	545	545;735;97;202	0.00055249	2.5409	By MS/MS		By MS/MS	By MS/MS	4.6	0	7	2	51868000	13009000	0	34003000	4856100	14689000	0	27754000	0	1
M0QYG8;M0R1D2;M0R0C1;M0QYJ8;G3V4P8;P60983;O60234	M0QYG8;M0R1D2;M0R0C1;M0QYJ8;G3V4P8;P60983;O60234	1;1;1;1;1;1;1	1;1;1;1;1;1;1	1;1;1;1;1;1;1	Glia maturation factor beta;Glia maturation factor gamma	GMFG;GMFB	;;;;;;	7	1	1	1	1	1	1	1	1	1	1	1	1	1	1	1	9.7	9.7	9.7	10.99	93	93;101;109;138;150;142;142	0.0087413	1.1139	By MS/MS	By matching	By MS/MS	By matching	9.7	9.7	9.7	9.7	27249000	7866500	6567100	8897100	3918200	0	0	0	5480000	1
G3V5Z7;P60900;G3V295;G3V3I1;G3V3U4;G3V4S5;G3V2S7;H0YJC4	G3V5Z7;P60900;G3V295;G3V3I1	14;14;13;11;6;1;1;1	14;14;13;11;6;1;1;1	14;14;13;11;6;1;1;1	Proteasome subunit alpha type;Proteasome subunit alpha type-6	PSMA6	;;;	8	14	14	14	13	14	14	13	13	14	14	13	13	14	14	13	52.8	52.8	52.8	28.147	252	252;246;203;148;107;41;67;85	0	37.679	By MS/MS	By MS/MS	By MS/MS	By MS/MS	52.8	52.8	52.8	48.8	1501500000	357970000	410680000	372090000	360760000	366240000	436470000	353540000	463660000	10
G3XAN4;Q15629	G3XAN4;Q15629	2;2	2;2	2;2	Translocating chain-associated membrane protein 1	TRAM1	;	2	2	2	2	1	2	1	2	1	2	1	2	1	2	1	2	8	8	8	33.435	288	288;374	0	3.4968	By MS/MS	By MS/MS	By MS/MS	By MS/MS	6.9	8	6.9	8	96263000	12082000	36974000	18829000	28378000	0	41055000	0	37824000	1
G5E977;Q6XQN6;C9J8U2;H0YF31;A0A087WUT5;H0YDA6	G5E977;Q6XQN6;C9J8U2;H0YF31	6;6;5;3;2;1	6;6;5;3;2;1	6;6;5;3;2;1	Nicotinate phosphoribosyltransferase	NAPRT	;;;	6	6	6	6	4	3	6	4	4	3	6	4	4	3	6	4	10.1	10.1	10.1	62.171	584	584;538;490;163;232;128	0	6.1373	By MS/MS	By matching	By MS/MS	By MS/MS	6	4.5	10.1	6	85216000	22482000	5908300	42924000	13902000	24411000	7745100	32442000	20746000	2
G5E9W7;G5E9V5;P82650;H7C5F2;H7C5H3	G5E9W7;G5E9V5;P82650;H7C5F2;H7C5H3	2;2;2;1;1	2;2;2;1;1	2;2;2;1;1	28S ribosomal protein S22, mitochondrial	MRPS22	;;;;	5	2	2	2	2	1	2	1	2	1	2	1	2	1	2	1	7.2	7.2	7.2	36.805	319	319;359;360;165;200	0.0019259	1.6408	By matching	By matching	By MS/MS	By MS/MS	7.2	3.8	7.2	3.8	46757000	8785100	5724500	19424000	12824000	8810800	0	16788000	0	0
G5EA09;O00560;B4DHN5;E9PBU7	G5EA09;O00560;B4DHN5;E9PBU7	2;2;1;1	2;2;1;1	2;2;1;1	Syntenin-1	SDCBP	;;;	4	2	2	2	2	2	2	2	2	2	2	2	2	2	2	2	6.6	6.6	6.6	34.819	318	318;298;239;244	0.0019194	1.6315	By MS/MS	By MS/MS	By MS/MS	By MS/MS	6.6	6.6	6.6	6.6	40602000	9485600	6953500	13537000	10627000	9871900	6987200	14005000	12572000	1
G5EA31;P53992	G5EA31;P53992	5;5	5;5	5;5	Protein transport protein Sec24C	SEC24C	;	2	5	5	5	4	4	4	4	4	4	4	4	4	4	4	4	6	6	6	111.98	1042	1042;1094	0	5.0868	By MS/MS	By MS/MS	By MS/MS	By MS/MS	4.7	4.7	5.1	4.7	79122000	15107000	14006000	31250000	18759000	14097000	13334000	28208000	27601000	1
G8JLA2;F8W1R7;G3V1V0;B7Z6Z4;F8VPF3;F8VZU9;F8W180;F8VXL3;F8W1I5;P14649;H0YI43	G8JLA2;F8W1R7;G3V1V0;B7Z6Z4;F8VPF3	9;8;8;8;6;4;4;2;2;2;1	9;8;8;8;6;4;4;2;2;2;1	1;0;0;0;0;1;1;1;0;0;0		MYL6	;;;;	11	9	9	1	9	8	9	4	9	8	9	4	1	1	1	0	77	77	17.8	17.089	152	152;145;161;238;130;103;196;47;175;208;83	0	29.087	By MS/MS	By MS/MS	By MS/MS	By MS/MS	77	68.4	77	32.2	727360000	189820000	191400000	296340000	49795000	161590000	189400000	203740000	164120000	7
G8JLB6;P31943;E9PCY7;H0YB39;D6RIT2;D6RIU0;D6RBM0;E7EQJ0;D6RAM1;D6R9T0;D6RFM3;D6RDU3;D6RJ04;D6RIH9;H0YBD7;E7EN40;H0YBG7;D6RDL0;E5RGV0;D6RF17;E5RGH4;H0YAQ2;D6R9D3	G8JLB6;P31943;E9PCY7;H0YB39;D6RIT2;D6RIU0;D6RBM0	14;14;13;8;7;7;7;6;6;6;6;6;6;6;6;5;5;4;4;3;3;2;1	12;12;11;6;7;7;7;6;6;6;6;6;6;6;4;5;3;4;4;3;3;2;1	9;9;8;4;6;5;5;5;5;5;5;5;5;5;3;4;2;4;2;3;1;1;1	Heterogeneous nuclear ribonucleoprotein H;Heterogeneous nuclear ribonucleoprotein H, N-terminally processed	HNRNPH1	;;;;;;	23	14	12	9	13	13	13	13	11	11	11	11	8	8	8	8	46.6	40.9	31.1	51.229	472	472;449;429;277;164;168;212;115;130;161;163;171;172;184;194;166;185;84;155;49;100;131;40	0	48.983	By MS/MS	By MS/MS	By MS/MS	By MS/MS	42.2	42.2	42.2	46.6	2142500000	612850000	550060000	672890000	306720000	630130000	675140000	442800000	459260000	12
G8JLH9;P40763	G8JLH9;P40763	7;7	7;7	7;7	Signal transducer and activator of transcription;Signal transducer and activator of transcription 3	STAT3	;	2	7	7	7	5	6	6	6	5	6	6	6	5	6	6	6	14.1	14.1	14.1	76.138	672	672;770	0	15.434	By MS/MS	By MS/MS	By MS/MS	By MS/MS	10.3	12.1	12.4	12.5	115040000	21733000	28750000	37448000	27105000	24192000	30806000	33583000	33950000	1
H0Y360;Q01433	H0Y360;Q01433	1;1	1;1	1;1	AMP deaminase 2	AMPD2	;	2	1	1	1	1	1	1	1	1	1	1	1	1	1	1	1	1.5	1.5	1.5	98.401	861	861;879	0.0091663	1.1088	By MS/MS	By MS/MS	By matching	By matching	1.5	1.5	1.5	1.5	18951000	4781100	8502700	3486600	2180300	0	0	0	3049300	1
Q5QPK2;H0Y368;O60762	Q5QPK2;H0Y368;O60762	1;1;1	1;1;1	1;1;1	Dolichol-phosphate mannosyltransferase subunit 1	DPM1	;;	3	1	1	1	1	1	1	1	1	1	1	1	1	1	1	1	3.8	3.8	3.8	32.426	287	287;295;260	0.0074791	1.1478	By MS/MS	By MS/MS	By MS/MS	By matching	3.8	3.8	3.8	3.8	19204000	3698400	3520200	6590300	5395200	0	0	0	7545600	1
H0Y4R1;P12268;E7ETK5;C9K0R9	H0Y4R1;P12268	15;15;5;1	15;15;5;1	14;14;4;0	Inosine-5-monophosphate dehydrogenase 2	IMPDH2	;	4	15	15	14	15	14	14	10	15	14	14	10	14	13	13	9	36.4	36.4	34.7	50.957	470	470;514;279;289	0	28.818	By MS/MS	By MS/MS	By MS/MS	By MS/MS	36.4	33.4	36.4	25.1	952710000	291320000	210600000	393950000	56842000	384650000	278060000	148360000	105610000	13
H0Y4Z8;Q3YEC7	H0Y4Z8;Q3YEC7	1;1	1;1	1;1	Rab-like protein 6	RABL6	;	2	1	1	1	1	0	1	1	1	0	1	1	1	0	1	1	3.8	3.8	3.8	79.635	730	730;729	0.0023641	1.5682	By matching		By matching	By MS/MS	3.8	0	3.8	3.8	19567000	4491800	0	4693900	10381000	0	0	0	14519000	0
H0Y507;Q5TCZ1	H0Y507;Q5TCZ1	1;1	1;1	1;1	SH3 and PX domain-containing protein 2A	SH3PXD2A	;	2	1	1	1	1	1	1	1	1	1	1	1	1	1	1	1	0.9	0.9	0.9	116.37	1060	1060;1133	0.0037244	1.4577	By MS/MS	By MS/MS	By matching	By matching	0.9	0.9	0.9	0.9	20255000	8524600	6916200	3235600	1578200	0	0	0	2207200	1
H0Y5B4;H7BZ11;J3KQN4;Q969Q0;P83881;R4GN19	H0Y5B4;H7BZ11;J3KQN4;Q969Q0;P83881;R4GN19	2;2;2;2;2;1	2;2;2;2;2;1	2;2;2;2;2;1	60S ribosomal protein L36a-like;60S ribosomal protein L36a	RPL36A;RPL36A-HNRNPH2;RPL36AL	;;;;;	6	2	2	2	2	2	2	1	2	2	2	1	2	2	2	1	15.2	15.2	15.2	13.228	112	112;118;142;106;106;25	0.0015038	1.8981	By MS/MS	By MS/MS	By MS/MS	By matching	15.2	15.2	15.2	8	42226000	12409000	9564100	18442000	1810500	12451000	10059000	16000000	0	2
H0Y614;P61960	H0Y614;P61960	2;2	2;2	2;2	Ubiquitin-fold modifier 1	UFM1	;	2	2	2	2	2	2	2	1	2	2	2	1	2	2	2	1	28.4	28.4	28.4	8.5507	81	81;85	0.0010554	2.2424	By MS/MS	By MS/MS	By MS/MS	By matching	28.4	28.4	28.4	18.5	52329000	11890000	14900000	20311000	5227000	11594000	16229000	17443000	0	2
H0Y626;O95361;B3KP96;J3QL38;K7EL43;K7ENN8	H0Y626;O95361;B3KP96;J3QL38;K7EL43	4;4;3;2;2;1	4;4;3;2;2;1	4;4;3;2;2;1	Tripartite motif-containing protein 16	TRIM16	;;;;	6	4	4	4	4	4	2	2	4	4	2	2	4	4	2	2	4.4	4.4	4.4	107.97	953	953;564;434;96;184;232	0	3.7782	By MS/MS	By MS/MS	By MS/MS	By matching	4.4	4.4	2.5	2.5	80109000	37468000	26693000	10429000	5518600	34039000	23037000	17713000	0	2
H0Y6T7;Q92542;Q5T205;H0Y3Z4	H0Y6T7;Q92542;Q5T205;H0Y3Z4	2;2;1;1	2;2;1;1	2;2;1;1	Nicastrin	NCSTN	;;;	4	2	2	2	1	1	2	1	1	1	2	1	1	1	2	1	8.4	8.4	8.4	30.045	275	275;709;219;319	0	3.5846	By matching	By MS/MS	By MS/MS	By MS/MS	4.4	4.4	8.4	4	35660000	5741500	4451600	20346000	5120700	0	0	17612000	0	0
H0Y704;H7C1R1	H0Y704	15;4	1;0	1;0		ZNF185		2	15	1	1	15	12	14	10	1	1	1	1	1	1	1	1	49.1	3.6	3.6	47.401	448	448;185	0	3.4295	By MS/MS	By matching	By MS/MS	By matching	49.1	44	49.1	33.5	26424000	7000400	1476800	13946000	4000400	0	0	0	5594800	1
X6RJ09;H0Y7A5;Q9BX10	X6RJ09;H0Y7A5;Q9BX10	1;1;1	1;1;1	1;1;1	GTP-binding protein 2	GTPBP2	;;	3	1	1	1	1	1	1	0	1	1	1	0	1	1	1	0	5.3	5.3	5.3	24.768	227	227;315;602	1	-2	By MS/MS	By MS/MS	By MS/MS		5.3	5.3	5.3	0	0	0	0	0	0	0	0	0	0	1
H0Y8B3;Q96HN2;C9K0S0	H0Y8B3;Q96HN2	9;9;2	3;3;1	3;3;1	Adenosylhomocysteinase;Putative adenosylhomocysteinase 3	AHCYL2	;	3	9	3	3	8	8	9	7	2	2	3	2	2	2	3	2	19.5	6.4	6.4	58.004	518	518;611;182	0	4.0106	By MS/MS	By matching	By MS/MS	By MS/MS	16.4	16.4	19.5	16.2	61499000	9579500	11546000	23605000	16768000	13049000	15048000	13657000	16419000	1
H0Y8C3;Q9NZJ7	H0Y8C3;Q9NZJ7	2;2	2;2	2;2	Mitochondrial carrier homolog 1	MTCH1	;	2	2	2	2	2	2	2	2	2	2	2	2	2	2	2	2	5.3	5.3	5.3	43.121	394	394;389	0	2.9006	By MS/MS	By MS/MS	By MS/MS	By MS/MS	5.3	5.3	5.3	5.3	84965000	17092000	20634000	25353000	21885000	17409000	20494000	22162000	31453000	1
H0Y8C6;O00410;H0Y3V4	H0Y8C6;O00410	3;3;1	3;3;1	3;3;1	Importin-5	IPO5	;	3	3	3	3	3	3	3	2	3	3	3	2	3	3	3	2	3.5	3.5	3.5	123.75	1099	1099;1097;182	0	4.07	By MS/MS	By MS/MS	By MS/MS	By matching	3.5	3.5	3.5	2.5	46762000	15052000	14608000	10233000	6869500	14269000	16840000	8284400	0	2
H0Y8E6;P49736	H0Y8E6;P49736	8;8	8;8	8;8	DNA replication licensing factor MCM2	MCM2	;	2	8	8	8	8	8	0	0	8	8	0	0	8	8	0	0	13.5	13.5	13.5	93.998	836	836;904	0	28.658	By MS/MS	By MS/MS			13.5	13.5	0	0	144910000	69489000	75422000	0	0	68851000	80580000	0	0	7
H0Y8N7;Q9BYD6	H0Y8N7;Q9BYD6	1;1	1;1	1;1	39S ribosomal protein L1, mitochondrial	MRPL1	;	2	1	1	1	1	1	1	1	1	1	1	1	1	1	1	1	5.2	5.2	5.2	26.614	231	231;325	0.00053591	2.3277	By matching	By matching	By MS/MS	By matching	5.2	5.2	5.2	5.2	15288000	2103200	1750300	7971800	3463200	0	0	0	4843600	0
H0Y8R3;Q06330;D6R927;Q5QPV1;Q9UBG7	H0Y8R3;Q06330;D6R927;Q5QPV1;Q9UBG7	2;2;1;1;1	2;2;1;1;1	2;2;1;1;1	Recombining binding protein suppressor of hairless;Recombining binding protein suppressor of hairless-like protein	RBPJ;RBPJL	;;;;	5	2	2	2	1	2	0	0	1	2	0	0	1	2	0	0	16.3	16.3	16.3	15.425	135	135;500;382;471;517	0	3.1668	By matching	By MS/MS			6.7	16.3	0	0	12738000	1122400	11616000	0	0	0	12312000	0	0	0
H0Y8X4;O43598	H0Y8X4;O43598	1;1	1;1	1;1	2-deoxynucleoside 5-phosphate N-hydrolase 1	DNPH1	;	2	1	1	1	1	1	0	1	1	1	0	1	1	1	0	1	7	7	7	25.868	243	243;174	0.00053107	2.2853	By MS/MS	By matching		By MS/MS	7	7	0	7	21867000	9452200	6207300	0	6207600	0	0	0	8681800	1
H0Y8X6;P46934	H0Y8X6;P46934	1;1	1;1	1;1	E3 ubiquitin-protein ligase NEDD4	NEDD4	;	2	1	1	1	1	0	0	0	1	0	0	0	1	0	0	0	1.4	1.4	1.4	104.69	910	910;1319	0.0037037	1.4129	By MS/MS				1.4	0	0	0	6500800	6500800	0	0	0	6500800	0	0	0	1
H0Y962;Q8N4T8	H0Y962;Q8N4T8	1;1	1;1	1;1	Carbonyl reductase family member 4	CBR4	;	2	1	1	1	1	1	1	1	1	1	1	1	1	1	1	1	6.5	6.5	6.5	19.82	186	186;237	0.0098755	1.033	By matching	By matching	By MS/MS	By matching	6.5	6.5	6.5	6.5	29413000	1624500	1369500	23364000	3055400	0	0	0	4273300	0
H0Y9P9;Q9H8P0	H0Y9P9;Q9H8P0	1;1	1;1	1;1	Polyprenol reductase	SRD5A3	;	2	1	1	1	0	1	1	1	0	1	1	1	0	1	1	1	6	6	6	21.036	182	182;318	0.0019084	1.6153		By matching	By MS/MS	By MS/MS	0	6	6	6	19523000	0	2928200	11091000	5504500	0	0	0	7698500	0
H0Y9W0;Q7L0R7	H0Y9W0;Q7L0R7	1;1	1;1	1;1	RING finger protein 44	RNF44	;	2	1	1	1	0	1	0	0	0	1	0	0	0	1	0	0	3.1	3.1	3.1	25.39	226	226;432	1	-2		By MS/MS			0	3.1	0	0	0	0	0	0	0	0	0	0	0	0
H0YAC6	H0YAC6	10	1	0		LRBA		1	10	1	0	7	7	10	8	1	1	1	1	0	0	0	0	7.5	0.9	0	166.8	1505	1505	0.0015377	2.051	By matching	By matching	By MS/MS	By matching	5.2	5.2	7.5	5.7	38782000	8894100	3981900	13822000	12084000	0	0	0	16900000	0
H0YAS9;Q15006	H0YAS9;Q15006	2;2	2;2	2;2	ER membrane protein complex subunit 2	EMC2	;	2	2	2	2	2	1	2	2	2	1	2	2	2	1	2	2	16.3	16.3	16.3	15.931	135	135;297	0	3.6969	By MS/MS	By MS/MS	By MS/MS	By MS/MS	16.3	8.9	16.3	16.3	47882000	9322200	5086800	17828000	15645000	12258000	0	16609000	17768000	1
H0YB11;H0YB62;H0YB09;Q7Z3D6	H0YB11;H0YB62;H0YB09;Q7Z3D6	3;3;3;3	3;3;3;3	3;3;3;3	UPF0317 protein C14orf159, mitochondrial	C14orf159	;;;	4	3	3	3	2	2	3	3	2	2	3	3	2	2	3	3	12	12	12	29.36	276	276;506;564;616	0	3.2082	By MS/MS	By MS/MS	By MS/MS	By MS/MS	8.7	8.7	12	12	72121000	7007200	7083000	28495000	29535000	11431000	9534200	24884000	34640000	1
H0YC42;P55327	H0YC42;P55327	1;1	1;1	1;1	Tumor protein D52	TPD52	;	2	1	1	1	1	0	1	0	1	0	1	0	1	0	1	0	5	5	5	31.17	278	278;224	0.0019617	1.7629	By matching		By MS/MS		5	0	5	0	13308000	4330500	0	8977700	0	0	0	7771300	0	0
H0YC66;Q9H013	H0YC66;Q9H013	1;1	1;1	1;1	Disintegrin and metalloproteinase domain-containing protein 19	ADAM19	;	2	1	1	1	0	0	1	0	0	0	1	0	0	0	1	0	2.2	2.2	2.2	52.722	489	489;955	0.00053505	2.3099			By MS/MS		0	0	2.2	0	172890000	0	0	172890000	0	0	0	147800000	0	0
H0YCK3;P55265	H0YCK3;P55265	3;3	3;3	3;3	Double-stranded RNA-specific adenosine deaminase	ADAR	;	2	3	3	3	3	3	1	1	3	3	1	1	3	3	1	1	3.6	3.6	3.6	132.65	1195	1195;1226	0	4.3684	By MS/MS	By MS/MS	By matching	By matching	3.6	3.6	0.7	2.1	57399000	22965000	16930000	10196000	7308200	21892000	19018000	0	0	2
H0YCY6;Q3LXA3;I3L252	H0YCY6;Q3LXA3;I3L252	3;3;2	3;3;2	3;3;2	Bifunctional ATP-dependent dihydroxyacetone kinase/FAD-AMP lyase (cyclizing);ATP-dependent dihydroxyacetone kinase;FAD-AMP lyase (cyclizing)	TKFC;DAK	;;	3	3	3	3	2	2	3	2	2	2	3	2	2	2	3	2	10.5	10.5	10.5	54.661	533	533;575;219	0	4.5097	By MS/MS	By matching	By MS/MS	By MS/MS	7.3	7.3	10.5	7.3	59493000	11600000	4783800	27499000	15611000	11110000	7813400	25160000	18224000	1
H0YD62;H0YF37;Q9H6S3	H0YD62;H0YF37;Q9H6S3	1;1;1	1;1;1	1;1;1	Epidermal growth factor receptor kinase substrate 8-like protein 2	EPS8L2	;;	3	1	1	1	1	1	1	1	1	1	1	1	1	1	1	1	9.4	9.4	9.4	15.632	139	139;167;715	0.0054323	1.2727	By MS/MS	By MS/MS	By MS/MS	By matching	9.4	9.4	9.4	9.4	35307000	8323400	7820200	9051500	10112000	0	0	0	14142000	1
H0YDU8;P53041;A8MU39;M0R196;A0A087WY80;E7EU14	H0YDU8;P53041;A8MU39	7;7;5;1;1;1	7;7;5;1;1;1	7;7;5;1;1;1	Serine/threonine-protein phosphatase;Serine/threonine-protein phosphatase 5	PPP5C	;;	6	7	7	7	6	5	5	5	6	5	5	5	6	5	5	5	15.9	15.9	15.9	55.096	485	485;499;371;125;131;171	0	12.023	By MS/MS	By MS/MS	By MS/MS	By MS/MS	13.2	10.9	11.8	12	136900000	34502000	26820000	48447000	27129000	32851000	34960000	37928000	37070000	5
H0YE29;Q07960;E9PNR6	H0YE29;Q07960	7;7;1	7;7;1	7;7;1	Rho GTPase-activating protein 1	ARHGAP1	;	3	7	7	7	7	7	6	6	7	7	6	6	7	7	6	6	26.6	26.6	26.6	38.276	334	334;439;192	0	12.988	By MS/MS	By MS/MS	By MS/MS	By MS/MS	26.6	26.6	19.8	23.1	249040000	88393000	60319000	59998000	40335000	83593000	60309000	68270000	48503000	5
H0YEL5;O43447;C9JQD4	H0YEL5;O43447;C9JQD4	4;4;3	4;4;3	4;4;3	Peptidyl-prolyl cis-trans isomerase H;Peptidyl-prolyl cis-trans isomerase	PPIH	;;	3	4	4	4	4	4	3	3	4	4	3	3	4	4	3	3	44.8	44.8	44.8	10.281	96	96;177;144	0	3.297	By matching	By MS/MS	By matching	By matching	44.8	44.8	35.4	35.4	45757000	14833000	18533000	8068000	4322900	11312000	18672000	8417400	9105800	0
H0YF68;Q9H2K8;Q7L7X3	H0YF68;Q9H2K8;Q7L7X3	1;1;1	1;1;1	1;1;1	Serine/threonine-protein kinase TAO3;Serine/threonine-protein kinase TAO1	TAOK3;TAOK1	;;	3	1	1	1	1	1	1	1	1	1	1	1	1	1	1	1	7	7	7	20.937	185	185;898;1001	0.0062837	1.2331	By matching	By MS/MS	By matching	By matching	7	7	7	7	13851000	3799300	4408900	2762700	2880500	0	0	0	4028700	0
H0YFA4;P52943;H0YHD8	H0YFA4;P52943;H0YHD8	2;2;1	2;2;1	2;2;1	Cysteine-rich protein 2	CRIP2	;;	3	2	2	2	1	1	2	1	1	1	2	1	1	1	2	1	18.2	18.2	18.2	20.6	192	192;208;104	0.00053419	2.3053	By MS/MS	By MS/MS	By MS/MS	By matching	9.9	9.9	18.2	9.9	27217000	8167500	8635100	6635500	3779200	0	0	0	5285500	1
H0YFE4;Q86W92	H0YFE4;Q86W92	1;1	1;1	1;1	Liprin-beta-1	PPFIBP1	;	2	1	1	1	1	1	0	0	1	1	0	0	1	1	0	0	8.7	8.7	8.7	27.242	242	242;1011	0	4.3116	By MS/MS	By MS/MS			8.7	8.7	0	0	13351000	7515400	5835800	0	0	0	6185600	0	0	1
H0YG54;H0YGR4;Q9Y3B8;F5GYG5	H0YG54;H0YGR4;Q9Y3B8;F5GYG5	4;4;4;3	4;4;4;3	4;4;4;3	Oligoribonuclease, mitochondrial	REXO2	;;;	4	4	4	4	3	4	3	4	3	4	3	4	3	4	3	4	25.5	25.5	25.5	21.848	188	188;192;237;222	0	7.1233	By MS/MS	By MS/MS	By matching	By MS/MS	14.4	25.5	19.7	25.5	109190000	22859000	37998000	14749000	33580000	26871000	27061000	15794000	53140000	2
H7C0I5;H0YGN5;Q9Y697	H7C0I5;H0YGN5;Q9Y697	1;1;1	1;1;1	1;1;1	Cysteine desulfurase, mitochondrial	NFS1	;;	3	1	1	1	1	1	1	1	1	1	1	1	1	1	1	1	10	10	10	15.303	140	140;161;457	0.004136	1.355	By MS/MS	By matching	By MS/MS	By matching	10	10	10	10	31693000	10273000	7409300	8318800	5691800	0	0	0	7960500	1
H0YHG0;P82979;F8VZQ9;F8VS12	H0YHG0;P82979;F8VZQ9	5;5;4;1	5;5;4;1	5;5;4;1	SAP domain-containing ribonucleoprotein	SARNP	;;	4	5	5	5	5	4	4	4	5	4	4	4	5	4	4	4	11.5	11.5	11.5	59.075	523	523;210;213;52	0	6.5677	By MS/MS	By MS/MS	By MS/MS	By MS/MS	11.5	9.6	9.6	9.6	117840000	40723000	25634000	31185000	20300000	37121000	27407000	32424000	26327000	4
H0YHS6;Q9Y2Z4	H0YHS6;Q9Y2Z4	2;2	2;2	2;2	Tyrosine--tRNA ligase;Tyrosine--tRNA ligase, mitochondrial	YARS2	;	2	2	2	2	2	1	2	2	2	1	2	2	2	1	2	2	7.9	7.9	7.9	32.184	291	291;477	0.0041513	1.3935	By matching	By matching	By MS/MS	By MS/MS	7.9	4.5	7.9	7.9	22645000	3834800	1023900	9767700	8018700	5266500	0	9262100	8976100	0
H0YJ90;Q86T03	H0YJ90;Q86T03	1;1	1;1	1;1	Type 1 phosphatidylinositol 4,5-bisphosphate 4-phosphatase	TMEM55B	;	2	1	1	1	0	1	1	1	0	1	1	1	0	1	1	1	9.8	9.8	9.8	12.472	112	112;277	0.0019704	1.7971		By matching	By MS/MS	By MS/MS	0	9.8	9.8	9.8	14550000	0	3875400	6430600	4244000	0	0	0	5935600	0
H0YLP6;H0YMF4;H0YKD8;P46779	H0YLP6;H0YMF4;H0YKD8;P46779	4;4;4;4	4;4;4;4	4;4;4;4	60S ribosomal protein L28	RPL28	;;;	4	4	4	4	4	4	4	2	4	4	4	2	4	4	4	2	34.8	34.8	34.8	9.657	89	89;112;170;137	0	3.859	By matching	By MS/MS	By MS/MS	By matching	34.8	34.8	34.8	24.7	141170000	42565000	59818000	27127000	11658000	30662000	73555000	19282000	22255000	0
H0YKU5;P61201;H0YM03;B4DIH5	H0YKU5;P61201;H0YM03;B4DIH5	2;2;1;1	2;2;1;1	2;2;1;1	COP9 signalosome complex subunit 2	COPS2	;;;	4	2	2	2	2	2	2	2	2	2	2	2	2	2	2	2	10.3	10.3	10.3	30.91	263	263;443;183;379	0	4.2496	By MS/MS	By MS/MS	By MS/MS	By MS/MS	10.3	10.3	10.3	10.3	41080000	9505300	16535000	9556600	5483200	10175000	18737000	7512500	6548100	2
H0YL52;P09493;H0YNC7;H0YK48;H0YKP3;H0YKZ6;A0A087WTJ7	H0YL52;P09493;H0YNC7;H0YK48;H0YKP3	18;18;14;14;9;2;2	2;2;0;0;2;2;2	2;2;0;0;2;2;2	Tropomyosin alpha-1 chain	TPM1	;;;;	7	18	2	2	16	18	8	5	2	2	0	0	2	2	0	0	50.6	4.9	4.9	30.38	265	265;284;223;248;157;70;106	0.0019891	1.8329	By matching	By MS/MS	By matching	By matching	50.6	50.6	26	15.5	19362000	5725200	13637000	0	0	5211500	14968000	0	0	0
H0YL72;P50213;H0YMU3;H0YLI6;H0YM46;H0YNF5;H0YKD0;H0YM64	H0YL72;P50213;H0YMU3	11;11;7;5;3;3;3;2	11;11;7;5;3;3;3;2	11;11;7;5;3;3;3;2	Isocitrate dehydrogenase [NAD] subunit alpha, mitochondrial	IDH3A	;;	8	11	11	11	9	10	10	10	9	10	10	10	9	10	10	10	34.4	34.4	34.4	35.786	331	331;366;175;134;48;87;109;46	0	13.696	By MS/MS	By MS/MS	By MS/MS	By MS/MS	28.4	31.1	31.7	34.1	637770000	142160000	92056000	246100000	157460000	124280000	134390000	216410000	196410000	3
H0YLA2;P37108	H0YLA2;P37108	2;2	2;2	2;2	Signal recognition particle 14 kDa protein	SRP14	;	2	2	2	2	2	2	2	2	2	2	2	2	2	2	2	2	19.1	19.1	19.1	13.058	115	115;136	0	20.493	By MS/MS	By matching	By MS/MS	By MS/MS	19.1	19.1	19.1	19.1	60685000	17116000	7759500	19781000	16028000	16780000	11935000	16662000	19504000	1
H0YLR3;H0YMA0;P09661	H0YLR3;H0YMA0;P09661	1;1;1	1;1;1	1;1;1	U2 small nuclear ribonucleoprotein A	SNRPA1	;;	3	1	1	1	1	1	1	1	1	1	1	1	1	1	1	1	15.7	15.7	15.7	9.4775	89	89;142;255	0	3.5309	By MS/MS	By MS/MS	By matching	By matching	15.7	15.7	15.7	15.7	15632000	4685500	4874100	3594400	2477900	0	0	0	3465600	1
H0YM79;Q9UBD6	H0YM79;Q9UBD6	1;1	1;1	1;1	Ammonium transporter Rh type C	RHCG	;	2	1	1	1	1	1	0	1	1	1	0	1	1	1	0	1	8	8	8	24.916	237	237;479	0.0010537	2.2313	By MS/MS	By matching		By matching	8	8	0	8	24022000	13724000	8752300	0	1545100	0	0	0	2161000	1
H0YM92;J3KMZ9;H0YMD1;P01130;H0YMQ3	H0YM92;J3KMZ9;H0YMD1;P01130;H0YMQ3	2;2;2;2;1	2;2;2;2;1	2;2;2;2;1	Low-density lipoprotein receptor	LDLR	;;;;	5	2	2	2	2	1	1	0	2	1	1	0	2	1	1	0	7.1	7.1	7.1	34.215	309	309;945;948;860;170	0	3.2809	By MS/MS	By matching	By matching		7.1	2.9	4.2	0	14221000	9817300	2181400	2221900	0	9817300	0	0	0	2
H0YN26;P39687;H7BZ09;O43423	H0YN26;P39687	5;5;1;1	5;5;1;1	4;4;1;1	Acidic leucine-rich nuclear phosphoprotein 32 family member A	ANP32A	;	4	5	5	4	3	3	5	2	3	3	5	2	2	2	4	2	29.9	29.9	29.9	19.997	177	177;249;79;234	0	12.385	By MS/MS	By matching	By MS/MS	By MS/MS	22.6	22.6	29.9	16.4	152490000	25147000	13218000	94194000	19926000	36278000	19711000	61546000	31027000	2
H0YNC5;O14672	H0YNC5;O14672	1;1	1;1	1;1	Disintegrin and metalloproteinase domain-containing protein 10	ADAM10	;	2	1	1	1	1	1	1	1	1	1	1	1	1	1	1	1	6.8	6.8	6.8	15.951	148	148;748	0.006192	1.1793	By MS/MS	By matching	By MS/MS	By MS/MS	6.8	6.8	6.8	6.8	21285000	5398100	4128300	6610200	5148000	0	0	0	7199800	1
H0YNE9;Q92930	H0YNE9;Q92930	3;3	1;1	1;1	Ras-related protein Rab-8B	RAB8B	;	2	3	1	1	2	3	3	2	1	1	1	1	1	1	1	1	16	6.4	6.4	21.868	188	188;207	0.007874	1.121	By MS/MS	By MS/MS	By matching	By matching	12.2	16	16	12.2	15878000	5630000	7264000	1065300	1919100	0	0	0	2684100	1
H0YNG3;P67812;H0YKT4;H0YNX5;H0YNA5	H0YNG3;P67812;H0YKT4	3;3;2;1;1	3;3;2;1;1	3;3;2;1;1	Signal peptidase complex catalytic subunit SEC11;Signal peptidase complex catalytic subunit SEC11A	SEC11A	;;	5	3	3	3	2	3	3	1	2	3	3	1	2	3	3	1	12.3	12.3	12.3	18.651	163	163;179;129;106;135	0	5.7262	By MS/MS	By MS/MS	By MS/MS	By MS/MS	12.3	12.3	12.3	7.4	129690000	34068000	49753000	29113000	16759000	37736000	42751000	31517000	0	2
H3BLU7;O43488;Q8NHP1;H7C5H7;O95154	H3BLU7;O43488	5;5;2;1;1	5;5;2;1;1	5;5;2;1;1	Aflatoxin B1 aldehyde reductase member 2	AKR7A2	;	5	5	5	5	4	3	5	5	4	3	5	5	4	3	5	5	14	14	14	34.684	314	314;359;331;205;331	0	6.4395	By MS/MS	By MS/MS	By MS/MS	By MS/MS	13.7	10.2	14	14	122240000	22228000	11454000	47561000	40991000	25441000	19709000	32243000	55476000	2
H3BLZ8;Q92841;A0A0U1RQJ0	H3BLZ8;Q92841	26;26;2	26;26;2	18;18;1	Probable ATP-dependent RNA helicase DDX17	DDX17	;	3	26	26	18	24	24	22	21	24	24	22	21	16	16	15	14	36.3	36.3	28	80.439	731	731;729;56	0	111.04	By MS/MS	By MS/MS	By MS/MS	By MS/MS	35.8	35.8	32	32.1	1334500000	380090000	389270000	320030000	245070000	382630000	398160000	276740000	354950000	19
H3BM30;Q9BV79	H3BM30;Q9BV79	1;1	1;1	1;1	Trans-2-enoyl-CoA reductase, mitochondrial	MECR	;	2	1	1	1	1	1	1	1	1	1	1	1	1	1	1	1	4.2	4.2	4.2	22.917	212	212;373	0.0098797	1.0333	By MS/MS	By MS/MS	By MS/MS	By MS/MS	4.2	4.2	4.2	4.2	35021000	7738800	6984200	12732000	7566000	0	0	0	10582000	1
H3BM38;H3BV99;H3BP15;H3BQY9;O00161	H3BM38;H3BV99;H3BP15;H3BQY9;O00161	1;1;1;1;1	1;1;1;1;1	1;1;1;1;1	Synaptosomal-associated protein;Synaptosomal-associated protein 23	SNAP23	;;;;	5	1	1	1	1	1	1	1	1	1	1	1	1	1	1	1	13.6	13.6	13.6	13.905	125	125;142;149;154;211	0.0054201	1.2622	By matching	By matching	By MS/MS	By matching	13.6	13.6	13.6	13.6	13559000	2361600	1348900	6561100	3286900	0	0	0	4597000	0
H3BPG5;H3BV80;H3BMS0;H3BMM9;H3BTC0;Q15287	H3BPG5;H3BV80;H3BMS0;H3BMM9;H3BTC0;Q15287	2;2;2;2;2;2	2;2;2;2;2;2	2;2;2;2;2;2	RNA-binding protein with serine-rich domain 1	RNPS1	;;;;;	6	2	2	2	1	2	2	2	1	2	2	2	1	2	2	2	18	18	18	15.108	128	128;211;257;284;302;305	0	4.9988	By MS/MS	By MS/MS	By MS/MS	By MS/MS	11.7	18	18	18	79300000	5964100	32949000	20523000	19864000	0	34351000	21480000	24640000	1
H3BQF7;H3BMU1;H3BUI0;P53990;J3KR23;F5GXM3;H3BPP6;H3BRE2	H3BQF7;H3BMU1;H3BUI0;P53990;J3KR23	5;5;5;5;4;2;1;1	5;5;5;5;4;2;1;1	5;5;5;5;4;2;1;1	IST1 homolog	IST1	;;;;	8	5	5	5	3	3	3	5	3	3	3	5	3	3	3	5	24.7	24.7	24.7	19.013	166	166;206;253;364;289;141;59;105	0	6.3709	By MS/MS	By MS/MS	By MS/MS	By MS/MS	19.3	19.3	19.3	24.7	165020000	27553000	32991000	49067000	55410000	33615000	49784000	40809000	58282000	2
H3BND4;Q6P996;Q6XYB5;Q86XE2	H3BND4;Q6P996	6;6;1;1	6;6;1;1	6;6;1;1	Pyridoxal-dependent decarboxylase domain-containing protein 1	PDXDC1	;	4	6	6	6	5	3	5	3	5	3	5	3	5	3	5	3	9.7	9.7	9.7	88.761	806	806;788;204;498	0	6.2822	By MS/MS	By MS/MS	By MS/MS	By matching	7.9	3.3	8.7	3.3	88188000	16163000	13682000	47477000	10866000	12362000	15527000	41762000	17309000	1
H3BND8;Q93009;F5H2X1	H3BND8;Q93009	3;3;1	3;3;1	3;3;1	Ubiquitin carboxyl-terminal hydrolase;Ubiquitin carboxyl-terminal hydrolase 7	USP7	;	3	3	3	3	3	3	3	2	3	3	3	2	3	3	3	2	4.3	4.3	4.3	105.55	909	909;1102;509	0.00055096	2.5197	By MS/MS	By MS/MS	By MS/MS	By matching	4.3	4.3	4.3	3.4	53684000	19514000	9851200	15586000	8734100	18571000	11437000	12519000	13135000	3
H3BNP8;P16930	H3BNP8;P16930	1;1	1;1	1;1	Fumarylacetoacetase	FAH	;	2	1	1	1	1	1	1	0	1	1	1	0	1	1	1	0	20	20	20	6.5074	60	60;419	0.0028342	1.5646	By matching	By matching	By MS/MS		20	20	20	0	8945800	2178500	1564600	5202700	0	0	0	4503700	0	0
H3BNS8;H3BQP1;Q14694	H3BNS8;H3BQP1;Q14694	1;1;1	1;1;1	1;1;1	Ubiquitin carboxyl-terminal hydrolase 10	USP10	;;	3	1	1	1	1	1	1	1	1	1	1	1	1	1	1	1	15.8	15.8	15.8	8.3084	76	76;110;798	0.00055402	2.5621	By MS/MS	By MS/MS	By MS/MS	By matching	15.8	15.8	15.8	15.8	23885000	8575400	7095500	4138400	4075500	0	0	0	5699900	1
H3BNV7;Q9Y3D0;J3KS95	H3BNV7;Q9Y3D0;J3KS95	2;2;1	2;2;1	2;2;1	Mitotic spindle-associated MMXD complex subunit MIP18	FAM96B	;;	3	2	2	2	2	1	1	1	2	1	1	1	2	1	1	1	26.7	26.7	26.7	17.461	161	161;163;106	0.0015053	1.9103	By MS/MS	By matching	By MS/MS	By matching	26.7	13	13.7	13.7	19391000	7812400	5209900	4598800	1769900	7812400	0	0	0	1
H3BNX8;P20674;H3BRM5;H3BRI0;H3BV69	H3BNX8;P20674	3;3;1;1;1	3;3;1;1;1	3;3;1;1;1	Cytochrome c oxidase subunit 5A, mitochondrial	COX5A	;	5	3	3	3	3	3	2	2	3	3	2	2	3	3	2	2	26.8	26.8	26.8	17.235	153	153;150;69;84;111	0	5.517	By MS/MS	By MS/MS	By MS/MS	By MS/MS	26.8	26.8	17	17	167710000	38887000	25699000	73204000	29924000	37814000	27562000	61320000	44649000	2
H3BS10;H3BP20;P06865;H3BU85;H3BTD4;A0A087WUJ7	H3BS10;H3BP20;P06865;H3BU85;H3BTD4	4;4;4;3;3;1	4;4;4;3;3;1	4;4;4;3;3;1	Beta-hexosaminidase;Beta-hexosaminidase subunit alpha	HEXA	;;;;	6	4	4	4	3	3	3	4	3	3	3	4	3	3	3	4	7.9	7.9	7.9	58.44	509	509;540;529;318;373;227	0	4.2676	By MS/MS	By MS/MS	By MS/MS	By MS/MS	5.9	6.3	5.7	7.9	78152000	10106000	16482000	29527000	22037000	11540000	18553000	25558000	28304000	1
H3BP35;P53602;H3BQ47	H3BP35;P53602;H3BQ47	4;4;2	4;4;2	4;4;2	Diphosphomevalonate decarboxylase	MVD	;;	3	4	4	4	4	4	3	4	4	4	3	4	4	4	3	4	21.8	21.8	21.8	29.378	271	271;400;91	0	8.9187	By MS/MS	By MS/MS	By MS/MS	By MS/MS	21.8	21.8	13.3	21.8	126920000	34986000	26209000	30957000	34767000	28027000	26386000	37854000	41265000	2
H3BP42;Q9ULZ3	H3BP42;Q9ULZ3	1;1	1;1	1;1	Apoptosis-associated speck-like protein containing a CARD	PYCARD	;	2	1	1	1	1	1	1	1	1	1	1	1	1	1	1	1	13.6	13.6	13.6	13.52	125	125;195	0.0005423	2.4282	By MS/MS	By MS/MS	By MS/MS	By matching	13.6	13.6	13.6	13.6	24170000	6884100	5154000	8370700	3760900	0	0	0	5259900	1
H3BPE1;H3BQK9;Q9UPN3;H0Y390;E9PLY5;E9PNZ4	H3BPE1;H3BQK9;Q9UPN3;H0Y390	3;3;3;2;1;1	2;2;2;2;1;1	2;2;2;2;1;1	Microtubule-actin cross-linking factor 1, isoforms 1/2/3/5	MACF1	;;;	6	3	2	2	3	3	3	3	2	2	2	2	2	2	2	2	0.4	0.3	0.3	856.87	7555	7555;7592;7388;4434;1375;2028	0.0099181	1.038	By matching	By matching	By MS/MS	By matching	0.4	0.4	0.4	0.4	30591000	9160700	6582200	10052000	4796900	8166400	7283600	9467600	6629600	0
H3BPE7;P35637	H3BPE7;P35637	8;8	6;6	6;6	RNA-binding protein FUS	FUS	;	2	8	6	6	8	8	7	5	6	6	5	4	6	6	5	4	17.5	17.5	17.5	53.496	527	527;526	0	10.501	By MS/MS	By MS/MS	By MS/MS	By matching	17.5	17.5	12.9	9.9	197920000	75047000	71410000	31300000	20165000	77476000	76690000	25168000	26698000	5
H3BPK3;Q16775;H3BPQ4;H3BV79;H3BQW8	H3BPK3;Q16775;H3BPQ4	5;5;4;1;1	5;5;4;1;1	5;5;4;1;1	Hydroxyacylglutathione hydrolase, mitochondrial	HAGH	;;	5	5	5	5	5	5	5	4	5	5	5	4	5	5	5	4	21.8	21.8	21.8	26.305	239	239;308;258;64;160	0	7.0207	By MS/MS	By MS/MS	By MS/MS	By MS/MS	21.8	21.8	21.8	20.9	169320000	26115000	30525000	78505000	34177000	28983000	31815000	66028000	47399000	2
H3BQI7;H3BT52;Q3SXM5	H3BQI7;H3BT52;Q3SXM5	1;1;1	1;1;1	1;1;1	Inactive hydroxysteroid dehydrogenase-like protein 1	HSDL1	;;	3	1	1	1	1	0	1	1	1	0	1	1	1	0	1	1	12	12	12	12.11	108	108;111;330	0.0041475	1.3831	By matching		By MS/MS	By matching	12	0	12	12	10094000	698670	0	7014400	2381100	0	0	0	3330100	0
H3BRW3;H3BRD2;P55789	H3BRW3;H3BRD2;P55789	1;1;1	1;1;1	1;1;1	Sulfhydryl oxidase;FAD-linked sulfhydryl oxidase ALR	GFER	;;	3	1	1	1	1	0	1	1	1	0	1	1	1	0	1	1	11	11	11	11.66	109	109;139;205	0.00053706	2.3504	By matching		By MS/MS	By MS/MS	11	0	11	11	10100000	658160	0	5289600	4151900	0	0	0	5806700	0
H3BS86;Q9UNE7;H3BUD0	H3BS86;Q9UNE7;H3BUD0	2;2;1	2;2;1	2;2;1	E3 ubiquitin-protein ligase CHIP	STUB1	;;	3	2	2	2	2	2	0	2	2	2	0	2	2	2	0	2	10.3	10.3	10.3	24.428	213	213;303;185	0.0010466	2.1684	By MS/MS	By MS/MS		By MS/MS	10.3	10.3	0	10.3	33486000	11871000	12420000	0	9194400	12058000	13337000	0	12500000	1
H3BST5;Q8IXI1;I3L2C6;H3BMP9;H3BVI5;H3BUX4;H7BXZ6;Q8IXI2	H3BST5;Q8IXI1;I3L2C6	3;3;2;1;1;1;1;1	3;3;2;1;1;1;1;1	3;3;2;1;1;1;1;1	Mitochondrial Rho GTPase 2	RHOT2	;;	8	3	3	3	3	2	3	2	3	2	3	2	3	2	3	2	20.2	20.2	20.2	23.086	208	208;618;214;55;72;135;597;618	0	4.4818	By MS/MS	By matching	By MS/MS	By matching	20.2	10.6	20.2	14.9	49596000	10771000	7058200	23692000	8074000	12622000	12244000	13894000	0	2
H3BTB7;Q5JPH6	H3BTB7;Q5JPH6	2;2	2;2	2;2	Probable glutamate--tRNA ligase, mitochondrial	EARS2	;	2	2	2	2	2	2	1	2	2	2	1	2	2	2	1	2	4.3	4.3	4.3	56.825	506	506;523	0.001506	1.9145	By MS/MS	By MS/MS	By MS/MS	By MS/MS	4.3	4.3	1.6	4.3	47199000	13048000	14342000	6001300	13808000	13157000	11439000	0	22965000	1
H3BTN5;H3BQ34;H3BTJ2;H3BUW1;H3BT25;H3BU13;H3BN34;H3BQZ3	H3BTN5;H3BQ34	57;41;20;18;16;5;1;1	3;0;0;0;0;0;0;0	0;0;0;0;0;0;0;0	Pyruvate kinase	PKM	;	8	57	3	0	54	54	49	49	3	3	2	2	0	0	0	0	83.3	9.3	0	53.045	485	485;281;168;162;151;82;51;69	0	8.0969	By MS/MS	By MS/MS	By MS/MS	By matching	82.1	83.1	77.5	77.5	93813000	31204000	49356000	7314500	5938100	31216000	44942000	8202200	13795000	3
H7BXK9;Q9NP58	H7BXK9;Q9NP58	1;1	1;1	1;1	ATP-binding cassette sub-family B member 6, mitochondrial	ABCB6	;	2	1	1	1	1	1	1	1	1	1	1	1	1	1	1	1	1.4	1.4	1.4	77.434	690	690;842	0.0037175	1.4358	By matching	By matching	By MS/MS	By matching	1.4	1.4	1.4	1.4	16553000	2465300	2273500	5707000	6107200	0	0	0	8541400	0
H7C1R7;H7BZK1;H7BXR3;O94875;H7BZX1	H7C1R7;H7BZK1;H7BXR3;O94875;H7BZX1	3;3;3;3;2	3;3;3;3;2	3;3;3;3;2	Sorbin and SH3 domain-containing protein 2	SORBS2	;;;;	5	3	3	3	2	2	3	2	2	2	3	2	2	2	3	2	13.4	13.4	13.4	32.451	291	291;291;636;1100;253	0.00056497	2.706	By matching	By matching	By MS/MS	By matching	7.9	7.9	13.4	7.9	31812000	2571900	3004400	20367000	5868100	3654000	3955000	17426000	6559400	0
H7BYY1;F5H7S3;B7Z596	H7BYY1;F5H7S3;B7Z596	18;15;15	2;2;2	0;0;0		TPM1	;;	3	18	2	0	16	18	8	5	2	2	1	0	0	0	0	0	56.5	8.1	0	28.747	248	248;245;275	0.0010325	2.0868	By MS/MS	By MS/MS	By MS/MS	By matching	56.5	56.5	25.4	16.5	117310000	23371000	84950000	8984800	0	22305000	91107000	0	0	1
H7BZD1;O94925	H7BZD1;O94925	3;3	3;3	3;3	Glutaminase kidney isoform, mitochondrial	GLS	;	2	3	3	3	3	3	2	2	3	3	2	2	3	3	2	2	36.8	36.8	36.8	12.622	114	114;669	0	5.5773	By MS/MS	By MS/MS	By matching	By matching	36.8	36.8	28.1	28.1	50506000	15109000	22020000	6290100	7087100	10507000	27243000	6919300	9136200	2
H7BZJ3	H7BZJ3	8	1	1		PDIA3		1	8	1	1	8	8	8	8	1	1	1	1	1	1	1	1	52.8	11.4	11.4	13.519	123	123	0	10.874	By MS/MS	By MS/MS	By matching	By MS/MS	52.8	52.8	52.8	52.8	702730000	131430000	101220000	240760000	229320000	0	0	0	320720000	1
H7BZW6;X6RAL5;O00422	H7BZW6;X6RAL5;O00422	1;1;1	1;1;1	1;1;1	Histone deacetylase complex subunit SAP18	SAP18	;;	3	1	1	1	1	1	1	1	1	1	1	1	1	1	1	1	9.1	9.1	9.1	16.036	143	143;172;153	0.001497	1.8632	By MS/MS	By MS/MS	By MS/MS	By MS/MS	9.1	9.1	9.1	9.1	37236000	12865000	10289000	6440400	7641100	0	0	0	10687000	1
H7C1E4;P61966	H7C1E4;P61966	1;1	1;1	1;1	AP-1 complex subunit sigma-1A	AP1S1	;	2	1	1	1	1	1	1	1	1	1	1	1	1	1	1	1	4.7	4.7	4.7	22.065	191	191;158	0.0062528	1.2104	By matching	By MS/MS	By MS/MS	By matching	4.7	4.7	4.7	4.7	11395000	2261100	3411700	3693700	2028200	0	0	0	2836500	0
H7C1W5;Q96T76	H7C1W5;Q96T76	1;1	1;1	1;1	MMS19 nucleotide excision repair protein homolog	MMS19	;	2	1	1	1	1	1	1	1	1	1	1	1	1	1	1	1	7.4	7.4	7.4	16.444	149	149;1030	0.0054496	1.29	By matching	By MS/MS	By matching	By matching	7.4	7.4	7.4	7.4	16650000	5247200	4309000	3705100	3388800	0	0	0	4739500	0
H7C3A1;Q9BXP5;A0A0A0MSP6	H7C3A1;Q9BXP5	4;4;1	4;4;1	4;4;1	Serrate RNA effector molecule homolog	SRRT	;	3	4	4	4	4	3	4	3	4	3	4	3	4	3	4	3	10	10	10	56.733	499	499;876;148	0	6.0962	By MS/MS	By MS/MS	By MS/MS	By MS/MS	10	7.8	10	7.8	94092000	36668000	30695000	14749000	11980000	33581000	37621000	12824000	14700000	3
H7C3C4;C9JRP1;A0A0A0MST8;E9PFN4;Q9Y6M7	H7C3C4	3;1;1;1;1	3;1;1;1;1	3;1;1;1;1	Anion exchange protein	SLC4A7		5	3	3	3	3	2	2	2	3	2	2	2	3	2	2	2	5.4	5.4	5.4	89.843	801	801;1051;1201;1210;1214	0	7.257	By MS/MS	By matching	By matching	By matching	5.4	3.2	3.4	3.4	50240000	27485000	10168000	7125600	5461300	27696000	10248000	7053700	7070800	3
H7C3X0;O60502	H7C3X0;O60502	2;2	2;2	2;2	Protein O-GlcNAcase	MGEA5	;	2	2	2	2	1	2	1	2	1	2	1	2	1	2	1	2	7.4	7.4	7.4	29.725	256	256;916	0.0019822	1.8139	By matching	By MS/MS	By matching	By matching	4.7	7.4	4.7	7.4	27379000	4770200	10907000	6982600	4719300	0	11573000	0	6587600	0
H7C4H2;Q9Y5M8	H7C4H2;Q9Y5M8	1;1	1;1	1;1	Signal recognition particle receptor subunit beta	SRPRB	;	2	1	1	1	1	1	1	1	1	1	1	1	1	1	1	1	12.5	12.5	12.5	17.502	160	160;271	0.00055648	2.6062	By MS/MS	By MS/MS	By MS/MS	By MS/MS	12.5	12.5	12.5	12.5	34412000	7239500	6621100	7952100	12599000	0	0	0	17621000	1
H7C519;Q9H857	H7C519;Q9H857	2;2	2;2	2;2	5-nucleotidase domain-containing protein 2	NT5DC2	;	2	2	2	2	2	2	2	0	2	2	2	0	2	2	2	0	10.8	10.8	10.8	23.373	194	194;520	0.00056529	2.7109	By MS/MS	By MS/MS	By matching		10.8	10.8	10.8	0	22690000	8954100	9143900	4591500	0	8968700	9668300	3983600	0	2
I3L0A0;Q13404;E5RIF1;D6RG00;H0YBX6;A0A0A0MSL3;G3V2F7	I3L0A0;Q13404;E5RIF1;D6RG00;H0YBX6	4;4;3;3;3;1;1	1;1;0;0;0;1;1	1;1;0;0;0;1;1	Ubiquitin-conjugating enzyme E2 variant 1	TMEM189-UBE2V1;UBE2V1;UBE2V2	;;;;	7	4	1	1	4	3	4	2	1	1	1	1	1	1	1	1	12.7	4.3	4.3	42.208	370	370;147;52;89;154;103;105	0	3.4655	By MS/MS	By MS/MS	By matching	By MS/MS	12.7	12.7	12.7	12.7	66649000	10032000	9420300	31191000	16006000	0	0	0	22386000	1
I3L0N3;P46459;I3L338;I3L4Q9;I3L2G1;I3L0L3;K7EQD6	I3L0N3;P46459	14;14;1;1;1;1;1	14;14;1;1;1;1;1	14;14;1;1;1;1;1	Vesicle-fusing ATPase	NSF	;	7	14	14	14	11	12	14	13	11	12	14	13	11	12	14	13	25.8	25.8	25.8	82.091	739	739;744;44;81;136;161;180	0	38.156	By MS/MS	By MS/MS	By MS/MS	By MS/MS	18.1	19.9	25.8	21.5	577900000	80715000	107720000	251980000	137490000	80692000	115780000	211080000	197750000	7
I3L0V3;J3KR97;Q9BTW9	I3L0V3;J3KR97;Q9BTW9	1;1;1	1;1;1	1;1;1	Tubulin-specific chaperone D	TBCD	;;	3	1	1	1	1	1	1	1	1	1	1	1	1	1	1	1	5.1	5.1	5.1	26.14	237	237;1230;1192	0.0019399	1.6938	By matching	By MS/MS	By matching	By matching	5.1	5.1	5.1	5.1	12633000	4000700	4419000	2620700	1592400	0	0	0	2227100	0
I3L222;I3L1F3;O14939	I3L222;I3L1F3;O14939	1;1;1	1;1;1	1;1;1	Phospholipase D2	PLD2	;;	3	1	1	1	0	1	1	0	0	1	1	0	0	1	1	0	10.9	10.9	10.9	14.472	128	128;172;933	0.00054915	2.512		By matching	By MS/MS		0	10.9	10.9	0	57390000	0	2240700	55149000	0	0	0	47739000	0	0
I3L1P5;O14964	I3L1P5;O14964	1;1	1;1	1;1	Hepatocyte growth factor-regulated tyrosine kinase substrate	HGS	;	2	1	1	1	1	1	1	1	1	1	1	1	1	1	1	1	4.2	4.2	4.2	30.004	263	263;777	0.0019175	1.6279	By MS/MS	By matching	By matching	By MS/MS	4.2	4.2	4.2	4.2	26682000	6577100	4257500	10096000	5751500	0	0	0	8043900	1
I3L1P8;Q02978	I3L1P8;Q02978	6;6	6;6	6;6	Mitochondrial 2-oxoglutarate/malate carrier protein	SLC25A11	;	2	6	6	6	5	5	6	6	5	5	6	6	5	5	6	6	23	23	23	32.182	296	296;314	0	7.1674	By MS/MS	By MS/MS	By MS/MS	By MS/MS	19.9	19.9	23	23	323360000	48306000	54100000	125220000	95738000	52230000	53739000	98375000	143590000	3
I3L1R7;Q99447;I3L102;I3L3V9;I3L2Q1;I3L1L9	I3L1R7;Q99447;I3L102;I3L3V9;I3L2Q1;I3L1L9	2;2;1;1;1;1	2;2;1;1;1;1	2;2;1;1;1;1	Ethanolamine-phosphate cytidylyltransferase	PCYT2	;;;;;	6	2	2	2	2	1	2	2	2	1	2	2	2	1	2	2	6.3	6.3	6.3	41.395	367	367;389;44;207;286;314	0.0019724	1.7991	By matching	By matching	By MS/MS	By MS/MS	6.3	3.8	6.3	6.3	39429000	6872300	12952000	9560100	10044000	6010100	0	3365600	19819000	0
I3L397;I3L504;P63241;F8WCJ1;C9J7B5;C9J4W5;Q9GZV4;Q6IS14	I3L397;I3L504;P63241;F8WCJ1;C9J7B5;C9J4W5;Q9GZV4;Q6IS14	10;10;10;7;7;7;7;6	10;10;10;7;7;7;7;6	10;10;10;7;7;7;7;6	Eukaryotic translation initiation factor 5A;Eukaryotic translation initiation factor 5A-1;Eukaryotic translation initiation factor 5A-2;Eukaryotic translation initiation factor 5A-1-like	EIF5A;EIF5A2;EIF5AL1	;;;;;;;	8	10	10	10	10	10	8	5	10	10	8	5	10	10	8	5	59.6	59.6	59.6	16.019	146	146;186;154;105;109;115;153;154	0	22.681	By MS/MS	By MS/MS	By MS/MS	By MS/MS	59.6	59.6	43.8	42.5	981690000	292240000	413860000	168500000	107080000	325310000	392030000	148170000	160300000	8
I3L3E4;I3L4G8;I3L4A1;Q96FZ7	I3L3E4;I3L4G8;I3L4A1;Q96FZ7	1;1;1;1	1;1;1;1	1;1;1;1	Charged multivesicular body protein 6	CHMP6	;;;	4	1	1	1	0	0	1	1	0	0	1	1	0	0	1	1	11.5	11.5	11.5	12.939	113	113;173;224;201	0.0070454	1.1511			By MS/MS	By matching	0	0	11.5	11.5	8421000	0	0	6297100	2123900	0	0	0	2970500	0
I3L4C2;Q9UQB8;I3L0Y9;B4DWA1;I3L3C6;I3L4A3;I3L526;I3L125;I3L327;I3L1C8;I3L2M4	I3L4C2;Q9UQB8;I3L0Y9;B4DWA1;I3L3C6	4;4;3;3;2;1;1;1;1;1;1	4;4;3;3;2;1;1;1;1;1;1	4;4;3;3;2;1;1;1;1;1;1	Brain-specific angiogenesis inhibitor 1-associated protein 2	BAIAP2	;;;;	11	4	4	4	4	3	2	1	4	3	2	1	4	3	2	1	9	9	9	61.381	553	553;552;130;375;216;97;114;135;175;180;234	0	3.0843	By MS/MS	By matching	By matching	By matching	9	6.7	5.1	2.7	39822000	20829000	8207200	8486700	2298900	14825000	10542000	11508000	0	4
I3NI22;P51688	I3NI22;P51688	2;2	2;2	2;2	N-sulphoglucosamine sulphohydrolase	SGSH	;	2	2	2	2	2	2	2	2	2	2	2	2	2	2	2	2	11.3	11.3	11.3	21.602	194	194;502	0	3.4444	By matching	By matching	By MS/MS	By MS/MS	11.3	11.3	11.3	11.3	40486000	2991000	6798600	10287000	20410000	3410700	5267300	5854200	33114000	0
J3KMX5;P62277;E9PS50	J3KMX5;P62277;E9PS50	3;3;2	3;3;2	3;3;2	40S ribosomal protein S13	RPS13	;;	3	3	3	3	3	3	2	2	3	3	2	2	3	3	2	2	24.3	24.3	24.3	16.733	148	148;151;116	0	4.0219	By MS/MS	By MS/MS	By matching	By matching	24.3	24.3	18.2	18.2	97230000	37646000	45375000	8141500	6068100	34084000	42350000	11674000	13166000	2
J3KN16;Q5VYK3;R4GMY1;R4GMY3	J3KN16;Q5VYK3;R4GMY1	4;4;2;1	4;4;2;1	4;4;2;1	Proteasome-associated protein ECM29 homolog	KIAA0368;ECM29	;;	4	4	4	4	4	4	3	1	4	4	3	1	4	4	3	1	2.4	2.4	2.4	223.69	2017	2017;1845;890;128	0	6.9831	By MS/MS	By MS/MS	By matching	By matching	2.4	2.4	1.9	0.8	51935000	19367000	22188000	8230200	2149900	15569000	24521000	9919800	0	1
J3KN67;P06753;U3KQK2;K7EQW8	J3KN67;P06753	15;11;2;1	1;1;0;0	1;1;0;0	Tropomyosin alpha-3 chain	TPM3	;	4	15	1	1	15	14	13	13	1	0	0	1	1	0	0	1	46	4.6	4.6	33.222	285	285;285;111;59	0	4.0478	By MS/MS	By matching	By matching	By matching	46	41.4	41.4	44.6	17053000	14835000	0	0	2217500	0	0	0	3101300	1
S4R3Q9;J3KNA0;Q15070;C9JC63;E7EVY0	S4R3Q9;J3KNA0;Q15070;C9JC63;E7EVY0	2;2;2;1;1	2;2;2;1;1	2;2;2;1;1	Mitochondrial inner membrane protein OXA1L	OXA1L	;;;;	5	2	2	2	2	2	2	1	2	2	2	1	2	2	2	1	4.1	4.1	4.1	48.519	435	435;495;435;112;408	0.0054521	1.2904	By matching	By matching	By MS/MS	By MS/MS	4.1	4.1	4.1	1.8	49054000	5924800	2432100	24640000	16057000	0	0	20763000	0	0
J3KND3;P60660;G3V1Y7	J3KND3;P60660;G3V1Y7	9;9;5	1;1;1	1;1;1	Myosin light polypeptide 6	MYL6	;;	3	9	1	1	9	8	9	4	1	1	1	0	1	1	1	0	77	17.8	17.8	17.058	152	152;151;115	0	5.72	By MS/MS	By MS/MS	By matching	By matching	77	68.4	77	32.2	31059000	13785000	10712000	6562700	0	0	0	5680800	0	1
J3QL05;J3KP15;Q01130;Q9BRL6	J3QL05;J3KP15;Q01130;Q9BRL6	3;3;3;2	3;3;3;2	3;3;3;2	Serine/arginine-rich splicing factor 2;Serine/arginine-rich splicing factor 8	SRSF2;SRSF8	;;;	4	3	3	3	2	2	3	3	2	2	3	3	2	2	3	3	24.6	24.6	24.6	15.156	130	130;133;221;282	0	34.962	By MS/MS	By MS/MS	By MS/MS	By MS/MS	18.5	18.5	24.6	24.6	161920000	30340000	28462000	79443000	23679000	39180000	38341000	56661000	28210000	1
J3KPM9;P42224	J3KPM9;P42224	4;4	4;4	4;4	Signal transducer and activator of transcription;Signal transducer and activator of transcription 1-alpha/beta	STAT1	;	2	4	4	4	3	4	3	3	3	4	3	3	3	4	3	3	6.9	6.9	6.9	83.359	714	714;750	0	8.5194	By MS/MS	By MS/MS	By MS/MS	By MS/MS	5.3	6.9	5	5.3	123360000	28961000	53255000	21705000	19439000	27198000	54519000	19994000	29672000	2
J3KPX7;Q99623;F5GY37;F5GWA7;F5H3X6;F5H2D2;U3KPZ5;F5H0C5	J3KPX7;Q99623;F5GY37;F5GWA7	19;19;17;11;9;2;2;2	19;19;17;11;9;2;2;2	19;19;17;11;9;2;2;2	Prohibitin-2	PHB2	;;;	8	19	19	19	18	17	17	16	18	17	17	16	18	17	17	16	64.8	64.8	64.8	33.239	298	298;299;267;261;213;87;103;112	0	29.445	By MS/MS	By MS/MS	By MS/MS	By MS/MS	61.1	54.4	54.4	48.3	2270700000	511930000	556080000	679530000	523200000	510140000	552220000	513490000	832230000	13
J3KQ32;Q9NTK5;C9JCJ9;C9JTK6	J3KQ32;Q9NTK5	9;9;2;1	9;9;2;1	9;9;2;1	Obg-like ATPase 1	OLA1	;	4	9	9	9	9	9	9	7	9	9	9	7	9	9	9	7	22.6	22.6	22.6	46.937	416	416;396;103;116	0	19.133	By MS/MS	By MS/MS	By MS/MS	By MS/MS	22.6	22.6	22.6	16.6	402080000	114990000	127710000	100550000	58838000	108210000	126450000	96672000	86308000	6
J3KQ48;Q9Y3E5	J3KQ48;Q9Y3E5	2;2	2;2	2;2	Peptidyl-tRNA hydrolase 2, mitochondrial	PTRH2	;	2	2	2	2	2	2	2	2	2	2	2	2	2	2	2	2	16.1	16.1	16.1	19.325	180	180;179	0.00055279	2.5424	By MS/MS	By MS/MS	By MS/MS	By matching	16.1	16.1	16.1	16.1	57921000	16458000	16981000	15078000	9404700	15499000	17360000	13980000	13823000	1
J3KQL8;Q9BQE5;E9PM95	J3KQL8;Q9BQE5	4;4;1	4;4;1	4;4;1	Apolipoprotein L2	APOL2	;	3	4	4	4	4	4	3	3	4	4	3	3	4	4	3	3	9.8	9.8	9.8	48.915	449	449;337;128	0	4.3195	By matching	By MS/MS	By MS/MS	By matching	9.8	9.8	7.3	7.3	48606000	10357000	16510000	16735000	5003800	9103900	10988000	19720000	9528800	0
J3KS05;P83916	J3KS05;P83916	2;2	1;1	1;1	Chromobox protein homolog 1	CBX1	;	2	2	1	1	1	2	1	2	1	1	0	1	1	1	0	1	16.2	6.9	6.9	20.03	173	173;185	0.00053792	2.3675	By MS/MS	By MS/MS	By matching	By matching	6.9	16.2	9.2	16.2	15274000	6027400	7337600	0	1908900	0	0	0	2669800	1
J3KS22;J3QS36;Q7Z4W1;J3QS45;J3KSZ5;J3QL34;J3KRZ4	J3KS22;J3QS36;Q7Z4W1;J3QS45;J3KSZ5;J3QL34	5;5;5;3;3;3;2	5;5;5;3;3;3;2	5;5;5;3;3;3;2	L-xylulose reductase	DCXR	;;;;;	7	5	5	5	4	3	5	5	4	3	5	5	4	3	5	5	28.3	28.3	28.3	23.803	223	223;225;244;100;143;176;141	0	6.5196	By MS/MS	By matching	By MS/MS	By MS/MS	23.8	14.8	28.3	28.3	106780000	10712000	6988800	53400000	35681000	12976000	11705000	42613000	46952000	1
J3KS31;J3QRS9;X6R4W8;O43670	J3KS31;J3QRS9;X6R4W8;O43670	2;2;2;2	2;2;2;2	2;2;2;2	BUB3-interacting and GLEBS motif-containing protein ZNF207	ZNF207	;;;	4	2	2	2	2	2	2	1	2	2	2	1	2	2	2	1	7.3	7.3	7.3	34.987	341	341;493;497;478	0.0015369	2.0487	By MS/MS	By MS/MS	By MS/MS	By matching	7.3	7.3	7.3	3.8	43865000	16395000	14388000	10090000	2992600	13750000	16116000	10513000	0	1
J3KT51;Q9UK76;J3KSH8	J3KT51;Q9UK76;J3KSH8	3;3;2	3;3;2	3;3;2	Hematological and neurological expressed 1 protein;Hematological and neurological expressed 1 protein, N-terminally processed	HN1	;;	3	3	3	3	3	3	3	2	3	3	3	2	3	3	3	2	55.8	55.8	55.8	11.012	104	104;154;93	0	9.2578	By MS/MS	By MS/MS	By MS/MS	By MS/MS	55.8	55.8	55.8	31.7	138740000	52237000	36203000	33991000	16310000	50593000	36133000	29482000	26635000	3
J3KT73;J3QL01;P63173	J3KT73;J3QL01;P63173	1;1;1	1;1;1	1;1;1	60S ribosomal protein L38	RPL38	;;	3	1	1	1	1	1	1	0	1	1	1	0	1	1	1	0	18.8	18.8	18.8	7.5649	64	64;67;70	0.0037192	1.4418	By MS/MS	By MS/MS	By matching		18.8	18.8	18.8	0	23884000	7936700	12727000	3220500	0	0	0	2787700	0	1
J3KTA4;P17844;J3KRZ1;J3QSF1;J3QRQ7;J3QR02;J3KRX8;X6RLV5	J3KTA4;P17844	25;25;10;9;6;3;3;1	17;17;4;6;4;3;3;1	17;17;4;6;4;3;3;1	Probable ATP-dependent RNA helicase DDX5	DDX5	;	8	25	17	17	25	23	21	19	17	15	14	12	17	15	14	12	35	24.6	24.6	69.086	614	614;614;166;153;212;99;120;96	0	68.376	By MS/MS	By MS/MS	By MS/MS	By MS/MS	35	35	32.1	29.5	978250000	339070000	332310000	185630000	121230000	295850000	370370000	151940000	203390000	15
J3QR09;J3KTE4;P84098;J3QL15	J3QR09;J3KTE4;P84098;J3QL15	6;6;6;3	6;6;6;3	6;6;6;3	Ribosomal protein L19;60S ribosomal protein L19	RPL19	;;;	4	6	6	6	4	4	5	6	4	4	5	6	4	4	5	6	19.2	19.2	19.2	23.134	193	193;194;196;128	0	11.155	By MS/MS	By MS/MS	By MS/MS	By MS/MS	18.7	18.7	18.7	19.2	297170000	83403000	90887000	60452000	62433000	101410000	101320000	38794000	69157000	3
J3KTL2;Q07955;J3KSR8;J3QQV5;J3KSW7	J3KTL2;Q07955;J3KSR8	9;9;5;2;2	9;9;5;2;2	9;9;5;2;2	Serine/arginine-rich splicing factor 1	SRSF1	;;	5	9	9	9	8	8	8	8	8	8	8	8	8	8	8	8	34	34	34	28.329	253	253;248;143;65;73	0	19.53	By MS/MS	By MS/MS	By MS/MS	By MS/MS	29.6	27.7	34	29.6	462660000	135070000	122700000	136230000	68659000	136180000	145110000	116820000	80973000	7
J3QKT4;P32322;J3QL24;J3KQ22;E2QRB3;J3QR88;J3QLK9;J3QL23;J3QL32	J3QKT4;P32322;J3QL24;J3KQ22;E2QRB3	3;3;2;2;2;1;1;1;1	3;3;2;2;2;1;1;1;1	2;2;2;2;1;1;1;1;1	Pyrroline-5-carboxylate reductase;Pyrroline-5-carboxylate reductase 1, mitochondrial	PYCR1	;;;;	9	3	3	2	3	3	3	3	3	3	3	3	2	2	2	2	17.4	17.4	12	25.626	242	242;319;225;253;288;132;165;173;217	0	7.1943	By MS/MS	By MS/MS	By MS/MS	By matching	17.4	17.4	17.4	17.4	72678000	18200000	19862000	25235000	9380900	19271000	22493000	16596000	15855000	2
J3QL56;O75880	J3QL56;O75880	2;2	2;2	2;2	Protein SCO1 homolog, mitochondrial	SCO1	;	2	2	2	2	1	1	1	2	1	1	1	2	1	1	1	2	8.9	8.9	8.9	30.178	270	270;301	0.00056022	2.6458	By MS/MS	By matching	By matching	By MS/MS	5.9	5.9	5.9	8.9	72817000	8882200	6166200	22145000	35624000	0	0	0	49822000	1
J3QL71;Q96FV2;J3QQM9;J3QRJ1	J3QL71;Q96FV2	3;3;1;1	3;3;1;1	3;3;1;1	Secernin-2	SCRN2	;	4	3	3	3	1	1	3	3	1	1	3	3	1	1	3	3	9	9	9	47.493	433	433;425;269;271	0.0015314	2.0406	By matching	By matching	By MS/MS	By MS/MS	1.8	1.8	9	9	47677000	3302800	4059600	21445000	18870000	0	0	20162000	24793000	0
J3QLE5;P63162;P14678;J3KRY3;S4R3P3	J3QLE5;P63162;P14678;J3KRY3;S4R3P3	2;2;2;1;1	2;2;2;1;1	2;2;2;1;1	Small nuclear ribonucleoprotein-associated protein N;Small nuclear ribonucleoprotein-associated proteins B and B	SNRPN;SNRPB	;;;;	5	2	2	2	1	1	2	1	1	1	2	1	1	1	2	1	17.2	17.2	17.2	17.546	169	169;240;240;59;70	0	3.162	By matching	By MS/MS	By MS/MS	By matching	12.4	12.4	17.2	4.7	33767000	4626700	4601100	16675000	7864300	0	0	14434000	0	0
J3QLI9;P62314	J3QLI9;P62314	1;1	1;1	1;1	Small nuclear ribonucleoprotein Sm D1	SNRPD1	;	2	1	1	1	1	1	1	1	1	1	1	1	1	1	1	1	17.3	17.3	17.3	8.3926	75	75;119	0.0070485	1.1552	By MS/MS	By MS/MS	By matching	By matching	17.3	17.3	17.3	17.3	80539000	31997000	25187000	12625000	10730000	0	0	0	15006000	1
J3QLR8;Q9Y3D9	J3QLR8;Q9Y3D9	1;1	1;1	1;1	28S ribosomal protein S23, mitochondrial	MRPS23	;	2	1	1	1	1	1	1	1	1	1	1	1	1	1	1	1	6.6	6.6	6.6	17.517	152	152;190	0.0019314	1.6616	By matching	By MS/MS	By MS/MS	By MS/MS	6.6	6.6	6.6	6.6	18050000	3106700	4715100	4627000	5600900	0	0	0	7833300	0
J3QQS9;J3QQV2;J3QSC3;O15427;J3QRP8;J3QLE3;J3KTM6;J3QRU2;J3KT83;J3QRA0;J3KTI8	J3QQS9;J3QQV2;J3QSC3;O15427;J3QRP8;J3QLE3;J3KTM6;J3QRU2;J3KT83;J3QRA0;J3KTI8	2;2;2;2;1;1;1;1;1;1;1	2;2;2;2;1;1;1;1;1;1;1	2;2;2;2;1;1;1;1;1;1;1	Monocarboxylate transporter 4	SLC16A3	;;;;;;;;;;	11	2	2	2	2	2	2	1	2	2	2	1	2	2	2	1	8.9	8.9	8.9	24.951	235	235;263;291;465;79;135;157;163;219;223;306	0.0062278	1.194	By MS/MS	By MS/MS	By MS/MS	By MS/MS	8.9	8.9	8.9	3.4	60381000	10621000	14721000	30883000	4155800	9807300	18947000	24203000	0	1
J3QR51;Q9UL26;Q13636	J3QR51;Q9UL26;Q13636	2;2;2	2;2;2	2;2;2	Ras-related protein Rab-22A;Ras-related protein Rab-31	RAB31;RAB22A	;;	3	2	2	2	2	2	1	2	2	2	1	2	2	2	1	2	29.7	29.7	29.7	8.0392	74	74;194;194	0	3.3155	By MS/MS	By MS/MS	By matching	By matching	29.7	29.7	14.9	29.7	27112000	10279000	11807000	1989800	3036400	10359000	12402000	0	4279300	2
J3QRD1;P51648;I3L1M4;J3QS00;J3QKK9;J3KTG1;C9JGJ2;I3L0X1;J3KTD9;I3L2W1;K7EN73	J3QRD1;P51648;I3L1M4	10;10;6;4;2;2;2;2;1;1;1	9;9;5;3;2;2;2;2;1;1;1	9;9;5;3;2;2;2;2;1;1;1	Fatty aldehyde dehydrogenase	ALDH3A2	;;	11	10	9	9	8	7	9	8	7	6	8	7	7	6	8	7	29.8	26.7	26.7	44.648	393	393;485;162;134;54;146;166;182;62;97;126	0	11.634	By MS/MS	By MS/MS	By MS/MS	By MS/MS	24.2	20.6	27.7	24.2	284110000	64242000	31391000	121690000	66787000	58195000	32270000	120860000	84935000	5
J3QRS3;P19105;O14950;J3KTJ1	J3QRS3;P19105;O14950	8;8;8;3	8;8;8;3	4;4;4;0	Myosin regulatory light chain 12A;Myosin regulatory light chain 12B	MYL12A;MYL12B	;;	4	8	8	4	8	8	8	7	8	8	8	7	4	4	4	4	50.3	50.3	28.2	20.457	177	177;171;172;114	0	183.68	By MS/MS	By MS/MS	By MS/MS	By MS/MS	50.3	50.3	50.3	50.3	1345200000	394660000	415540000	376500000	158550000	444890000	429470000	384960000	123190000	7
J3QRU1;P07947;Q573B4;P06239;P06241	J3QRU1;P07947	3;3;1;1;1	1;1;0;0;0	1;1;0;0;0	Non-specific protein-tyrosine kinase;Tyrosine-protein kinase Yes	YES1	;	5	3	1	1	3	3	3	3	1	1	1	1	1	1	1	1	6.9	2.7	2.7	61.386	548	548;543;516;509;537	0	3.7993	By matching	By MS/MS	By MS/MS	By matching	6.9	6.9	6.9	6.9	21490000	4372100	5984100	6244100	4889900	0	0	0	6839000	0
J3QRV5;Q6P1M3	J3QRV5;Q6P1M3	4;4	4;4	4;4	Lethal(2) giant larvae protein homolog 2	LLGL2	;	2	4	4	4	2	2	4	4	2	2	4	4	2	2	4	4	4.7	4.7	4.7	113.38	1019	1019;1020	0	4.6272	By matching	By matching	By MS/MS	By MS/MS	2.3	2.7	4.7	4.7	54294000	4030100	2526400	28716000	19021000	8659200	7068900	27872000	14568000	0
J9JIE6;Q9UM00;J3QQY2;J3KS45;J3KTQ7	J9JIE6;Q9UM00;J3QQY2	3;3;2;1;1	3;3;2;1;1	3;3;2;1;1	Transmembrane and coiled-coil domain-containing protein 1	TMCO1	;;	5	3	3	3	3	3	3	3	3	3	3	3	3	3	3	3	13.8	13.8	13.8	27.079	239	239;188;104;143;152	0.001913	1.6251	By MS/MS	By matching	By MS/MS	By matching	13.8	13.8	13.8	13.8	98396000	20942000	33208000	30925000	13321000	23475000	25949000	31544000	20572000	1
K4DI93;Q13620;A0A0A0MR50;Q13619;A6NE76	K4DI93;Q13620;A0A0A0MR50;Q13619	4;4;3;3;1	4;4;3;3;1	4;4;3;3;1	Cullin-4B;Cullin-4A	CUL4B;CUL4A	;;;	5	4	4	4	4	3	3	3	4	3	3	3	4	3	3	3	5.3	5.3	5.3	102.75	900	900;913;667;759;234	0	5.332	By MS/MS	By MS/MS	By MS/MS	By matching	5.3	4.3	3.3	4.1	52237000	16358000	18575000	6748300	10555000	16023000	26019000	4314900	10293000	1
K7EIG1;O75153;I3L2B0	K7EIG1;O75153;I3L2B0	4;4;3	4;4;3	4;4;3	Clustered mitochondria protein homolog	CLUH	;;	3	4	4	4	4	3	3	4	4	3	3	4	4	3	3	4	3.4	3.4	3.4	140.49	1251	1251;1309;1236	0	5.9867	By MS/MS	By matching	By MS/MS	By MS/MS	3.4	2.8	2.4	3.4	55869000	24220000	10669000	10025000	10954000	19770000	12439000	8985000	18333000	4
K7EIG7;O94832;J3QRN6;J3KRL0	K7EIG7;O94832;J3QRN6	6;6;5;2	6;6;5;2	6;6;5;2	Unconventional myosin-Id	MYO1D	;;	4	6	6	6	5	4	6	3	5	4	6	3	5	4	6	3	6.8	6.8	6.8	106.01	918	918;1006;961;436	0	7.7624	By matching	By matching	By MS/MS	By MS/MS	5.3	4	6.8	3.1	70951000	14740000	7330100	37632000	11248000	11613000	9958800	24176000	25069000	0
K7EPP7;K7ESP1;K7EIH8;Q99615;K7EJL5;K7EN19;K7EJV7;K7ER44	K7EPP7;K7ESP1;K7EIH8;Q99615;K7EJL5;K7EN19;K7EJV7;K7ER44	2;2;2;2;1;1;1;1	2;2;2;2;1;1;1;1	2;2;2;2;1;1;1;1	DnaJ homolog subfamily C member 7	DNAJC7	;;;;;;;	8	2	2	2	2	2	2	2	2	2	2	2	2	2	2	2	8.3	8.3	8.3	28.704	253	253;258;261;494;102;104;113;128	0	3.0836	By matching	By MS/MS	By MS/MS	By matching	8.3	8.3	8.3	8.3	22875000	5836900	5405600	8290600	3342400	0	4577500	8328600	0	0
K7EM02;K7EIJ8;Q8IYT4	K7EM02;K7EIJ8;Q8IYT4	1;1;1	1;1;1	1;1;1	Katanin p60 ATPase-containing subunit A-like 2	KATNAL2	;;	3	1	1	1	1	1	1	0	1	1	1	0	1	1	1	0	9.4	9.4	9.4	13.999	128	128;341;538	0.0062112	1.1869	By MS/MS	By MS/MS	By MS/MS		9.4	9.4	9.4	0	29972000	6405900	15742000	7824400	0	0	0	6773000	0	1
K7EIK7;O95834;A0A0C4DGQ7;C9JRL6;K7EKG3;K7EII6;K7ELI8;K7ERY9;K7EKU5;K7ERR9;K7ERR2;K7EIM1;K7EQR0	K7EIK7;O95834;A0A0C4DGQ7;C9JRL6;K7EKG3	9;9;8;8;5;4;2;2;2;1;1;1;1	9;9;8;8;5;4;2;2;2;1;1;1;1	9;9;8;8;5;4;2;2;2;1;1;1;1	Echinoderm microtubule-associated protein-like 2	EML2	;;;;	13	9	9	9	8	6	8	2	8	6	8	2	8	6	8	2	12.9	12.9	12.9	84.729	773	773;649;427;603;223;181;121;148;225;91;98;111;133	0	12.017	By MS/MS	By MS/MS	By MS/MS	By matching	11.4	8.8	11.6	3.1	170110000	55963000	26023000	83311000	4811300	57137000	24308000	63064000	17882000	8
K7EKE5;K7EIS0;Q9NRH3;P23258	K7EKE5;K7EIS0;Q9NRH3;P23258	1;1;1;1	1;1;1;1	1;1;1;1	Tubulin gamma chain;Tubulin gamma-2 chain;Tubulin gamma-1 chain	TUBG1;TUBG2	;;;	4	1	1	1	1	1	1	0	1	1	1	0	1	1	1	0	6.7	6.7	6.7	15.173	135	135;265;451;451	0.0074594	1.1426	By MS/MS	By MS/MS	By matching		6.7	6.7	6.7	0	9001100	4160900	4597000	243080	0	0	0	210420	0	1
K7EK07;P84243	K7EK07;P84243	10;10	1;1	1;1	Histone H3;Histone H3.3	H3F3B;H3F3A	;	2	10	1	1	10	9	7	8	1	0	0	1	1	0	0	1	52.3	24.2	24.2	14.914	132	132;136	0	9.7519	By MS/MS	By matching	By matching	By MS/MS	52.3	28	28	52.3	61998000	40313000	0	0	21685000	0	0	0	30328000	1
K7EQ02;K7EQ55;K7EK33;Q96EP5	K7EQ02;K7EQ55;K7EK33;Q96EP5	5;5;5;5	5;5;5;5	5;5;5;5	DAZ-associated protein 1	DAZAP1	;;;	4	5	5	5	4	4	5	5	4	4	5	5	4	4	5	5	19.9	19.9	19.9	35.02	327	327;406;406;407	0	11.388	By MS/MS	By MS/MS	By MS/MS	By MS/MS	15	15	19.9	19.9	139310000	33107000	19511000	52751000	33945000	37008000	25254000	35635000	49028000	2
K7EP07;K7EK42;Q99426	K7EP07;K7EK42;Q99426	2;2;2	2;2;2	2;2;2	Tubulin-folding cofactor B	TBCB	;;	3	2	2	2	2	2	2	0	2	2	2	0	2	2	2	0	12.4	12.4	12.4	19.251	169	169;191;244	0.0005339	2.3037	By MS/MS	By matching	By MS/MS		12.4	12.4	12.4	0	26525000	9573200	8225900	8726000	0	10255000	7943600	7646900	0	2
K7EK77;K7EJP1;K7EQH4	K7EK77;K7EJP1	28;18;12	2;2;2	2;2;2		ATP5A1	;	3	28	2	2	25	27	26	26	1	1	1	2	1	1	1	2	85	15.5	15.5	22.199	207	207;144;111	0	10.686	By matching	By matching	By matching	By MS/MS	85	85	83.1	85	93550000	20071000	18288000	16438000	38752000	0	0	0	54198000	0
K7EKE6;P36776;K7EJE8;K7ER27;K7ER56;K7ERR6	K7EKE6;P36776;K7EJE8	20;20;19;9;4;2	20;20;19;9;4;2	20;20;19;9;4;2	Lon protease homolog, mitochondrial	LONP1	;;	6	20	20	20	19	17	16	18	19	17	16	18	19	17	16	18	35.3	35.3	35.3	95.179	845	845;959;829;242;210;264	0	47.129	By MS/MS	By MS/MS	By MS/MS	By MS/MS	33.6	28.2	27.5	30.2	668270000	140640000	142040000	207260000	178330000	127640000	149420000	193370000	245200000	13
K7EKI0;Q92817;A8MZ36	K7EKI0;Q92817	43;43;1	43;43;1	43;43;1	Envoplakin	EVPL	;	3	43	43	43	41	32	39	35	41	32	39	35	41	32	39	35	25.3	25.3	25.3	233.83	2055	2055;2033;301	0	80.88	By MS/MS	By MS/MS	By MS/MS	By MS/MS	24.4	19.7	22.7	20	1249100000	449420000	144710000	464030000	190950000	463610000	109550000	402110000	286570000	34
K7EKI8;O60437;K7EQ71	K7EKI8;O60437;K7EQ71	79;79;51	79;79;51	79;79;51	Periplakin	PPL	;;	3	79	79	79	73	57	76	51	73	57	76	51	73	57	76	51	48.2	48.2	48.2	204.49	1754	1754;1756;1115	0	152.76	By MS/MS	By MS/MS	By MS/MS	By MS/MS	45.4	37.5	46.4	33.1	3280300000	866410000	235570000	1703400000	474960000	810070000	263720000	1375800000	787830000	52
K7ENV7;K7EKW4;Q96AB3	K7ENV7;K7EKW4;Q96AB3	1;1;1	1;1;1	1;1;1	Isochorismatase domain-containing protein 2, mitochondrial	ISOC2	;;	3	1	1	1	1	1	1	1	1	1	1	1	1	1	1	1	11.5	11.5	11.5	18.908	174	174;178;205	0.005032	1.3171	By matching	By matching	By MS/MS	By MS/MS	11.5	11.5	11.5	11.5	38355000	3970700	5039200	14551000	14794000	0	0	0	20691000	0
K7ER90;K7EL20;K7ENA8;O75821;K7ENH0;K7EL60	K7ER90;K7EL20;K7ENA8;O75821;K7ENH0;K7EL60	2;2;2;2;1;1	2;2;2;2;1;1	2;2;2;2;1;1	Eukaryotic translation initiation factor 3 subunit G	EIF3G	;;;;;	6	2	2	2	2	1	2	0	2	1	2	0	2	1	2	0	17.6	17.6	17.6	25.441	227	227;262;289;320;52;149	0.0028182	1.5127	By MS/MS	By matching	By matching		17.6	13.7	17.6	0	41830000	18346000	4907300	18576000	0	19423000	0	15004000	0	2
K7EL21;Q13938;K7ES72;A0A0X1KG78	K7EL21;Q13938;K7ES72;A0A0X1KG78	13;13;11;11	13;13;11;11	13;13;11;11	Calcyphosin	CAPS	;;;	4	13	13	13	7	2	12	12	7	2	12	12	7	2	12	12	35.3	35.3	35.3	30.24	275	275;189;134;248	0	21.868	By matching	By matching	By MS/MS	By MS/MS	26.5	9.5	35.3	34.9	729330000	13903000	986560	316480000	397970000	7496200	2403700	101840000	733750000	0
K7EL58;Q86YS3	K7EL58;Q86YS3	1;1	1;1	1;1	Rab11 family-interacting protein 4	RAB11FIP4	;	2	1	1	1	1	1	0	1	1	1	0	1	1	1	0	1	7.9	7.9	7.9	14.411	126	126;637	1	-2	By matching	By MS/MS		By matching	7.9	7.9	0	7.9	504480000	194130000	297690000	0	12659000	0	0	0	17705000	0
K7ELC7;P61353;K7EQQ9	K7ELC7;P61353;K7EQQ9	4;4;2	4;4;2	4;4;2	60S ribosomal protein L27	RPL27	;;	3	4	4	4	3	4	3	1	3	4	3	1	3	4	3	1	36.1	36.1	36.1	16.359	144	144;136;80	0.00055991	2.6448	By MS/MS	By MS/MS	By matching	By matching	28.5	36.1	19.4	6.2	104060000	29610000	65450000	7757500	1239800	21136000	72643000	11920000	0	1
K7ELG9;Q3MHD2	K7ELG9;Q3MHD2	1;1	1;1	1;1	Protein LSM12 homolog	LSM12	;	2	1	1	1	1	1	1	0	1	1	1	0	1	1	1	0	5.7	5.7	5.7	24.955	230	230;195	0.00056948	2.7906	By MS/MS	By MS/MS	By matching		5.7	5.7	5.7	0	20627000	7167200	8818000	4641600	0	0	0	4017900	0	1
K7ELL7;P14314;K7EPW7;K7EKX1;K7EJ70;A0A0C4DGP4	K7ELL7;P14314	11;11;4;3;3;3	11;11;4;3;3;3	11;11;4;3;3;3	Glucosidase 2 subunit beta	PRKCSH	;	6	11	11	11	5	7	11	8	5	7	11	8	5	7	11	8	19.4	19.4	19.4	60.192	535	535;528;168;140;144;200	0	26.658	By MS/MS	By MS/MS	By MS/MS	By MS/MS	7.5	11	19.4	13.1	808850000	118260000	117300000	356620000	216670000	156790000	147570000	261540000	288430000	5
K7ELQ9;Q6UW68;K7EM09;K7EPR0;K7ER05;K7EJQ9;K7EMV9	K7ELQ9;Q6UW68;K7EM09;K7EPR0	6;6;4;4;2;2;1	6;6;4;4;2;2;1	6;6;4;4;2;2;1	Transmembrane protein 205	TMEM205	;;;	7	6	6	6	4	3	6	6	4	3	6	6	4	3	6	6	32.9	32.9	32.9	19.27	170	170;189;120;128;88;107;123	0	10.799	By MS/MS	By MS/MS	By MS/MS	By MS/MS	25.9	18.8	32.9	32.9	220800000	28605000	13453000	93199000	85547000	32944000	23161000	97497000	89582000	3
K7ELV2;Q96EE3;K7ENI5;K7EPZ5;K7EP88	K7ELV2;Q96EE3;K7ENI5	3;3;2;1;1	3;3;2;1;1	3;3;2;1;1	Nucleoporin SEH1	SEH1L	;;	5	3	3	3	3	3	2	3	3	3	2	3	3	3	2	3	16.7	16.7	16.7	29.541	263	263;360;158;77;189	0	7.6255	By MS/MS	By MS/MS	By MS/MS	By matching	16.7	16.7	12.5	16.7	68728000	18625000	24593000	13257000	12253000	19164000	25749000	15083000	13307000	2
K7EM11;O14908;K7ESN1	K7EM11;O14908	3;3;1	3;3;1	3;3;1	PDZ domain-containing protein GIPC1	GIPC1	;	3	3	3	3	3	2	3	2	3	2	3	2	3	2	3	2	35.2	35.2	35.2	13.988	128	128;333;159	0	4.1127	By MS/MS	By matching	By MS/MS	By MS/MS	35.2	25.8	35.2	21.9	58093000	16465000	10599000	23242000	7787200	13931000	13265000	19261000	12252000	2
K7EM13;K7EPB2;P10644	K7EM13;K7EPB2;P10644	1;1;1	1;1;1	1;1;1	cAMP-dependent protein kinase type I-alpha regulatory subunit;cAMP-dependent protein kinase type I-alpha regulatory subunit, N-terminally processed	PRKAR1A	;;	3	1	1	1	1	1	0	1	1	1	0	1	1	1	0	1	7.8	7.8	7.8	17.347	153	153;297;381	0.00056915	2.7904	By MS/MS	By MS/MS		By MS/MS	7.8	7.8	0	7.8	27687000	10628000	12222000	0	4837100	0	0	0	6765000	1
K7EMD6;O43765	K7EMD6;O43765	1;1	1;1	1;1	Small glutamine-rich tetratricopeptide repeat-containing protein alpha	SGTA	;	2	1	1	1	1	1	1	1	1	1	1	1	1	1	1	1	8	8	8	17.792	162	162;313	0.0019417	1.7073	By MS/MS	By matching	By MS/MS	By MS/MS	8	8	8	8	24479000	5142400	3093600	9785600	6457300	0	0	0	9031000	1
K7EMS3	K7EMS3	29	1	1		KRT19		1	29	1	1	27	24	26	27	1	0	0	1	1	0	0	1	97.8	6.1	6.1	20.186	181	181	1	-2	By MS/MS	By matching	By matching	By matching	97.8	97.8	97.8	97.8	10949000	3967300	0	0	6981500	0	0	0	9764200	1
K7EMT0;Q15428	K7EMT0;Q15428	2;2	2;2	2;2	Splicing factor 3A subunit 2	SF3A2	;	2	2	2	2	2	2	1	1	2	2	1	1	2	2	1	1	23	23	23	15.224	135	135;464	0	3.6933	By MS/MS	By MS/MS	By matching	By matching	23	23	10.4	10.4	30630000	13423000	13767000	1893300	1546700	13375000	14640000	0	0	2
K7EN45;Q13526;K7EMU7	K7EN45;Q13526	5;5;2	5;5;2	5;5;2	Peptidyl-prolyl cis-trans isomerase NIMA-interacting 1	PIN1	;	3	5	5	5	5	3	4	3	5	3	4	3	5	3	4	3	78.9	78.9	78.9	9.8329	90	90;163;145	0	8.5241	By MS/MS	By MS/MS	By MS/MS	By MS/MS	78.9	56.7	76.7	62.2	133190000	45711000	32709000	31512000	23258000	28377000	32811000	24843000	54156000	3
K7ENC0;P51993;P21217;Q11128	K7ENC0;P51993;P21217;Q11128	2;2;2;2	2;2;2;2	2;2;2;2	Alpha-(1,3)-fucosyltransferase 6;Galactoside 3(4)-L-fucosyltransferase;Alpha-(1,3)-fucosyltransferase 5	FUT5;FUT6;FUT3	;;;	4	2	2	2	1	0	2	2	1	0	2	2	1	0	2	2	8.8	8.8	8.8	42.989	374	374;359;361;374	0	4.0452	By matching		By MS/MS	By matching	4.3	0	8.8	8.8	28849000	1690200	0	20111000	7047600	0	0	17184000	10081000	0
K7EPE7;Q96GC9	K7EPE7;Q96GC9	1;1	1;1	1;1	Vacuole membrane protein 1	VMP1	;	2	1	1	1	0	0	1	1	0	0	1	1	0	0	1	1	13.3	13.3	13.3	25.147	225	225;406	0	3.5517			By MS/MS	By MS/MS	0	0	13.3	13.3	50891000	0	0	22780000	28111000	0	0	0	39315000	0
K7EQ23;O15118	K7EQ23;O15118	1;1	1;1	1;1	Niemann-Pick C1 protein	NPC1	;	2	1	1	1	1	1	1	1	1	1	1	1	1	1	1	1	1.2	1.2	1.2	108.06	971	971;1278	0.0058559	1.2507	By matching	By matching	By MS/MS	By matching	1.2	1.2	1.2	1.2	18981000	1573600	3513100	10103000	3790800	0	0	0	5301800	0
K7EQ88	K7EQ88	1	1	1		ZNF286A		1	1	1	1	1	0	1	1	1	0	1	1	1	0	1	1	6.7	6.7	6.7	13.925	119	119	1	-2	By MS/MS		By matching	By matching	6.7	0	6.7	6.7	3864200	949940	0	1863500	1050700	0	0	0	1469500	0
K7ESJ4;K7EQA1;O14737	K7ESJ4;K7EQA1;O14737	1;1;1	1;1;1	1;1;1	Programmed cell death protein 5	PDCD5	;;	3	1	1	1	1	1	1	1	1	1	1	1	1	1	1	1	20	20	20	7.4683	65	65;87;125	0	4.1418	By MS/MS	By MS/MS	By matching	By MS/MS	20	20	20	20	30510000	7596700	10263000	7295400	5355200	0	0	0	7489600	1
K7EQX8;Q6ZR64	K7EQX8;Q6ZR64	1;1	1;1	1;1		MXRA7	;	2	1	1	1	1	1	1	1	1	1	1	1	1	1	1	1	100	100	100	1.9121	15	15;213	0	3.783	By MS/MS	By matching	By MS/MS	By MS/MS	100	100	100	100	69241000	12803000	8327500	33719000	14392000	0	0	0	20129000	1
K7ER16;K7ER00;Q9Y285;K7EK06	K7ER16;K7ER00;Q9Y285;K7EK06	2;2;2;1	2;2;2;1	2;2;2;1	Phenylalanine--tRNA ligase alpha subunit	FARSA	;;;	4	2	2	2	2	1	2	2	2	1	2	2	2	1	2	2	11.1	11.1	11.1	26.036	235	235;548;508;168	0	7.4442	By MS/MS	By MS/MS	By MS/MS	By MS/MS	11.1	6	11.1	11.1	51814000	17716000	10182000	14485000	9430700	18193000	0	12840000	12411000	2
K7ES31;K7ERF1;Q9UBQ5	K7ES31;K7ERF1;Q9UBQ5	2;2;2	2;2;2	2;2;2	Eukaryotic translation initiation factor 3 subunit K	EIF3K	;;	3	2	2	2	1	2	1	1	1	2	1	1	1	2	1	1	18.2	18.2	18.2	15.875	137	137;192;218	0.00053362	2.3	By MS/MS	By MS/MS	By matching	By matching	8	18.2	8	8	12616000	5173000	2719700	3692000	1031000	0	0	0	1441900	1
K7ERU2;Q63ZY3	K7ERU2;Q63ZY3	1;1	1;1	1;1	KN motif and ankyrin repeat domain-containing protein 2	KANK2	;	2	1	1	1	1	1	0	0	1	1	0	0	1	1	0	0	9	9	9	12.773	122	122;851	1	-2	By matching	By MS/MS			9	9	0	0	18093000	10977000	7116000	0	0	0	7542600	0	0	0
K7ES89;P51452;K7ELG5	K7ES89;P51452	3;3;1	3;3;1	3;3;1	Dual specificity protein phosphatase 3	DUSP3	;	3	3	3	3	3	3	3	2	3	3	3	2	3	3	3	2	30.3	30.3	30.3	14.246	132	132;185;112	0	7.1624	By matching	By MS/MS	By MS/MS	By MS/MS	30.3	30.3	30.3	20.5	66099000	12127000	16656000	25368000	11948000	13162000	15347000	21576000	18365000	0
M0QXB4;O14579;M0R061	M0QXB4;O14579;M0R061	6;6;3	6;6;3	6;6;3	Coatomer subunit epsilon	COPE	;;	3	6	6	6	6	4	6	5	6	4	6	5	6	4	6	5	31.1	31.1	31.1	36.923	331	331;308;146	0	16.462	By MS/MS	By MS/MS	By MS/MS	By MS/MS	31.1	18.4	31.1	26	184930000	41589000	27266000	69608000	46462000	40839000	29708000	53038000	72140000	2
M0QXB5;O95571;M0QY80;M0QX80	M0QXB5;O95571	9;9;3;1	9;9;3;1	9;9;3;1	Persulfide dioxygenase ETHE1, mitochondrial	ETHE1	;	4	9	9	9	9	8	8	8	9	8	8	8	9	8	8	8	36.5	36.5	36.5	28.444	260	260;254;95;51	0	17.116	By MS/MS	By MS/MS	By MS/MS	By MS/MS	36.5	35.4	32.7	31.2	646480000	158020000	125610000	233400000	129450000	138570000	109050000	210230000	216390000	5
M0QXF7;M0QYN0;Q969H8	M0QXF7;M0QYN0;Q969H8	4;4;4	4;4;4	4;4;4	Myeloid-derived growth factor	MYDGF	;;	3	4	4	4	3	4	3	4	3	4	3	4	3	4	3	4	48.8	48.8	48.8	9.5594	84	84;189;173	0	5.948	By MS/MS	By MS/MS	By MS/MS	By MS/MS	42.9	48.8	38.1	48.8	218350000	43640000	63801000	60587000	50327000	45002000	61091000	68501000	59503000	3
M0QXM4;Q15758	M0QXM4;Q15758	2;2	2;2	2;2	Amino acid transporter;Neutral amino acid transporter B(0)	SLC1A5	;	2	2	2	2	2	2	1	2	2	2	1	2	2	2	1	2	8.2	8.2	8.2	39.443	365	365;541	0	5.1663	By MS/MS	By MS/MS	By matching	By matching	8.2	8.2	5.5	8.2	42827000	23706000	7439600	4686700	6994300	26036000	7318400	0	8019400	2
M0QYB8;M0QZH0;Q96D15	M0QYB8;M0QZH0;Q96D15	1;1;1	1;1;1	1;1;1	Reticulocalbin-3	RCN3	;;	3	1	1	1	1	1	0	0	1	1	0	0	1	1	0	0	6	6	6	16.984	150	150;169;328	0.0019075	1.6147	By matching	By MS/MS			6	6	0	0	20788000	6371100	14417000	0	0	0	15281000	0	0	0
M0QYS1;P40429;Q8J015;Q6NVV1	M0QYS1;P40429;Q8J015;Q6NVV1	3;3;2;2	3;3;2;2	3;3;2;2	60S ribosomal protein L13a;Putative 60S ribosomal protein L13a protein RPL13AP3	RPL13A;RPL13a;RPL13AP3	;;;	4	3	3	3	3	2	2	2	3	2	2	2	3	2	2	2	14.8	14.8	14.8	24.104	210	210;203;142;102	0	4.1259	By MS/MS	By MS/MS	By MS/MS	By MS/MS	14.8	11	11	11	131060000	40743000	55314000	23609000	11393000	40820000	57212000	21986000	15724000	3
M0QZK8;O75223;H7BZK5;B8ZZK2	M0QZK8;O75223	3;3;1;1	3;3;1;1	3;3;1;1	Gamma-glutamylcyclotransferase	GGCT	;	4	3	3	3	3	2	3	2	3	2	3	2	3	2	3	2	42.7	42.7	42.7	11.578	103	103;188;119;166	0	3.2508	By MS/MS	By MS/MS	By MS/MS	By matching	42.7	23.3	42.7	30.1	106310000	24340000	9673600	54052000	18241000	18794000	12786000	49047000	26267000	2
M0QZM1	M0QZM1	24	1	1		HNRNPM		1	24	1	1	24	21	23	22	1	1	1	1	1	1	1	1	58	3.7	3.7	39.933	383	383	0.0010373	2.1034	By MS/MS	By MS/MS	By MS/MS	By MS/MS	58	58	56.1	55.6	29568000	9580400	4778200	7144300	8065700	0	0	0	11280000	1
M0R0F0;P46782;M0R0R2;M0QZN2	M0R0F0;P46782;M0R0R2;M0QZN2	11;11;9;6	11;11;9;6	11;11;9;6	40S ribosomal protein S5;40S ribosomal protein S5, N-terminally processed	RPS5	;;;	4	11	11	11	10	11	9	7	10	11	9	7	10	11	9	7	45.5	45.5	45.5	22.391	200	200;204;225;134	0	80.42	By MS/MS	By MS/MS	By MS/MS	By MS/MS	45.5	45.5	38	37	1344600000	404460000	509220000	252370000	178510000	407060000	513890000	202810000	286970000	10
M0R0P7;M0R3D6;M0R1A7;M0R117;Q02543	M0R0P7;M0R3D6;M0R1A7;M0R117;Q02543	6;6;6;6;6	6;6;6;6;6	6;6;6;6;6	60S ribosomal protein L18a	RPL18A	;;;;	5	6	6	6	6	6	5	4	6	6	5	4	6	6	5	4	39.4	39.4	39.4	16.177	137	137;141;147;154;176	0	9.5919	By MS/MS	By MS/MS	By MS/MS	By MS/MS	39.4	39.4	33.6	27.7	339660000	122300000	124940000	55078000	37350000	109250000	129110000	55101000	61168000	5
M0R0Y2;M0R2M1;P54920;M0R027;M0R058;M0R0I4	M0R0Y2;M0R2M1;P54920;M0R027;M0R058	3;3;3;2;2;1	3;3;3;2;2;1	3;3;3;2;2;1	Alpha-soluble NSF attachment protein	NAPA	;;;;	6	3	3	3	1	2	3	3	1	2	3	3	1	2	3	3	12.9	12.9	12.9	29.163	256	256;268;295;102;137;139	0	4.2345	By MS/MS	By MS/MS	By MS/MS	By matching	3.9	7.8	12.9	12.9	43880000	5200200	9984200	18767000	9928800	0	14578000	14401000	11735000	1
M0R1T5;O43633	M0R1T5;O43633	2;2	2;2	2;2	Charged multivesicular body protein 2a	CHMP2A	;	2	2	2	2	2	1	2	2	2	1	2	2	2	1	2	2	8.4	8.4	8.4	24.781	227	227;222	0	3.2022	By matching	By matching	By MS/MS	By matching	8.4	7.9	8.4	8.4	23061000	5988100	1069200	11843000	4160300	5639400	0	10796000	5623500	0
M0R208;Q16740;M0QYV5	M0R208;Q16740;M0QYV5	3;3;2	3;3;2	3;3;2	ATP-dependent Clp protease proteolytic subunit;ATP-dependent Clp protease proteolytic subunit, mitochondrial	CLPP	;;	3	3	3	3	3	2	3	3	3	2	3	3	3	2	3	3	20	20	20	20.568	190	190;277;160	0	6.8162	By MS/MS	By MS/MS	By MS/MS	By MS/MS	20	13.7	20	20	78671000	16282000	11183000	28738000	22468000	14856000	15447000	21590000	31721000	3
M0R2A0;Q5UCC4	M0R2A0;Q5UCC4	1;1	1;1	1;1	ER membrane protein complex subunit 10	EMC10	;	2	1	1	1	1	1	1	1	1	1	1	1	1	1	1	1	4.6	4.6	4.6	38.975	371	371;262	0.0015345	2.0469	By matching	By matching	By matching	By MS/MS	4.6	4.6	4.6	4.6	18170000	2627200	2337000	6207100	6999100	0	0	0	9788800	0
M0R2H7;W4VSQ9;Q15642;M0R0F9	M0R2H7;W4VSQ9;Q15642;M0R0F9	2;2;2;1	2;2;2;1	2;2;2;1	Cdc42-interacting protein 4	TRIP10	;;;	4	2	2	2	2	2	2	2	2	2	2	2	2	2	2	2	9	9	9	39.964	343	343;593;601;437	0	4.0659	By MS/MS	By MS/MS	By MS/MS	By MS/MS	9	9	9	9	54080000	13849000	8243300	23237000	8749800	14586000	8842200	20260000	11251000	2
O00115	O00115	1	1	1	Deoxyribonuclease-2-alpha	DNASE2		1	1	1	1	1	1	1	1	1	1	1	1	1	1	1	1	3.1	3.1	3.1	39.58	360	360	0.0062921	1.2389	By matching	By matching	By MS/MS	By MS/MS	3.1	3.1	3.1	3.1	12524000	1108500	1459200	4881400	5074500	0	0	0	7097100	0
O00139;H0Y8H2;D6R9M0	O00139	3;1;1	3;1;1	3;1;1	Kinesin-like protein KIF2A	KIF2A		3	3	3	3	2	3	2	2	2	3	2	2	2	3	2	2	3.8	3.8	3.8	79.954	706	706;130;284	0.00056211	2.6649	By matching	By MS/MS	By matching	By matching	2.3	3.8	2.3	2.3	40285000	9251300	17064000	6277700	7691800	9241600	16772000	7368100	10148000	0
O00148	O00148	13	1	1	ATP-dependent RNA helicase DDX39A	DDX39A		1	13	1	1	12	13	10	9	1	1	1	1	1	1	1	1	33	4.4	4.4	49.129	427	427	0.0019695	1.7921	By MS/MS	By MS/MS	By matching	By matching	33	33	27.9	26.5	35680000	12488000	15690000	3315100	4187700	0	0	0	5856800	2
O00151	O00151	16	16	16	PDZ and LIM domain protein 1	PDLIM1		1	16	16	16	16	16	12	11	16	16	12	11	16	16	12	11	68.1	68.1	68.1	36.071	329	329	0	47.884	By MS/MS	By MS/MS	By MS/MS	By MS/MS	68.1	68.1	48.3	55.9	1293300000	565400000	506210000	161900000	59754000	485960000	503140000	157410000	178410000	12
O00154;K7EKP8;Q6ZUV0	O00154;K7EKP8	5;4;2	5;4;2	5;4;2	Cytosolic acyl coenzyme A thioester hydrolase	ACOT7	;	3	5	5	5	5	5	4	4	5	5	4	4	5	5	4	4	16.3	16.3	16.3	41.796	380	380;279;252	0	6.3789	By MS/MS	By MS/MS	By MS/MS	By MS/MS	16.3	16.3	14.5	12.1	283110000	112310000	88212000	38974000	43613000	119020000	78950000	39046000	63528000	4
O00170;E9PMH2	O00170;E9PMH2	4;3	4;3	4;3	AH receptor-interacting protein	AIP	;	2	4	4	4	3	3	2	3	3	3	2	3	3	3	2	3	17.6	17.6	17.6	37.636	330	330;232	0	6.4681	By MS/MS	By MS/MS	By MS/MS	By MS/MS	13	13	8.2	13.9	50138000	13356000	16451000	7669500	12662000	15232000	15713000	0	17555000	1
O00182;J3KSY2;Q6DKI2;Q3B8N2;J3QS92;J3QSH0;J3KS82;J3KT17;J3QR96	O00182;J3KSY2;Q6DKI2;Q3B8N2	3;2;2;2;1;1;1;1;1	3;2;2;2;1;1;1;1;1	3;2;2;2;1;1;1;1;1	Galectin-9;Galectin;Galectin-9C;Galectin-9B	LGALS9;LGALS9C;LGALS9B	;;;	9	3	3	3	3	3	3	2	3	3	3	2	3	3	3	2	9.3	9.3	9.3	39.518	355	355;323;356;356;125;175;175;234;246	0	4.7332	By matching	By matching	By MS/MS	By MS/MS	9.3	9.3	9.3	5.9	57576000	8928400	6610400	28967000	13070000	5843600	4866800	24383000	24196000	0
O00186	O00186	3	3	3	Syntaxin-binding protein 3	STXBP3		1	3	3	3	2	2	1	2	2	2	1	2	2	2	1	2	4.6	4.6	4.6	67.764	592	592	0	3.6484	By MS/MS	By MS/MS	By matching	By MS/MS	2.9	2.9	1.7	3.4	35626000	9177900	9570800	5648500	11229000	10782000	8540500	0	0	1
O00203;H0YBD0	O00203	3;1	3;1	3;1	AP-3 complex subunit beta-1	AP3B1		2	3	3	3	3	3	3	1	3	3	3	1	3	3	3	1	3.6	3.6	3.6	121.32	1094	1094;154	0.0010471	2.1693	By MS/MS	By MS/MS	By matching	By matching	3.6	3.6	3.6	0.8	46710000	12003000	11338000	21775000	1593900	15024000	13347000	14500000	0	2
O00217;Q08E91;E9PN51;F8W9K7;E9PPW7	O00217;Q08E91;E9PN51;F8W9K7;E9PPW7	2;1;1;1;1	2;1;1;1;1	2;1;1;1;1	NADH dehydrogenase [ubiquinone] iron-sulfur protein 8, mitochondrial	NDUFS8	;;;;	5	2	2	2	2	2	2	2	2	2	2	2	2	2	2	2	16.7	16.7	16.7	23.705	210	210;64;110;124;184	0	5.8087	By MS/MS	By MS/MS	By MS/MS	By MS/MS	16.7	16.7	16.7	16.7	65959000	12539000	11869000	23268000	18283000	12587000	13026000	19654000	25564000	1
O00231;J3QS13;J3QRY4	O00231	10;1;1	10;1;1	10;1;1	26S proteasome non-ATPase regulatory subunit 11	PSMD11		3	10	10	10	9	9	10	7	9	9	10	7	9	9	10	7	27	27	27	47.463	422	422;90;187	0	25.945	By MS/MS	By MS/MS	By MS/MS	By MS/MS	25.4	24.2	27	19.4	547330000	134190000	163450000	158500000	91188000	136370000	188880000	118740000	128190000	6
O00232;J3KTJ5;J3KSK1	O00232	13;2;2	13;2;2	13;2;2	26S proteasome non-ATPase regulatory subunit 12	PSMD12		3	13	13	13	8	9	8	12	8	9	8	12	8	9	8	12	28.5	28.5	28.5	52.904	456	456;38;42	0	43.412	By MS/MS	By MS/MS	By MS/MS	By MS/MS	18.9	20.8	21.7	24.1	349350000	75505000	79704000	104540000	89602000	88864000	101020000	92796000	93108000	7
O00264;U3KQM0	O00264	7;1	7;1	6;0	Membrane-associated progesterone receptor component 1	PGRMC1		2	7	7	6	6	6	6	7	6	6	6	7	5	5	5	6	25.1	25.1	20.5	21.671	195	195;91	0	7.337	By MS/MS	By MS/MS	By MS/MS	By MS/MS	21	21	21	25.1	175430000	35349000	44832000	42766000	52488000	41164000	52874000	44538000	54721000	2
O00267	O00267	4	4	4	Transcription elongation factor SPT5	SUPT5H		1	4	4	4	3	2	3	4	3	2	3	4	3	2	3	4	5.1	5.1	5.1	121	1087	1087	0	4.7109	By MS/MS	By MS/MS	By MS/MS	By MS/MS	5.1	3	4.8	5.1	57379000	12446000	8981400	15977000	19975000	14647000	16057000	14853000	18175000	2
O00299	O00299	18	18	18	Chloride intracellular channel protein 1	CLIC1		1	18	18	18	17	18	15	14	17	18	15	14	17	18	15	14	67.2	67.2	67.2	26.922	241	241	0	53.135	By MS/MS	By MS/MS	By MS/MS	By MS/MS	64.7	67.2	63.5	62.7	2256200000	517730000	525000000	790210000	423240000	548810000	610930000	615330000	572760000	15
O00303;H0YDT6	O00303	4;1	4;1	4;1	Eukaryotic translation initiation factor 3 subunit F	EIF3F		2	4	4	4	4	4	3	2	4	4	3	2	4	4	3	2	12.6	12.6	12.6	37.563	357	357;100	0	7.0881	By MS/MS	By MS/MS	By MS/MS	By MS/MS	12.6	12.6	10.4	7	108550000	37733000	40655000	21171000	8993500	32472000	37645000	23467000	18145000	4
O00330;H0YD97;E9PLU0;E9PRI6	O00330;H0YD97	4;3;1;1	4;3;1;1	4;3;1;1	Pyruvate dehydrogenase protein X component, mitochondrial	PDHX	;	4	4	4	4	3	2	3	3	3	2	3	3	3	2	3	3	9.4	9.4	9.4	54.122	501	501;189;151;182	0	4.5302	By matching	By MS/MS	By MS/MS	By MS/MS	7.4	4.8	7.6	6.6	79970000	6346300	13621000	30059000	29943000	5605500	0	17181000	51457000	0
O00391	O00391	1	1	1	Sulfhydryl oxidase 1	QSOX1		1	1	1	1	1	0	1	1	1	0	1	1	1	0	1	1	1.3	1.3	1.3	82.577	747	747	0.0037296	1.4671	By matching		By MS/MS	By matching	1.3	0	1.3	1.3	7550200	1587700	0	4072900	1889600	0	0	0	2642800	0
O00401	O00401	2	2	2	Neural Wiskott-Aldrich syndrome protein	WASL		1	2	2	2	1	1	2	1	1	1	2	1	1	1	2	1	3.2	3.2	3.2	54.826	505	505	0.0054176	1.2619	By MS/MS	By MS/MS	By MS/MS	By matching	1.6	1.6	3.2	1.6	23290000	4387400	3659300	12163000	3080800	0	0	10528000	0	1
O00425	O00425	4	2	2	Insulin-like growth factor 2 mRNA-binding protein 3	IGF2BP3		1	4	2	2	4	4	1	2	2	2	0	0	2	2	0	0	6	3.1	3.1	63.704	579	579	0.005487	1.3152	By MS/MS	By matching	By matching	By matching	6	6	2.2	2.9	29144000	11955000	17189000	0	0	11949000	18225000	0	0	2
O00429;G8JLD5;F8VZ52;B4DPZ9;F8VUJ9;B4DDQ3;H0YHY4;F8VR28;F8VYL3;F8W1W3	O00429;G8JLD5;F8VZ52	6;5;3;2;2;2;1;1;1;1	6;5;3;2;2;2;1;1;1;1	6;5;3;2;2;2;1;1;1;1	Dynamin-1-like protein	DNM1L	;;	10	6	6	6	5	5	5	4	5	5	5	4	5	5	5	4	12	12	12	81.876	736	736;712;261;156;172;180;54;97;117;168	0	9.6972	By MS/MS	By MS/MS	By MS/MS	By MS/MS	10.3	10.3	9.9	7.5	101700000	30973000	30089000	25114000	15521000	30226000	32398000	19372000	24316000	3
O00442	O00442	2	2	2	RNA 3-terminal phosphate cyclase	RTCA		1	2	2	2	1	2	1	2	1	2	1	2	1	2	1	2	7.7	7.7	7.7	39.336	366	366	0	7.3508	By matching	By MS/MS	By MS/MS	By MS/MS	2.2	7.7	2.2	7.7	73216000	17326000	26437000	15834000	13618000	0	0	0	19046000	0
O00469;E7ETU9;C9JXZ0;F8WEW3	O00469;E7ETU9;C9JXZ0	13;12;7;1	13;12;7;1	13;12;7;1	Procollagen-lysine,2-oxoglutarate 5-dioxygenase 2	PLOD2	;;	4	13	13	13	13	13	8	5	13	13	8	5	13	13	8	5	20.4	20.4	20.4	84.685	737	737;703;229;98	0	28.114	By MS/MS	By MS/MS	By matching	By MS/MS	20.4	20.4	14.9	9.6	195900000	48024000	113170000	15456000	19249000	47628000	110500000	16276000	33867000	3
O00479	O00479	1	1	1	High mobility group nucleosome-binding domain-containing protein 4	HMGN4		1	1	1	1	1	1	1	1	1	1	1	1	1	1	1	1	18.9	18.9	18.9	9.5388	90	90	0	2.9558	By matching	By MS/MS	By MS/MS	By matching	18.9	18.9	18.9	18.9	37510000	6782800	5731800	10272000	14724000	0	0	0	20593000	0
O00483	O00483	1	1	1	Cytochrome c oxidase subunit NDUFA4	NDUFA4		1	1	1	1	1	1	1	1	1	1	1	1	1	1	1	1	12.3	12.3	12.3	9.3697	81	81	0.0062752	1.2278	By matching	By MS/MS	By matching	By matching	12.3	12.3	12.3	12.3	68929000	23980000	25690000	13964000	5295400	0	0	0	7406000	0
O00487;C9JW37	O00487	4;1	4;1	4;1	26S proteasome non-ATPase regulatory subunit 14	PSMD14		2	4	4	4	4	4	3	2	4	4	3	2	4	4	3	2	28.7	28.7	28.7	34.577	310	310;84	0	20.672	By MS/MS	By MS/MS	By MS/MS	By MS/MS	28.7	28.7	17.7	12.6	155940000	48339000	48554000	40885000	18164000	43975000	40588000	31430000	44605000	2
O00515;E9PDI4;A0A0J9YYF6;A0A0J9YW63;A0A0J9YVY2;H0Y901	O00515;E9PDI4;A0A0J9YYF6;A0A0J9YW63	6;5;3;3;2;1	6;5;3;3;2;1	6;5;3;3;2;1	Ladinin-1	LAD1	;;;	6	6	6	6	6	5	5	2	6	5	5	2	6	5	5	2	15.3	15.3	15.3	57.13	517	517;531;183;188;178;192	0	10.072	By MS/MS	By MS/MS	By MS/MS	By matching	15.3	13.2	13.2	6	97740000	57260000	21571000	14373000	4536400	66412000	12791000	9539700	10166000	6
O00534;B4DHS6	O00534	7;3	7;3	7;3	von Willebrand factor A domain-containing protein 5A	VWA5A		2	7	7	7	3	7	6	7	3	7	6	7	3	7	6	7	10.8	10.8	10.8	86.488	786	786;431	0	9.4802	By matching	By matching	By MS/MS	By MS/MS	4.8	10.8	8.8	10.8	106770000	2721200	12495000	51228000	40321000	4704400	7239300	49285000	55473000	0
O00567;H0Y653;H0YDU4;Q5JXT2	O00567;H0Y653;H0YDU4	11;6;6;5	11;6;6;5	11;6;6;5	Nucleolar protein 56	NOP56	;;	4	11	11	11	11	10	7	9	11	10	7	9	11	10	7	9	21.5	21.5	21.5	66.049	594	594;219;252;281	0	15.764	By MS/MS	By MS/MS	By MS/MS	By MS/MS	21.5	19	13.3	18.7	277400000	91971000	104480000	44218000	36735000	77622000	119090000	44974000	50680000	9
O00625	O00625	3	3	3	Pirin	PIR		1	3	3	3	2	2	3	0	2	2	3	0	2	2	3	0	11	11	11	32.113	290	290	0.00057176	2.8218	By MS/MS	By matching	By MS/MS		7.6	7.6	11	0	50378000	15016000	3976100	31386000	0	17063000	8882100	20454000	0	1
O00743	O00743	5	5	5	Serine/threonine-protein phosphatase 6 catalytic subunit;Serine/threonine-protein phosphatase 6 catalytic subunit, N-terminally processed	PPP6C		1	5	5	5	4	4	5	5	4	4	5	5	4	4	5	5	16.1	16.1	16.1	35.144	305	305	0	4.0496	By MS/MS	By MS/MS	By MS/MS	By MS/MS	11.8	11.8	16.1	16.1	101680000	19719000	22731000	37768000	21465000	23098000	30720000	29231000	23478000	1
O00754;M0QZ24;M0R2P5	O00754	8;3;1	8;3;1	8;3;1	Lysosomal alpha-mannosidase;Lysosomal alpha-mannosidase A peptide;Lysosomal alpha-mannosidase B peptide;Lysosomal alpha-mannosidase C peptide;Lysosomal alpha-mannosidase D peptide;Lysosomal alpha-mannosidase E peptide	MAN2B1		3	8	8	8	3	3	8	7	3	3	8	7	3	3	8	7	9.7	9.7	9.7	113.74	1011	1011;198;195	0	11.054	By matching	By matching	By MS/MS	By MS/MS	3.2	3.3	9.7	9.7	175940000	8396300	10985000	91412000	65149000	11047000	15131000	68387000	95719000	0
O00764;F2Z2Y4;A8MV33	O00764;F2Z2Y4	11;10;1	11;10;1	11;10;1	Pyridoxal kinase	PDXK	;	3	11	11	11	10	10	9	10	10	10	9	10	10	10	9	10	40.7	40.7	40.7	35.102	312	312;272;87	0	63.198	By MS/MS	By MS/MS	By MS/MS	By MS/MS	40.4	40.4	37.5	37.2	410430000	58589000	105670000	127400000	118770000	51768000	104520000	127750000	162930000	5
O00767	O00767	2	2	2	Acyl-CoA desaturase	SCD		1	2	2	2	2	0	1	2	2	0	1	2	2	0	1	2	12.3	12.3	12.3	41.522	359	359	0	4.1066	By MS/MS		By matching	By matching	12.3	0	7	12.3	22396000	14643000	0	3296000	4457500	14827000	0	0	6050500	2
O14617;K7ERW8	O14617	3;1	3;1	3;1	AP-3 complex subunit delta-1	AP3D1		2	3	3	3	2	3	3	2	2	3	3	2	2	3	3	2	3.4	3.4	3.4	130.16	1153	1153;155	0	6.5805	By MS/MS	By MS/MS	By MS/MS	By MS/MS	2.3	3.4	3.4	2.1	55158000	7555600	10792000	23710000	13100000	10702000	12350000	16644000	18144000	1
O14735;H3BUR9;B3KY94	O14735;H3BUR9;B3KY94	3;2;2	3;2;2	3;2;2	CDP-diacylglycerol--inositol 3-phosphatidyltransferase	CDIPT	;;	3	3	3	3	3	2	3	2	3	2	3	2	3	2	3	2	13.1	13.1	13.1	23.539	213	213;157;237	0	2.9246	By MS/MS	By MS/MS	By MS/MS	By MS/MS	13.1	9.9	13.1	8	51130000	11627000	10157000	22113000	7233400	10058000	14570000	16744000	10278000	1
O14744;G3V5L5;G3V580;G3V2L6;H0YJ77;C9JSX3;H0YJX6	O14744;G3V5L5;G3V580;G3V2L6	3;2;2;2;1;1;1	3;2;2;2;1;1;1	3;2;2;2;1;1;1	Protein arginine N-methyltransferase 5;Protein arginine N-methyltransferase 5, N-terminally processed	PRMT5	;;;	7	3	3	3	3	3	3	2	3	3	3	2	3	3	3	2	4.1	4.1	4.1	72.683	637	637;169;180;183;138;186;279	0	2.9063	By MS/MS	By MS/MS	By MS/MS	By MS/MS	4.1	4.1	4.1	2.7	58078000	16732000	15869000	14477000	11000000	14792000	15205000	11907000	19565000	2
O14745;J3QRP6	O14745;J3QRP6	9;5	9;5	9;5	Na(+)/H(+) exchange regulatory cofactor NHE-RF1	SLC9A3R1	;	2	9	9	9	8	6	9	5	8	6	9	5	8	6	9	5	30.4	30.4	30.4	38.868	358	358;215	0	16.273	By MS/MS	By MS/MS	By MS/MS	By MS/MS	25.7	22.6	30.4	15.9	572620000	122630000	27710000	327890000	94390000	115980000	36479000	272560000	142830000	5
O14773	O14773	2	2	2	Tripeptidyl-peptidase 1	TPP1		1	2	2	2	2	2	2	1	2	2	2	1	2	2	2	1	5	5	5	61.247	563	563	0	3.2654	By MS/MS	By MS/MS	By MS/MS	By MS/MS	5	5	5	2.5	74899000	14832000	25819000	19790000	14458000	14316000	27536000	17476000	0	2
O14776	O14776	1	1	1	Transcription elongation regulator 1	TCERG1		1	1	1	1	1	1	1	0	1	1	1	0	1	1	1	0	1	1	1	123.9	1098	1098	0.0010565	2.248	By MS/MS	By matching	By matching		1	1	1	0	12081000	5303200	4050600	2727200	0	0	0	2360700	0	1
O14818;H0Y586;Q8TAA3;A0A087WYS6;F5GY34	O14818	10;3;3;2;1	10;3;3;2;1	10;3;3;2;1	Proteasome subunit alpha type-7	PSMA7		5	10	10	10	10	10	8	9	10	10	8	9	10	10	8	9	43.1	43.1	43.1	27.887	248	248;187;256;224;63	0	21.835	By MS/MS	By MS/MS	By MS/MS	By MS/MS	43.1	43.1	33.9	42.7	546990000	132870000	165480000	160180000	88456000	123550000	148320000	143730000	155050000	3
O14828	O14828	3	3	3	Secretory carrier-associated membrane protein 3	SCAMP3		1	3	3	3	3	3	3	2	3	3	3	2	3	3	3	2	9.8	9.8	9.8	38.287	347	347	0	6.1218	By MS/MS	By MS/MS	By MS/MS	By MS/MS	9.8	9.8	9.8	9.8	85849000	18924000	19617000	26731000	20576000	17764000	17235000	21446000	35189000	1
O14896;B1AJU4	O14896;B1AJU4	2;1	2;1	2;1	Interferon regulatory factor 6	IRF6	;	2	2	2	2	2	2	1	1	2	2	1	1	2	2	1	1	6.2	6.2	6.2	53.129	467	467;276	0	3.0402	By MS/MS	By MS/MS	By matching	By matching	6.2	6.2	3.6	3.6	25175000	9503100	11098000	2358400	2214900	9082500	12184000	0	0	1
O14907	O14907	2	2	2	Tax1-binding protein 3	TAX1BP3		1	2	2	2	2	2	2	2	2	2	2	2	2	2	2	2	28.2	28.2	28.2	13.735	124	124	0	6.7985	By MS/MS	By MS/MS	By MS/MS	By matching	28.2	28.2	28.2	28.2	51557000	18044000	16327000	13399000	3786600	19617000	18799000	8430100	5399400	2
Q5JS72;O14936;Q5JS79;Q5JS74	Q5JS72;O14936;Q5JS79;Q5JS74	2;2;1;1	2;2;1;1	2;2;1;1	Peripheral plasma membrane protein CASK	CASK	;;;	4	2	2	2	2	2	2	2	2	2	2	2	2	2	2	2	3.7	3.7	3.7	59.364	518	518;926;381;590	0.00057241	2.829	By MS/MS	By MS/MS	By MS/MS	By MS/MS	3.7	3.7	3.7	3.7	39031000	7533200	11641000	9473600	10384000	8517100	13578000	8763700	11736000	1
O14949	O14949	3	3	3	Cytochrome b-c1 complex subunit 8	UQCRQ		1	3	3	3	1	3	3	2	1	3	3	2	1	3	3	2	24.4	24.4	24.4	9.9062	82	82	0	4.298	By matching	By matching	By MS/MS	By MS/MS	12.2	24.4	24.4	23.2	83872000	5949200	12745000	49042000	16136000	0	9673800	37606000	31249000	0
O14966;P57729;Q13637	O14966;P57729;Q13637	1;1;1	1;1;1	1;1;1	Ras-related protein Rab-7L1;Ras-related protein Rab-38;Ras-related protein Rab-32	RAB29;RAB38;RAB32	;;	3	1	1	1	1	1	1	1	1	1	1	1	1	1	1	1	5.4	5.4	5.4	23.155	203	203;211;225	0.0019268	1.6514	By MS/MS	By MS/MS	By MS/MS	By matching	5.4	5.4	5.4	5.4	18894000	5195900	5874400	4481500	3342100	0	0	0	4674300	1
O14974;F8VZN8;H0YHI8;H0YIS4;F8VW28;H0YIM2;H0YHL8;H0YIS3;A0A0U1RQZ1	O14974;F8VZN8	9;6;4;3;2;2;2;2;1	9;6;4;3;2;2;2;2;1	9;6;4;3;2;2;2;2;1	Protein phosphatase 1 regulatory subunit 12A	PPP1R12A	;	9	9	9	9	8	8	9	7	8	8	9	7	8	8	9	7	12.5	12.5	12.5	115.28	1030	1030;692;367;299;97;188;210;234;100	0	11.193	By MS/MS	By MS/MS	By MS/MS	By MS/MS	10.8	10.8	12.5	9.3	205750000	51789000	49035000	75630000	29294000	50218000	52010000	59921000	48052000	4
O14976;D6RE78;D6RAW3	O14976	4;1;1	4;1;1	4;1;1	Cyclin-G-associated kinase	GAK		3	4	4	4	4	3	4	4	4	3	4	4	4	3	4	4	3.1	3.1	3.1	143.19	1311	1311;118;138	0	3.5969	By MS/MS	By matching	By MS/MS	By MS/MS	3.1	2.4	3.1	3.1	74757000	14052000	20482000	24276000	15947000	14482000	16530000	23589000	24479000	1
O14980;C9JKM9;C9IZS4;C9JQ02;C9JV99;C9J673;F8WF71;C9JF49;C9IYM2;H7BZC5	O14980;C9JKM9	10;5;4;4;4;4;3;2;2;2	10;5;4;4;4;4;3;2;2;2	10;5;4;4;4;4;3;2;2;2	Exportin-1	XPO1	;	10	10	10	10	10	10	8	7	10	10	8	7	10	10	8	7	12.7	12.7	12.7	123.38	1071	1071;179;94;95;100;132;82;59;62;72	0	23.182	By MS/MS	By MS/MS	By MS/MS	By MS/MS	12.7	12.7	10.6	9.5	268790000	79893000	93147000	62002000	33744000	74855000	92023000	63531000	49079000	6
O15020;A4QPE4	O15020	14;6	9;1	9;1	Spectrin beta chain, non-erythrocytic 2	SPTBN2		2	14	9	9	11	10	14	12	7	6	9	7	7	6	9	7	7.5	5.2	5.2	271.32	2390	2390;934	0	11.509	By matching	By matching	By MS/MS	By MS/MS	6.1	5.3	7.5	6.4	114570000	20487000	8670900	62793000	22623000	19878000	13432000	55085000	27278000	0
O15031;E2PU09;A6QRH1;H0Y6J7	O15031;E2PU09	6;3;2;1	6;3;2;1	6;3;2;1	Plexin-B2	PLXNB2	;	4	6	6	6	4	5	4	5	4	5	4	5	4	5	4	5	5	5	5	205.12	1838	1838;477;161;189	0	5.9683	By MS/MS	By MS/MS	By MS/MS	By MS/MS	3.6	4.2	3	4.5	76133000	14907000	20162000	25968000	15095000	12543000	21347000	25880000	20099000	1
O15067	O15067	2	2	2	Phosphoribosylformylglycinamidine synthase	PFAS		1	2	2	2	2	1	1	1	2	1	1	1	2	1	1	1	1.5	1.5	1.5	144.73	1338	1338	0	2.9608	By MS/MS	By MS/MS	By matching	By matching	1.5	0.8	0.8	0.8	16142000	4652000	6137400	2729500	2623400	0	0	0	3669000	2
Q5VZY9;O15075;H3BLV5;A0A1B0GWD1;A8K340;A0A140LJL1;O43602	Q5VZY9;O15075	4;4;1;1;1;1;1	4;4;1;1;1;1;1	4;4;1;1;1;1;1	Serine/threonine-protein kinase DCLK1	DCLK1	;	7	4	4	4	4	4	0	0	4	4	0	0	4	4	0	0	12.1	12.1	12.1	40.456	363	363;740;360;361;366;441;365	0	10.185	By MS/MS	By MS/MS			12.1	12.1	0	0	42210000	18996000	23214000	0	0	18829000	24772000	0	0	2
O15127;H3BV04;H3BN93;H3BUB6;H3BPL9	O15127;H3BV04;H3BN93;H3BUB6;H3BPL9	2;1;1;1;1	2;1;1;1;1	2;1;1;1;1	Secretory carrier-associated membrane protein 2	SCAMP2	;;;;	5	2	2	2	1	2	2	2	1	2	2	2	1	2	2	2	9.7	9.7	9.7	36.648	329	329;194;236;254;278	0	19.044	By MS/MS	By MS/MS	By MS/MS	By matching	3.6	9.7	9.7	9.7	64811000	9135700	7691100	30178000	17806000	0	10937000	29585000	18656000	1
O15143;C9J4Z7;F8VXW2;C9JEY1;C9JQM8;C9JFG9;C9J6C8;C9JTT6;C9JBJ7;C9K057	O15143	16;7;7;7;7;7;7;5;5;5	16;7;7;7;7;7;7;5;5;5	15;7;7;7;7;7;7;5;5;5	Actin-related protein 2/3 complex subunit 1B	ARPC1B		10	16	16	15	16	16	15	12	16	16	15	12	15	15	14	11	49.7	49.7	43.5	40.949	372	372;128;130;130;132;132;132;82;102;108	0	26.519	By MS/MS	By MS/MS	By MS/MS	By MS/MS	49.7	49.7	49.7	45.4	1208500000	293240000	323920000	430860000	160470000	262090000	283650000	353380000	294970000	12
O15144;C9JTV5;G5E9J0;G5E9S7;H7C3F9	O15144	15;3;3;2;1	15;3;3;2;1	15;3;3;2;1	Actin-related protein 2/3 complex subunit 2	ARPC2		5	15	15	15	14	12	13	13	14	12	13	13	14	12	13	13	51	51	51	34.333	300	300;89;91;38;165	0	23.741	By MS/MS	By MS/MS	By MS/MS	By MS/MS	47.7	41.3	44.7	40	977500000	223700000	258190000	318780000	176830000	226050000	279680000	270030000	244850000	9
O15145;C9JZD1;F8VR50	O15145;C9JZD1;F8VR50	5;4;3	5;4;3	5;4;3	Actin-related protein 2/3 complex subunit 3	ARPC3	;;	3	5	5	5	5	5	5	4	5	5	5	4	5	5	5	4	28.1	28.1	28.1	20.546	178	178;99;84	0	21.745	By MS/MS	By MS/MS	By MS/MS	By MS/MS	28.1	28.1	28.1	22.5	446190000	93489000	144460000	144430000	63822000	79979000	149810000	125610000	105480000	2
O15160;D6RDJ3;H0Y723;E7EQB9	O15160;D6RDJ3;H0Y723;E7EQB9	2;1;1;1	2;1;1;1	2;1;1;1	DNA-directed RNA polymerases I and III subunit RPAC1	POLR1C	;;;	4	2	2	2	2	1	1	2	2	1	1	2	2	1	1	2	6.6	6.6	6.6	39.249	346	346;124;140;296	0.00055772	2.6252	By MS/MS	By MS/MS	By matching	By matching	6.6	3.8	2.9	6.6	29297000	12341000	4813100	4244500	7898000	0	0	0	11046000	1
O15195;D6R9H2;C9JUR8;E9PFV5	O15195;D6R9H2	5;3;2;2	5;3;2;2	5;3;2;2	Villin-like protein	VILL	;	4	5	5	5	4	4	5	4	4	4	5	4	4	4	5	4	6.9	6.9	6.9	95.906	856	856;574;130;187	0	3.9783	By MS/MS	By matching	By MS/MS	By MS/MS	6.1	5	6.9	5.7	119900000	26845000	7879100	61553000	23619000	31395000	11659000	52852000	25604000	3
O15212;A2AB88	O15212;A2AB88	3;2	3;2	3;2	Prefoldin subunit 6	PFDN6	;	2	3	3	3	3	3	3	2	3	3	3	2	3	3	3	2	37.2	37.2	37.2	14.582	129	129;103	0	5.5049	By MS/MS	By MS/MS	By matching	By matching	37.2	37.2	37.2	15.5	45155000	14817000	16371000	11092000	2874300	19302000	11040000	8275100	7173600	2
O15231;H7BZT5	O15231;H7BZT5	17;12	17;12	3;2	Zinc finger protein 185	ZNF185	;	2	17	17	3	17	13	15	11	17	13	15	11	3	2	2	2	34.1	34.1	4.5	73.525	689	689;552	0	23.678	By MS/MS	By MS/MS	By MS/MS	By MS/MS	34.1	29.5	31.9	22.6	455590000	153200000	37408000	219610000	45368000	140330000	41501000	171830000	91779000	14
O15254	O15254	2	2	2	Peroxisomal acyl-coenzyme A oxidase 3	ACOX3		1	2	2	2	2	2	2	1	2	2	2	1	2	2	2	1	4.1	4.1	4.1	77.628	700	700	0.0015252	2.0083	By matching	By matching	By MS/MS	By MS/MS	4.1	4.1	4.1	2.6	29384000	4615100	5683600	9952300	9133100	0	0	8615000	0	0
Q5T8U5;O15260;B7Z1G8	Q5T8U5;O15260;B7Z1G8	2;2;1	2;2;1	2;2;1	Surfeit locus protein 4	SURF4	;;	3	2	2	2	1	2	2	1	1	2	2	1	1	2	2	1	15.1	15.1	15.1	21.127	186	186;269;226	0	46.741	By MS/MS	By MS/MS	By MS/MS	By MS/MS	9.7	15.1	15.1	5.4	153450000	13822000	56248000	64186000	19199000	24074000	47473000	57455000	0	1
O15269	O15269	3	3	3	Serine palmitoyltransferase 1	SPTLC1		1	3	3	3	2	1	3	2	2	1	3	2	2	1	3	2	7.4	7.4	7.4	52.743	473	473	0	5.7119	By MS/MS	By matching	By MS/MS	By MS/MS	4.4	2.5	7.4	4.4	34890000	8166800	3473100	13010000	10240000	7848800	0	12238000	13664000	1
O15270;H0YJV2	O15270;H0YJV2	2;1	2;1	2;1	Serine palmitoyltransferase 2	SPTLC2	;	2	2	2	2	2	2	2	2	2	2	2	2	2	2	2	2	4.3	4.3	4.3	62.924	562	562;407	0	3.5767	By MS/MS	By matching	By MS/MS	By MS/MS	4.3	4.3	4.3	4.3	34955000	6443800	3769400	15533000	9208700	5192200	3861600	14050000	13659000	1
O15305;H3BRM0;H3BV55;H3BPH4;H3BR08;H3BM92;H3BV34;H3BT06;H3BNY9	O15305;H3BRM0;H3BV55;H3BPH4	5;4;4;3;2;2;2;2;2	5;4;4;3;2;2;2;2;2	5;4;4;3;2;2;2;2;2	Phosphomannomutase 2;Phosphomannomutase	PMM2	;;;	9	5	5	5	4	4	5	4	4	4	5	4	4	4	5	4	17.1	17.1	17.1	28.082	246	246;155;219;142;65;66;70;90;91	0	6.7192	By MS/MS	By MS/MS	By MS/MS	By MS/MS	17.1	17.1	17.1	13.4	94530000	14365000	18280000	41370000	20515000	18922000	20555000	32978000	25789000	2
O15355	O15355	9	9	9	Protein phosphatase 1G	PPM1G		1	9	9	9	9	7	7	5	9	7	7	5	9	7	7	5	17.9	17.9	17.9	59.271	546	546	0	12.083	By MS/MS	By MS/MS	By MS/MS	By MS/MS	17.9	14.3	14.8	8.6	189860000	67182000	54800000	47693000	20182000	49262000	77405000	35707000	32403000	5
O15371;B0QYA5;B0QYA4;B0QYA8;B0QYA6	O15371	17;8;3;3;3	17;8;3;3;3	17;8;3;3;3	Eukaryotic translation initiation factor 3 subunit D	EIF3D		5	17	17	17	17	16	13	11	17	16	13	11	17	16	13	11	44.5	44.5	44.5	63.972	548	548;269;105;123;173	0	46.607	By MS/MS	By MS/MS	By MS/MS	By MS/MS	44.5	44.5	34.5	32.1	889240000	285510000	290340000	183750000	129640000	259220000	296490000	178570000	199340000	14
O15400	O15400	3	3	3	Syntaxin-7	STX7		1	3	3	3	3	3	2	2	3	3	2	2	3	3	2	2	19.5	19.5	19.5	29.815	261	261	0	5.0117	By matching	By MS/MS	By MS/MS	By MS/MS	19.5	19.5	15.7	9.6	133310000	56799000	45656000	14514000	16337000	24592000	27327000	49546000	39140000	0
O15460;E7ENX0;E7EPI9;C9JX45;A8MXE0;E7ERI1;C9JN43;C9JIG4;C9JCP0	O15460	10;4;4;3;3;3;2;2;2	10;4;4;3;3;3;2;2;2	10;4;4;3;3;3;2;2;2	Prolyl 4-hydroxylase subunit alpha-2	P4HA2		9	10	10	10	8	10	4	6	8	10	4	6	8	10	4	6	25.4	25.4	25.4	60.901	535	535;204;236;153;167;184;101;114;146	0	14.948	By MS/MS	By MS/MS	By matching	By matching	17.6	25.4	9.9	14.4	214760000	66328000	124420000	8215100	15797000	81488000	108950000	14992000	21982000	6
O15511;B1ALC0	O15511;B1ALC0	4;3	4;3	4;3	Actin-related protein 2/3 complex subunit 5	ARPC5	;	2	4	4	4	4	4	3	3	4	4	3	3	4	4	3	3	53.6	53.6	53.6	16.32	151	151;135	0	6.531	By MS/MS	By MS/MS	By MS/MS	By MS/MS	53.6	53.6	43.7	43.7	218500000	55963000	67593000	64074000	30868000	45196000	55317000	76548000	42321000	3
O43143;A0A140T947;F5H658;O60231;Q14562	O43143	14;1;1;1;1	14;1;1;1;1	14;1;1;1;1	Pre-mRNA-splicing factor ATP-dependent RNA helicase DHX15	DHX15		5	14	14	14	13	11	10	7	13	11	10	7	13	11	10	7	20.3	20.3	20.3	90.932	795	795;669;1181;1041;1220	0	16.608	By MS/MS	By MS/MS	By MS/MS	By MS/MS	19.1	16	14.6	10.6	378510000	132950000	120090000	92527000	32946000	104930000	118960000	77830000	84690000	8
O43175;Q5SZU1	O43175;Q5SZU1	20;16	20;16	20;16	D-3-phosphoglycerate dehydrogenase	PHGDH	;	2	20	20	20	20	20	13	14	20	20	13	14	20	20	13	14	34.7	34.7	34.7	56.65	533	533;499	0	41.076	By MS/MS	By MS/MS	By MS/MS	By MS/MS	34.7	34.7	25	28.1	1584700000	702220000	579950000	200790000	101780000	683420000	581420000	192870000	175380000	14
O43181;H0Y9M8	O43181;H0Y9M8	3;2	3;2	3;2	NADH dehydrogenase [ubiquinone] iron-sulfur protein 4, mitochondrial	NDUFS4	;	2	3	3	3	1	3	2	2	1	3	2	2	1	3	2	2	12.6	12.6	12.6	20.108	175	175;116	0	5.0133	By MS/MS	By MS/MS	By MS/MS	By MS/MS	5.7	12.6	12	12.6	58288000	5465400	23693000	19976000	9154200	0	16624000	21514000	17070000	1
O43237;J3KRZ2;J3KRI4;C9JGM7;C9JLW1;B4E2E0	O43237;J3KRZ2;J3KRI4	5;3;3;1;1;1	5;3;3;1;1;1	4;3;3;0;0;0	Cytoplasmic dynein 1 light intermediate chain 2	DYNC1LI2	;;	6	5	5	4	5	4	4	4	5	4	4	4	4	3	3	3	11.6	11.6	8.9	54.099	492	492;92;167;190;192;271	0	7.0345	By MS/MS	By MS/MS	By MS/MS	By MS/MS	11.6	8.7	8.7	8.7	124590000	41289000	25959000	38919000	18420000	37243000	31455000	29816000	29741000	5
O43242;H0YGV8	O43242	15;3	15;3	15;3	26S proteasome non-ATPase regulatory subunit 3	PSMD3		2	15	15	15	15	13	10	10	15	13	10	10	15	13	10	10	31.8	31.8	31.8	60.977	534	534;117	0	28.129	By MS/MS	By MS/MS	By MS/MS	By MS/MS	31.8	28.7	19.9	21.5	518200000	160960000	130990000	138910000	87333000	142300000	138270000	147560000	114060000	11
O43252	O43252	8	8	8	Bifunctional 3-phosphoadenosine 5-phosphosulfate synthase 1;Sulfate adenylyltransferase;Adenylyl-sulfate kinase	PAPSS1		1	8	8	8	6	6	8	6	6	6	8	6	6	6	8	6	16.3	16.3	16.3	70.832	624	624	0	12.412	By MS/MS	By MS/MS	By MS/MS	By MS/MS	12.5	12.5	16.3	10.9	187310000	54556000	53827000	49694000	29237000	48114000	57767000	44924000	44710000	4
O43290	O43290	3	3	3	U4/U6.U5 tri-snRNP-associated protein 1	SART1		1	3	3	3	3	3	3	1	3	3	3	1	3	3	3	1	5.4	5.4	5.4	90.254	800	800	0	3.6286	By MS/MS	By MS/MS	By matching	By matching	5.4	5.4	5.4	2.5	37676000	14446000	13550000	6161000	3518600	15355000	14405000	4382500	0	2
O43390;B4DT28	O43390;B4DT28	16;13	10;10	10;10	Heterogeneous nuclear ribonucleoprotein R	HNRNPR	;	2	16	10	10	16	16	16	14	10	10	10	8	10	10	10	8	24.6	19.3	19.3	70.942	633	633;494	0	34.195	By MS/MS	By MS/MS	By MS/MS	By MS/MS	24.6	24.6	24.6	18.8	678810000	180560000	200070000	166080000	132100000	195060000	207940000	132940000	185190000	5
O43396;K7ER96;K7EML9;K7EKG2;K7EPB7	O43396;K7ER96;K7EML9	5;4;3;1;1	5;4;3;1;1	5;4;3;1;1	Thioredoxin-like protein 1	TXNL1	;;	5	5	5	5	5	5	5	4	5	5	5	4	5	5	5	4	31.1	31.1	31.1	32.251	289	289;281;138;27;69	0	13.958	By MS/MS	By MS/MS	By MS/MS	By MS/MS	31.1	31.1	31.1	26	213990000	45366000	60944000	72741000	34935000	47209000	67695000	60534000	45478000	3
Q6ZSX4;O43491;E9PPC9;E9PN54;E9PMV8;H0Y5B0;Q6R5J7;E9PHY5	Q6ZSX4;O43491;E9PPC9;E9PN54;E9PMV8;H0Y5B0;Q6R5J7;E9PHY5	2;2;1;1;1;1;1;1	2;2;1;1;1;1;1;1	2;2;1;1;1;1;1;1	Band 4.1-like protein 2	EPB41L2	;;;;;;;	8	2	2	2	2	2	0	0	2	2	0	0	2	2	0	0	12.4	12.4	12.4	22.729	201	201;1005;126;240;268;380;383;935	0	2.8907	By matching	By MS/MS			12.4	12.4	0	0	17698000	7457800	10241000	0	0	7493400	10819000	0	0	0
O43615;M0QXU7;M0R301;M0QXM9;M0R124	O43615;M0QXU7	3;2;1;1;1	3;2;1;1;1	3;2;1;1;1	Mitochondrial import inner membrane translocase subunit TIM44	TIMM44	;	5	3	3	3	2	2	3	3	2	2	3	3	2	2	3	3	8.2	8.2	8.2	51.355	452	452;273;126;133;139	0	6.6962	By matching	By matching	By MS/MS	By MS/MS	5.3	5.3	8.2	8.2	52209000	7136100	6973700	17124000	20976000	11582000	11207000	23298000	12599000	0
O43660;H0YA24	O43660;H0YA24	3;2	3;2	3;2	Pleiotropic regulator 1	PLRG1	;	2	3	3	3	3	3	3	3	3	3	3	3	3	3	3	3	7.2	7.2	7.2	57.193	514	514;156	0.0015045	1.8983	By MS/MS	By MS/MS	By MS/MS	By matching	7.2	7.2	7.2	7.2	35890000	10296000	10838000	8729500	6026600	9331300	12270000	7739300	0	1
O43684;J3QT28;J3QSX4	O43684;J3QT28	8;7;3	8;7;3	8;7;3	Mitotic checkpoint protein BUB3	BUB3	;	3	8	8	8	7	7	6	6	7	7	6	6	7	7	6	6	29.3	29.3	29.3	37.154	328	328;278;145	0	10.186	By MS/MS	By MS/MS	By MS/MS	By MS/MS	23.2	26.2	20.1	22.3	189150000	70592000	50031000	41263000	27261000	57527000	60669000	46150000	33121000	5
O43707;F5GXS2;H7C144;K7EJH8;Q08043;A0A087WSZ2;F6THM6;K7EP19	O43707;F5GXS2	74;37;27;15;11;9;7;4	74;37;27;15;11;9;7;4	48;30;22;9;0;0;0;2	Alpha-actinin-4	ACTN4	;	8	74	74	48	70	71	67	58	70	71	67	58	45	46	44	40	76.9	76.9	55.2	104.85	911	911;521;342;182;901;944;686;105	0	292.07	By MS/MS	By MS/MS	By MS/MS	By MS/MS	71.1	72.2	74.1	68.7	9492600000	2626600000	2841000000	2544800000	1480300000	2510800000	2566600000	2475200000	2318500000	64
O43747;B4DGE1;H3BR36;H3BUN9;H3BNR4;H3BN75;H3BS13;H3BV30;H3BRM7;H3BN71	O43747	5;2;2;2;2;1;1;1;1;1	5;2;2;2;2;1;1;1;1;1	5;2;2;2;2;1;1;1;1;1	AP-1 complex subunit gamma-1	AP1G1		10	5	5	5	5	4	5	4	5	4	5	4	5	4	5	4	7.7	7.7	7.7	91.35	822	822;176;187;208;236;53;85;91;139;144	0	10.455	By MS/MS	By MS/MS	By MS/MS	By MS/MS	7.7	4.7	7.7	4.7	258890000	56548000	51248000	92029000	59068000	53787000	54718000	81277000	83361000	2
O43776;K7EIU7;K7EPK2;K7EMQ6;K7EJ19;K7EQ35	O43776	16;6;5;4;4;4	16;6;5;4;4;4	16;6;5;4;4;4	Asparagine--tRNA ligase, cytoplasmic	NARS		6	16	16	16	12	11	14	10	12	11	14	10	12	11	14	10	35.2	35.2	35.2	62.942	548	548;162;163;128;136;167	0	29.445	By MS/MS	By MS/MS	By MS/MS	By MS/MS	29.2	23.7	33	25.9	665430000	155600000	105450000	267000000	137380000	131990000	88083000	167480000	302800000	7
O43809;H3BND3;H3BV41	O43809;H3BND3	4;2;1	4;2;1	4;2;1	Cleavage and polyadenylation specificity factor subunit 5	NUDT21	;	3	4	4	4	4	4	3	2	4	4	3	2	4	4	3	2	29.5	29.5	29.5	26.227	227	227;149;71	0	3.748	By MS/MS	By MS/MS	By MS/MS	By matching	29.5	29.5	17.2	9.3	85509000	26527000	35760000	16152000	7069700	20477000	38726000	14267000	14830000	3
O43852;H0Y875	O43852	7;2	7;2	7;2	Calumenin	CALU		2	7	7	7	7	6	6	5	7	6	6	5	7	6	6	5	29.8	29.8	29.8	37.106	315	315;147	0	9.6431	By MS/MS	By MS/MS	By MS/MS	By MS/MS	29.8	25.7	26.7	19.4	474550000	129610000	161110000	138560000	45273000	117730000	141630000	124180000	100090000	6
O43865	O43865	10	10	4	Putative adenosylhomocysteinase 2	AHCYL1		1	10	10	4	9	9	10	8	9	9	10	8	3	3	4	3	20.6	20.6	7.7	58.951	530	530	0	16.491	By MS/MS	By MS/MS	By MS/MS	By MS/MS	18.9	18.9	20.6	17.5	461130000	95282000	81739000	168770000	115340000	99370000	109950000	129840000	150170000	4
O60218	O60218	11	11	7	Aldo-keto reductase family 1 member B10	AKR1B10		1	11	11	7	10	10	10	11	10	10	10	11	7	6	6	7	50.9	50.9	28.8	36.019	316	316	0	50.274	By MS/MS	By MS/MS	By MS/MS	By MS/MS	48.4	48.4	47.8	50.9	836940000	326370000	69226000	276780000	164560000	365560000	75130000	233760000	195030000	11
O60264;A0A0A0MRP6;B7ZLQ5;P28370	O60264	10;2;2;2	10;2;2;2	10;2;2;2	SWI/SNF-related matrix-associated actin-dependent regulator of chromatin subfamily A member 5	SMARCA5		4	10	10	10	10	10	8	4	10	10	8	4	10	10	8	4	10.3	10.3	10.3	121.9	1052	1052;1058;1070;1054	0	12.572	By MS/MS	By MS/MS	By MS/MS	By matching	10.3	10.3	8.4	4	196900000	69565000	79123000	39289000	8924800	71352000	64166000	44558000	19846000	7
O60443;H7C3W1;H7BZJ0;H7C147	O60443;H7C3W1	3;2;1;1	3;2;1;1	3;2;1;1	Non-syndromic hearing impairment protein 5	DFNA5	;	4	3	3	3	3	2	3	1	3	2	3	1	3	2	3	1	6.7	6.7	6.7	54.554	496	496;216;155;192	0	2.948	By MS/MS	By matching	By matching	By matching	6.7	4.4	6.7	2	32284000	16045000	6657200	7850900	1731500	14780000	8508600	6608500	0	3
O60449	O60449	1	1	1	Lymphocyte antigen 75	LY75		1	1	1	1	0	1	1	1	0	1	1	1	0	1	1	1	0.6	0.6	0.6	198.31	1722	1722	0.0066313	1.1772		By MS/MS	By MS/MS	By matching	0	0.6	0.6	0.6	64877000	0	12977000	36201000	15698000	0	0	0	21955000	0
O60488;D6RFW9;D6RDA8;D6RD96;D6RF95;H0Y9A0	O60488	9;1;1;1;1;1	5;1;1;1;1;1	5;1;1;1;1;1	Long-chain-fatty-acid--CoA ligase 4	ACSL4		6	9	5	5	8	9	7	7	4	5	4	4	4	5	4	4	13.1	7.9	7.9	79.187	711	711;126;128;145;154;156	0	6.9904	By MS/MS	By MS/MS	By matching	By matching	11	13.1	10.3	11.1	64195000	15937000	26412000	15032000	6813800	14263000	28708000	13248000	10255000	1
O60493	O60493	4	4	4	Sorting nexin-3	SNX3		1	4	4	4	3	3	4	4	3	3	4	4	3	3	4	4	26.5	26.5	26.5	18.762	162	162	0	5.1904	By MS/MS	By MS/MS	By MS/MS	By MS/MS	21.6	21.6	26.5	26.5	132820000	28852000	43905000	32742000	27324000	29643000	48476000	25665000	38161000	1
O60506;B7Z645;F6UXX1	O60506;B7Z645	19;14;5	19;14;5	13;11;2	Heterogeneous nuclear ribonucleoprotein Q	SYNCRIP	;	3	19	19	13	17	18	17	15	17	18	17	15	11	12	11	9	31.5	31.5	26	69.602	623	623;464;185	0	64.625	By MS/MS	By MS/MS	By MS/MS	By MS/MS	29.5	31.1	27.8	24.6	1299400000	371550000	380850000	283850000	263200000	382270000	433880000	260050000	306540000	12
O60547	O60547	9	9	9	GDP-mannose 4,6 dehydratase	GMDS		1	9	9	9	6	6	9	6	6	6	9	6	6	6	9	6	33.6	33.6	33.6	41.949	372	372	0	12.027	By MS/MS	By MS/MS	By MS/MS	By MS/MS	23.7	23.7	33.6	21.5	258300000	49302000	35340000	116880000	56786000	56034000	45242000	77911000	88163000	5
O60568;H7C0B8;H7C2A8;C9JU11;H7C2S8;H7C2V1	O60568	4;1;1;1;1;1	4;1;1;1;1;1	4;1;1;1;1;1	Procollagen-lysine,2-oxoglutarate 5-dioxygenase 3	PLOD3		6	4	4	4	2	4	1	0	2	4	1	0	2	4	1	0	7.3	7.3	7.3	84.784	738	738;66;125;171;264;270	0	7.4178	By MS/MS	By MS/MS	By matching		3.9	7.3	1.4	0	83564000	22937000	59438000	1189100	0	29718000	56219000	0	0	2
O60664;K7EL96;K7ERZ3;K7ER39	O60664;K7EL96;K7ERZ3	12;8;8;4	12;8;8;4	12;8;8;4	Perilipin-3	PLIN3	;;	4	12	12	12	8	9	11	11	8	9	11	11	8	9	11	11	34.8	34.8	34.8	47.074	434	434;172;292;168	0	23.005	By MS/MS	By MS/MS	By MS/MS	By MS/MS	25.6	25.6	32.3	31.6	355000000	62924000	63390000	151200000	77489000	81583000	65780000	121070000	100940000	5
Q5TFJ7;O60684;O15131;P52294;C9JYI4	Q5TFJ7;O60684;O15131;P52294	3;3;2;2;1	3;3;2;2;1	3;3;2;2;1	Importin subunit alpha-7;Importin subunit alpha-6;Importin subunit alpha-5;Importin subunit alpha-5, N-terminally processed	KPNA6;KPNA5;KPNA1	;;;	5	3	3	3	3	3	2	1	3	3	2	1	3	3	2	1	11.2	11.2	11.2	35.457	321	321;536;536;538;328	0	4.0093	By MS/MS	By MS/MS	By MS/MS	By matching	11.2	11.2	7.8	4.4	38666000	12605000	15082000	9386300	1592800	11524000	14324000	10868000	0	1
O60701;E7ER83;E7ETF4;E7EV97;E7ER95;D6RHF4;E9PBD2	O60701	14;5;5;5;3;1;1	14;5;5;5;3;1;1	14;5;5;5;3;1;1	UDP-glucose 6-dehydrogenase	UGDH		7	14	14	14	14	12	12	13	14	12	12	13	14	12	12	13	35.8	35.8	35.8	55.023	494	494;130;153;181;84;53;55	0	40.939	By MS/MS	By MS/MS	By MS/MS	By MS/MS	35.8	27.9	31.8	29.8	745260000	231260000	245970000	163150000	104890000	229470000	284220000	130580000	135220000	11
O60749;D6RC15	O60749	11;2	11;2	10;2	Sorting nexin-2	SNX2		2	11	11	10	9	8	11	9	9	8	11	9	8	8	10	8	22.7	22.7	20.6	58.47	519	519;265	0	35.76	By MS/MS	By MS/MS	By MS/MS	By MS/MS	20.8	18.7	22.7	20.8	404440000	86063000	99724000	116740000	101910000	87125000	112280000	91432000	144510000	5
O60763	O60763	10	10	10	General vesicular transport factor p115	USO1		1	10	10	10	6	8	9	6	6	8	9	6	6	8	9	6	13.9	13.9	13.9	107.89	962	962	0	17.828	By MS/MS	By MS/MS	By MS/MS	By MS/MS	8.7	11.3	13	8.7	280960000	38984000	60540000	139240000	42200000	44110000	64417000	109100000	65070000	3
P57053;O60814	P57053;O60814	16;16	1;1	0;0	Histone H2B type F-S;Histone H2B type 1-K	H2BFS;HIST1H2BK	;	2	16	1	0	15	16	14	14	1	1	1	1	0	0	0	0	76.2	7.1	0	13.944	126	126;126	1	-2	By matching	By matching	By matching	By MS/MS	76.2	76.2	76.2	75.4	117020000	24586000	31340000	22540000	38557000	0	0	0	53925000	0
O60832;H7BZF2;H7C2Q2;H7C0M1;C9IYT0	O60832;H7BZF2;H7C2Q2;H7C0M1;C9IYT0	2;1;1;1;1	2;1;1;1;1	2;1;1;1;1	H/ACA ribonucleoprotein complex subunit 4	DKC1	;;;;	5	2	2	2	1	2	1	2	1	2	1	2	1	2	1	2	4.9	4.9	4.9	57.673	514	514;76;207;229;258	0	5.9999	By MS/MS	By MS/MS	By MS/MS	By matching	2.5	4.9	2.5	4.9	51327000	9322400	21530000	7685700	12789000	0	25173000	0	15534000	1
O60884;A0A087WT48	O60884	7;2	7;2	7;2	DnaJ homolog subfamily A member 2	DNAJA2		2	7	7	7	5	5	5	5	5	5	5	5	5	5	5	5	23.5	23.5	23.5	45.745	412	412;134	0	14.067	By MS/MS	By MS/MS	By MS/MS	By MS/MS	14.1	19.4	14.1	21.6	203560000	49713000	40769000	57513000	55566000	55352000	54283000	46257000	64532000	4
O60925;E5RGS4	O60925;E5RGS4	2;1	2;1	2;1	Prefoldin subunit 1	PFDN1	;	2	2	2	2	2	2	1	0	2	2	1	0	2	2	1	0	22.1	22.1	22.1	14.21	122	122;117	0	3.5713	By MS/MS	By MS/MS	By MS/MS		22.1	22.1	9	0	59092000	22589000	22090000	14413000	0	21271000	24731000	0	0	2
O75083;D6RD66	O75083;D6RD66	28;16	28;16	28;16	WD repeat-containing protein 1	WDR1	;	2	28	28	28	24	25	23	21	24	25	23	21	24	25	23	21	59.1	59.1	59.1	66.193	606	606;245	0	132.24	By MS/MS	By MS/MS	By MS/MS	By MS/MS	53.5	56.6	54.1	47	2041700000	354090000	468340000	906300000	312940000	356040000	479240000	633110000	603730000	15
O75116;E9PF63;Q14DU5;D6REE7;A0A0U1RQV4;Q13464;C9JFJ0	O75116;E9PF63;Q14DU5	7;5;4;3;3;3;2	7;5;4;3;3;3;2	7;5;4;3;3;3;2	Rho-associated protein kinase 2	ROCK2	;;	7	7	7	7	6	7	4	3	6	7	4	3	6	7	4	3	5.1	5.1	5.1	160.9	1388	1388;1145;703;446;1137;1354;203	0	6.4505	By MS/MS	By MS/MS	By matching	By matching	4.1	5.1	2.8	2.1	97525000	32948000	42414000	13738000	8424800	28662000	36792000	15128000	20997000	4
O75131;A0A087WYQ3;E5RHZ0;H0YB26;A0A087WUS8;A0A087WXR6;E5RFT7;E7ENV7;Q96FN4;Q8IYJ1;Q96A23;O95741;Q86YQ8;Q9HCH3;Q9UBL6	O75131;A0A087WYQ3	9;6;3;3;2;2;1;1;1;1;1;1;1;1;1	9;6;3;3;2;2;1;1;1;1;1;1;1;1;1	9;6;3;3;2;2;1;1;1;1;1;1;1;1;1	Copine-3	CPNE3	;	15	9	9	9	8	8	8	6	8	8	8	6	8	8	8	6	18.6	18.6	18.6	60.13	537	537;234;153;262;135;139;79;552;548;553;557;557;564;593;633	0	12.57	By MS/MS	By MS/MS	By MS/MS	By MS/MS	16.9	16.9	16.4	13.6	217890000	57003000	52343000	76981000	31562000	53711000	52463000	64324000	52766000	6
O75306	O75306	5	5	5	NADH dehydrogenase [ubiquinone] iron-sulfur protein 2, mitochondrial	NDUFS2		1	5	5	5	4	4	5	3	4	4	5	3	4	4	5	3	9.9	9.9	9.9	52.545	463	463	0	4.1652	By MS/MS	By MS/MS	By MS/MS	By MS/MS	7.6	7.6	9.9	5.6	128700000	25580000	30010000	50451000	22657000	28441000	34583000	33870000	35854000	2
O75323;C9J7B1;C9K068;H7C333;F8WCR5;F8WBI5	O75323	3;1;1;1;1;1	2;1;1;1;0;0	2;1;1;1;0;0	Protein NipSnap homolog 2	GBAS		6	3	2	2	2	2	3	2	2	2	2	1	2	2	2	1	8.7	5.9	5.9	33.742	286	286;65;80;114;128;145	0.0028249	1.5341	By MS/MS	By MS/MS	By MS/MS	By matching	5.9	5.9	8.7	5.6	78256000	12935000	16544000	41800000	6976700	13947000	16352000	36355000	0	1
O75348	O75348	2	2	2	V-type proton ATPase subunit G 1	ATP6V1G1		1	2	2	2	2	2	2	2	2	2	2	2	2	2	2	2	16.9	16.9	16.9	13.757	118	118	0	3.4797	By MS/MS	By MS/MS	By MS/MS	By MS/MS	16.9	16.9	16.9	16.9	44281000	10699000	13532000	10050000	10000000	11023000	14830000	0	13175000	2
O75351	O75351	4	4	4	Vacuolar protein sorting-associated protein 4B	VPS4B		1	4	4	4	4	4	4	4	4	4	4	4	4	4	4	4	12.2	12.2	12.2	49.301	444	444	0	5.6985	By MS/MS	By MS/MS	By MS/MS	By MS/MS	12.2	12.2	12.2	12.2	98599000	29973000	19570000	29040000	20017000	28683000	19922000	25783000	29460000	4
O75367;B4DJC3;D6RCF2	O75367;B4DJC3	13;8;4	13;8;4	11;7;2	Core histone macro-H2A.1;Histone H2A	H2AFY	;	3	13	13	11	11	10	12	11	11	10	12	11	10	9	11	9	56.7	56.7	49.7	39.617	372	372;200;165	0	50.919	By MS/MS	By MS/MS	By MS/MS	By MS/MS	46.5	43.5	54.3	43.5	764970000	185410000	153560000	258630000	167370000	183170000	169900000	204540000	248520000	10
O75368	O75368	1	1	1	SH3 domain-binding glutamic acid-rich-like protein	SH3BGRL		1	1	1	1	1	1	1	1	1	1	1	1	1	1	1	1	11.4	11.4	11.4	12.774	114	114	0.0023776	1.5954	By MS/MS	By MS/MS	By MS/MS	By MS/MS	11.4	11.4	11.4	11.4	67175000	17211000	23691000	17557000	8716500	0	0	0	12191000	1
O75369;E7EN95;A0A0A0MT44;H7C5L4;A0A0C4DGA1	O75369;E7EN95	114;102;8;5;3	107;101;8;4;3	104;99;8;4;3	Filamin-B	FLNB	;	5	114	107	104	109	110	91	71	103	103	85	69	100	100	83	68	57.1	55.2	54.1	278.16	2602	2602;2409;195;135;72	0	305.04	By MS/MS	By MS/MS	By MS/MS	By MS/MS	55.3	56.3	45.9	37.2	7295900000	2384400000	2532200000	1646300000	733080000	2322600000	2653100000	1433300000	1092000000	83
O75396;A0A087X1A9	O75396	7;2	7;2	7;2	Vesicle-trafficking protein SEC22b	SEC22B		2	7	7	7	7	7	6	5	7	7	6	5	7	7	6	5	29.3	29.3	29.3	24.593	215	215;79	0	23.062	By MS/MS	By MS/MS	By MS/MS	By MS/MS	29.3	29.3	28.8	23.3	361440000	71412000	94571000	124620000	70832000	79734000	89751000	100030000	109080000	4
O75400	O75400	3	3	3	Pre-mRNA-processing factor 40 homolog A	PRPF40A		1	3	3	3	2	3	3	3	2	3	3	3	2	3	3	3	4.5	4.5	4.5	108.8	957	957	0	5.3118	By MS/MS	By MS/MS	By MS/MS	By MS/MS	2.6	4.5	4.5	4.5	117330000	20047000	30530000	31401000	35348000	34495000	38762000	22819000	32950000	1
O75436;S4R3Q6;S4R2Y3	O75436	7;3;1	7;3;1	7;3;1	Vacuolar protein sorting-associated protein 26A	VPS26A		3	7	7	7	6	6	6	7	6	6	6	7	6	6	6	7	33	33	33	38.169	327	327;226;63	0	12.261	By MS/MS	By MS/MS	By MS/MS	By MS/MS	27.8	27.8	27.8	33	188670000	37581000	32612000	69807000	48672000	46674000	33209000	61655000	59108000	2
O75475	O75475	1	1	1	PC4 and SFRS1-interacting protein	PSIP1		1	1	1	1	0	1	1	1	0	1	1	1	0	1	1	1	2.8	2.8	2.8	60.103	530	530	0	3.7276		By MS/MS	By matching	By matching	0	2.8	2.8	2.8	13861000	0	10349000	1278700	2232900	0	0	0	3122800	0
O75489;E9PS48;G3V194	O75489	5;2;1	5;2;1	5;2;1	NADH dehydrogenase [ubiquinone] iron-sulfur protein 3, mitochondrial	NDUFS3		3	5	5	5	4	5	4	5	4	5	4	5	4	5	4	5	23.9	23.9	23.9	30.241	264	264;161;121	0	7.0298	By MS/MS	By MS/MS	By MS/MS	By MS/MS	18.6	23.9	18.9	23.9	152900000	25638000	39808000	61642000	25809000	33649000	36792000	55616000	31228000	3
Q5JRI1;O75494;Q6IQ42;Q8WXF0	Q5JRI1;O75494	3;3;1;1	3;3;1;1	3;3;1;1	Serine/arginine-rich splicing factor 10	SRSF10	;	4	3	3	3	3	3	2	1	3	3	2	1	3	3	2	1	29.1	29.1	29.1	20.913	172	172;262;69;261	0	4.1205	By MS/MS	By MS/MS	By MS/MS	By matching	29.1	29.1	15.7	6.4	55355000	18298000	22144000	10323000	4590200	17532000	24238000	0	0	1
O75533;H7C341;B4DGZ4	O75533	14;2;1	14;2;1	14;2;1	Splicing factor 3B subunit 1	SF3B1		3	14	14	14	12	14	12	9	12	14	12	9	12	14	12	9	12.4	12.4	12.4	145.83	1304	1304;241;154	0	20.521	By MS/MS	By MS/MS	By MS/MS	By MS/MS	10.6	12.4	11.1	6.3	364270000	109180000	129510000	77938000	47642000	111750000	123840000	67739000	77223000	7
O75534;E9PLT0;E9PNG3;E9PLD4;E9PKN4	O75534;E9PLT0	15;12;3;2;1	15;12;3;2;1	15;12;3;2;1	Cold shock domain-containing protein E1	CSDE1	;	5	15	15	15	14	14	13	12	14	14	13	12	14	14	13	12	20.2	20.2	20.2	88.884	798	798;668;136;94;46	0	25.838	By MS/MS	By MS/MS	By MS/MS	By MS/MS	19.9	17.9	17.4	16.3	382020000	130030000	117800000	82757000	51437000	125540000	121240000	66774000	79489000	14
O75569;F8WEG8;G5E9Q4;C9JMM3	O75569;F8WEG8;G5E9Q4;C9JMM3	2;1;1;1	2;1;1;1	2;1;1;1	Interferon-inducible double-stranded RNA-dependent protein kinase activator A	PRKRA	;;;	4	2	2	2	2	2	2	1	2	2	2	1	2	2	2	1	6.1	6.1	6.1	34.404	313	313;95;105;108	0.0023674	1.5765	By matching	By MS/MS	By MS/MS	By MS/MS	6.1	6.1	6.1	3.2	29021000	6025400	9337700	8651400	5006300	6931700	8882900	7597100	0	0
O75643;B4E0P5	O75643	20;2	20;2	20;2	U5 small nuclear ribonucleoprotein 200 kDa helicase	SNRNP200		2	20	20	20	20	20	16	14	20	20	16	14	20	20	16	14	11.7	11.7	11.7	244.5	2136	2136;595	0	39.995	By MS/MS	By MS/MS	By MS/MS	By MS/MS	11.7	11.7	8.2	7.8	546860000	193470000	183420000	107230000	62747000	176200000	177480000	101600000	113170000	17
O75663	O75663	3	3	3	TIP41-like protein	TIPRL		1	3	3	3	3	3	2	2	3	3	2	2	3	3	2	2	15.1	15.1	15.1	31.444	272	272	0	3.6732	By MS/MS	By MS/MS	By MS/MS	By matching	15.1	15.1	8.5	11	56369000	14365000	17455000	18585000	5963100	11809000	12917000	24228000	0	1
O75695	O75695	2	2	2	Protein XRP2	RP2		1	2	2	2	2	2	2	2	2	2	2	2	2	2	2	2	5.7	5.7	5.7	39.641	350	350	0.0010532	2.2258	By matching	By matching	By MS/MS	By MS/MS	5.7	5.7	5.7	5.7	25744000	5279300	3641100	8141800	8682300	0	0	7502700	11688000	0
O75746	O75746	8	5	5	Calcium-binding mitochondrial carrier protein Aralar1	SLC25A12		1	8	5	5	6	7	7	6	3	4	4	3	3	4	4	3	14.6	9.6	9.6	74.761	678	678	0	5.4825	By MS/MS	By MS/MS	By MS/MS	By MS/MS	10.6	12.4	12.8	10.6	74345000	14069000	14218000	30153000	15906000	16813000	16292000	24912000	19468000	1
O75822;H0YGJ7;H0YLP3	O75822;H0YGJ7;H0YLP3	2;1;1	2;1;1	2;1;1	Eukaryotic translation initiation factor 3 subunit J	EIF3J	;;	3	2	2	2	2	2	2	1	2	2	2	1	2	2	2	1	12.8	12.8	12.8	29.062	258	258;106;117	0.0058611	1.2532	By MS/MS	By matching	By matching	By MS/MS	12.8	12.8	12.8	8.1	33193000	11420000	8202300	8058900	5512200	12127000	7724700	7238400	0	2
O75844	O75844	3	3	3	CAAX prenyl protease 1 homolog	ZMPSTE24		1	3	3	3	2	3	3	1	2	3	3	1	2	3	3	1	7.6	7.6	7.6	54.812	475	475	0.00054113	2.4194	By MS/MS	By MS/MS	By MS/MS	By MS/MS	3.4	7.6	7.6	4.2	79791000	16361000	22132000	31752000	9546800	17410000	19562000	30333000	0	1
O75874;C9J4N6;C9JLU6;C9JJE5	O75874	27;13;7;5	27;13;7;5	25;11;7;5	Isocitrate dehydrogenase [NADP] cytoplasmic	IDH1		4	27	27	25	24	21	23	21	24	21	23	21	22	19	21	19	61.4	61.4	57.5	46.659	414	414;157;73;62	0	51.199	By MS/MS	By MS/MS	By MS/MS	By MS/MS	58.9	58.9	54.8	50	2469000000	616260000	394720000	922700000	535350000	674690000	385520000	821290000	700340000	16
O75884	O75884	1	1	1	Putative hydrolase RBBP9	RBBP9		1	1	1	1	1	1	1	1	1	1	1	1	1	1	1	1	9.1	9.1	9.1	21	186	186	0.0023697	1.5803	By matching	By matching	By MS/MS	By matching	9.1	9.1	9.1	9.1	22386000	3979900	3783700	9420400	5202200	0	0	0	7275700	0
O75915;F8WF90;C9JQU6;F8WF33	O75915	5;1;1;1	5;1;1;1	5;1;1;1	PRA1 family protein 3	ARL6IP5		4	5	5	5	5	5	4	5	5	5	4	5	5	5	4	5	23.9	23.9	23.9	21.614	188	188;59;88;93	0	21.268	By MS/MS	By MS/MS	By MS/MS	By MS/MS	23.9	23.9	20.2	23.9	286580000	65891000	110670000	72696000	37325000	61519000	115820000	63675000	57303000	3
O75934	O75934	1	1	1	Pre-mRNA-splicing factor SPF27	BCAS2		1	1	1	1	1	1	1	1	1	1	1	1	1	1	1	1	5.8	5.8	5.8	26.131	225	225	0	7.6824	By MS/MS	By MS/MS	By MS/MS	By matching	5.8	5.8	5.8	5.8	40116000	8114100	16737000	10325000	4938700	0	0	0	6907200	1
O75947;F5H608	O75947;F5H608	7;5	7;5	7;5	ATP synthase subunit d, mitochondrial	ATP5H	;	2	7	7	7	5	4	6	5	5	4	6	5	5	4	6	5	51.6	51.6	51.6	18.491	161	161;81	0	11.009	By MS/MS	By MS/MS	By MS/MS	By MS/MS	41	28	50.9	38.5	512780000	81851000	43219000	257780000	129930000	78778000	48144000	199710000	205890000	4
O75976;J3QQJ4	O75976	24;3	24;3	24;3	Carboxypeptidase D	CPD		2	24	24	24	17	18	23	20	17	18	23	20	17	18	23	20	21.5	21.5	21.5	152.93	1380	1380;184	0	30.488	By MS/MS	By MS/MS	By MS/MS	By MS/MS	14.4	15.1	20	17.9	574740000	76557000	58049000	297190000	142940000	78226000	69378000	252610000	195040000	4
O76003	O76003	2	2	2	Glutaredoxin-3	GLRX3		1	2	2	2	2	2	2	2	2	2	2	2	2	2	2	2	13.7	13.7	13.7	37.432	335	335	0	15.952	By MS/MS	By MS/MS	By matching	By matching	13.7	13.7	13.7	13.7	36791000	15866000	11893000	6230600	2802100	19120000	8561100	5419600	4683200	2
O76021;J3QSV6;I3L1A3;I3L3U9	O76021;J3QSV6	3;2;1;1	3;2;1;1	3;2;1;1	Ribosomal L1 domain-containing protein 1	RSL1D1	;	4	3	3	3	2	3	1	2	2	3	1	2	2	3	1	2	5.3	5.3	5.3	54.972	490	490;430;93;296	0.00053248	2.2904	By MS/MS	By MS/MS	By matching	By matching	3.7	5.3	1.8	3.5	42654000	12282000	19113000	5752200	5507600	13991000	18148000	0	8104700	1
O76024	O76024	1	1	1	Wolframin	WFS1		1	1	1	1	0	1	1	1	0	1	1	1	0	1	1	1	1.6	1.6	1.6	100.29	890	890	0.0023787	1.6016		By matching	By MS/MS	By matching	0	1.6	1.6	1.6	14098000	0	2372500	8616200	3109700	0	0	0	4349200	0
O76031	O76031	2	2	2	ATP-dependent Clp protease ATP-binding subunit clpX-like, mitochondrial	CLPX		1	2	2	2	2	2	2	2	2	2	2	2	2	2	2	2	3.6	3.6	3.6	69.223	633	633	0.00054259	2.4289	By MS/MS	By matching	By MS/MS	By MS/MS	3.6	3.6	3.6	3.6	38500000	7651200	6082200	11288000	13478000	6906700	6226400	10263000	19323000	1
O76094;R4GNC1;D6RDY6	O76094	10;4;3	10;4;3	10;4;3	Signal recognition particle subunit SRP72	SRP72		3	10	10	10	9	9	10	8	9	9	10	8	9	9	10	8	17.9	17.9	17.9	74.605	671	671;220;357	0	22.347	By MS/MS	By MS/MS	By MS/MS	By MS/MS	14.9	14.9	17.9	13.6	252540000	64558000	69141000	81463000	37378000	61352000	73094000	65196000	60994000	5
O94760;B4DYP1	O94760;B4DYP1	2;1	2;1	2;1	N(G),N(G)-dimethylarginine dimethylaminohydrolase 1	DDAH1	;	2	2	2	2	2	2	2	1	2	2	2	1	2	2	2	1	13	13	13	31.121	285	285;185	0.00055188	2.5258	By matching	By matching	By MS/MS	By matching	13	13	13	4.2	26703000	5733500	4461600	12335000	4172600	4358700	3872400	12909000	0	0
O94776;E9PCS8;H0Y4T7;E7EQY4;D6W5A2;E7EV10;E7ESY4;Q9BTC8;Q13330	O94776	3;1;1;1;1;1;1;1;1	3;1;1;1;1;1;1;1;1	3;1;1;1;1;1;1;1;1	Metastasis-associated protein MTA2	MTA2		9	3	3	3	3	2	1	1	3	2	1	1	3	2	1	1	4.9	4.9	4.9	75.022	668	668;392;511;514;537;590;703;594;715	0	3.5554	By MS/MS	By MS/MS	By MS/MS	By matching	4.9	3.4	1.5	1.5	45748000	18892000	18187000	5558000	3111800	18887000	19281000	0	0	3
O94826	O94826	8	8	8	Mitochondrial import receptor subunit TOM70	TOMM70A		1	8	8	8	5	6	5	7	5	6	5	7	5	6	5	7	17.8	17.8	17.8	67.454	608	608	0	10.886	By MS/MS	By MS/MS	By MS/MS	By MS/MS	8.4	11.2	11.7	15	214240000	38083000	39026000	60649000	76486000	43663000	42289000	67744000	85224000	3
O94855;E9PC44;E9PDM8	O94855;E9PC44;E9PDM8	2;1;1	2;1;1	2;1;1	Protein transport protein Sec24D	SEC24D	;;	3	2	2	2	2	2	2	1	2	2	2	1	2	2	2	1	1.7	1.7	1.7	113.01	1032	1032;393;663	0.0019093	1.6167	By matching	By MS/MS	By MS/MS	By matching	1.7	1.7	1.7	0.8	29504000	4083000	6166900	17471000	1782300	0	7479300	14181000	0	0
O94874	O94874	5	5	5	E3 UFM1-protein ligase 1	UFL1		1	5	5	5	5	5	5	3	5	5	5	3	5	5	5	3	6.3	6.3	6.3	89.594	794	794	0	5.122	By MS/MS	By MS/MS	By MS/MS	By MS/MS	6.3	6.3	6.3	4.2	96763000	21686000	17734000	40430000	16913000	16852000	17473000	28159000	36650000	3
O94903;E5RFZ4;E5RG77;E5RFX7	O94903;E5RFZ4;E5RG77	6;3;3;1	6;3;3;1	6;3;3;1	Proline synthase co-transcribed bacterial homolog protein	PROSC	;;	4	6	6	6	5	5	4	3	5	5	4	3	5	5	4	3	22.5	22.5	22.5	30.344	275	275;74;152;137	0	4.7318	By MS/MS	By MS/MS	By MS/MS	By MS/MS	17.8	20	14.2	9.5	84844000	18580000	21502000	33826000	10936000	18922000	18992000	27439000	20178000	3
O94905;E5RHW4;E5RJ09	O94905;E5RHW4	11;10;5	11;10;5	7;6;3	Erlin-2	ERLIN2	;	3	11	11	7	11	11	9	9	11	11	9	9	7	7	6	5	37.2	37.2	26.5	37.839	339	339;338;197	0	21.009	By MS/MS	By MS/MS	By MS/MS	By MS/MS	37.2	37.2	34.2	31	433710000	77852000	73527000	186570000	95755000	69969000	64279000	202980000	113980000	4
O94906	O94906	5	5	5	Pre-mRNA-processing factor 6	PRPF6		1	5	5	5	5	5	5	5	5	5	5	5	5	5	5	5	5.6	5.6	5.6	106.92	941	941	0	4.5791	By MS/MS	By MS/MS	By MS/MS	By matching	5.6	5.6	5.6	5.6	82431000	24793000	27809000	19326000	10503000	32427000	25892000	15228000	12139000	2
O94919	O94919	2	2	2	Endonuclease domain-containing 1 protein	ENDOD1		1	2	2	2	2	2	1	2	2	2	1	2	2	2	1	2	5	5	5	55.016	500	500	0	6.3094	By MS/MS	By MS/MS	By MS/MS	By MS/MS	5	5	2.6	5	41380000	10689000	16260000	8109800	6320900	10972000	16952000	0	0	2
O94973;A0A0G2JQM1;A0A0G2JS82;E9PR62;A0A0G2JRF9;A0A0G2JQA4;A0A0G2JS17;A0A0G2JQT9;H0YDE9;H0YEG0;M0R2D9;E9PQP4;A0A0G2JRS3;E9PNC4;E9PPY8	O94973;A0A0G2JQM1;A0A0G2JS82;E9PR62	12;11;11;6;5;5;4;4;4;4;2;2;2;1;1	12;11;11;6;5;5;4;4;4;4;2;2;2;1;1	4;4;4;3;3;3;2;2;2;2;0;2;1;0;0	AP-2 complex subunit alpha-2	AP2A2	;;;	15	12	12	4	10	11	9	8	10	11	9	8	4	4	3	2	15.2	15.2	4.9	103.96	939	939;634;917;378;356;356;156;173;184;185;57;90;140;125;138	0	28.07	By MS/MS	By MS/MS	By MS/MS	By MS/MS	13.3	14.3	11.2	9.8	350440000	80853000	133230000	86329000	50027000	83252000	136620000	73020000	73867000	6
O95049	O95049	5	5	5	Tight junction protein ZO-3	TJP3		1	5	5	5	4	4	5	3	4	4	5	3	4	4	5	3	5.8	5.8	5.8	101.4	919	919	0	3.6586	By matching	By matching	By MS/MS	By MS/MS	4.9	4.9	5.8	4	60585000	6219500	3448200	27069000	23848000	3226600	1861500	19477000	42095000	0
O95159;E9PQA5;E9PQ47;E9PNY1	O95159;E9PQA5;E9PQ47;E9PNY1	2;1;1;1	2;1;1;1	2;1;1;1	Zinc finger protein-like 1	ZFPL1	;;;	4	2	2	2	2	2	2	2	2	2	2	2	2	2	2	2	8.4	8.4	8.4	34.114	310	310;172;188;207	0.0019608	1.7606	By MS/MS	By MS/MS	By matching	By matching	8.4	8.4	8.4	8.4	37340000	7039200	10271000	14339000	5690500	7125100	10801000	0	0	1
O95171;F2Z2X8	O95171	12;3	12;3	12;3	Sciellin	SCEL		2	12	12	12	10	9	12	9	10	9	12	9	10	9	12	9	20.2	20.2	20.2	77.551	688	688;283	0	15.167	By MS/MS	By matching	By MS/MS	By MS/MS	16.6	15.6	20.2	15.3	261870000	89567000	17618000	128240000	26442000	101720000	20887000	98623000	35000000	9
O95197;F5H617	O95197;F5H617	2;1	2;1	2;1	Reticulon-3;Reticulon	RTN3	;	2	2	2	2	1	0	1	0	1	0	1	0	1	0	1	0	1.8	1.8	1.8	112.61	1032	1032;185	0.0037054	1.4173	By MS/MS		By MS/MS		0.8	0	1.1	0	34940000	9326800	0	25614000	0	9326800	0	0	0	1
O95202	O95202	17	17	17	LETM1 and EF-hand domain-containing protein 1, mitochondrial	LETM1		1	17	17	17	11	8	17	13	11	8	17	13	11	8	17	13	29.1	29.1	29.1	83.353	739	739	0	27.069	By MS/MS	By MS/MS	By MS/MS	By MS/MS	21.4	13.1	29.1	20.7	558770000	73379000	54385000	283360000	147640000	92135000	77413000	213170000	200080000	7
O95218	O95218	4	4	4	Zinc finger Ran-binding domain-containing protein 2	ZRANB2		1	4	4	4	4	3	4	3	4	3	4	3	4	3	4	3	11.8	11.8	11.8	37.404	330	330	0	4.827	By MS/MS	By MS/MS	By MS/MS	By matching	11.8	9.4	11.8	8.5	74965000	33077000	17195000	17476000	7216900	26721000	22539000	13160000	14104000	5
O95292;E5RK64	O95292	7;2	7;2	6;1	Vesicle-associated membrane protein-associated protein B/C	VAPB		2	7	7	6	6	6	7	5	6	6	7	5	6	5	6	4	26.7	26.7	21.8	27.228	243	243;71	0	11.003	By MS/MS	By MS/MS	By MS/MS	By MS/MS	21.8	21	26.7	21	523050000	143280000	132860000	142860000	104050000	108690000	122600000	174270000	147170000	3
O95302;Q75LS8	O95302;Q75LS8	2;1	2;1	2;1	Peptidyl-prolyl cis-trans isomerase FKBP9;Putative FK506-binding protein 9-like protein	FKBP9;FKBP9P1	;	2	2	2	2	2	2	1	1	2	2	1	1	2	2	1	1	3.7	3.7	3.7	63.083	570	570;142	0.0019408	1.7021	By MS/MS	By MS/MS	By matching	By matching	3.7	3.7	1.6	1.6	44895000	17452000	19672000	3219300	4551100	18927000	19376000	0	0	2
O95336;M0R261;M0R1L2;M0R0U3	O95336;M0R261;M0R1L2;M0R0U3	8;6;5;4	8;6;5;4	8;6;5;4	6-phosphogluconolactonase	PGLS	;;;	4	8	8	8	8	7	7	5	8	7	7	5	8	7	7	5	40.3	40.3	40.3	27.547	258	258;216;147;179	0	9.3868	By MS/MS	By MS/MS	By MS/MS	By MS/MS	40.3	30.2	34.5	20.9	234690000	60800000	40619000	81278000	51995000	57999000	41685000	58095000	87843000	4
O95347;Q5T821	O95347;Q5T821	2;1	2;1	2;1	Structural maintenance of chromosomes protein 2	SMC2	;	2	2	2	2	1	2	1	1	1	2	1	1	1	2	1	1	2.8	2.8	2.8	135.65	1197	1197;145	0.00056625	2.7373	By MS/MS	By MS/MS	By matching	By matching	1.1	2.8	1.1	1.1	17310000	3507900	12243000	789750	769510	0	12977000	0	0	0
O95372;Q5QPQ1;Q5QPQ0;Q5QPN9;Q5QPQ3;Q5QPQ2;Q5QPN5	O95372;Q5QPQ1;Q5QPQ0;Q5QPN9;Q5QPQ3;Q5QPQ2	4;3;3;2;2;2;1	4;3;3;2;2;2;1	4;3;3;2;2;2;1	Acyl-protein thioesterase 2	LYPLA2	;;;;;	7	4	4	4	4	4	3	3	4	4	3	3	4	4	3	3	25.5	25.5	25.5	24.737	231	231;162;164;137;180;182;90	0	7.6291	By MS/MS	By MS/MS	By MS/MS	By matching	25.5	25.5	17.7	17.7	121140000	36619000	40634000	27592000	16298000	32816000	32814000	32187000	28549000	2
O95373	O95373	4	4	4	Importin-7	IPO7		1	4	4	4	4	4	3	2	4	4	3	2	4	4	3	2	4.3	4.3	4.3	119.52	1038	1038	0	4.4643	By MS/MS	By MS/MS	By MS/MS	By MS/MS	4.3	4.3	4.3	2.3	60530000	16023000	25312000	12876000	6320300	12805000	24297000	13051000	12683000	1
Q5H8X8;O95399	Q5H8X8;O95399	1;1	1;1	1;1	Urotensin-2	UTS2	;	2	1	1	1	1	1	1	1	1	1	1	1	1	1	1	1	5.8	5.8	5.8	16.276	139	139;124	0.0037157	1.429	By MS/MS	By MS/MS	By MS/MS	By matching	5.8	5.8	5.8	5.8	341150000	83112000	62487000	127690000	67860000	0	0	0	94907000	1
O95433;H0YJG7;H0YJ63;G3V3W9;G3V438	O95433;H0YJG7;H0YJ63;G3V3W9;G3V438	4;3;2;2;2	4;3;2;2;2	4;3;2;2;2	Activator of 90 kDa heat shock protein ATPase homolog 1	AHSA1	;;;;	5	4	4	4	3	3	4	3	3	3	4	3	3	3	4	3	18.3	18.3	18.3	38.274	338	338;216;90;100;203	0	7.9006	By MS/MS	By MS/MS	By MS/MS	By MS/MS	15.4	15.4	18.3	15.4	117810000	24070000	23586000	41370000	28781000	24339000	24262000	32799000	43733000	3
O95436;D6RBC0;D6RA94	O95436	4;1;1	4;1;1	4;1;1	Sodium-dependent phosphate transport protein 2B	SLC34A2		3	4	4	4	1	2	4	1	1	2	4	1	1	2	4	1	9.7	9.7	9.7	75.759	690	690;161;163	0	5.5339	By matching	By matching	By MS/MS	By MS/MS	1.6	3	9.7	1.6	80537000	486760	2167400	73130000	4753100	0	3617100	61983000	0	0
O95470;H0Y3V8;H7BXL7	O95470;H0Y3V8;H7BXL7	2;1;1	2;1;1	2;1;1	Sphingosine-1-phosphate lyase 1	SGPL1	;;	3	2	2	2	1	1	2	2	1	1	2	2	1	1	2	2	4	4	4	63.523	568	568;135;202	0.0095445	1.0735	By matching	By matching	By MS/MS	By MS/MS	2.6	2.6	4	4	34011000	2543800	2929400	18349000	10189000	0	0	16462000	13672000	0
O95573;C9JC11;F5H062;F5GWH2	O95573	14;1;1;1	14;1;1;1	10;1;1;1	Long-chain-fatty-acid--CoA ligase 3	ACSL3		4	14	14	10	13	12	12	12	13	12	12	12	9	8	9	9	23.9	23.9	18.8	80.419	720	720;88;95;141	0	15.664	By MS/MS	By MS/MS	By MS/MS	By MS/MS	22.9	20.1	22.1	21.7	448810000	114350000	115120000	130550000	88804000	107570000	126200000	117660000	120760000	8
O95716	O95716	2	2	2	Ras-related protein Rab-3D	RAB3D		1	2	2	2	2	2	2	2	2	2	2	2	2	2	2	2	10.5	10.5	10.5	24.267	219	219	0	3.2062	By MS/MS	By matching	By MS/MS	By matching	10.5	10.5	10.5	10.5	38842000	8856400	5228200	19550000	5207200	9232900	5381000	17449000	6541700	2
O95747;C9JIG9	O95747;C9JIG9	3;2	3;2	3;2	Serine/threonine-protein kinase OSR1	OXSR1	;	2	3	3	3	2	2	3	2	2	2	3	2	2	2	3	2	7.2	7.2	7.2	58.022	527	527;468	0.0005596	2.6438	By MS/MS	By MS/MS	By MS/MS	By matching	4.6	4.6	7.2	5.5	75188000	16757000	15762000	39169000	3500900	14363000	14910000	31972000	11020000	2
O95757;E9PDE8;D6RJ96	O95757;E9PDE8;D6RJ96	27;25;16	23;21;14	22;20;13	Heat shock 70 kDa protein 4L	HSPA4L	;;	3	27	23	22	25	24	22	19	21	20	18	15	20	19	17	14	37.5	32.7	32.7	94.511	839	839;813;531	0	41.227	By MS/MS	By MS/MS	By MS/MS	By MS/MS	35.5	32.8	29.7	25.3	660450000	207430000	149140000	171080000	132810000	184540000	146740000	161860000	206200000	17
O95782	O95782	12	4	4	AP-2 complex subunit alpha-1	AP2A1		1	12	4	4	10	11	9	9	4	4	3	3	4	4	3	3	14.4	4.5	4.5	107.54	977	977	0	6.3447	By MS/MS	By MS/MS	By MS/MS	By MS/MS	12.6	13.5	10.6	10.5	94834000	24445000	28547000	24240000	17602000	22097000	27318000	23533000	27354000	3
O95810	O95810	1	1	1	Serum deprivation-response protein	SDPR		1	1	1	1	1	1	1	1	1	1	1	1	1	1	1	1	2.6	2.6	2.6	47.173	425	425	0	4.7255	By MS/MS	By MS/MS	By MS/MS	By matching	2.6	2.6	2.6	2.6	159860000	66903000	78373000	8102500	6482800	0	0	0	9066800	1
O95831;E9PMA0	O95831	20;9	20;9	20;9	Apoptosis-inducing factor 1, mitochondrial	AIFM1		2	20	20	20	14	14	13	17	14	14	13	17	14	14	13	17	37.5	37.5	37.5	66.9	613	613;274	0	60.893	By MS/MS	By MS/MS	By MS/MS	By MS/MS	30.3	26.8	27.2	34.4	1225600000	153960000	164030000	523710000	383910000	148360000	173080000	503420000	478750000	7
O95833	O95833	1	1	1	Chloride intracellular channel protein 3	CLIC3		1	1	1	1	1	0	1	0	1	0	1	0	1	0	1	0	6.8	6.8	6.8	26.648	236	236	0.0070516	1.1558	By MS/MS		By matching		6.8	0	6.8	0	8463700	4526800	0	3936900	0	0	0	3407900	0	1
O95837;P50148;P29992;K7EL62;E9PC54;P19086;Q14344;Q03113	O95837;P50148;P29992;K7EL62;E9PC54;P19086;Q14344;Q03113	2;2;2;1;1;1;1;1	2;2;2;1;1;1;1;1	2;2;2;1;1;1;1;1	Guanine nucleotide-binding protein subunit alpha-14;Guanine nucleotide-binding protein G(q) subunit alpha;Guanine nucleotide-binding protein subunit alpha-11;Guanine nucleotide-binding protein G(z) subunit alpha;Guanine nucleotide-binding protein subunit alpha-13;Guanine nucleotide-binding protein subunit alpha-12	GNA14;GNAQ;GNA11;GNA12;GNAZ;GNA13	;;;;;;;	8	2	2	2	2	2	2	2	2	2	2	2	2	2	2	2	5.4	5.4	5.4	41.57	355	355;359;359;236;305;355;377;381	0.005457	1.2927	By MS/MS	By MS/MS	By matching	By MS/MS	5.4	5.4	5.4	5.4	95953000	21463000	25747000	26204000	22539000	20357000	29522000	23162000	29918000	1
O95861;A6NF51;F8W1J0;F8VVW8;F8VZG4	O95861;A6NF51;F8W1J0	9;8;5;4;4	9;8;5;4;4	9;8;5;4;4	3(2),5-bisphosphate nucleotidase 1	BPNT1	;;	5	9	9	9	7	6	7	9	7	6	7	9	7	6	7	9	29.2	29.2	29.2	33.392	308	308;291;170;130;136	0	9.544	By MS/MS	By MS/MS	By MS/MS	By MS/MS	21.8	19.5	23.4	29.2	250390000	36546000	36902000	103640000	73299000	44220000	41840000	96139000	85693000	3
O95881	O95881	3	3	3	Thioredoxin domain-containing protein 12	TXNDC12		1	3	3	3	3	2	1	2	3	2	1	2	3	2	1	2	22.1	22.1	22.1	19.206	172	172	0	4.6279	By MS/MS	By MS/MS	By MS/MS	By matching	22.1	13.4	8.7	14	40445000	16613000	11778000	8972800	3081300	14599000	14498000	0	0	2
O95994;B5MC07;C9J3E2;H7C3Z9	O95994;B5MC07;C9J3E2	13;9;7;6	13;9;7;6	12;8;7;5	Anterior gradient protein 2 homolog	AGR2	;;	4	13	13	12	13	12	12	12	13	12	12	12	12	11	11	11	64	64	64	19.979	175	175;188;131;119	0	92.698	By MS/MS	By MS/MS	By MS/MS	By MS/MS	64	62.3	64	64	5800000000	411190000	307610000	3069300000	2011900000	546260000	436510000	2644000000	2507500000	10
O96000;H3BV16;H3BPJ9	O96000;H3BV16;H3BPJ9	3;2;2	3;2;2	3;2;2	NADH dehydrogenase [ubiquinone] 1 beta subcomplex subunit 10	NDUFB10	;;	3	3	3	3	3	3	3	3	3	3	3	3	3	3	3	3	21.5	21.5	21.5	20.776	172	172;142;161	0	4.1051	By MS/MS	By matching	By MS/MS	By MS/MS	21.5	21.5	21.5	21.5	71378000	13038000	9704800	27052000	21584000	11582000	9073200	25072000	31201000	1
O96005	O96005	1	1	1	Cleft lip and palate transmembrane protein 1	CLPTM1		1	1	1	1	1	1	1	1	1	1	1	1	1	1	1	1	2.4	2.4	2.4	76.096	669	669	0.0019512	1.7342	By MS/MS	By MS/MS	By MS/MS	By MS/MS	2.4	2.4	2.4	2.4	32156000	6890000	8067800	6706900	10491000	0	0	0	14673000	1
O96008;K7EKG4;K7EJ57	O96008;K7EKG4;K7EJ57	5;3;3	5;3;3	5;3;3	Mitochondrial import receptor subunit TOM40 homolog	TOMM40	;;	3	5	5	5	3	4	4	4	3	4	4	4	3	4	4	4	17.2	17.2	17.2	37.893	361	361;168;214	0	14.645	By MS/MS	By MS/MS	By MS/MS	By MS/MS	9.7	12.7	14.1	12.7	216170000	43871000	34965000	83833000	53503000	42631000	33777000	80953000	70969000	3
O96011	O96011	3	3	3	Peroxisomal membrane protein 11B	PEX11B		1	3	3	3	3	2	2	3	3	2	2	3	3	2	2	3	11.2	11.2	11.2	28.431	259	259	0	19.11	By MS/MS	By MS/MS	By MS/MS	By MS/MS	11.2	7.7	7.7	11.2	50999000	11142000	1496400	23820000	14541000	11229000	0	24777000	16092000	2
O96019;H7C5S0;C9JQT2;O94805	O96019;H7C5S0	5;3;1;1	5;3;1;1	5;3;1;1	Actin-like protein 6A	ACTL6A	;	4	5	5	5	5	3	5	4	5	3	5	4	5	3	5	4	16.6	16.6	16.6	47.46	429	429;161;50;426	0	12.534	By MS/MS	By MS/MS	By MS/MS	By MS/MS	16.6	11.7	16.6	14.2	116430000	38212000	24035000	32671000	21508000	33942000	32533000	22140000	33434000	5
P00167;J3KNC7	P00167	4;1	4;1	4;1	Cytochrome b5	CYB5A		2	4	4	4	4	4	4	4	4	4	4	4	4	4	4	4	42.5	42.5	42.5	15.33	134	134;60	0	7.9016	By MS/MS	By MS/MS	By MS/MS	By MS/MS	42.5	42.5	42.5	42.5	342170000	31754000	70067000	135260000	105090000	35362000	78512000	89757000	166140000	4
P00338;F5GXY2;F5GXH2;F5GYU2;F5H5J4;F5H6W8;F5GZQ4;A0A087WUM2;Q6ZMR3;F5H8H6;F5GXC7;F5GWW2;F5GXU1	P00338	29;12;11;11;6;6;4;3;3;2;2;2;2	29;12;11;11;6;6;4;3;3;2;2;2;2	26;11;10;10;6;6;4;1;1;2;2;2;2	L-lactate dehydrogenase A chain	LDHA		13	29	29	26	28	28	27	20	28	28	27	20	26	26	24	17	76.2	76.2	72.3	36.688	332	332;156;114;144;89;94;72;233;332;42;45;45;46	0	137.77	By MS/MS	By MS/MS	By MS/MS	By MS/MS	72.3	76.2	73.2	61.7	11509000000	3163900000	4222600000	2258600000	1864100000	3064100000	4893500000	1815400000	2410700000	23
P00352;Q5SYQ7;Q5SYQ9;Q5SYQ8	P00352	31;12;12;12	31;12;12;12	29;11;11;11	Retinal dehydrogenase 1	ALDH1A1		4	31	31	29	26	19	30	25	26	19	30	25	24	17	28	23	66.3	66.3	63.3	54.861	501	501;203;230;238	0	130.19	By MS/MS	By MS/MS	By MS/MS	By MS/MS	57.9	46.1	65.5	57.1	6589200000	625970000	215410000	3763800000	1984000000	642200000	228970000	3092300000	2923700000	18
P00367;P49448	P00367;P49448	26;13	26;13	26;13	Glutamate dehydrogenase 1, mitochondrial;Glutamate dehydrogenase 2, mitochondrial	GLUD1;GLUD2	;	2	26	26	26	25	25	25	23	25	25	25	23	25	25	25	23	46.6	46.6	46.6	61.397	558	558;558	0	62.145	By MS/MS	By MS/MS	By MS/MS	By MS/MS	45	46.6	46.6	43	3495500000	1030000000	655690000	1132700000	677110000	936720000	709590000	931010000	1074900000	20
P00387;B1AHF3	P00387;B1AHF3	11;8	11;8	11;8	NADH-cytochrome b5 reductase 3;NADH-cytochrome b5 reductase 3 membrane-bound form;NADH-cytochrome b5 reductase 3 soluble form	CYB5R3	;	2	11	11	11	10	10	10	8	10	10	10	8	10	10	10	8	49.2	49.2	49.2	34.234	301	301;147	0	31.134	By MS/MS	By MS/MS	By MS/MS	By MS/MS	47.8	49.2	40.2	43.2	343650000	66178000	99907000	129560000	47996000	67055000	98561000	108650000	77093000	5
P00390;H0YC68;E5RI06	P00390	11;3;2	11;3;2	11;3;2	Glutathione reductase, mitochondrial	GSR		3	11	11	11	10	8	11	10	10	8	11	10	10	8	11	10	35.1	35.1	35.1	56.256	522	522;131;144	0	33.281	By MS/MS	By MS/MS	By MS/MS	By MS/MS	30.7	22.6	35.1	30.7	1197700000	205290000	102760000	660640000	229020000	164180000	124190000	552940000	365070000	6
P00403	P00403	7	7	7	Cytochrome c oxidase subunit 2	MT-CO2		1	7	7	7	6	7	7	7	6	7	7	7	6	7	7	7	30.8	30.8	30.8	25.565	227	227	0	12.239	By MS/MS	By MS/MS	By MS/MS	By MS/MS	27.8	30.8	30.8	30.8	582340000	95464000	144020000	258080000	84777000	112420000	125840000	233580000	118240000	3
P00441;H7BYH4	P00441;H7BYH4	8;5	8;5	8;5	Superoxide dismutase [Cu-Zn]	SOD1	;	2	8	8	8	8	7	8	7	8	7	8	7	8	7	8	7	84.4	84.4	84.4	15.936	154	154;135	0	28.1	By MS/MS	By MS/MS	By MS/MS	By MS/MS	84.4	61	84.4	63	949150000	175940000	111820000	401050000	260340000	161650000	121910000	302690000	418730000	5
P00491;G3V5M2;G3V393;G3V2H3	P00491;G3V5M2	6;3;1;1	6;3;1;1	6;3;1;1	Purine nucleoside phosphorylase	PNP	;	4	6	6	6	6	6	6	3	6	6	6	3	6	6	6	3	24.6	24.6	24.6	32.118	289	289;221;61;93	0	7.7451	By MS/MS	By MS/MS	By MS/MS	By MS/MS	24.6	24.6	24.6	14.5	272220000	70504000	40952000	122560000	38199000	51592000	38772000	85093000	97972000	3
P00492	P00492	7	7	7	Hypoxanthine-guanine phosphoribosyltransferase	HPRT1		1	7	7	7	7	7	7	5	7	7	7	5	7	7	7	5	46.8	46.8	46.8	24.579	218	218	0	18.347	By MS/MS	By MS/MS	By matching	By matching	46.8	46.8	46.8	36.2	124490000	51153000	50369000	15973000	6998000	51220000	56055000	10531000	10348000	7
P00505	P00505	18	18	18	Aspartate aminotransferase, mitochondrial	GOT2		1	18	18	18	17	16	16	17	17	16	16	17	17	16	16	17	52.3	52.3	52.3	47.517	430	430	0	52.732	By MS/MS	By MS/MS	By MS/MS	By MS/MS	48.8	44.9	44.4	50	3383200000	736250000	922710000	1026300000	697870000	576790000	704180000	936340000	1361400000	15
P00533;Q504U8;E9PFD7;C9JYS6;J3KTI5;H3BLT0;B4DTR1;A0A0A0MSE1;Q15303	P00533;Q504U8;E9PFD7	10;9;9;1;1;1;1;1;1	10;9;9;1;1;1;1;1;1	9;8;8;1;0;0;0;0;0	Epidermal growth factor receptor;Receptor protein-tyrosine kinase	EGFR	;;	9	10	10	9	10	9	5	5	10	9	5	5	9	8	5	5	9.4	9.4	8.4	134.28	1210	1210;1091;1165;128;251;731;979;1266;1308	0	13.405	By MS/MS	By MS/MS	By matching	By matching	9.4	8.5	5	4.8	179150000	84947000	70595000	12740000	10866000	77671000	77037000	14207000	17083000	8
P00558;P07205	P00558	42;6	42;6	42;6	Phosphoglycerate kinase 1	PGK1		2	42	42	42	41	41	39	35	41	41	39	35	41	41	39	35	87.1	87.1	87.1	44.614	417	417;417	0	226.34	By MS/MS	By MS/MS	By MS/MS	By MS/MS	87.1	87.1	86.6	82.5	23149000000	5483600000	7902900000	5956300000	3806400000	5373000000	8192200000	5218500000	5440300000	39
Q5T9B7;P00568;H0Y4J6;H0YID2	Q5T9B7;P00568;H0Y4J6	7;7;4;1	7;7;4;1	7;7;4;1	Adenylate kinase isoenzyme 1	AK1	;;	4	7	7	7	5	5	5	6	5	5	5	6	5	5	5	6	35.7	35.7	35.7	23.411	210	210;194;135;51	0	6.1404	By MS/MS	By MS/MS	By MS/MS	By MS/MS	31.9	26.2	31.9	29.5	190620000	21027000	42530000	62555000	64512000	22076000	32175000	43492000	112740000	1
P00918;E5RID5;E5RK37	P00918	3;1;1	3;1;1	3;1;1	Carbonic anhydrase 2	CA2		3	3	3	3	3	3	3	3	3	3	3	3	3	3	3	3	14.6	14.6	14.6	29.246	260	260;97;101	0	3.4627	By MS/MS	By matching	By MS/MS	By matching	14.6	14.6	14.6	14.6	62556000	21901000	8893600	16960000	14802000	25719000	11772000	13306000	15914000	3
P00966;Q5T6L6;Q5T6L5	P00966;Q5T6L6;Q5T6L5	23;14;12	23;14;12	23;14;12	Argininosuccinate synthase	ASS1	;;	3	23	23	23	19	17	21	20	19	17	21	20	19	17	21	20	51.9	51.9	51.9	46.53	412	412;198;179	0	36.767	By MS/MS	By MS/MS	By MS/MS	By MS/MS	43.4	38.8	47.3	41.5	1402000000	159180000	169320000	811080000	262380000	146210000	209830000	685330000	366330000	7
P01011;G3V3A0;A0A087WY93;G3V595	P01011;G3V3A0	7;6;1;1	7;6;1;1	7;6;1;1	Alpha-1-antichymotrypsin;Alpha-1-antichymotrypsin His-Pro-less	SERPINA3	;	4	7	7	7	5	7	3	4	5	7	3	4	5	7	3	4	20.1	20.1	20.1	47.65	423	423;205;46;305	0	24.924	By matching	By MS/MS	By matching	By matching	13.5	20.1	8.7	10.9	135570000	7213000	120210000	3379100	4765500	5606200	127440000	4949600	6229100	0
P01040;C9J0E4	P01040;C9J0E4	3;2	3;2	3;2	Cystatin-A;Cystatin-A, N-terminally processed	CSTA	;	2	3	3	3	2	1	2	1	2	1	2	1	2	1	2	1	44.9	44.9	44.9	11.006	98	98;63	0	4.8203	By MS/MS	By MS/MS	By MS/MS	By MS/MS	30.6	12.2	32.7	12.2	92657000	17398000	4730700	51186000	19343000	0	0	44308000	0	1
P01112;P01116;P01111;G3V4K2;G3V5T7	P01112;P01116;P01111	3;2;2;1;1	3;2;2;1;1	3;2;2;1;1	GTPase HRas;GTPase HRas, N-terminally processed;GTPase KRas;GTPase KRas, N-terminally processed;GTPase NRas	HRAS;KRAS;NRAS	;;	5	3	3	3	3	3	3	3	3	3	3	3	3	3	3	3	20.1	20.1	20.1	21.298	189	189;189;189;43;75	0	5.4727	By MS/MS	By MS/MS	By MS/MS	By MS/MS	20.1	20.1	20.1	20.1	106820000	25715000	31559000	31289000	18255000	26375000	32669000	23449000	29289000	2
P01563	P01563	1	1	1	Interferon alpha-2	IFNA2		1	1	1	1	1	0	0	0	1	0	0	0	1	0	0	0	4.8	4.8	4.8	21.55	188	188	0.006225	1.1932	By MS/MS				4.8	0	0	0	0	0	0	0	0	0	0	0	0	1
P01833	P01833	9	9	9	Polymeric immunoglobulin receptor;Secretory component	PIGR		1	9	9	9	4	6	9	8	4	6	9	8	4	6	9	8	15.4	15.4	15.4	83.283	764	764	0	10.334	By matching	By MS/MS	By MS/MS	By MS/MS	7.1	9.8	15.4	14.3	240080000	8524200	24864000	134060000	72634000	18644000	43432000	99626000	90805000	0
P02545;Q3BDU5;Q5TCI8;A0A0C4DGC5;H0YAB0	P02545;Q3BDU5;Q5TCI8	61;47;46;22;16	61;47;46;22;16	61;47;46;22;16	Prelamin-A/C;Lamin-A/C	LMNA	;;	5	61	61	61	58	53	58	52	58	53	58	52	58	53	58	52	74.7	74.7	74.7	74.139	664	664;487;491;260;182	0	155.58	By MS/MS	By MS/MS	By MS/MS	By MS/MS	72.6	71.1	73.3	66.9	11383000000	3052200000	2595300000	3783300000	1952700000	3149900000	2431300000	3208400000	2988700000	47
P02751	P02751	2	2	2	Fibronectin;Anastellin;Ugl-Y1;Ugl-Y2;Ugl-Y3	FN1		1	2	2	2	2	2	0	1	2	2	0	1	2	2	0	1	1.1	1.1	1.1	262.62	2386	2386	0	3.9797	By MS/MS	By MS/MS		By matching	1.1	1.1	0	0.5	26054000	11234000	14362000	0	457150	11242000	15215000	0	0	1
P02786;G3V0E5;F8WBE5;H7C3V5	P02786;G3V0E5	6;4;2;1	6;4;2;1	6;4;2;1	Transferrin receptor protein 1;Transferrin receptor protein 1, serum form	TFRC	;	4	6	6	6	6	5	3	4	6	5	3	4	6	5	3	4	9.9	9.9	9.9	84.87	760	760;679;81;118	0	6.4941	By MS/MS	By MS/MS	By matching	By MS/MS	9.9	8.6	5.1	6.1	129270000	63712000	33957000	13170000	18427000	64957000	29836000	18218000	23865000	4
P02792	P02792	4	4	4	Ferritin light chain	FTL		1	4	4	4	1	0	4	3	1	0	4	3	1	0	4	3	22.3	22.3	22.3	20.019	175	175	0	5.3044	By matching		By MS/MS	By MS/MS	8.6	0	22.3	18.3	122310000	844410	0	80300000	41170000	0	0	75699000	51390000	0
P02794;G3V1D1;G3V192;E9PQR3;E9PPQ4;E9PKM5;E9PRK8;E9PK45;E9PKY7	P02794;G3V1D1;G3V192	5;4;4;1;1;1;1;1;1	5;4;4;1;1;1;1;1;1	5;4;4;1;1;1;1;1;1	Ferritin heavy chain;Ferritin heavy chain, N-terminally processed;Ferritin	FTH1	;;	9	5	5	5	2	4	4	5	2	4	4	5	2	4	4	5	20.8	20.8	20.8	21.225	183	183;113;153;50;58;81;95;102;114	0	5.0111	By MS/MS	By MS/MS	By MS/MS	By MS/MS	12.6	20.8	20.8	20.8	222610000	7938800	26940000	119060000	68675000	15407000	28847000	121570000	69777000	1
P02795	P02795	4	1	1	Metallothionein-2	MT2A		1	4	1	1	4	4	3	2	1	1	0	0	1	1	0	0	42.6	21.3	21.3	6.0422	61	61	0	4.3564	By MS/MS	By matching	By matching	By matching	42.6	42.6	34.4	32.8	43738000	40512000	3226200	0	0	0	3419500	0	0	1
P04040	P04040	9	9	9	Catalase	CAT		1	9	9	9	7	7	7	9	7	7	7	9	7	7	7	9	24.7	24.7	24.7	59.755	527	527	0	14.383	By MS/MS	By MS/MS	By MS/MS	By MS/MS	21.1	15.9	21.1	24.7	224620000	29892000	26125000	26013000	142590000	34589000	30129000	28684000	186120000	3
P04066	P04066	6	6	6	Tissue alpha-L-fucosidase	FUCA1		1	6	6	6	3	4	6	4	3	4	6	4	3	4	6	4	12.9	12.9	12.9	53.688	466	466	0	8.1179	By MS/MS	By MS/MS	By MS/MS	By MS/MS	6.2	7.9	12.9	7.5	221400000	9077200	32220000	136030000	44074000	11152000	29991000	108870000	72602000	1
P04075;J3KPS3;H3BQN4;H3BPS8;H3BUH7;H3BR04;H3BMQ8;H3BU78;H3BR68	P04075;J3KPS3;H3BQN4;H3BPS8;H3BUH7;H3BR04	45;43;41;30;26;24;22;18;11	45;43;41;30;26;24;22;18;11	36;36;32;21;22;20;18;14;11	Fructose-bisphosphate aldolase A;Fructose-bisphosphate aldolase	ALDOA	;;;;;	9	45	45	36	44	44	42	40	44	44	42	40	35	36	34	32	95.6	95.6	79.9	39.42	364	364;368;361;278;155;162;140;204;130	0	207.31	By MS/MS	By MS/MS	By MS/MS	By MS/MS	95.6	95.6	94	92.9	24056000000	7033900000	5322000000	6901900000	4797800000	7324900000	5365200000	6284900000	6360700000	46
P04080	P04080	3	3	3	Cystatin-B	CSTB		1	3	3	3	2	3	3	3	2	3	3	3	2	3	3	3	45.9	45.9	45.9	11.139	98	98	0	9.0136	By MS/MS	By MS/MS	By MS/MS	By MS/MS	24.5	45.9	45.9	45.9	1424500000	266650000	297970000	568480000	291390000	314200000	352120000	437070000	378710000	2
P04083;Q5T3N1;Q5T3N0	P04083;Q5T3N1	41;22;11	41;22;11	41;22;11	Annexin A1;Annexin	ANXA1	;	3	41	41	41	39	37	39	38	39	37	39	38	39	37	39	38	85.8	85.8	85.8	38.714	346	346;204;115	0	323.31	By MS/MS	By MS/MS	By MS/MS	By MS/MS	81.2	80.9	85	83.5	27256000000	5333400000	2747700000	13250000000	5925000000	5064500000	2597700000	10424000000	9914600000	32
P04181	P04181	23	23	23	Ornithine aminotransferase, mitochondrial;Ornithine aminotransferase, hepatic form;Ornithine aminotransferase, renal form	OAT		1	23	23	23	19	17	18	19	19	17	18	19	19	17	18	19	56.7	56.7	56.7	48.534	439	439	0	58.918	By MS/MS	By MS/MS	By MS/MS	By MS/MS	47.8	45.1	49	54.9	1605100000	228690000	198090000	670750000	507600000	233820000	211390000	578580000	705000000	15
P04259	P04259	63	2	1	Keratin, type II cytoskeletal 6B	KRT6B		1	63	2	1	59	55	54	51	2	2	2	0	1	1	1	0	68.3	3.4	1.6	60.066	564	564	0	22.374	By MS/MS	By MS/MS	By MS/MS	By matching	68.3	66.3	67.7	58	872370000	363320000	342160000	166890000	0	290180000	252610000	327670000	0	2
P04264	P04264	47	43	3	Keratin, type II cytoskeletal 1	KRT1		1	47	43	3	41	36	35	45	37	33	32	42	3	3	3	3	61.8	60.2	3.6	66.038	644	644	0	282.45	By MS/MS	By MS/MS	By MS/MS	By MS/MS	58.2	53.4	52.6	61.8	21352000000	3123200000	2428000000	2101100000	13699000000	3091300000	2077800000	2293400000	18793000000	32
P04350;M0R2D3;M0R278;M0QY85;M0QYM7;M0R0X0;M0QY37;M0QX14;M0R042;M0QZL7;M0R1I1;M0R2T4;A0A075B724	P04350	25;10;6;5;5;4;4;4;4;4;3;2;1	2;0;2;0;0;0;0;0;0;0;2;0;0	0;0;0;0;0;0;0;0;0;0;0;0;0	Tubulin beta-4A chain	TUBB4A		13	25	2	0	23	25	21	21	2	2	2	1	0	0	0	0	64	4.3	0	49.585	444	444;155;167;107;160;103;109;110;144;157;74;104;119	0	5.871	By MS/MS	By MS/MS	By matching	By matching	64	64	63.7	63.7	50517000	11230000	15953000	14511000	8823800	11190000	20302000	9208300	0	1
P04406;E7EUT5;O14556	P04406;E7EUT5	47;36;1	47;36;1	47;36;1	Glyceraldehyde-3-phosphate dehydrogenase	GAPDH	;	3	47	47	47	45	45	41	38	45	45	41	38	45	45	41	38	97.3	97.3	97.3	36.053	335	335;260;408	0	259.77	By MS/MS	By MS/MS	By MS/MS	By MS/MS	97.3	95.2	94.6	84.2	38277000000	10319000000	9477200000	12472000000	6009600000	10202000000	11642000000	8412300000	9272800000	40
Q5SRN7;Q5SRN5;P13746;P04439;P05534;A0A0G2JI36;A0A0G2JIF2;A0A0G2JL56;P30455;P30443;P01893;Q09160	Q5SRN7;Q5SRN5;P13746;P04439;P05534;A0A0G2JI36;A0A0G2JIF2;A0A0G2JL56;P30455;P30443	7;7;7;7;6;5;5;5;5;5;3;3	1;1;1;1;1;1;1;1;1;1;1;1	1;1;1;1;1;1;1;1;1;1;1;1	HLA class I histocompatibility antigen, A-11 alpha chain;HLA class I histocompatibility antigen, A-3 alpha chain;HLA class I histocompatibility antigen, A-24 alpha chain;HLA class I histocompatibility antigen, A-36 alpha chain;HLA class I histocompatibility antigen, A-1 alpha chain	HLA-A	;;;;;;;;;	12	7	1	1	5	6	5	5	1	1	1	1	1	1	1	1	29.4	4.3	4.3	34.211	299	299;371;365;365;365;299;371;394;365;365;362;365	0.0010309	2.0797	By matching	By MS/MS	By MS/MS	By MS/MS	25.8	29.4	21.4	21.4	24034000	3228400	6040900	8359300	6405200	0	0	0	8958200	0
P04733	P04733	2	2	1	Metallothionein-1F	MT1F		1	2	2	1	2	2	1	0	2	2	1	0	1	1	0	0	32.8	32.8	19.7	6.0863	61	61	0.00054377	2.4344	By MS/MS	By matching	By matching		32.8	32.8	13.1	0	18688000	15624000	2111800	951940	0	15641000	2221200	0	0	2
P04792;F8WE04;C9J3N8	P04792	18;5;4	18;5;4	18;5;4	Heat shock protein beta-1	HSPB1		3	18	18	18	17	18	17	13	17	18	17	13	17	18	17	13	68.3	68.3	68.3	22.782	205	205;186;37	0	110.58	By MS/MS	By MS/MS	By MS/MS	By MS/MS	68.3	68.3	61	61	6842500000	1588600000	1932500000	2303700000	1017700000	1507900000	2021600000	1997000000	1527600000	18
P04843;B7Z4L4;F8WF32	P04843;B7Z4L4	24;20;4	24;20;4	24;20;4	Dolichyl-diphosphooligosaccharide--protein glycosyltransferase subunit 1	RPN1	;	3	24	24	24	19	22	22	19	19	22	22	19	19	22	22	19	47.6	47.6	47.6	68.569	607	607;435;121	0	48.997	By MS/MS	By MS/MS	By MS/MS	By MS/MS	39.9	44.2	43.3	38.7	2123800000	447800000	432720000	692310000	550930000	451390000	411380000	574220000	831290000	14
P04844;Q5JYR4;Q5JYR7;Q5JYR3;H0Y5M1;F2Z3K5	P04844	12;2;2;1;1;1	12;2;2;1;1;1	12;2;2;1;1;1	Dolichyl-diphosphooligosaccharide--protein glycosyltransferase subunit 2	RPN2		6	12	12	12	12	11	11	9	12	11	11	9	12	11	11	9	31.2	31.2	31.2	69.283	631	631;166;344;138;147;162	0	26.362	By MS/MS	By MS/MS	By MS/MS	By MS/MS	31.2	29.3	28.4	26.5	469380000	93648000	102910000	190350000	82476000	77335000	114820000	148980000	141710000	7
P04899;P63096;P11488;P09471;P19087;A8MTJ3;A0A087WTB6;A2A2R6;H3BTM2;A0A087WZE5;C9JPP4;P38405	P04899	12;4;2;2;2;2;1;1;1;1;1;1	12;4;2;2;2;2;1;1;1;1;1;1	8;0;0;0;0;0;0;0;0;0;0;0	Guanine nucleotide-binding protein G(i) subunit alpha-2	GNAI2		12	12	12	8	10	12	10	9	10	12	10	9	6	8	7	6	41.7	41.7	29.3	40.45	355	355;354;350;354;354;354;54;61;110;123;144;381	0	92.185	By MS/MS	By MS/MS	By MS/MS	By MS/MS	37.7	41.7	34.4	27.9	692490000	212770000	257030000	155040000	67654000	203040000	244610000	142590000	123780000	7
Q93077;Q7L7L0;P04908	Q93077;Q7L7L0;P04908	8;8;8	2;2;2	2;2;2	Histone H2A type 1-C;Histone H2A type 3;Histone H2A type 1-B/E	HIST1H2AC;HIST3H2A;HIST1H2AB	;;	3	8	2	2	7	7	7	7	2	2	2	1	2	2	2	1	60	13.8	13.8	14.105	130	130;130;130	0	4.4561	By MS/MS	By MS/MS	By MS/MS	By MS/MS	57.7	57.7	57.7	60	874140000	257290000	572780000	33625000	10438000	169600000	692950000	19617000	25945000	2
P05023;M0R116;A0A0A0MT26;P13637;B1AKY9;P50993;H0Y7C1;Q13733;Q5TC01;Q5TC02;E9PRA5;P20648;Q5TC05;M0QXF2	P05023	53;18;18;18;16;16;14;8;7;6;5;3;2;2	53;18;18;18;16;16;14;8;7;6;5;3;2;2	50;15;15;15;13;13;11;5;7;6;4;1;2;2	Sodium/potassium-transporting ATPase subunit alpha-1	ATP1A1		14	53	53	50	48	44	48	47	48	44	48	47	45	41	45	44	48.6	48.6	46.4	112.89	1023	1023;983;1226;1013;1009;1020;714;1029;144;106;517;1035;157;251	0	163.66	By MS/MS	By MS/MS	By MS/MS	By MS/MS	43.9	42.4	46.6	47	6764300000	1116100000	877310000	2652600000	2118300000	973030000	905870000	2135000000	3186600000	31
P05026;V9GYR2	P05026	11;5	11;5	11;5	Sodium/potassium-transporting ATPase subunit beta-1	ATP1B1		2	11	11	11	9	9	11	10	9	9	11	10	9	9	11	10	37	37	37	35.061	303	303;130	0	16.542	By MS/MS	By MS/MS	By MS/MS	By MS/MS	37	26.7	37	34.3	1046800000	95278000	134010000	448370000	369190000	98078000	131680000	345460000	566560000	4
P05091;S4R3S4;F8VP50	P05091	26;10;7	24;10;6	24;10;6	Aldehyde dehydrogenase, mitochondrial	ALDH2		3	26	24	24	21	19	26	23	19	17	24	21	19	17	24	21	50.9	47.6	47.6	56.381	517	517;117;259	0	57.174	By MS/MS	By MS/MS	By MS/MS	By MS/MS	43.1	43.7	50.9	46.6	2774500000	320650000	312150000	1588800000	552850000	250120000	228380000	1633500000	688070000	15
P05109	P05109	8	8	8	Protein S100-A8;Protein S100-A8, N-terminally processed	S100A8		1	8	8	8	7	6	8	7	7	6	8	7	7	6	8	7	53.8	53.8	53.8	10.834	93	93	0	13.701	By MS/MS	By MS/MS	By MS/MS	By MS/MS	53.8	46.2	53.8	41.9	2422700000	355830000	410950000	1035700000	620150000	305170000	531250000	808570000	910310000	4
P05120;H7C004;H7BYS2;E7EPJ9;E7ERB5;E9PDK7	P05120	19;7;7;6;4;3	19;7;7;6;4;3	19;7;7;6;4;3	Plasminogen activator inhibitor 2	SERPINB2		6	19	19	19	19	17	15	13	19	17	15	13	19	17	15	13	55.9	55.9	55.9	46.596	415	415;253;280;161;132;113	0	83.157	By MS/MS	By MS/MS	By MS/MS	By MS/MS	55.9	43.6	44.8	39	849750000	423410000	123800000	222390000	80148000	387360000	129960000	223360000	118560000	16
P05141;Q9H0C2	P05141	19;3	19;3	10;0	ADP/ATP translocase 2;ADP/ATP translocase 2, N-terminally processed	SLC25A5		2	19	19	10	17	19	19	16	17	19	19	16	9	10	10	7	49.7	49.7	31.5	32.852	298	298;315	0	32.626	By MS/MS	By MS/MS	By MS/MS	By MS/MS	44	49.7	49.7	40.3	6402900000	943470000	1334000000	2494600000	1630800000	1187500000	1282800000	2165800000	2161400000	7
P05198;H0YJS4;G3V4T5	P05198;H0YJS4;G3V4T5	14;11;11	14;11;11	14;11;11	Eukaryotic translation initiation factor 2 subunit 1	EIF2S1	;;	3	14	14	14	14	14	11	11	14	14	11	11	14	14	11	11	49.5	49.5	49.5	36.112	315	315;252;273	0	36.913	By MS/MS	By MS/MS	By MS/MS	By MS/MS	49.5	49.5	44.4	39	711680000	212000000	210520000	179340000	109810000	203720000	231860000	152700000	155320000	10
P05362;E7ESS4	P05362;E7ESS4	3;2	3;2	3;2	Intercellular adhesion molecule 1	ICAM1	;	2	3	3	3	3	3	3	2	3	3	3	2	3	3	3	2	6	6	6	57.825	532	532;310	0	3.369	By matching	By MS/MS	By matching	By matching	6	6	6	4.3	34410000	4536300	23051000	3430300	3392000	3209300	27123000	2471300	3879000	0
P05387;H0YDD8	P05387;H0YDD8	2;1	2;1	2;1	60S acidic ribosomal protein P2	RPLP2	;	2	2	2	2	2	2	2	2	2	2	2	2	2	2	2	2	24.3	24.3	24.3	11.665	115	115;92	0	5.0494	By MS/MS	By MS/MS	By matching	By matching	24.3	24.3	24.3	24.3	62661000	24216000	15513000	15932000	7000100	25309000	17029000	12342000	9559500	2
P05388;F8VWS0;F8VU65;F8VPE8;G3V210;F8VW21;Q8NHW5;F8VQY6;F8VRK7;F8VWV4;F8VZS0;F8VS58;F8W1K8	P05388;F8VWS0;F8VU65;F8VPE8;G3V210;F8VW21;Q8NHW5;F8VQY6;F8VRK7	14;13;11;10;10;10;9;8;8;6;6;5;3	14;13;11;10;10;10;9;8;8;6;6;5;3	14;13;11;10;10;10;9;8;8;6;6;5;3	60S acidic ribosomal protein P0;60S acidic ribosomal protein P0-like	RPLP0;RPLP0P6	;;;;;;;;	13	14	14	14	13	13	11	12	13	13	11	12	13	13	11	12	50.8	50.8	50.8	34.273	317	317;281;247;153;166;244;317;142;156;111;246;121;107	0	52.015	By MS/MS	By MS/MS	By MS/MS	By MS/MS	50.8	50.8	45.7	50.8	1457100000	472580000	529390000	242840000	212270000	436180000	599280000	223320000	282020000	12
P05455;E7ERC4;E9PFL9;E9PGX9	P05455;E7ERC4	6;3;2;1	6;3;2;1	6;3;2;1	Lupus La protein	SSB	;	4	6	6	6	3	3	4	5	3	3	4	5	3	3	4	5	15.4	15.4	15.4	46.836	408	408;184;134;120	0	11.574	By MS/MS	By MS/MS	By MS/MS	By MS/MS	9.1	9.6	11.8	12.3	168630000	28384000	32955000	38644000	68648000	43045000	42375000	56383000	50972000	2
P05556;E7EQW5;C9JPK5;E7ERX5;Q5T3E6;E9PLR6;E7EUI6	P05556	11;2;1;1;1;1;1	11;2;1;1;1;1;1	11;2;1;1;1;1;1	Integrin beta-1	ITGB1		7	11	11	11	11	11	8	6	11	11	8	6	11	11	8	6	17.5	17.5	17.5	88.414	798	798;163;98;124;136;143;152	0	28.99	By MS/MS	By MS/MS	By MS/MS	By MS/MS	17.5	17.5	12	8.4	482720000	203110000	171120000	69665000	38821000	194950000	178360000	78269000	47516000	10
P05783;F8VZY9;CON__Q92764;C4AM86;Q92764;CON__H-INV:HIT000015463	P05783;F8VZY9	31;26;2;2;2;1	29;24;1;1;1;1	21;16;0;0;0;1	Keratin, type I cytoskeletal 18	KRT18	;	6	31	29	21	28	28	27	24	26	26	25	22	19	19	19	17	66.3	62.6	50.5	48.057	430	430;391;425;425;455;295	0	168.09	By MS/MS	By MS/MS	By MS/MS	By MS/MS	63.7	63.7	60.5	53.5	4418900000	989160000	793200000	1617400000	1019100000	809480000	697170000	1519600000	1629000000	20
P05976;P08590	P05976;P08590	2;2	2;2	2;2	Myosin light chain 1/3, skeletal muscle isoform;Myosin light chain 3	MYL1;MYL3	;	2	2	2	2	2	2	2	1	2	2	2	1	2	2	2	1	8.2	8.2	8.2	21.145	194	194;195	0.00056786	2.753	By MS/MS	By MS/MS	By MS/MS	By MS/MS	8.2	8.2	8.2	8.2	155100000	34002000	41682000	59215000	20200000	38596000	41064000	49779000	0	2
P06280	P06280	2	2	2	Alpha-galactosidase A	GLA		1	2	2	2	1	0	2	2	1	0	2	2	1	0	2	2	5.8	5.8	5.8	48.766	429	429	0.00053333	2.2937	By matching		By MS/MS	By MS/MS	1.6	0	5.8	5.8	26675000	3709600	0	12162000	10804000	0	0	9708200	15929000	0
P06396;A0A0A0MS51;A0A0A0MT01;Q5T0I1;A0A0U1RQL8;REV__H0YJM7;REV__Q6TDU7;REV__F8W8F9	P06396;A0A0A0MS51;A0A0A0MT01	35;34;34;9;9;1;1;1	35;34;34;9;9;1;1;1	14;13;13;0;0;1;1;1	Gelsolin	GSN	;;	8	35	35	14	30	33	32	31	30	33	32	31	12	14	13	14	59.5	59.5	28.1	85.696	782	782;748;767;228;232;548;716;722	0	154.2	By MS/MS	By MS/MS	By MS/MS	By MS/MS	49.4	54.6	57.7	51.4	4353500000	1039900000	1161200000	1387400000	764990000	1106500000	985600000	1420500000	1028200000	22
P06576;H0YH81;F8W079;F8W0P7;H0YI37	P06576;H0YH81;F8W079	37;28;19;13;10	37;28;19;13;10	37;28;19;13;10	ATP synthase subunit beta, mitochondrial;ATP synthase subunit beta	ATP5B	;;	5	37	37	37	35	35	36	34	35	35	36	34	35	35	36	34	81.5	81.5	81.5	56.559	529	529;362;284;270;133	0	277.24	By MS/MS	By MS/MS	By MS/MS	By MS/MS	79	74.1	76	73.9	14822000000	2748500000	2462900000	5172500000	4438200000	2484900000	2673200000	3887300000	6949800000	35
P06702	P06702	8	8	8	Protein S100-A9	S100A9		1	8	8	8	5	6	7	6	5	6	7	6	5	6	7	6	66.7	66.7	66.7	13.242	114	114	0	67.122	By MS/MS	By MS/MS	By MS/MS	By MS/MS	56.1	59.6	63.2	59.6	1370900000	244440000	226520000	529720000	370250000	235250000	229260000	443430000	533950000	3
P06703;R4GN98	P06703;R4GN98	8;7	8;7	8;7	Protein S100-A6;Protein S100	S100A6	;	2	8	8	8	7	7	8	7	7	7	8	7	7	7	8	7	61.1	61.1	61.1	10.18	90	90;85	0	22.104	By MS/MS	By MS/MS	By MS/MS	By MS/MS	32.2	32.2	61.1	32.2	7351200000	1414000000	1032400000	3876100000	1028700000	1364800000	1016000000	2531000000	2390100000	4
P06733;K7EM90;E5RI09;E5RG95	P06733	58;25;2;2	58;25;2;2	53;23;0;0	Alpha-enolase	ENO1		4	58	58	53	55	57	54	49	55	57	54	49	50	52	49	44	94.5	94.5	87.3	47.168	434	434;195;148;154	0	323.31	By MS/MS	By MS/MS	By MS/MS	By MS/MS	94.2	94.2	93.5	90.6	35757000000	10677000000	11088000000	8509900000	5482500000	9600800000	11029000000	6949800000	8935500000	64
P06748;E5RI98;E5RGW4	P06748	20;4;2	20;4;2	20;4;2	Nucleophosmin	NPM1		3	20	20	20	19	18	18	18	19	18	18	18	19	18	18	18	58.5	58.5	58.5	32.575	294	294;111;59	0	97.8	By MS/MS	By MS/MS	By MS/MS	By MS/MS	55.1	52	55.1	58.5	4784600000	1666900000	1467300000	1008600000	641810000	1565400000	1773800000	870630000	704910000	17
P06756;H7BZG1	P06756	15;1	15;1	15;1	Integrin alpha-V;Integrin alpha-V heavy chain;Integrin alpha-V light chain	ITGAV		2	15	15	15	14	15	10	8	14	15	10	8	14	15	10	8	16	16	16	116.04	1048	1048;136	0	22.002	By MS/MS	By MS/MS	By matching	By matching	15.2	16	11.2	8.5	297800000	85053000	173390000	21746000	17615000	89567000	172150000	22127000	28445000	9
P07099	P07099	8	8	8	Epoxide hydrolase 1	EPHX1		1	8	8	8	7	6	8	5	7	6	8	5	7	6	8	5	16.9	16.9	16.9	52.948	455	455	0	8.8964	By MS/MS	By MS/MS	By MS/MS	By MS/MS	14.9	14.9	16.9	11	309800000	48112000	31282000	157840000	72567000	42973000	40220000	114100000	122090000	3
P07195;A8MW50;C9J7H8;F5H793;F5H5G7;F5H155;G3XAP5;F5H245;P07864	P07195;A8MW50;C9J7H8	22;14;11;8;2;2;2;2;2	19;11;10;8;0;0;0;0;0	19;11;10;8;0;0;0;0;0	L-lactate dehydrogenase B chain;L-lactate dehydrogenase	LDHB	;;	9	22	19	19	21	20	19	18	19	18	16	15	19	18	16	15	59.9	54.5	54.5	36.638	334	334;232;136;102;183;225;241;318;332	0	79.996	By MS/MS	By MS/MS	By MS/MS	By MS/MS	58.1	53.9	51.5	51.5	7098500000	1965200000	994810000	2118100000	2020300000	1978400000	1282900000	1979000000	2438400000	20
P07237;H7BZ94;H0Y3Z3;I3L398;I3L312;I3L0S0;I3NI03;I3L3U6;I3L4M2;I3L3P5;I3L514;I3L1Y5	P07237;H7BZ94;H0Y3Z3	42;37;21;18;14;12;11;10;8;7;5;2	42;37;21;18;14;12;11;10;8;7;5;2	42;37;21;18;14;12;11;10;8;7;5;2	Protein disulfide-isomerase	P4HB	;;	12	42	42	42	41	41	38	38	41	41	38	38	41	41	38	38	61.8	61.8	61.8	57.116	508	508;464;274;200;208;148;166;188;117;156;106;54	0	147.75	By MS/MS	By MS/MS	By MS/MS	By MS/MS	60.4	61.8	56.9	56.1	10330000000	2607600000	2934200000	3101300000	1687100000	2584400000	3331900000	2708900000	2136500000	29
P07305	P07305	4	4	4	Histone H1.0;Histone H1.0, N-terminally processed	H1F0		1	4	4	4	4	4	3	4	4	4	3	4	4	4	3	4	23.2	23.2	23.2	20.863	194	194	0	12.517	By MS/MS	By MS/MS	By MS/MS	By matching	23.2	23.2	18	23.2	374910000	93290000	158960000	115080000	7580000	95198000	136460000	128740000	7326700	3
P07355;H0YN42;H0YMD0;H0YMU9;H0YM50;A6NMY6;H0YNP5;H0YKS4;H0YMM1;H0YKZ7;H0YLV6;H0YMT9;H0YKX9;H0YMW4;H0YKL9;H0YKV8;H0YMD9;H0YKN4;H0YNB8	P07355;H0YN42;H0YMD0;H0YMU9;H0YM50;A6NMY6;H0YNP5;H0YKS4	58;48;42;42;42;42;30;29;22;18;18;18;18;16;14;11;8;6;4	58;48;42;42;42;42;30;29;22;18;18;18;18;16;14;11;8;6;4	28;18;18;18;12;21;5;18;18;18;18;18;18;16;14;11;8;6;4	Annexin A2;Annexin;Putative annexin A2-like protein	ANXA2;ANXA2P2	;;;;;;;	19	58	58	28	55	55	58	56	55	55	58	56	27	26	28	28	89.4	89.4	51.9	38.604	339	339;256;227;230;248;339;175;176;149;119;132;133;134;146;110;81;65;69;47	0	323.31	By MS/MS	By MS/MS	By MS/MS	By MS/MS	88.5	89.4	89.4	89.4	67659000000	17077000000	18288000000	20412000000	11882000000	16097000000	20817000000	15249000000	18578000000	58
P07384;E9PRM1;E9PLX0;E9PJJ3;E9PLC9;E9PMC6;E9PJA6;E9PSA6;E9PQB3;E9PL37;E9PIA9	P07384	32;5;4;4;4;4;4;4;4;4;3	32;5;4;4;4;4;4;4;4;4;3	32;5;4;4;4;4;4;4;4;4;3	Calpain-1 catalytic subunit	CAPN1		11	32	32	32	27	26	29	26	27	26	29	26	27	26	29	26	48.5	48.5	48.5	81.889	714	714;201;122;135;148;152;161;163;191;191;63	0	73.094	By MS/MS	By MS/MS	By MS/MS	By MS/MS	45.5	43.3	45.9	42.9	1669000000	366540000	275320000	628180000	398990000	359260000	327320000	554950000	518610000	20
Q5JP53;P07437;Q5ST81;A6NNZ2;CON__ENSEMBL:ENSBTAP00000025008;Q9H4B7	Q5JP53;P07437;Q5ST81	33;33;28;8;4;4	8;8;3;0;0;0	6;6;3;0;0;0	Tubulin beta chain	TUBB	;;	6	33	8	6	31	33	26	28	8	8	5	6	6	6	4	5	75.8	27.5	17.8	47.766	426	426;444;372;444;536;451	0	84.227	By MS/MS	By MS/MS	By MS/MS	By MS/MS	75.8	75.8	69	75.4	4743700000	1607300000	2065000000	523790000	547580000	1568100000	2276500000	395040000	753020000	7
P07476	P07476	1	1	1	Involucrin	IVL		1	1	1	1	1	1	0	1	1	1	0	1	1	1	0	1	1.7	1.7	1.7	68.478	585	585	0.0019203	1.6329	By matching	By MS/MS		By matching	1.7	1.7	0	1.7	16089000	3625800	7726800	0	4736400	0	0	0	6624300	0
Q5URX0;P07686;H0Y9B6;H0YA83;D6REQ8;H0Y9M3	Q5URX0;P07686;H0Y9B6;H0YA83	12;12;9;8;1;1	12;12;9;8;1;1	12;12;9;8;1;1	Beta-hexosaminidase subunit beta;Beta-hexosaminidase subunit beta chain B;Beta-hexosaminidase subunit beta chain A	HEXB	;;;	6	12	12	12	9	10	11	9	9	10	11	9	9	10	11	9	38.7	38.7	38.7	38.258	331	331;556;202;170;35;52	0	15.728	By matching	By MS/MS	By MS/MS	By MS/MS	32.3	38.7	34.1	22.7	286280000	25904000	44818000	140120000	75441000	26987000	38054000	139690000	95479000	0
P07711	P07711	1	1	1	Cathepsin L1;Cathepsin L1 heavy chain;Cathepsin L1 light chain	CTSL		1	1	1	1	1	1	1	1	1	1	1	1	1	1	1	1	4.2	4.2	4.2	37.564	333	333	0.00054975	2.5165	By matching	By matching	By MS/MS	By MS/MS	4.2	4.2	4.2	4.2	32190000	1504600	2585200	11110000	16990000	0	0	0	23762000	0
P07737;K7EJ44;I3L3D5	P07737;K7EJ44	18;15;4	18;15;4	13;11;3	Profilin-1	PFN1	;	3	18	18	13	18	18	16	14	18	18	16	14	13	13	11	11	79.3	79.3	63.6	15.054	140	140;104;165	0	38.82	By MS/MS	By MS/MS	By MS/MS	By MS/MS	79.3	79.3	79.3	70.7	6814900000	2018600000	2077300000	1665600000	1053400000	2115900000	2498500000	1299600000	1220800000	16
P07738;C9JH23	P07738;C9JH23	4;2	4;2	4;2	Bisphosphoglycerate mutase;Phosphoglycerate mutase	BPGM	;	2	4	4	4	3	4	3	2	3	4	3	2	3	4	3	2	15.8	15.8	15.8	30.005	259	259;78	0	3.2303	By matching	By MS/MS	By matching	By matching	12	15.8	12	8.9	45417000	3544300	29641000	7604800	4627100	3691600	32789000	5322000	6214100	0
P07741;H3BQZ9;H3BQB1;H3BQF1;H3BSW3	P07741;H3BQZ9;H3BQB1;H3BQF1	4;3;3;2;1	4;3;3;2;1	4;3;3;2;1	Adenine phosphoribosyltransferase	APRT	;;;	5	4	4	4	4	3	3	3	4	3	3	3	4	3	3	3	33.9	33.9	33.9	19.608	180	180;153;162;148;63	0	9.7801	By MS/MS	By MS/MS	By MS/MS	By MS/MS	33.9	26.7	25.6	25.6	156480000	49865000	45179000	39107000	22324000	41459000	44433000	37870000	39066000	4
P07814;V9GYZ6;V9GZ76	P07814;V9GYZ6	32;22;2	32;22;2	32;22;2	Bifunctional glutamate/proline--tRNA ligase;Glutamate--tRNA ligase;Proline--tRNA ligase	EPRS	;	3	32	32	32	29	28	28	22	29	28	28	22	29	28	28	22	26	26	26	170.59	1512	1512;968;194	0	55.886	By MS/MS	By MS/MS	By MS/MS	By MS/MS	24.2	22.2	23.4	19.2	1030400000	279730000	261530000	304640000	184520000	259940000	255430000	267970000	295350000	19
P07858;E9PKQ7;E9PNL5;E9PHZ5;E9PLY3;E9PSG5;E9PQM1;R4GMQ5;E9PJ67;E9PCB3;E9PR54;E9PS78	P07858	14;5;5;5;5;5;5;3;3;3;2;1	14;5;5;5;5;5;5;3;3;3;2;1	14;5;5;5;5;5;5;3;3;3;2;1	Cathepsin B;Cathepsin B light chain;Cathepsin B heavy chain	CTSB		12	14	14	14	12	14	13	13	12	14	13	13	12	14	13	13	39.2	39.2	39.2	37.821	339	339;136;143;148;165;170;175;76;101;110;98;92	0	55.873	By MS/MS	By MS/MS	By MS/MS	By MS/MS	39.2	39.2	39.2	33.9	2812100000	399230000	793700000	1147800000	471340000	416630000	857450000	999510000	619140000	10
P07900;G3V2J8;Q14568;Q58FG1	P07900	52;10;7;2	36;5;1;1	33;4;1;1	Heat shock protein HSP 90-alpha	HSP90AA1		4	52	36	33	47	49	51	49	33	33	35	33	30	30	32	31	62.2	47.7	46.4	84.659	732	732;174;343;418	0	114.03	By MS/MS	By MS/MS	By MS/MS	By MS/MS	61.3	61.7	62.2	60.1	7735000000	1423700000	1463100000	2810600000	2037600000	1559400000	1654200000	2034200000	2988000000	24
P07948;H0Y3C5;J3KPD6;P08631	P07948	3;1;1;1	3;1;1;1	3;1;1;1	Tyrosine-protein kinase Lyn	LYN		4	3	3	3	3	3	3	2	3	3	3	2	3	3	3	2	6.8	6.8	6.8	58.573	512	512;525;526;526	0	4.3675	By MS/MS	By MS/MS	By MS/MS	By MS/MS	6.8	6.8	6.8	4.3	64724000	17391000	14115000	19305000	13913000	15508000	12771000	15986000	24256000	1
P07954	P07954	19	19	19	Fumarate hydratase, mitochondrial	FH		1	19	19	19	15	12	17	15	15	12	17	15	15	12	17	15	56.1	56.1	56.1	54.636	510	510	0	74.243	By MS/MS	By MS/MS	By MS/MS	By MS/MS	45.1	30.6	48	50.2	1188400000	183810000	103200000	549160000	352240000	176630000	127400000	449800000	506900000	8
P07998	P07998	1	1	1	Ribonuclease pancreatic	RNASE1		1	1	1	1	0	0	1	1	0	0	1	1	0	0	1	1	13.5	13.5	13.5	17.644	156	156	0.0010395	2.1243			By MS/MS	By matching	0	0	13.5	13.5	35794000	0	0	27742000	8051800	0	0	0	11261000	0
P08133;E7EMC6;E5RK69;H0YC77;E5RJF5;E5RI05;E5RK63;E5RFF0	P08133;E7EMC6;E5RK69	13;7;7;3;2;2;2;2	13;7;7;3;2;2;2;2	13;7;7;3;2;2;2;2	Annexin A6;Annexin	ANXA6	;;	8	13	13	13	12	13	3	2	12	13	3	2	12	13	3	2	17.5	17.5	17.5	75.872	673	673;330;460;91;129;129;150;156	0	14.563	By MS/MS	By MS/MS	By MS/MS	By matching	17.4	17.5	4	3	406680000	127300000	220950000	37646000	20784000	165830000	174330000	12060000	39561000	9
Q5JR08;P08134;E9PQH6	Q5JR08;P08134;E9PQH6	7;7;6	3;3;2	3;3;2	Rho-related GTP-binding protein RhoC	RHOC	;;	3	7	3	3	7	7	4	3	3	3	2	2	3	3	2	2	46.8	19.1	19.1	21.523	188	188;193;169	0	6.4699	By MS/MS	By MS/MS	By MS/MS	By MS/MS	46.8	46.8	27.7	21.8	231150000	64958000	105160000	30851000	30179000	60005000	101040000	28902000	55386000	2
P08237;F8VP00	P08237	6;2	4;2	4;2	ATP-dependent 6-phosphofructokinase, muscle type	PFKM		2	6	4	4	5	6	5	4	3	4	3	2	3	4	3	2	9.1	6.8	6.8	85.182	780	780;176	0	6.0631	By MS/MS	By MS/MS	By matching	By matching	8.1	9.1	8.1	6.2	55051000	19746000	26113000	6130700	3061800	17595000	26000000	9135400	0	1
P08238;Q58FF7;Q58FF6	P08238	59;20;5	59;20;5	38;11;2	Heat shock protein HSP 90-beta	HSP90AB1		3	59	59	38	52	54	53	54	52	54	53	54	34	34	33	34	63	63	45.3	83.263	724	724;597;505	0	241.94	By MS/MS	By MS/MS	By MS/MS	By MS/MS	57.5	56.6	62.6	61.7	21875000000	6273200000	7628400000	4606400000	3366900000	6120700000	9243400000	2957300000	4202200000	43
P08240	P08240	4	4	4	Signal recognition particle receptor subunit alpha	SRPR		1	4	4	4	4	4	3	3	4	4	3	3	4	4	3	3	6.6	6.6	6.6	69.81	638	638	0	5.9539	By MS/MS	By MS/MS	By MS/MS	By matching	6.6	6.6	5.3	4.7	65459000	17834000	21348000	14591000	11685000	16509000	18761000	16264000	17901000	1
P08243;C9J057;F8WEJ5;C9JT45;C9JLN6;C9JM09	P08243	7;3;3;2;1;1	7;3;3;2;1;1	7;3;3;2;1;1	Asparagine synthetase [glutamine-hydrolyzing]	ASNS		6	7	7	7	7	7	6	4	7	7	6	4	7	7	6	4	13.7	13.7	13.7	64.369	561	561;214;401;162;63;118	0	9.9328	By MS/MS	By MS/MS	By MS/MS	By matching	13.7	13.7	11.9	6.8	208630000	72005000	103160000	21312000	12153000	71324000	112560000	16854000	16054000	4
P09210;P08263;Q16772;Q5JW85	P09210;P08263	5;5;2;1	5;5;2;1	5;5;2;1	Glutathione S-transferase A2;Glutathione S-transferase A1;Glutathione S-transferase A1, N-terminally processed	GSTA2;GSTA1	;	4	5	5	5	4	0	4	5	4	0	4	5	4	0	4	5	27	27	27	25.664	222	222;222;222;172	0	6.9462	By MS/MS		By MS/MS	By MS/MS	21.2	0	21.2	27	198140000	48975000	0	78264000	70897000	52297000	0	86135000	77444000	3
P08559;Q5JPU3;P29803;Q5JPU0;Q5JPT9;Q5JPU1;Q5JPU2	P08559	14;4;3;2;2;2;1	14;4;3;2;2;2;1	14;4;3;2;2;2;1	Pyruvate dehydrogenase E1 component subunit alpha, somatic form, mitochondrial	PDHA1		7	14	14	14	11	10	13	9	11	10	13	9	11	10	13	9	33.1	33.1	33.1	43.295	390	390;109;388;180;203;205;121	0	20.2	By MS/MS	By MS/MS	By MS/MS	By MS/MS	28.2	24.6	30.5	24.6	824200000	150170000	156350000	364400000	153270000	187280000	143460000	284390000	230570000	6
P08574	P08574	5	5	5	Cytochrome c1, heme protein, mitochondrial	CYC1		1	5	5	5	4	3	5	5	4	3	5	5	4	3	5	5	21.2	21.2	21.2	35.422	325	325	0	8.9601	By MS/MS	By MS/MS	By MS/MS	By MS/MS	16.3	8.9	21.2	21.2	187440000	28431000	26569000	75094000	57347000	34847000	36471000	57694000	72788000	3
P08579	P08579	1	1	1	U2 small nuclear ribonucleoprotein B	SNRPB2		1	1	1	1	1	1	1	1	1	1	1	1	1	1	1	1	4.9	4.9	4.9	25.486	225	225	0	7.8569	By MS/MS	By MS/MS	By MS/MS	By matching	4.9	4.9	4.9	4.9	28332000	11895000	4360200	10016000	2060000	0	0	0	2881100	1
P08621;M0QYR1	P08621;M0QYR1	4;3	4;3	4;3	U1 small nuclear ribonucleoprotein 70 kDa	SNRNP70	;	2	4	4	4	4	4	3	4	4	4	3	4	4	4	3	4	12.6	12.6	12.6	51.556	437	437;94	0	7.4045	By MS/MS	By MS/MS	By MS/MS	By MS/MS	12.6	12.6	10.3	12.6	139140000	38059000	41506000	36825000	22746000	35833000	43990000	36377000	29541000	4
P08670;B0YJC4;A0A1B0GUA0;B0YJC5;A0A1B0GTT5;Q5JVS8;A0A1B0GVG8;P17661;H7C5W5;P41219;E7EMV2;E7ESP9;Q16352;P07197;P07196	P08670;B0YJC4	52;47;25;20;18;13;9;6;5;5;2;2;2;2;1	48;43;23;18;16;13;9;4;3;3;2;2;2;2;1	45;40;23;15;16;11;9;3;1;1;1;1;1;1;0	Vimentin	VIM	;	15	52	48	45	50	51	32	34	46	48	28	30	43	45	26	29	73.4	71.5	69.3	53.651	466	466;431;176;228;149;173;109;470;200;470;698;877;499;916;543	0	192.28	By MS/MS	By MS/MS	By MS/MS	By MS/MS	73.4	73.4	56.2	60.7	9381900000	4488400000	4648800000	92132000	152510000	4401400000	4684200000	213770000	385550000	39
P08708;H0YN88;A0A075B716;H0YN73;H3BNC9	P08708;H0YN88;A0A075B716;H0YN73	6;5;5;3;1	6;5;5;3;1	6;5;5;3;1	40S ribosomal protein S17	RPS17	;;;	5	6	6	6	5	5	5	5	5	5	5	5	5	5	5	5	56.3	56.3	56.3	15.55	135	135;136;191;59;293	0	14.808	By MS/MS	By MS/MS	By MS/MS	By MS/MS	35.6	35.6	55.6	56.3	439380000	133990000	137710000	62905000	104780000	140760000	155970000	86799000	97422000	1
P08754	P08754	6	2	2	Guanine nucleotide-binding protein G(k) subunit alpha	GNAI3		1	6	2	2	6	6	5	4	2	2	2	1	2	2	2	1	19.5	7.1	7.1	40.532	354	354	0.00053619	2.3359	By MS/MS	By MS/MS	By MS/MS	By MS/MS	19.5	19.5	16.1	12.1	61879000	20786000	10500000	22532000	8061500	22058000	12259000	17103000	0	2
P08758;D6RBL5;E9PHT9;D6RBE9;D6RCN3	P08758;D6RBL5;E9PHT9;D6RBE9	24;15;14;14;4	24;15;14;14;4	24;15;14;14;4	Annexin A5;Annexin	ANXA5	;;;	5	24	24	24	23	24	23	19	23	24	23	19	23	24	23	19	76.6	76.6	76.6	35.936	320	320;260;163;220;35	0	228.65	By MS/MS	By MS/MS	By MS/MS	By MS/MS	74.1	76.6	71.9	60.6	3934600000	1108100000	1154300000	1131100000	541140000	1096900000	1117500000	870390000	982670000	23
P09012;M0R221;M0R2B8;M0QZG7;M0R268	P09012;M0R221;M0R2B8;M0QZG7;M0R268	2;1;1;1;1	2;1;1;1;1	2;1;1;1;1	U1 small nuclear ribonucleoprotein A	SNRPA	;;;;	5	2	2	2	2	1	2	1	2	1	2	1	2	1	2	1	7.4	7.4	7.4	31.279	282	282;142;148;184;256	0.0015205	1.9834	By MS/MS	By MS/MS	By MS/MS	By matching	7.4	4.6	7.4	2.8	36600000	7192400	8959200	13653000	6795400	6277100	0	12355000	0	1
P09104;F5H0C8;F5H1C3	P09104;F5H0C8	7;6;2	2;2;1	2;2;1	Gamma-enolase;Enolase	ENO2	;	3	7	2	2	7	7	7	7	2	2	2	2	2	2	2	2	21.2	6.5	6.5	47.268	434	434;315;103	0	3.2048	By MS/MS	By MS/MS	By MS/MS	By MS/MS	21.2	21.2	21.2	21.2	1036700000	333930000	326660000	24181000	351960000	312600000	360990000	69302000	437500000	1
P09211;A8MX94;A0A087X2E9;A0A087X243	P09211;A8MX94	22;18;8;1	22;18;8;1	22;18;8;1	Glutathione S-transferase P	GSTP1	;	4	22	22	22	19	19	21	21	19	19	21	21	19	19	21	21	74.3	74.3	74.3	23.356	210	210;174;79;69	0	204.28	By MS/MS	By MS/MS	By MS/MS	By MS/MS	74.3	74.3	74.3	74.3	16093000000	2390200000	2252600000	5346500000	6103300000	2799200000	2586700000	5101100000	7372300000	17
P09382;F8WEI7	P09382	10;1	10;1	10;1	Galectin-1	LGALS1		2	10	10	10	10	9	7	8	10	9	7	8	10	9	7	8	63	63	63	14.716	135	135;38	0	101.29	By MS/MS	By MS/MS	By MS/MS	By MS/MS	63	55.6	61.5	63	1915100000	797300000	817100000	150260000	150460000	699840000	902690000	119770000	279030000	10
P09417	P09417	1	1	1	Dihydropteridine reductase	QDPR		1	1	1	1	1	1	1	1	1	1	1	1	1	1	1	1	6.6	6.6	6.6	25.789	244	244	0	3.3073	By MS/MS	By MS/MS	By MS/MS	By MS/MS	6.6	6.6	6.6	6.6	46225000	13074000	14572000	7734600	10844000	0	0	0	15166000	1
P09429;Q5T7C4;B2RPK0	P09429;Q5T7C4;B2RPK0	6;5;3	6;5;3	4;4;2	High mobility group protein B1;Putative high mobility group protein B1-like 1	HMGB1;HMGB1P1	;;	3	6	6	4	5	6	4	3	5	6	4	3	3	4	3	3	36.3	36.3	26.5	24.893	215	215;158;211	0	9.7029	By MS/MS	By MS/MS	By MS/MS	By matching	29.8	36.3	25.6	20	392970000	128390000	213760000	34785000	16041000	142310000	210770000	26118000	27520000	3
P09467	P09467	1	1	1	Fructose-1,6-bisphosphatase 1	FBP1		1	1	1	1	0	0	1	1	0	0	1	1	0	0	1	1	4.7	4.7	4.7	36.842	338	338	0.0014978	1.8784			By MS/MS	By matching	0	0	4.7	4.7	8906900	0	0	6291000	2615900	0	0	0	3658500	0
P09497	P09497	4	4	4	Clathrin light chain B	CLTB		1	4	4	4	4	4	3	4	4	4	3	4	4	4	3	4	10.5	10.5	10.5	25.19	229	229	0	4.887	By MS/MS	By MS/MS	By MS/MS	By MS/MS	10.5	10.5	10.5	10.5	205850000	70950000	31101000	77110000	26691000	61607000	34571000	83638000	28177000	3
P09525;Q6P452;B4E1S2	P09525;Q6P452	20;18;9	20;18;9	20;18;9	Annexin A4;Annexin	ANXA4	;	3	20	20	20	18	16	16	17	18	16	16	17	18	16	16	17	59.6	59.6	59.6	35.882	319	319;299;142	0	60.798	By MS/MS	By MS/MS	By MS/MS	By MS/MS	54.9	56.1	47.3	48.6	2964100000	434850000	513840000	923410000	1092000000	463830000	566240000	855750000	1418200000	15
P09543;K7EN66;C9K0L8;K7ERZ0;K7ERC4	P09543;K7EN66;C9K0L8;K7ERZ0;K7ERC4	5;3;3;3;3	5;3;3;3;3	5;3;3;3;3	2,3-cyclic-nucleotide 3-phosphodiesterase	CNP	;;;;	5	5	5	5	4	5	5	3	4	5	5	3	4	5	5	3	15.9	15.9	15.9	47.578	421	421;120;144;153;164	0	6.953	By MS/MS	By matching	By MS/MS	By matching	9.7	15.9	15.9	10.9	125730000	26128000	28701000	45208000	25690000	27266000	22730000	49833000	31784000	1
P09622;E9PEX6;F8WDM5;F2Z2E3	P09622;E9PEX6	21;19;3;3	21;19;3;3	21;19;3;3	Dihydrolipoyl dehydrogenase, mitochondrial;Dihydrolipoyl dehydrogenase	DLD	;	4	21	21	21	16	17	20	21	16	17	20	21	16	17	20	21	42.2	42.2	42.2	54.177	509	509;486;114;115	0	54.834	By MS/MS	By MS/MS	By MS/MS	By MS/MS	39.7	35.6	40.3	42.2	1864400000	186890000	213010000	861010000	603510000	265930000	296590000	733530000	704090000	6
P09651;F8W6I7;F8VZ49;F8W646;Q32P51;F8VYN5;F8VTQ5;H0YH80	P09651;F8W6I7;F8VZ49;F8W646;Q32P51	24;23;18;12;12;10;10;9	24;23;18;12;12;10;10;9	24;23;18;12;12;10;10;9	Heterogeneous nuclear ribonucleoprotein A1;Heterogeneous nuclear ribonucleoprotein A1, N-terminally processed;Heterogeneous nuclear ribonucleoprotein A1-like 2	HNRNPA1;HNRNPA1L2	;;;;	8	24	24	24	24	23	22	20	24	23	22	20	24	23	22	20	58.3	58.3	58.3	38.746	372	372;307;231;156;320;113;145;191	0	85.947	By MS/MS	By MS/MS	By MS/MS	By MS/MS	58.3	58.3	56.2	57.3	6009400000	1834100000	1913400000	1445500000	816410000	1650800000	2333400000	1198600000	1066300000	21
P09758	P09758	10	10	10	Tumor-associated calcium signal transducer 2	TACSTD2		1	10	10	10	9	8	10	7	9	8	10	7	9	8	10	7	35.6	35.6	35.6	35.709	323	323	0	24.651	By MS/MS	By MS/MS	By MS/MS	By MS/MS	32.5	27.2	35.6	24.8	1204100000	375710000	179390000	454000000	194980000	388140000	186470000	333380000	323550000	7
P09874	P09874	7	7	7	Poly [ADP-ribose] polymerase 1	PARP1		1	7	7	7	7	6	4	4	7	6	4	4	7	6	4	4	8.3	8.3	8.3	113.08	1014	1014	0	7.5294	By MS/MS	By MS/MS	By matching	By matching	8.3	7	4	4	98175000	47504000	28413000	10882000	11375000	44324000	22909000	15763000	19953000	7
P09960;B4DEH5	P09960	23;6	23;6	23;6	Leukotriene A-4 hydrolase	LTA4H		2	23	23	23	21	21	21	19	21	21	21	19	21	21	21	19	42.4	42.4	42.4	69.284	611	611;132	0	47.029	By MS/MS	By MS/MS	By MS/MS	By MS/MS	42.4	42.2	40.8	35.8	1363500000	266240000	205420000	589110000	302770000	249610000	195250000	517600000	442130000	15
P09972;A8MVZ9;J3KSV6;J3QKP5;C9J8F3;K7EKH5;J3QKK1	P09972;A8MVZ9;J3KSV6;J3QKP5;C9J8F3	18;13;11;11;10;8;5	9;9;7;7;6;4;5	9;9;7;7;6;4;5	Fructose-bisphosphate aldolase C;Fructose-bisphosphate aldolase	ALDOC	;;;;	7	18	9	9	17	16	17	12	8	8	9	4	8	8	9	4	47.8	32.1	32.1	39.455	364	364;336;175;180;149;135;122	0	15.878	By MS/MS	By MS/MS	By MS/MS	By MS/MS	46.2	46.2	47.8	34.1	189280000	51288000	28312000	94446000	15234000	48230000	23878000	76724000	35526000	5
Q71UI9;P0C0S5;C9J0D1;C9J386	Q71UI9;P0C0S5;C9J0D1;C9J386	5;5;4;3	3;3;2;2	3;3;2;2	Histone H2A.V;Histone H2A.Z;Histone H2A	H2AFV;H2AFZ	;;;	4	5	3	3	5	4	4	3	3	2	2	1	3	2	2	1	28.1	21.1	21.1	13.509	128	128;128;122;76	0	3.0566	By MS/MS	By MS/MS	By MS/MS	By matching	28.1	20.3	20.3	20.3	151520000	59938000	72447000	11251000	7886500	44798000	88355000	9687200	14656000	3
P0CG22;Q9BTZ2	P0CG22;Q9BTZ2	2;1	2;1	2;1	Putative dehydrogenase/reductase SDR family member 4-like 1;Dehydrogenase/reductase SDR family member 4	DHRS4L1;DHRS4	;	2	2	2	2	2	2	2	1	2	2	2	1	2	2	2	1	5.7	5.7	5.7	30.607	281	281;278	0.003714	1.4283	By MS/MS	By matching	By MS/MS	By matching	5.7	5.7	5.7	2.5	99406000	22623000	42152000	18662000	15969000	19925000	0	18852000	0	1
P0DN76;Q01081;Q8WU68	P0DN76;Q01081	5;5;1	5;5;1	5;5;1	Splicing factor U2AF 35 kDa subunit	U2AF1	;	3	5	5	5	5	5	5	5	5	5	5	5	5	5	5	5	30.8	30.8	30.8	27.872	240	240;240;220	0	8.9636	By MS/MS	By MS/MS	By MS/MS	By MS/MS	30.8	30.8	30.8	30.8	134030000	39718000	31710000	45523000	17081000	43056000	34104000	38709000	20755000	2
P10155;H0Y9N5;G5E9R9	P10155	5;2;1	5;2;1	5;2;1	60 kDa SS-A/Ro ribonucleoprotein	TROVE2		3	5	5	5	4	4	4	4	4	4	4	4	4	4	4	4	7.6	7.6	7.6	60.67	538	538;193;263	0	4.4473	By MS/MS	By MS/MS	By MS/MS	By MS/MS	6.1	6.1	6.5	6.1	131770000	23741000	36689000	40736000	30603000	26596000	35957000	37811000	40327000	3
P10253	P10253	8	8	8	Lysosomal alpha-glucosidase;76 kDa lysosomal alpha-glucosidase;70 kDa lysosomal alpha-glucosidase	GAA		1	8	8	8	5	7	6	7	5	7	6	7	5	7	6	7	9.8	9.8	9.8	105.32	952	952	0	17.223	By matching	By MS/MS	By MS/MS	By MS/MS	8.4	9.7	9.1	9.8	223330000	10946000	78925000	48393000	85068000	14644000	85382000	40239000	115200000	0
P10301	P10301	3	1	1	Ras-related protein R-Ras	RRAS		1	3	1	1	3	3	2	0	1	1	0	0	1	1	0	0	21.6	9.2	9.2	23.48	218	218	0.0099481	1.0559	By matching	By MS/MS	By matching		21.6	21.6	12.4	0	5874800	2316500	3558300	0	0	0	3771600	0	0	0
P10515;H0YDD4;E9PEJ4	P10515;H0YDD4;E9PEJ4	8;7;6	8;7;6	8;7;6	Dihydrolipoyllysine-residue acetyltransferase component of pyruvate dehydrogenase complex, mitochondrial;Acetyltransferase component of pyruvate dehydrogenase complex	DLAT	;;	3	8	8	8	6	7	8	7	6	7	8	7	6	7	8	7	12.8	12.8	12.8	68.996	647	647;479;542	0	13.378	By MS/MS	By MS/MS	By MS/MS	By MS/MS	9.4	11.6	12.8	11.6	460600000	67886000	75002000	207280000	110430000	67768000	54821000	173110000	185560000	3
P10599	P10599	7	7	7	Thioredoxin	TXN		1	7	7	7	7	6	7	6	7	6	7	6	7	6	7	6	88.6	88.6	88.6	11.737	105	105	0	17.788	By MS/MS	By MS/MS	By MS/MS	By MS/MS	88.6	65.7	88.6	77.1	1507100000	384430000	246940000	652360000	223380000	492540000	185920000	519610000	325220000	7
P10606	P10606	5	5	5	Cytochrome c oxidase subunit 5B, mitochondrial	COX5B		1	5	5	5	5	4	5	4	5	4	5	4	5	4	5	4	30.2	30.2	30.2	13.696	129	129	0	5.049	By MS/MS	By MS/MS	By MS/MS	By MS/MS	30.2	25.6	30.2	30.2	337660000	68302000	62193000	142230000	64933000	62111000	65785000	123400000	95783000	4
P10768;H7BZT7;X6RA14;U3KQT1	P10768;H7BZT7;X6RA14	5;3;3;1	5;3;3;1	5;3;3;1	S-formylglutathione hydrolase	ESD	;;	4	5	5	5	4	4	5	4	4	4	5	4	4	4	5	4	27	27	27	31.462	282	282;230;253;120	0	8.1393	By MS/MS	By MS/MS	By MS/MS	By MS/MS	22.7	22.7	27	18.8	207930000	55963000	61031000	56422000	34509000	60778000	63022000	41074000	52882000	3
P10809;E7EXB4;E7ESH4;C9JL25;C9JCQ4;C9JL19;C9J0S9	P10809	62;25;22;12;8;7;1	62;25;22;12;8;7;1	62;25;22;12;8;7;1	60 kDa heat shock protein, mitochondrial	HSPD1		7	62	62	62	60	59	58	50	60	59	58	50	60	59	58	50	82.4	82.4	82.4	61.054	573	573;221;234;175;94;83;58	0	323.31	By MS/MS	By MS/MS	By MS/MS	By MS/MS	79.2	78.5	76.4	78.9	21755000000	4979200000	4450700000	7947900000	4377100000	4698200000	4872700000	5963500000	7126800000	48
P11021	P11021	50	49	49	78 kDa glucose-regulated protein	HSPA5		1	50	49	49	49	47	44	45	48	46	43	44	48	46	43	44	60.7	60.7	60.7	72.332	654	654	0	323.31	By MS/MS	By MS/MS	By MS/MS	By MS/MS	58	57.6	57	59.5	13934000000	3777800000	4023700000	3472300000	2660600000	3772900000	4139500000	3074800000	3754400000	48
P11047	P11047	2	2	2	Laminin subunit gamma-1	LAMC1		1	2	2	2	2	2	0	0	2	2	0	0	2	2	0	0	1.3	1.3	1.3	177.6	1609	1609	0	3.0228	By matching	By MS/MS			1.3	1.3	0	0	20452000	5664200	14788000	0	0	5970400	15368000	0	0	0
P11142;E9PKE3;E9PNE6;E9PN89;E9PLF4;E9PQQ4;E9PQK7;E9PK54;E9PPY6;E9PN25;P54652;E9PI65	P11142;E9PKE3;E9PNE6;E9PN89	51;48;35;33;21;20;20;20;16;14;14;13	51;48;35;33;21;20;20;20;16;14;14;13	23;20;10;17;18;18;18;18;14;12;3;10	Heat shock cognate 71 kDa protein	HSPA8	;;;	12	51	51	23	50	47	46	45	50	47	46	45	23	22	19	22	59.6	59.6	31.3	70.897	646	646;627;500;312;187;171;178;183;137;132;639;168	0	216.93	By MS/MS	By MS/MS	By MS/MS	By MS/MS	58.2	57.9	59.4	58.2	22116000000	6006900000	6476000000	4935500000	4698000000	5658000000	7192900000	3694200000	7120300000	52
P11166	P11166	6	6	6	Solute carrier family 2, facilitated glucose transporter member 1	SLC2A1		1	6	6	6	6	5	5	4	6	5	5	4	6	5	5	4	9.8	9.8	9.8	54.083	492	492	0	8.7813	By MS/MS	By MS/MS	By MS/MS	By MS/MS	9.8	7.5	7.5	7.7	323000000	86964000	46953000	111840000	77245000	72791000	46591000	108220000	113970000	5
P11177;C9J634;F8WF02	P11177;C9J634;F8WF02	11;8;6	11;8;6	11;8;6	Pyruvate dehydrogenase E1 component subunit beta, mitochondrial	PDHB	;;	3	11	11	11	8	7	9	6	8	7	9	6	8	7	9	6	32.6	32.6	32.6	39.233	359	359;350;251	0	23.821	By MS/MS	By MS/MS	By MS/MS	By MS/MS	27	23.7	27	17	497470000	104200000	78190000	212370000	102710000	102370000	78719000	176730000	156730000	6
Q5VVL7;P11182	Q5VVL7;P11182	2;2	2;2	2;2	Lipoamide acyltransferase component of branched-chain alpha-keto acid dehydrogenase complex, mitochondrial	DBT	;	2	2	2	2	0	1	2	2	0	1	2	2	0	1	2	2	5.6	5.6	5.6	36.238	320	320;482	0.0015322	2.0409		By matching	By MS/MS	By MS/MS	0	3.4	5.6	5.6	37697000	0	1316800	23518000	12862000	0	0	19258000	19089000	0
P11216;H0Y4Z6;P11217	P11216	28;8;6	28;8;6	24;7;2	Glycogen phosphorylase, brain form	PYGB		3	28	28	24	26	24	24	20	26	24	24	20	23	21	22	17	36.5	36.5	32.9	96.695	843	843;245;842	0	48.881	By MS/MS	By MS/MS	By MS/MS	By MS/MS	35.5	32.4	32.4	23.5	1206500000	390480000	312110000	314290000	189610000	373160000	323210000	255410000	290900000	21
[truncated: 1,278 more rows]
[truncated: 15 more columns]
