# Supplementary material for: Dissecting the multi-omics atlas of the exosomes released by human lung adenocarcinoma stem-like cells
Source: NPJ Genom Med. 2021 Jun 14;6:48. doi: 10.1038/s41525-021-00217-5 (PMC8203745; doi:10.1038/s41525-021-00217-5)
Supplement: Supplementary file 14 — Supplementary Data 13 [file 41525_2021_217_MOESM14_ESM.xlsx]

## Sheet: Sheet1
Supplementary Data 13. The list of LSLC markers validated by patient samples
Protein name	Log2FoldChange
CYP1B1	3.18558
VWA5A	3.16346
ALDH3A1	3.09513
ALDH1A1	2.97108
ACSL1	2.89132
MAOA	2.74155
ALDH5A1	2.51184
KPRP	2.39281
AKR1C1	2.3573
ACSF2	2.29783
DSG1	2.22703
FTH1	2.12723
CKB	2.12713
PPT1	2.12162
PCM1	2.03468
ECH1	2.01794
GLB1	1.86868
AKR1C3	1.83936
TMEM205	1.75843
STOML2	1.63037
SPTLC2	1.62937
OGDH	1.56934
CKMT1A	1.56418
WIBG	1.5628
ERP29	1.54003
TP53BP1	1.53979
ACO2	1.5241
ASS1	1.51634
DPP3	1.51362
GPX4	1.51305
C1QBP	1.50814
EPHX1	1.50538
GBA	1.47693
TMEM165	1.40999
HLA-A	1.38241
OPA1	1.36718
LGALS3BP	1.34547
MVP	1.33351
BASP1	1.32264
PBXIP1	1.27588
PC	1.2758
HADHB	1.26856
ERLIN2	1.18146
CAT	1.17847
PHPT1	1.17451
SQRDL	1.14065
PRDX5	1.11257
ANXA4	1.10408
S100A8	1.09136
S100A9	1.06712
KRT18	1.06651
FAM114A1	1.02605
C21orf33	1.00004
