# Supplementary material for: Dissecting the multi-omics atlas of the exosomes released by human lung adenocarcinoma stem-like cells
Source: NPJ Genom Med. 2021 Jun 14;6:48. doi: 10.1038/s41525-021-00217-5 (PMC8203745; doi:10.1038/s41525-021-00217-5)
Supplement: Supplementary file 15 — Supplementary Data 14 [file 41525_2021_217_MOESM15_ESM.xlsx]

## Sheet: Sheet1
Supplementary Data 14. The list of software packages used for this study
Software	Version/website	Purpose
FastQC	0.11.6	Quality control for RNA-seq data
STAR	2.7.1	Reads mapping
RSeQC	2.6.3	Distribution and coverage analysis of mapped reads
StringTie	2.0.3	Transcripts assembly
Cufflinks	2.2.1	Compare assemble transcripts with reference gene models
GATK	3.7 3	RNA sequence variants calling
vcf2maf	1.6.18	Annotatation of SNVs
CIRIquant	1.0.0	Circular RNA identification and quantification
Kallisto	0.46.0	Calculation of gene read counts and TPM values
UpSetR (R)	1.4.0	Vizualizing intersecting sets on R
samtools	1.4.1	BAM file sorting and indexing
pheatmap	1.0.12	Generation of heatmaps
DESeq2	1.20.0	Gene differential expression analysis
DAVID	6.8.0	Gene Ontology (GO) and KEGG analysis
STRING database	https://string-db.org	PPI analysis
UCSC Xena Browser	https://xenabrowser.net	Survival analysis
MaxQuant	1.5.5.1	Proteomic data processing
Perseus	1.5.5.3	Differential expression analysis of proteins
GENCODE database	v35	Human reference gene models
